# Supplementary material for: Genome-wide CRISPR interference screen identifies long non-coding RNA loci required for differentiation and pluripotency
Source: PLoS One. 2021 Nov 3;16(11):e0252848. doi: 10.1371/journal.pone.0252848 (PMC8565776; doi:10.1371/journal.pone.0252848)
Supplement: S1 Table — (TXT) [file pone.0252848.s001.txt]

gene_name	gene_id	transcript_id	biotype	hESC_rep1_tpm	hESC_rep2_tpm	endo_rep1_tpm	endo_rep2_tpm	meso_rep1_tpm	meso_rep2_tpm	meets_threshold	endo_hESC_log2fc	endo_hESC_padj	meso_hESC_log2fc	meso_hESC_padj
LINC00678	ENSG00000254934.5_1	ENST00000527083.5_1	transcript_overlap	337.789718696515	296.181132107374	0.6632971199915029	0.388375094587166	0.0428453159331843	0.196287281862504	expressed	-7.703216823959739	0.000604379869653729	-8.149876867292518	0.00459267586371143
RP11-132A1.3	ENSG00000232301.1_1	ENST00000429254.1_1	intergenic	203.749548537821	175.002615403537	0.47724479084730104	0.24925131104290602	0.185867643811803	0.22541765002119396	expressed	-7.125660333009716	0.0007905561834983731	-7.3029060707604225	0.0028240853672495602
FOXD3-AS1	ENSG00000230798.5_1	ENST00000426393.5_1	intergenic	133.45048875703998	128.128255717892	0.0	0.0	0.0437378579373068	0.0612607331066511	expressed	-7.042090222954424	0.000980577967436908	-6.968270955313382	0.00331202811215408
RP11-511B23.1	ENSG00000257345.2_1	ENST00000552353.2_1	transcript_overlap	0.22722594278417602	0.106531006285137	137.625569867219	124.607164407803	0.056430152240728	0.0614322151899423	expressed	6.823011076356459	0.0007238208333640191	-0.14004548167009023	0.0891073821151816
LINC01612	ENSG00000250266.1_1	ENST00000504509.1_1	intergenic	1.11405384664741	1.4602129188093502	217.48220331551101	210.82719243451402	0.52648485289877	0.23538602939861997	expressed	6.555690027110036	0.000423398215431528	-0.7278946292999946	0.0715698453109663
LINC00479	ENSG00000236384.7_1	ENST00000412102.5_1	promoter_overlap	0.133254213028529	0.032104529090691	93.7331687119195	90.27835965091292	0.0	0.0649848888116835	expressed	6.424642166422537	0.00188532598926254	-0.06847483649530886	0.590864765106179
GATA6-AS1	ENSG00000266010.1_1	ENST00000579431.1_1	intergenic	0.0490250360667733	0.0	82.3861272180648	89.34086184323108	0.0423010031834931	0.0	expressed	6.405740476607352	0.00127294788434125	-0.00474209952297174	sleuth NA
RP11-267L5.1	ENSG00000254339.5_1	ENST00000521523.5_1	intergenic	75.7809566496069	79.9930442996653	0.0	0.0	0.0	0.0	expressed	-6.301715677813993	0.000305100054445713	-6.301715677813993	0.0028240853672495602
RP11-431J24.2	ENSG00000238178.6_1	ENST00000435789.1_1	transcript_overlap	0.235692115068526	0.26425437285242004	84.1268601990922	84.0767145603874	0.47923455898236295	0.556245867521968	expressed	6.089220313906233	0.00045010537407586795	0.2800276564674168	0.0670670143837746
LINC00261	ENSG00000259974.2_2	ENST00000564492.1_1	intergenic	0.0881467969086248	0.008833955376271971	63.256452785380404	66.0079481829993	0.00301085215602908	0.00331186250591622	expressed	5.968018279448545	0.004950254849839211	-0.06375993889677545	sleuth NA
LINC01467	ENSG00000258977.1_1	ENST00000554211.1_1	intergenic	0.151034959024669	0.11472529484689802	73.6789147812068	58.8928297329125	0.0955636164778413	0.10294142459801299	expressed	5.8922365008378765	0.000425400288227333	-0.04347237323773948	0.0793856988156213
RP11-297M9.1	ENSG00000260362.1_1	ENST00000561538.1_1	intergenic	66.131720256492	69.7764718931408	0.16119817486469	0.186373910117802	0.0	0.0	expressed	-5.876394891253793	0.000600074091111011	-6.107564349473664	0.0028240853672495602
LINC01586	ENSG00000249487.6_1	ENST00000558835.1_1	intergenic	0.0	0.0	44.8850100225981	64.8623817864326	0.0	0.0	expressed	5.804097348985653	0.00154439696632715	0.0	sleuth NA
FOXD3-AS1	ENSG00000230798.5_1	ENST00000418244.5_1	promoter_overlap	62.2041014742235	59.6066210583181	0.236942487869738	0.160450536026822	0.0	0.0326058408323333	expressed	-5.69052601227057	0.0006036886668434589	-5.928661975684435	0.00562083232611886
BISPR	ENSG00000282851.1_2	ENST00000634675.1_1	promoter_overlap	2.1561945974728602	1.7970679431259	151.092080747008	131.160902825334	1.0430696950990799	1.4440880828055	expressed	5.577351162730732	0.000425400288227333	-0.4078786059393086	0.0681314032421638
GATA6-AS1	ENSG00000266010.1_1	ENST00000584373.1_1	intergenic	0.022579703542396	0.0	43.291060357030105	46.481323114670204	0.0270618964198965	0.110088162393802	expressed	5.503791616151533	0.000913439314527164	0.07949165371512915	sleuth NA
CTD-2154I11.2	ENSG00000250240.5_1	ENST00000512486.5_1	promoter_overlap	0.122986990418326	0.0215115226413139	45.5323413499677	49.7367248030945	0.0478348347868819	0.0	expressed	5.50326884629076	0.00256805712187226	-0.06654095413760527	sleuth NA
GATA6-AS1	ENSG00000266010.1_1	ENST00000583490.1_1	promoter_overlap	0.0348380388109441	0.0	44.7416686273826	44.671718589207	0.0	0.0487973447646082	expressed	5.489419585021355	0.00442454957880204	0.009863319334311029	sleuth NA
RP11-114G22.1	ENSG00000256995.6_2	ENST00000540895.5_1	transcript_overlap	0.367927651263038	0.23177591207984197	55.6305878840141	56.8392482406438	0.0	0.0190475335047486	expressed	5.460476548202306	0.000499756057750654	-0.3646722505279311	0.0416183812981068
RP11-267L5.1	ENSG00000254339.5_1	ENST00000520543.1_1	intergenic	103.323491877446	101.22439317453698	2.25750483570079	1.01131655710145	0.0	0.0	expressed	-5.29285220278235	0.00243256577310651	-6.6903324775618955	0.0028240853672495602
RP11-69I8.2	ENSG00000236673.5_2	ENST00000454596.1_1	transcript_overlap	83.11112703947109	85.1989193917997	1.23238130683635	1.5051004638666698	0.23554704876539398	0.25678857050486603	expressed	-5.167899338574118	0.000294335267131665	-6.094521374997671	0.0028240853672495602
RP11-1144P22.1	ENSG00000254277.1_1	ENST00000519840.1_1	intergenic	216.89624415453702	201.403408440145	4.44210693277355	5.2529112306600805	0.0	0.269446578625461	expressed	-5.167452256565838	0.00030118251436289303	-7.532933925259824	0.0212470205897429
RP11-334E6.12	ENSG00000263873.1_2	ENST00000578216.1_1	transcript_overlap	101.252181743897	112.69543462345	2.0482040335491596	1.9759232411198702	12.3968046261125	10.253939080892	expressed	-5.163785331068395	0.000425400288227333	-3.130978314011267	0.004067775868326329
RP5-1024N4.4	ENSG00000272491.1_1	ENST00000606809.1_1	promoter_overlap	0.0653661488595063	0.0325272932276998	32.5923100235833	39.8929337859823	0.147533588997807	0.27075420594112803	expressed	5.1499413367934785	0.00065811711077895	0.20504454543056827	0.0581681233596802
AC007283.5	ENSG00000234431.2_2	ENST00000434645.1_1	transcript_overlap	0.0	0.0	28.782427679485103	31.421347867769605	1.4408778787787	1.50442842579842	expressed	4.958930244342791	0.00123811259058973	1.3060598820377134	0.015296550005073
RP11-114G22.1	ENSG00000256995.6_2	ENST00000538317.5_1	intergenic	0.22906731516945	0.266407625454795	33.166560892515	39.0982203020855	0.0	0.0468987302351447	expressed	4.895291877845743	0.000595447694935769	-0.2858746892973663	0.0793082347414513
RP11-348J12.5	ENSG00000279607.1_1	ENST00000624651.1_1	gene_nearby	0.5986206136189821	0.25495310370704005	38.1879591904535	43.341419978596704	0.0	0.0	expressed	4.8714419770389865	0.0016703275995156698	-0.512769833120184	0.0339535023263161
RP11-568A7.4	ENSG00000280707.2_1	ENST00000626424.1_1	transcript_overlap	40.6270165751086	46.428245673411105	0.421055513664106	0.6694609652237099	0.44790490884279205	0.552067688985843	expressed	-4.848780999513766	0.00579139716206688	-4.891679634144703	0.00986042203667893
LINC00112	ENSG00000232401.1_1	ENST00000432830.1_1	promoter_overlap	0.0353572400179041	0.0	27.837486714138	28.0475397112607	0.0	0.0	expressed	4.829836263721732	0.0012831307881913	-0.02528203437842648	sleuth NA
RP11-114G22.1	ENSG00000256995.6_2	ENST00000413794.6_1	transcript_overlap	0.366237333929896	0.541293866336935	37.5899150689156	41.38311162564229	0.06759470529254799	0.0778095218273618	expressed	4.799574826868167	0.000694900375101517	-0.4385451738700919	0.0788352638765744
RP11-562F9.2	ENSG00000249152.1_1	ENST00000502518.1_1	intergenic	43.480176029542996	35.648541029471396	0.329299463882633	0.7934488243429259	0.0	0.0	expressed	-4.699324484810384	0.00178695590431742	-5.342140769197988	0.0029054762364818
RP11-114G22.1	ENSG00000256995.6_2	ENST00000625240.1_1	transcript_overlap	0.226334263179412	0.16793037482252898	30.7469920992975	28.2751718549115	0.014607504395912999	0.0441987209490476	expressed	4.671678814100811	0.00118901496616636	-0.2177745721026938	0.0856716029040808
Z69720.3	ENSG00000278995.1_1	ENST00000624755.1_1	transcript_overlap	58.761437411251	71.54784989094058	2.5572656378201	0.880917413293155	0.97449612151325	1.56166898223794	expressed	-4.6046458095161595	0.00597763175278255	-4.866297371998495	0.00631792539408624
LL22NC03-N95F10.1	ENSG00000282012.1_1	ENST00000633827.1_1	intergenic	88.9175585184176	100.65923659781299	2.8020599688216903	3.11366776919941	0.5270110886904521	3.0356148943088104	expressed	-4.597057022259007	0.000434001389329557	-5.106012908245227	0.0247782694831028
LINC00545	ENSG00000236094.1_1	ENST00000440633.1_1	transcript_overlap	23.4139439814166	26.997591795727896	0.0656185247489204	0.130237957904928	0.723294107553376	0.857925626002691	expressed	-4.577028713331758	0.00198328073676233	-3.8713614376484657	0.00504332062289544
CTD-2007L18.5	ENSG00000260808.1_1	ENST00000564469.1_1	gene_nearby	0.597507842300951	0.5652195621008951	38.6828922638814	33.9874168044857	0.0	0.0365527669607016	expressed	4.561293582136421	0.00050167942308823	-0.6350400203038911	0.044406053557821
LINC00479	ENSG00000236384.7_1	ENST00000589300.1_1	promoter_overlap	0.107926576503291	0.0	24.159732298470303	23.458782487107	0.0	0.0	expressed	4.556982031294436	0.00845788063096651	-0.0758246157609874	sleuth NA
FOXD3-AS1	ENSG00000230798.5_1	ENST00000449386.5_1	promoter_overlap	33.283222024762004	36.20714087578379	0.643687922209135	0.41281931280932893	0.0	0.0	expressed	-4.547792888495939	0.00270355640416571	-5.159676870587379	0.00300419423628165
RP4-590F24.2	ENSG00000282048.1_2	ENST00000632517.1_2	transcript_overlap	24.842325747260602	33.1708524967299	0.328843869806683	0.280187724911454	0.0599349101260749	0.0248220876756172	expressed	-4.523693015666736	0.00050167942308823	-4.847328199689618	0.00330150381291186
CTD-3035K23.6	ENSG00000277463.1_1	ENST00000617734.1_1	transcript_overlap	0.28938177215252003	0.0	27.3483920909453	22.8969813357138	0.102378077806032	0.0547794390664403	expressed	4.512273316777895	0.0148210469468844	-0.08582653677400531	sleuth NA
EGFLAM-AS4	ENSG00000248730.1_1	ENST00000512496.1_1	transcript_overlap	0.0459596322066014	0.0278879824142875	21.5185582252305	21.8487002390288	0.0593492796449793	0.0216438811294336	expressed	4.4512696859227665	0.0006060069333322151	0.004962334164463789	0.0945460001964832
RP11-568A7.4	ENSG00000280707.2_1	ENST00000628362.2_1	transcript_overlap	31.121197487704396	31.7602685336866	0.81980257247663	0.17276615456730404	0.372130666333328	0.5414339720149199	expressed	-4.4383501327097505	0.00887705651615231	-4.476949195370061	0.00473546401583307
HAS2-AS1	ENSG00000248690.6_1	ENST00000518865.5_1	transcript_overlap	1.15206346761956	1.03476354310626	38.2110169618259	49.984091027315294	6.92928509254777	6.002242259864089	expressed	4.4291199707186	0.00045010537407586795	1.8344325310694396	0.0096525711905534
RP11-330A16.1	ENSG00000229646.2_1	ENST00000414740.2_1	intergenic	19.2298349909847	20.748050455591102	0.0	0.0	0.0	1.8361333194137401	expressed	-4.391557590422315	0.0085401452989911	-3.4519047303596038	0.0606970512725446
MIAT	ENSG00000225783.6_2	ENST00000620145.4_1	transcript_overlap	19.522060540338604	22.266348934151395	3.3875257802469e-09	0.0959574924997087	2.61146879893117e-11	6.456360328022421e-10	expressed	-4.3848676820188786	0.0331817653300037	-4.452477142162318	0.0028240853672495602
AC104667.3	ENSG00000234949.2_1	ENST00000470375.1_1	promoter_overlap	0.418752354841884	0.377209303431156	27.7518256743868	28.339867288218397	0.0	0.0344219077598456	expressed	4.37691539292235	0.000522106734734913	-0.4587256738603371	0.0544974291321196
LINC01586	ENSG00000249487.6_1	ENST00000560368.1_1	intergenic	0.0	0.0	17.891294231191896	21.4367008167573	0.0	0.0	expressed	4.369047470587651	0.0006681886091175531	0.0	sleuth NA
LINC00479	ENSG00000236384.7_1	ENST00000457881.5_1	intergenic	0.0338978762588757	0.0784123415025119	21.3499987664138	19.705876966740302	0.0342066662758088	0.0	expressed	4.349316500010339	0.00197882604373373	-0.05435546911338937	sleuth NA
C8orf31	ENSG00000177335.10_1	ENST00000524181.5_1	intergenic	0.0	0.20260630567082397	19.4965550301147	20.0103666194695	0.894481408637509	1.48002971525524	expressed	4.236068383224207	0.0251228508940733	0.9899101462492462	0.0766598516833763
RP11-267L5.1	ENSG00000254339.5_1	ENST00000519248.1_1	intergenic	65.34129157290499	61.2290181626935	2.62252863913651	2.2114420848783	0.122223424191453	0.0376122882380362	expressed	-4.233689647258893	0.000529222127327445	-5.895492136504847	0.006205247469249071
CTD-2008P7.1	ENSG00000260777.1_1	ENST00000564762.1_1	transcript_overlap	0.811183453385229	0.773244509521376	30.5286112711154	33.1158117066503	0.38160149131778703	0.40182762845484793	expressed	4.194857644346991	0.00032758622398885897	-0.364879552969863	0.0566975894316594
RP11-568A7.4	ENSG00000280707.2_1	ENST00000625787.2_1	intergenic	23.1879549443039	24.9559493779918	0.5563797751608679	0.28213111823837894	0.14769267704988098	0.17828509729039102	expressed	-4.14286814878324	0.00181578778532394	-4.430165115719246	0.00406856528213381
CTD-2007L18.5	ENSG00000260808.1_1	ENST00000565473.1_1	gene_nearby	0.14147572147608897	0.34471583561788693	21.8534690739877	18.6651281923341	0.0	0.0392638133173733	expressed	4.096084638475301	0.00217629586534078	-0.2858890335554007	sleuth NA
FAM85B	ENSG00000253893.2_2	ENST00000519726.2_1	transcript_overlap	2.50072030559133	2.1522522734152703	54.0481546692067	55.68013359674129	1.7930548853936001	1.71636617527121	expressed	4.0698516074716995	0.000425400288227333	-0.2720983615858316	0.0646375905495909
RP11-35J10.7	ENSG00000276668.1_1	ENST00000611809.1_1	promoter_overlap	0.522772033687891	0.14419944984272198	18.854979981556102	23.6031158502078	3.6329378436993505	2.64642114385909	expressed	4.059171854017335	0.00474663827334223	1.6343166753133378	0.0300933745419429
AL035610.2	ENSG00000236532.5_1	ENST00000433303.1_1	intergenic	0.0	0.3535421129708479	18.3030910825292	17.7481479937622	0.0	0.0	expressed	4.015037860343564	0.0130662072526632	-0.23483366803911807	sleuth NA
TTN-AS1	ENSG00000237298.9_2	ENST00000587944.5_1	transcript_overlap	0.59510911905804	0.46843192435997705	24.9949917846386	22.395854046925802	0.36042838374233394	0.0	expressed	4.0109715905813825	0.000564506103478204	-0.3761514680633807	0.296899783391393
LINC01194	ENSG00000248131.5_2	ENST00000505877.5_1	promoter_overlap	40.257226165718	39.4013028020229	1.6567395566263703	1.4411370535785601	0.0	0.0	expressed	-4.001635218780054	0.000425400288227333	-5.351531673348532	0.0028240853672495602
RP11-627G18.2	ENSG00000264012.1_1	ENST00000578504.1_1	transcript_overlap	0.0	0.0	13.1919494115331	16.6063948033188	0.0	0.0	expressed	3.9908797391638235	0.00155377123907755	0.0	sleuth NA
RP11-562F9.3	ENSG00000280056.1_1	ENST00000624435.1_1	intergenic	18.7527526137818	15.013164056470199	0.14583209737709302	0.144827023201314	0.0	0.0	expressed	-3.9647507296377893	0.00303779772425512	-4.16051351274951	0.00402961492913824
RP11-132A1.4	ENSG00000232445.1_1	ENST00000419422.1_1	intergenic	153.51064477967898	141.439943685437	8.40463386582875	8.66295137593908	13.8219328976159	11.6654193408495	expressed	-3.961028837146289	0.000367570502127928	-3.4333830427742296	0.00329600178123378
LINC00458	ENSG00000234787.7_1	ENST00000606055.1_1	intergenic	6.31137321366287	6.903667538982531	128.416795131691	106.025469791142	0.0	0.31151529227796904	expressed	3.9579178424527823	0.0007291956384672821	-2.718587385889519	0.0493068243533944
RP11-317N12.1	ENSG00000253642.5_1	ENST00000521541.1_1	transcript_overlap	0.591250251631353	0.412547708497453	20.8256539252305	22.111859173930103	0.186311152012592	0.620234055506537	expressed	3.9030606026570003	0.000723813979883459	-0.09799248006513633	0.125586143419975
RP11-563K23.1	ENSG00000272619.1_1	ENST00000609674.1_1	intergenic	14.295014837825	14.688924827316301	0.0	0.0936113236576336	0.0	0.0	expressed	-3.887455059432284	0.0033867827449386803	-3.9534486920167184	0.00472994903987725
C8orf31	ENSG00000177335.10_1	ENST00000517653.5_1	intergenic	0.20367655367742699	0.0	15.383322123673699	14.9427722597227	1.06095439033792	1.06211782546891	expressed	3.8747148206801905	0.0318026399710389	0.9038072435474284	0.0810852048106744
SGO1-AS1	ENSG00000231304.2_2	ENST00000634837.1_1	transcript_overlap	0.044951362431827	0.0201731500521435	14.2282313286026	13.7149526946104	0.0554285973782316	0.0385218519500679	expressed	3.857926965496562	0.0009907889203373962	0.019998534499603295	0.101290911422667
KB-68A7.1	ENSG00000274225.1_1	ENST00000617205.1_1	intergenic	0.716842472859519	0.5105438039309171	23.353828218803397	21.2059432760473	1.36433082531521	2.5742730997543197	expressed	3.850645812447366	0.0009670398335845551	0.8797575550793837	0.0466496022255914
RP11-445F12.2	ENSG00000276707.1_1	ENST00000614759.1_1	transcript_overlap	0.0	0.18819649063492	14.8431092490311	14.6856638408373	0.0	0.0	expressed	3.848854833233146	0.0149227656784106	-0.1297422917578613	sleuth NA
RP11-114G22.1	ENSG00000256995.6_2	ENST00000536744.5_1	transcript_overlap	0.0722883672427275	0.0419077009440857	13.196992898341902	15.2503486471556	0.0	0.0	expressed	3.848135185357449	0.0018280371203151398	-0.08010917685494766	sleuth NA
RP11-256I9.2	ENSG00000260834.1_1	ENST00000565901.1_1	transcript_overlap	25.6397799879796	24.6383099160144	0.55035321608405	1.08965045686479	32.8169779068217	82.1669660437647	expressed	-3.8441946187420015	0.012938914971306002	1.1620321983185433	0.0955815554407073
ESRG	ENSG00000265992.1_1	ENST00000583516.1_1	transcript_overlap	985.379549171449	976.400867721705	63.0808711671486	74.5201466519588	1.65052655587815	2.42633594445644	expressed	-3.8142522562563155	0.000294335267131665	-8.336091257435111	0.0028240853672495602
RP11-35J10.6	ENSG00000275612.1_1	ENST00000612456.1_1	promoter_overlap	0.269539901904722	0.136295612435829	16.1259016102939	15.4646279998403	3.57967439119839	5.88172580325055	expressed	3.8034446274932083	0.0024676665023793	2.2521733885471096	0.0151301235009193
RP11-90D4.3	ENSG00000256101.5_2	ENST00000539795.1_1	transcript_overlap	2.58708220392133	2.36816978146352	41.6493365387011	53.2734418072711	0.5372383481551971	0.0	expressed	3.800661072082843	0.000491109460999231	-1.454843731320147	0.11457332226355803
RP11-44K6.2	ENSG00000253838.1_2	ENST00000520185.1_1	promoter_overlap	74.058228971316	60.780488877216996	2.72197668134099	5.263131361836019	0.0	0.0	expressed	-3.7765546429555137	0.0122939710189457	-6.096332681291999	0.009114128691169
ERVH48-1	ENSG00000233056.2_1	ENST00000447535.1_1	intergenic	12.141566866093699	13.622552516828401	186.539501093915	188.804823047517	19.7570574538635	16.3268985973931	expressed	3.764588031303984	0.0003762163316645	0.4559617118928121	0.0243376605888728
C8orf31	ENSG00000177335.10_1	ENST00000523099.5_1	intergenic	0.296674275702412	0.317623902235485	16.623636080519198	16.784617878313	1.1847394321319198	0.9306794009359171	expressed	3.759590099230182	0.000927741476157768	0.6546155642133824	0.0488973687148481
CTB-180C19.1	ENSG00000254365.1_1	ENST00000521697.1_1	transcript_overlap	12.8351120491531	15.1179580494252	0.18324731374640196	0.0452597546646437	0.0	0.0	expressed	-3.748554440414782	0.0038425264321571	-3.9046319773336644	0.00361289230409244
RP11-90D4.3	ENSG00000256101.5_2	ENST00000535746.5_1	transcript_overlap	0.40373097440196	0.478096876917704	15.189410282717303	21.280650940826103	0.26608855962246003	1.21136415198345	expressed	3.738680063164558	0.00159373927606488	0.2710467389574168	0.19400671921845303
LINC00458	ENSG00000234787.7_1	ENST00000423442.6_1	intergenic	6.59852137188443	8.17747992025398	125.50785179440001	95.67881156434679	0.309404850657952	0.373811125797089	expressed	3.733780037930231	0.00138515046891147	-2.644363788392828	0.008112949098208179
RP1-288L1.4	ENSG00000237316.1_1	ENST00000440858.1_1	intergenic	0.0658814561624487	0.0333137916869752	12.796437652584801	12.8011261009293	0.0	0.0	expressed	3.716632650762488	0.00196956124668453	-0.06983635910453856	sleuth NA
RP11-494M8.4	ENSG00000254951.7_2	ENST00000527847.5_1	transcript_overlap	0.9147170511519491	0.765324719472982	21.1308726957538	24.6801330514181	1.24365826874262	0.8528173476467471	expressed	3.6995487074626725	0.000412074105488672	0.15466108563315267	0.0507537787818635
RP1-131F15.3	ENSG00000280058.1_2	ENST00000622916.1_1	transcript_overlap	14.5412257095083	12.0661527585986	0.0934291695263387	0.10892370163415302	0.0144725923369415	0.0	expressed	-3.699269749773417	0.00095477190146085	-3.827913215259143	0.00446953286951061
CTD-2007L18.5	ENSG00000260808.1_1	ENST00000565199.1_1	transcript_overlap	0.8064205047849959	0.837876009706423	23.922779904465102	20.4002612091347	0.420336358631655	0.130546882068553	expressed	3.6680177171033224	0.00071837805054612	-0.514643482074731	0.0982874182107838
JAKMIP2-AS1	ENSG00000280780.2_1	ENST00000627433.2_1	transcript_overlap	12.126720779730501	13.042582204154199	0.15213539638940698	0.0	0.0	0.0	expressed	-3.658136804820336	0.0179506856528122	-3.7639056492366603	0.0031837967731638698
AC092684.1	ENSG00000237844.1_1	ENST00000429636.1_1	intergenic	0.193552221019288	0.263098426912348	15.2815259295029	13.5600866294887	0.0	0.0585958107850648	expressed	3.650113582217507	0.00136954708467359	-0.255032115584756	0.08443298825448099
RP1-90G24.10	ENSG00000242082.1_2	ENST00000434942.1_1	transcript_overlap	0.634025235102312	0.840846493068678	18.123397565093104	23.4511502477885	0.0230767210090201	0.0	expressed	3.648454065002431	0.0006665886240550701	-0.7804086908370931	0.0237608144057923
RP11-181K12.1	ENSG00000279481.1_2	ENST00000623323.1_1	promoter_overlap	36.9272676086845	39.5814053413744	2.27633120127967	2.05160714288163	0.871980646103228	2.45351051537588	expressed	-3.6330445909206572	0.000425400288227333	-3.881865545081944	0.0174579955678424
C8orf31	ENSG00000177335.10_1	ENST00000523766.5_1	intergenic	0.24795882794258498	0.0706150753459375	12.832315104208	13.546819117519801	0.38630834618130294	0.22052422287248702	expressed	3.6135209592758626	0.00360341176374295	0.16906021224808956	0.0837797102849284
RP11-431J24.2	ENSG00000238178.6_1	ENST00000454712.6_1	gene_nearby	14.6697207620646	13.786626812401499	184.896821449194	181.146765540589	1.06258942542247	1.7451738674146202	expressed	3.595061788588939	0.000425400288227333	-2.6633051667175307	0.0142282253938022
RP11-1144P22.1	ENSG00000254277.1_1	ENST00000521131.1_1	intergenic	29.6594327445573	23.744798967122804	1.32351701602483	1.34705671991753	0.044635510647634005	0.0	expressed	-3.568324484460189	0.000847942026383892	-4.760080584402099	0.00485455744790689
LINC00458	ENSG00000234787.7_1	ENST00000451744.1_1	intergenic	2.94306777735089	4.44768662860753	54.5880438146095	52.6772186270674	0.0	0.0	expressed	3.540449941386974	0.00151637880479497	-2.2312410613951803	0.0045646352129716395
JAKMIP2-AS1	ENSG00000280780.2_1	ENST00000626945.2_1	transcript_overlap	10.2344264094417	11.3053387644062	0.0	0.0405175187860364	0.0	0.0	expressed	-3.5280929265579886	0.008252343382118941	-3.5570280234109197	0.00290431538092522
RP11-495K9.9	ENSG00000256258.1_1	ENST00000542797.1_1	intergenic	0.0	0.0284345075822826	9.6385672261309	11.7317999668908	0.0300569090356584	0.0	expressed	3.526241773925155	0.0019258439921469898	0.001153448616997368	sleuth NA
RP11-445F12.1	ENSG00000277268.1_1	ENST00000621428.1_1	promoter_overlap	0.522819847243144	0.672904573686266	16.4464222362889	17.672451506949898	0.0107411685939348	0.0116397568505024	expressed	3.4985379976388753	0.000506735095169039	-0.6600882431517778	0.0225464904277365
RP1-167G20.2	ENSG00000249737.1_1	ENST00000513041.1_1	transcript_overlap	0.0855004595822562	0.0864269582391992	11.3354821731933	11.063407151064698	0.0	0.0	expressed	3.4897676789327248	0.00279978814470613	-0.11897589149461966	sleuth NA
AC074289.1	ENSG00000225889.7_1	ENST00000451350.1_1	intergenic	53.781090981607	56.82003550117	4.17729040282992	3.98157780903811	1.36139938310559	2.02470182912286	expressed	-3.470409673345626	0.000424699365927843	-4.385836109944009	0.00381777235681898
RP3-428L16.2	ENSG00000272841.1_1	ENST00000608721.1_1	promoter_overlap	1.2690573157621499	1.32001757831987	23.9771183503966	23.265881753806	1.36395601449223	1.04756681747999	expressed	3.4236434029885414	0.000425400288227333	-0.056926600166715115	0.0536705731505116
AC068490.2	ENSG00000231200.1_2	ENST00000450551.1_1	transcript_overlap	0.0	0.0	9.50374097088612	9.67506220350858	0.0288887048504927	0.0	expressed	3.4045491590451973	0.00110742208901414	0.020689727901815863	sleuth NA
LINC00698	ENSG00000244342.5_1	ENST00000468072.1_1	intergenic	11.3730864820335	10.359947256600302	0.19153530051615197	0.110688679386817	1.5383916823808501	1.02709412814452	expressed	-3.36579642564105	0.00303136261170831	-2.3780562389003714	0.0069607136003782795
RP11-536I6.2	ENSG00000255021.1_1	ENST00000525575.1_1	intergenic	17.210020633180402	17.669073795133396	0.9460310965907149	0.6372485277090171	0.4781972359360371	0.45913105223192296	expressed	-3.363450695609921	0.00129773312694665	-3.650226809155075	0.00448011318736709
RP1-288L1.5	ENSG00000234891.1_1	ENST00000423712.1_1	intergenic	0.0635490724564633	0.10722426255283099	10.927085528915901	9.147908436562881	0.0	0.0	expressed	3.346132046019212	0.00149981693904295	-0.11820909236023715	sleuth NA
CTD-2140G10.2	ENSG00000254768.5_1	ENST00000530569.5_1	promoter_overlap	19.9835271601017	20.508266648257198	0.96988650578566	1.22487597417708	0.0373751741278314	0.0401888670523386	expressed	-3.3405232205260957	0.000775763913118169	-4.354219394839893	0.00547962283541391
RP11-445F12.1	ENSG00000277268.1_1	ENST00000616341.1_1	promoter_overlap	0.0386970008975697	0.0	8.1357510912449	10.381685780358401	0.0	0.0	expressed	3.331131236962019	0.00283121518080378	-0.027647372321043074	sleuth NA
AC091493.2	ENSG00000229271.1_2	ENST00000426218.1_1	intergenic	8.16832679821532	9.9491316242651	0.0	0.0	0.0	0.0571950417335127	expressed	-3.3303761459107775	0.0019434369760865699	-3.2896975642976845	0.009419141903270391
LINC01586	ENSG00000249487.6_1	ENST00000506090.5_1	intergenic	0.103594700241368	0.0989111948322779	9.73691660614442	10.3539377287035	0.0707902125142565	0.142198252344379	expressed	3.3262314284321794	0.000980294469804834	0.006850050582625807	0.10898171359615
RP11-384F7.1	ENSG00000243276.5_1	ENST00000476460.1_1	intergenic	0.0	0.0	9.15287187456585	8.77772879852642	0.0	0.0487206018607513	expressed	3.316913285999234	0.00173014005334118	0.034723247504598126	sleuth NA
RP1-27K12.2	ENSG00000231683.6_2	ENST00000505995.5_1	promoter_overlap	0.0	0.0	8.5803441560611	9.348084783050929	0.0	0.0	expressed	3.31675607445259	0.000425400288227333	0.0	sleuth NA
RP11-229E13.4	ENSG00000274630.1_1	ENST00000619176.1_1	transcript_overlap	11.5762475251688	6.34304022598663	0.0	0.0	78.96247006960259	57.5687293383428	expressed	-3.3160941571404052	0.0526081871071402	2.79797296314793	0.0412453995804466
AC079896.1	ENSG00000231781.1_1	ENST00000455845.1_1	intergenic	0.0820168797120386	0.5559284114238461	10.8915805851807	13.301913571863999	0.0	0.0	expressed	3.3117219753336915	0.015330184182535	-0.3994146445646661	sleuth NA
LINC00458	ENSG00000234787.7_1	ENST00000606706.5_1	intergenic	13.793196959052901	12.9382374148333	153.634352880919	125.80180090575399	0.334167722486232	1.0402586260678799	expressed	3.292105747466077	0.000920898840541856	-3.089915848654899	0.0225813157761578
GLIS3-AS1	ENSG00000237009.2_1	ENST00000451340.2_1	transcript_overlap	0.0897039209274564	0.0454035429310645	10.4900124940158	8.34153112724603	0.024064518347907002	0.0259788305344341	expressed	3.2863891570483617	0.0018549660675987898	-0.058654268806178626	sleuth NA
LINC00458	ENSG00000234787.7_1	ENST00000427299.6_1	intergenic	18.7884829727323	22.848396183008	234.505744531854	189.020076836473	0.29248538182225	0.0721498118011869	expressed	3.28562684779276	0.00141647497906633	-4.20585839328715	0.00788325401837964
RP11-35J10.5	ENSG00000271758.2_2	ENST00000527565.1_1	promoter_overlap	0.0455022576731541	0.0	8.39408578726364	9.39040589502741	0.0852998439753803	0.32360883087620396	expressed	3.2738429643260054	0.00323898075298833	0.23592457042931372	sleuth NA
CRNDE	ENSG00000245694.9_2	ENST00000558952.1_1	intergenic	1.54757531606933	1.65210423586485	23.589659761440895	24.6400694900348	1.4433323511051699	0.782915456295888	expressed	3.272046878527468	0.000614810722256305	-0.2990453523276653	0.0811910552966255
C8orf31	ENSG00000177335.10_1	ENST00000622366.3_1	intergenic	0.0	0.188275814937856	9.37737591174949	9.70689868488188	0.0	0.43796044812539103	expressed	3.268300891567998	0.0132256702729241	0.1558801308653542	sleuth NA
RP11-146I2.1	ENSG00000234261.3_1	ENST00000437648.1_1	intergenic	8.681888518459902	8.49022492508421	0.0	0.0	0.0	0.0351329697176005	expressed	-3.2609374765703905	0.000765304502937421	-3.23581441746704	0.0112125853021385
AC004538.3	ENSG00000230333.6_2	ENST00000428967.5_1	transcript_overlap	0.12304214387469199	0.12016140659491802	9.63498959622674	9.598723572149169	0.567678829054992	0.3288735193923	expressed	3.242724236327316	0.00163565372818683	0.3687762006892088	0.0630551479445343
CRNDE	ENSG00000245694.9_2	ENST00000560029.5_1	intergenic	1.94929249073371	1.32546381888075	22.9153656317141	25.0055920214426	7.449242025015639	3.80267811860587	expressed	3.242469261366954	0.00105791566204394	1.3290250659649019	0.0241799333387151
INAFM2	ENSG00000259330.1_1	ENST00000560415.1_1	intergenic	24.809696199326	25.280195319892	1.92081294495179	1.59136739338483	4.74059501334761	7.45482430425888	expressed	-3.240308438959368	0.000784671212506082	-1.8755779672094635	0.0314867131497497
RP11-457D13.4	ENSG00000274652.1_1	ENST00000614264.1_1	transcript_overlap	35.6437161045921	37.555520166299296	3.00256315805741	3.00394465324193	0.0	0.142380713872183	expressed	-3.231472983447671	0.000472986552178009	-5.133431226333162	0.0212266598440567
RP11-115D19.1	ENSG00000251095.6_2	ENST00000513572.2_1	intergenic	10.8933587126175	9.144905406460051	0.214851314504518	0.138170249664635	9.02338942686058	8.96218231589034	expressed	-3.227424144829285	0.0009907889203373962	-0.141051746439303	0.0477337726458303
RP1-90G24.6	ENSG00000224050.1_1	ENST00000452181.1_1	intergenic	1.13400329114184	1.14728645614471	19.3069825518021	18.700000651101	0.0956682719234622	0.20606941176706697	expressed	3.224134461775941	0.000642135767496366	-0.8953220500674445	0.0606630110052094
RP11-568A7.2	ENSG00000228648.1_1	ENST00000439207.1_1	intergenic	11.8918328085269	11.557543351824998	0.242733814545707	0.481608025024582	0.0	0.610604878682293	expressed	-3.2236506485504606	0.0118752894113787	-3.2851742680754583	0.0423624730376143
RP11-631N16.4	ENSG00000275180.1_2	ENST00000619323.1_1	promoter_overlap	2.23776214854049	2.22399179670501	30.0467647677048	28.215654730464202	8.994505350090892	12.2174289897172	expressed	3.221260876484591	0.000670339786226633	1.8448690321139454	0.0119957236964564
RP11-445F12.1	ENSG00000277268.1_1	ENST00000614277.1_1	promoter_overlap	0.332464258233466	0.406377663411285	12.356283955988099	11.1796604953809	0.0143271221472883	0.0	expressed	3.2208915131606846	0.0009322189473739689	-0.4432680073248844	0.0400314764737017
RP11-119D9.1	ENSG00000251637.6_1	ENST00000529069.5_1	intergenic	0.0410696264252479	0.0353938919234708	8.7974339412629	8.36619141589777	0.0	0.0	expressed	3.2061700844194196	0.00235375119988565	-0.05412852509295956	sleuth NA
RP1-213J1P__B.1	ENSG00000227838.1_1	ENST00000440255.1_1	transcript_overlap	8.42911042603893	8.45478361612055	0.0254117938980562	0.0249735786493573	0.0	0.0681361280785266	expressed	-3.203189296388909	0.0018197872376802102	-3.190753238670291	0.0184845866357629
TTN-AS1	ENSG00000237298.9_2	ENST00000589355.1_1	transcript_overlap	0.17113410054412698	0.12198195265384501	9.00308557165536	10.1163249866221	0.0	0.0	expressed	3.2031882939189926	0.00512121253917745	-0.19730937067813636	sleuth NA
RP11-54A9.1	ENSG00000257219.5_1	ENST00000550380.5_1	intergenic	0.7252298461583342	1.04555272062434	16.3382349321979	16.264345293266803	0.0723707488128641	0.0777559244520138	expressed	3.197943751525094	0.0011790509721150198	-0.8104423055710048	0.058207463100798
CTC-490G23.2	ENSG00000231412.2_1	ENST00000595748.1_1	intergenic	17.3395643582313	15.5651623039867	0.799299671347886	1.02078514883981	0.10468963338468902	0.616096369655115	expressed	-3.191745836849078	0.00212241314645904	-3.6813270193996823	0.0233689753335681
AC007250.4	ENSG00000225226.1_1	ENST00000454367.1_1	intergenic	21.5663499675101	22.0705379529219	1.27093880372397	1.74354166045432	0.429397458596475	0.29940710153074795	expressed	-3.1860282742079087	0.0006573416440727959	-4.063859438361156	0.0034667139155479198
CRNDE	ENSG00000245694.9_2	ENST00000558031.5_1	intergenic	5.13566649779133	4.537740311843019	51.3150276824026	52.7049933102991	6.19146145479269	6.7798917417053906	expressed	3.1830391623935443	0.000713432079131128	0.35897896243512545	0.0518741622900854
RP11-844P9.5	ENSG00000248596.7_2	ENST00000515403.5_2	promoter_overlap	0.23584492754132996	0.22385764172684802	10.3735454930892	9.76548710256612	0.8566711170803921	0.8363485569807511	expressed	3.170036403886657	0.000425400288227333	0.5863170749503771	0.01474270571979
RP11-167H9.4	ENSG00000243944.5_2	ENST00000489690.1_1	transcript_overlap	0.0725140755494608	0.0326561832015723	8.98883838425638	7.787545336981291	0.20674228875095102	0.36424380705744697	expressed	3.156910407520152	0.00283575264944804	0.2883848898297044	0.072051742938843
U47924.27	ENSG00000257084.1_2	ENST00000537269.1_1	gene_nearby	1.5074435576951497	1.19535483829044	20.6253880761792	19.037728058056	0.0694938211764901	0.221006753010737	expressed	3.147179355945514	0.00131753756282101	-1.037856562190884	0.0636152731392753
AL133493.2	ENSG00000233922.2_1	ENST00000424569.1_1	intergenic	7.02683967658	8.66465177782847	0.0	0.0	0.0937348448240206	0.0	expressed	-3.1449837722643923	0.000996890295688876	-3.0789050244938365	0.022775982150057005
RP11-10A14.3	ENSG00000254340.1_1	ENST00000522057.1_1	transcript_overlap	0.0953266265888278	0.17583250927000002	8.98321309597291	9.01766575476567	0.0466259282645853	0.0	expressed	3.138562692653876	0.00688545815408373	-0.15018135842606395	sleuth NA
RP11-400N13.2	ENSG00000228437.5_1	ENST00000441160.1_1	transcript_overlap	0.699864057048535	0.5883458392510009	13.251355916931601	13.5912777817819	0.227070510684427	0.0462675026223477	expressed	3.1328286083480044	0.000554188183583845	-0.5324901849962821	0.0828253846606996
RP11-3B12.5	ENSG00000224899.1_1	ENST00000454957.1_1	transcript_overlap	0.0	0.0295180031922334	8.36028807644396	7.43137889381163	0.0	0.0671867582415679	expressed	3.131992645747318	0.00250721897577215	0.026531595946750038	sleuth NA
RP11-415G4.1	ENSG00000274090.1_1	ENST00000617598.1_1	intergenic	8.38471641227998	8.20850009024934	0.0	0.127008369179502	0.0213397049102371	0.0	expressed	-3.1278787534523236	0.0157692638439122	-3.201392662967156	0.0057467097527003
P3H2-AS1	ENSG00000225764.1_2	ENST00000412203.1_1	promoter_overlap	1.03566146202399	1.06232215293047	18.5540663657522	14.7800181439925	4.261628746180669	5.12756490361912	expressed	3.1080744087880796	0.000914705656294644	1.4746794873310138	0.0135268351536733
CTD-2058B24.2	ENSG00000259048.1_1	ENST00000554687.1_1	transcript_overlap	287.425746987432	297.608446903447	31.3033085111175	35.6224153429522	1.1635106976343	0.61665118505778	expressed	-3.0903301221480786	0.000367570502127928	-7.278852712314047	0.0028240853672495602
RP11-266A24.1	ENSG00000255418.5_1	ENST00000533591.1_1	intergenic	0.0734927761947246	0.123981552039444	7.58430445762004	9.02086445972777	0.0	0.0566553330188938	expressed	3.0817852723858126	0.00225107407656418	-0.09554627294223882	sleuth NA
HRAT17	ENSG00000234520.5_1	ENST00000447785.1_1	intergenic	0.6947094078900831	0.34427399997204	9.94458458937348	13.676663995943501	0.325177170726057	0.498791367194169	expressed	3.075680080188842	0.004950254849839211	-0.1058647825972175	0.128645718371714
AP001065.15	ENSG00000228709.1_1	ENST00000449713.1_1	intergenic	9.21269244751709	8.47723108904875	76.7293209454315	85.63119380488071	2.1420234105471496	2.87498461053055	expressed	3.061334340079273	0.000425400288227333	-1.4885295920622383	0.0345348869529196
RP11-531H8.1	ENSG00000254946.1_1	ENST00000527770.1_1	transcript_overlap	7.2039829343370405	7.80227407330656	0.0	0.0421708134665575	0.0	0.0543222699816876	expressed	-3.0578901981168736	0.0029955085256792	-3.049331219929945	0.0115082544890165
LINC00458	ENSG00000234787.7_1	ENST00000607494.5_1	intergenic	3.9633633594502204	4.58883277885411	48.534616482105896	37.284952736003	0.35533510341194896	0.996022828362874	expressed	3.0569991716629565	0.00158343073691838	-1.654725603338794	0.0497693035820072
AC116614.1	ENSG00000235688.2_1	ENST00000456949.2_1	promoter_overlap	23.554469114955698	23.9590611699156	2.23942457000133	1.7343700101922899	0.6487172836239979	1.0079696440319699	expressed	-3.0511032823365065	0.0010715521495093699	-3.75921379752028	0.005542098957480929
CTD-2058B24.2	ENSG00000259048.1_1	ENST00000555342.1_1	transcript_overlap	2.41231774171342	1.7817498695676002	21.9838154274395	27.1850249377977	0.0	0.0874673671758148	expressed	3.0463065021183193	0.00103399840876965	-1.5691334863276343	0.0313225987833603
RP5-865N13.2	ENSG00000235152.1_1	ENST00000428673.1_1	transcript_overlap	9.28403841148875	6.6827928811573605	0.10180036594431299	0.0750344172247554	0.0	0.0227456924217689	expressed	-3.045032171895967	0.00141430620701499	-3.1509491363122453	0.00650083515682849
LINC00698	ENSG00000244342.5_1	ENST00000475886.5_1	intergenic	8.901289649224381	6.684146952384929	0.134264263054152	0.0	1.2976328835421103	0.9306089263989259	expressed	-3.042570428062565	0.0184328077445169	-2.0562513630245456	0.014042102471834999
AC107218.3	ENSG00000197585.9_2	ENST00000412896.5_1	transcript_overlap	0.0	0.0464107472873803	7.24804156849626	7.46242918785921	2.29287711569634	0.722554897714677	expressed	3.02958472545083	0.00397910848049787	1.2932782293054257	0.0239603445540543
RP11-723O4.2	ENSG00000231305.3_1	ENST00000480931.1_1	intergenic	0.093916134340824	0.136689363439656	7.58663860160427	8.576607022759651	0.199843565769166	0.0	expressed	3.025514735606208	0.0044506074713304205	-0.020034447670668556	0.37226555917141296
RP11-149I23.3	ENSG00000232110.7_2	ENST00000354541.7_1	promoter_overlap	4.35534041125394	7.00250866322775	52.7990437151264	50.746724846385206	0.588899611696161	0.560486202142818	expressed	2.982109116668347	0.00309028773871634	-2.0845453089312036	0.0193719789166766
RP11-801F7.1	ENSG00000272851.1_1	ENST00000609146.1_1	promoter_overlap	3.84583796664671	2.8753298139015198	34.0635984193898	32.4398119319972	0.0	0.251356792972883	expressed	2.9735825799268296	0.0022375003624675	-1.9537266155734265	0.0635644419518324
RP11-289F5.1	ENSG00000226798.1_1	ENST00000397864.2_1	intergenic	0.0819231226003895	0.0	6.91129706714795	7.3194601686589404	0.0444646195856595	0.0947739834579629	expressed	2.962741607924888	0.0110135179724976	0.03918060808506687	sleuth NA
OIP5-AS1	ENSG00000247556.6_1	ENST00000560545.1_1	intergenic	13.9723140417856	16.6065620516286	1.03121695350675	1.1977541845805	0.21571168977287802	1.1599536762779699	expressed	-2.9455582152080004	0.00158827342825698	-3.270693034531572	0.0368884818801537
RP11-153K16.1	ENSG00000256321.5_2	ENST00000545400.1_1	transcript_overlap	0.0789145049179077	0.0666449907785743	7.009749777966159	7.509159259835111	0.038122482979286	0.0	expressed	2.944692597417574	0.000784671212506082	-0.07411315283574092	0.137255994255827
RP11-309H21.3	ENSG00000261642.1_1	ENST00000563320.1_1	intergenic	0.193110039067034	0.217730325576548	6.993503602382161	9.33165237714243	0.205825496389006	0.196798671396116	expressed	2.9262174480716117	0.000454422616867622	-0.004925133610028766	0.0692684013432544
CTD-2626G11.2	ENSG00000268416.1_1	ENST00000593903.1_1	intergenic	1.4297169882665	1.47223014125732	17.0225760833988	18.1791588977839	0.270159763021307	0.23168980996886498	expressed	2.9239430769616344	0.00032758622398885897	-0.970359875779977	0.0103510315100692
RP4-764O22.1	ENSG00000232271.1_1	ENST00000425900.1_1	transcript_overlap	0.0	0.0	6.229532652526981	6.594484448646329	0.0603689159148336	0.192891393987623	expressed	2.8898645456773546	0.00322915998587116	0.17201399182979268	sleuth NA
RP11-379B18.5	ENSG00000241288.7_1	ENST00000468859.1_1	intergenic	0.7999056806366379	0.5906990675221441	10.842611467439198	12.2819969961561	0.447717967454945	0.331315978924044	expressed	2.8894865933547877	0.0006662897122740259	-0.28695915794038324	0.0680510870996829
RP11-167J8.3	ENSG00000254972.1_1	ENST00000532530.1_1	intergenic	3.0448300019870698	3.1389252000319505	31.264499728734197	27.191933142393605	3.23541801381079	3.69179231446841	expressed	2.8850609617341707	0.00145224310940548	0.12544642587771487	0.0715079820629888
SNHG1	ENSG00000255717.6_1	ENST00000537869.5_1	promoter_overlap	61.4100975157578	61.4523570511617	7.80034039637833	7.14695281720294	33.6581006145953	45.1667503400662	expressed	-2.881212959302238	0.00101060180217126	-0.6274688848653003	0.0917490061255557
RP11-1055B8.1	ENSG00000279692.1_1	ENST00000624417.1_1	transcript_overlap	0.30100893105467497	0.295379332282727	8.11632455482661	8.61861858621083	2.67440426668502	3.8685116706913703	expressed	2.8511535543311695	0.000526020684923392	1.7182224465084932	0.00688423762207937
RP11-705C15.4	ENSG00000256442.1_1	ENST00000546259.1_1	transcript_overlap	0.172103403585811	0.13924331996883899	7.871484381634031	6.6258908814674005	0.146781470739256	0.31572545355989395	expressed	2.8354309106976086	0.00215587481315043	0.09139408753052104	0.08786894941751501
C8orf31	ENSG00000177335.10_1	ENST00000520786.3_1	intergenic	0.175688963954792	0.16093867787808402	7.117028158068111	7.45836240182239	1.7017819709297402	1.95622158222348	expressed	2.8265431105609644	0.00547880161692053	1.2758652339657863	0.0327853785336915
RP11-359M6.1	ENSG00000257474.5_1	ENST00000552167.1_1	intergenic	7.988099683039019	9.07150363869344	0.427678562136734	0.341653618524076	0.0	0.0	expressed	-2.7829080733644225	0.0019427327620046	-3.2524461883364384	0.00423452409231187
DANCR	ENSG00000226950.6_1	ENST00000425653.1_1	intergenic	144.159166910484	146.785591483286	22.172948685500998	18.420592398864397	159.516526147144	216.561527902284	expressed	-2.781922055480806	0.00106611529163475	0.3680554726556511	0.06298855299285801
RP1-90J20.8	ENSG00000224846.2_1	ENST00000429319.1_1	promoter_overlap	2.40474689567199	2.25183166865347	21.8678615231156	21.899795886396998	0.526461040218236	0.761207089579843	expressed	2.7814757127643457	0.0011417080940323199	-1.0177161574228801	0.0965991858233713
RP11-385M4.1	ENSG00000232537.1_1	ENST00000416349.1_1	intergenic	1.7114084057816699	2.2247078807601004	20.1827851596233	18.502991129393198	0.3900557678833871	0.697601428827146	expressed	2.776933258474701	0.00138831718113646	-0.9430067660718647	0.0729678297451343
CRNDE	ENSG00000245694.9_2	ENST00000560912.5_1	intergenic	1.7441150403643502	1.74598490538773	18.1379080863931	17.4566696188814	0.9139472059234258	0.344635473184987	expressed	2.7756202774503675	0.0012551659551575	-0.7525878128168784	0.0932010460252728
RP11-267L5.1	ENSG00000254339.5_1	ENST00000507929.2_1	intergenic	73.112414581897	74.4348940487435	9.59976395875145	10.3428247575447	0.0	0.0	expressed	-2.768796301399874	0.000490199239637195	-6.224458136606667	0.0036817817355923295
ERVH-1	ENSG00000251292.1_1	ENST00000507666.1_1	transcript_overlap	369.65710173945604	384.814500778765	60.43268544186729	50.5564418658593	3.11766660224054	5.541977584948221	expressed	-2.743101973581755	0.00111637821730117	-6.149054737887988	0.00391164123589884
RP11-431J24.2	ENSG00000238178.6_1	ENST00000422438.5_1	transcript_overlap	8.0430991672851	7.9815533520975	57.4165355356783	60.276714765344295	0.0805841403971444	0.0	expressed	2.73129844616981	0.00065811711077895	-3.1149109089955322	0.0113285499341461
AC124789.1	ENSG00000276170.4_1	ENST00000622796.1_1	transcript_overlap	6.24336566225923	6.18711696596271	0.112049868767593	0.0765073361963187	3.22128190595135	3.82494262370385	expressed	-2.721067552598873	0.0071732732760376	-0.6737318420506575	0.0667182940797107
RP11-404F10.2	ENSG00000228863.8_2	ENST00000627996.2_1	transcript_overlap	0.17622650271706	0.462113489787374	8.05691455249878	7.30891933617179	0.0801806150522153	0.0618384156359603	expressed	2.7185492929266055	0.011435850197936	-0.30065919329332114	0.129480687022717
AP000472.3	ENSG00000227075.1_1	ENST00000452500.1_1	intergenic	11.7757116643186	11.8243574508884	1.02131666472927	0.9152930395129358	0.0	0.0	expressed	-2.701122116742285	0.0011417080940323199	-3.6780758001138794	0.00381777235681898
RP11-680H20.2	ENSG00000250519.6_1	ENST00000515097.2_1	intergenic	5.63639524820158	5.6030116693865395	0.040634820045219004	0.0	0.7681475324742859	0.323581923243276	expressed	-2.6977485611446452	0.0039559258291223	-2.098352509838314	0.0173716169787438
RP11-235G24.3	ENSG00000233342.1_1	ENST00000420601.1_1	intergenic	0.0	0.0	4.5647807317652	6.390949920075601	0.0	0.129654372961696	expressed	2.6955184749798993	0.00399802646972225	0.0906193107918203	sleuth NA
RP11-256I9.2	ENSG00000260834.1_1	ENST00000567058.1_1	transcript_overlap	181.187022550941	189.32024817537499	26.437171630681	29.288678842527197	5.342147753710379	4.80842170448896	expressed	-2.6899791564216136	0.000367570502127928	-4.93817274985746	0.0028240853672495602
AC005062.2	ENSG00000243004.5_2	ENST00000415499.5_1	transcript_overlap	50.129644299348705	42.5698796270529	6.414399355117969	6.33938049429645	0.10703460196741801	0.0799805368549129	expressed	-2.6822725594401167	0.000614810722256305	-5.436322060924554	0.005598631032487211
RP11-844P9.6	ENSG00000283235.1_1	ENST00000508056.5_2	transcript_overlap	0.0687261522122285	0.0670964343553802	5.0111182109669805	6.614036172242191	0.0108143002433698	0.0	expressed	2.673408858044458	0.0016804628715779801	-0.0870119594906666	0.0741376884673944
LINCR-0001	ENSG00000253641.5_1	ENST00000517732.5_1	transcript_overlap	0.269795202331268	0.129024973103672	7.146563585401231	6.09867410893654	0.0340417568499396	0.0	expressed	2.6679617271721803	0.00356438342276076	-0.2379757152582616	sleuth NA
SNHG1	ENSG00000255717.6_1	ENST00000541578.5_1	promoter_overlap	18.5518687417044	13.2764682263681	2.04848098394986	1.3439250529589	5.7690094597698796	3.72066963214266	expressed	-2.6492312170249437	0.004258337632992429	-1.5578937507652604	0.0396479784124018
RP11-285F7.2	ENSG00000242861.1_2	ENST00000424332.1_1	promoter_overlap	3.83855694588917	2.88262230911605	26.838037001890502	25.4843175897998	5.33402615361804	6.9912744631667305	expressed	2.638950883520623	0.00141849915574649	0.7159702835428206	0.0498224992834721
LINC00428	ENSG00000229546.1_1	ENST00000415620.1_1	intergenic	26.660451510220103	22.3018128936619	2.91558226481308	3.2733839932109796	0.0	0.0	expressed	-2.6376761337321084	0.0024284970517399	-4.671357477106228	0.00526561050551607
SNHG1	ENSG00000255717.6_1	ENST00000540725.5_1	promoter_overlap	6.26372181540467	4.18242422867039	0.0	0.0	0.9104802964069979	0.0	expressed	-2.6376271750238303	0.00294857546943967	-2.096369924272611	0.133954177218569
RP11-445F12.1	ENSG00000277268.1_1	ENST00000612281.1_1	promoter_overlap	0.0796838196617868	0.0585187450042447	6.1771038737715305	5.10550755633942	0.0143271221472883	0.0	expressed	2.6350683761377884	0.00311149204156854	-0.08610054186092563	sleuth NA
RP11-115D19.1	ENSG00000251095.6_2	ENST00000612706.1_2	intergenic	5.965741859832059	5.06052442774416	0.0612301374261326	0.036419144670932	1.7404619677330802	1.13691370841171	expressed	-2.6345782333656027	0.000891796638724624	-1.4172466199219427	0.0205507860540949
DANCR	ENSG00000226950.6_1	ENST00000411630.6_1	intergenic	99.29689796476009	110.95423272321399	14.5044402722402	18.0287316581204	56.653122972294504	56.5049362529636	expressed	-2.6197174798389806	0.000752242131687586	-0.8821568589340846	0.0438099018017007
RP3-399L15.3	ENSG00000228624.7_1	ENST00000517965.1_1	intergenic	19.731704201944698	16.281710917734898	2.20940631023423	2.0216323983199	0.147020058012971	0.0651483553535778	expressed	-2.608964058158355	0.000878744340074779	-4.102975514652496	0.00455807409388459
RP11-701H24.7	ENSG00000271347.1_2	ENST00000604451.1_1	transcript_overlap	70.3977707652284	47.8461253432548	8.61624373517119	9.127259589850711	9.40685754706776	16.1741473521692	expressed	-2.606513748726872	0.002126596226198	-2.12421673416993	0.0460141910574552
SNHG1	ENSG00000255717.6_1	ENST00000540865.5_1	promoter_overlap	7.38840475520824	9.1629168433778	1.04632284781606	1.32267237202533e-09	8.756041804208031	3.9798761239778297	expressed	-2.606381216504733	0.12040715269221401	-0.3321850368287515	0.11326926012456501
RP11-539L10.2	ENSG00000246526.2_1	ENST00000499502.2_1	intergenic	0.10916916095310199	0.126390846683324	6.21153960485105	5.339727721495731	0.0337546469671568	0.0732038802278574	expressed	2.5997196031804854	0.00068913108259542	-0.08547435488119472	0.0856139038534309
RP1-90G24.11	ENSG00000273325.1_1	ENST00000608926.1_1	intergenic	0.35222332514087	0.40063437729835705	7.04178293799515	7.60102355131017	0.0	0.250765246736549	expressed	2.5958967939349535	0.00231326961592624	-0.2905144451841139	0.26220461067703893
CTD-2354A18.1	ENSG00000261780.2_1	ENST00000583942.1_1	intergenic	83.4094936976026	84.95347262068059	12.4495972206283	13.7588740947117	0.57543592739025	0.23567406249580997	expressed	-2.5944113650196807	0.000425400288227333	-5.921328041908608	0.0032656240790921802
CRNDE	ENSG00000245694.9_2	ENST00000502066.6_1	intergenic	8.10540952838038	8.63838330278115	58.248384070284004	52.8987987133129	15.749441629337198	22.412246931394	expressed	2.593715844946933	0.00083948289884838	1.0994070135523335	0.0241642757995681
RP11-408A13.4	ENSG00000272871.1_1	ENST00000610061.1_1	intergenic	0.478066521574012	0.35429590813450607	7.19702661193126	7.69206065519986	0.40285286726064296	0.409047859691709	expressed	2.576013573111008	0.0007651819766678191	-0.010460223272959828	0.0757639032290022
RP11-158J3.2	ENSG00000248285.1_2	ENST00000502882.1_1	transcript_overlap	5.940296517706259	5.404914779285179	0.24388352336796001	0.0	0.345823042455675	0.0	expressed	-2.5722524532309894	0.0195705269870518	-2.5081560554480964	0.0318183861347091
AC008834.1	ENSG00000248901.1_1	ENST00000505908.1_1	intergenic	0.23557826074536	0.15895400053446698	5.985714008664139	6.164076210961161	0.0	0.0	expressed	2.562964886174043	0.00173014005334118	-0.2597438729825095	0.0472331134683221
CTD-2297D10.2	ENSG00000250579.1_1	ENST00000512155.1_1	promoter_overlap	8.59885069385231	8.02587669940302	0.574752282063313	0.5870537322111	0.019038270237578	0.0205807564518694	expressed	-2.5583985471544133	0.000936277744886164	-3.190847702756313	0.00581110177189101
RP11-267L5.1	ENSG00000254339.5_1	ENST00000523682.1_1	intergenic	10.4330405648401	7.5223430542213405	0.747153533589624	0.650389338020073	0.0	0.059904476881939006	expressed	-2.554214352504977	0.009758124221299829	-3.276128670693451	0.0166504422582825
DNAJB5-AS1	ENSG00000281491.1_1	ENST00000626300.1_1	promoter_overlap	0.0874403604479291	0.0885181743563865	5.7659621557120895	4.94473124184651	0.0469295172642708	0.101342968408875	expressed	2.546319764942188	0.00213327800834151	-0.01847406921077283	sleuth NA
CTD-2228K2.7	ENSG00000225138.7_1	ENST00000607005.5_1	transcript_overlap	1.1277693755294	1.56050325894283	12.7227458193432	12.568204235992699	6.20670529725682	5.28483710097215	expressed	2.5412942451904565	0.00213753968675875	1.5249269178921008	0.0190270484425461
RP11-532N4.2	ENSG00000235535.7_1	ENST00000619147.4_1	transcript_overlap	1.97595970732571	1.6244621658878202	14.507845456643	16.0505002819665	0.476065210842423	0.19986965395705397	expressed	2.5394199864766467	0.0047294124091827	-1.065492508168425	0.0853024870747218
RP11-395G23.3	ENSG00000254615.2_1	ENST00000521369.2_1	intergenic	4.8217816954339	5.30735320899972	0.0725677678276493	0.0142217545169882	2.7633144805014	4.89799613617319	expressed	-2.539119655769177	0.0054198361068623895	-0.32818583771091053	0.15664032965650798
RP13-726E6.1	ENSG00000254757.1_1	ENST00000534291.1_1	intergenic	1.18162858764324	1.1199192282806698	10.3522276787579	12.6183841048813	0.7652443620538381	0.205299582989287	expressed	2.5373033879978855	0.00171222693472772	-0.5341287434776656	0.0991838082714897
DARS-AS1	ENSG00000231890.7_1	ENST00000609663.5_1	intergenic	4.994780177990281	5.5054204323734295	0.0	0.15754935791074098	0.3868766322808859	0.269023159308107	expressed	-2.5344857790701867	0.011168512786719001	-2.2346786290398737	0.0433762450101902
CTB-151G24.2	ENSG00000279882.1_2	ENST00000623712.1_1	promoter_overlap	49.259619929563996	46.695298847005	8.07649863511625	6.843998084366209	0.533936136669467	0.29170320075207	expressed	-2.533346017853332	0.00118197913593406	-5.115468700830977	0.00507152055272435
MIAT	ENSG00000225783.6_2	ENST00000616213.4_1	transcript_overlap	7.12179689595024	3.1011696368937702	0.11262768585266801	0.0	0.0450778367974095	0.0414119614468965	expressed	-2.5324840272681244	0.0678257480071539	-2.5504447001991193	0.0043602739481013
DIGIT	DIGIT	DIGIT	promoter_overlap	0.0	0.0254217836054372	4.90746763476657	4.78469546304693	0.0	0.0147408985945084	expressed	2.5292475808498818	0.008168525422325441	-0.0076280570602738585	sleuth NA
RP1-59D14.9	ENSG00000279872.1_2	ENST00000625037.1_1	transcript_overlap	51.79674209610889	53.56233182882279	7.38253606775208	9.26337558133951	8.882533982732689	21.3741907741342	expressed	-2.525512890860526	0.0011417080940323199	-1.734772267603998	0.0935949198608751
RP11-294N21.2	ENSG00000280096.1_2	ENST00000624092.1_1	transcript_overlap	51.79674209610889	53.56233182882279	7.38253606775208	9.26337558133951	8.882533982732689	21.3741907741342	expressed	-2.525512890860526	0.0011417080940323199	-1.734772267603998	0.0935949198608751
RP11-118A1.2	ENSG00000282993.1_1	ENST00000634391.1_1	transcript_overlap	51.79674209610889	53.56233182882279	7.38253606775208	9.26337558133951	8.882533982732689	21.3741907741342	expressed	-2.525512890860526	0.0011417080940323199	-1.734772267603998	0.0935949198608751
RP11-9M16.2	ENSG00000235119.1_1	ENST00000448674.1_1	intergenic	7.17260213535309	8.444515430803959	0.720188436526985	0.355890355528692	2.3999451786824597	0.0	expressed	-2.5178135335474887	0.0361569686973031	-2.001420442618182	0.125029551114065
CTD-2058B24.3	ENSG00000258696.1_1	ENST00000554029.1_1	transcript_overlap	5.400763942796369	4.97297493453237	34.8959545430229	33.7103427610191	0.0	0.0	expressed	2.5125153675106326	0.00103399840876965	-2.629209589119012	0.0077201306486103
RP11-96B2.1	ENSG00000255325.2_1	ENST00000530350.2_1	intergenic	0.0883093809954251	0.0284278012060826	5.2841204729283	4.78769937408567	0.0	0.0325784740679112	expressed	2.51172912314337	0.0047024459702127794	-0.058531099776973385	sleuth NA
CTD-2501M5.1	ENSG00000253507.5_1	ENST00000519695.5_1	intergenic	53.5453993790071	45.172175953912706	8.92857291817608	6.81430484571048	0.09012665476332199	0.0	expressed	-2.5050035290365122	0.00241328825059373	-5.590581279530492	0.0123618172524072
AC012501.2	ENSG00000227400.2_2	ENST00000424322.1_1	transcript_overlap	0.0	0.0304711853620062	4.72281981956061	4.736857720509709	0.0	0.0	expressed	2.496679990088288	0.0036983634904210203	-0.02181455396487093	sleuth NA
LINC01011	ENSG00000244041.7_2	ENST00000605901.1_1	promoter_overlap	1.86568116155803	1.8536815926429902	15.752724043631899	14.3995306874967	3.826714431481	4.7964404191911205	expressed	2.4909935951239857	0.00065811711077895	0.8932859620649741	0.0226933027121217
RP11-114G22.1	ENSG00000256995.6_2	ENST00000629824.2_1	transcript_overlap	0.22837097912261398	0.0872539984071875	5.1962436651214405	5.81878746376669	0.0	0.0	expressed	2.490705233801205	0.00933821209631343	-0.2114016234189492	sleuth NA
MIR302B	ENSG00000249532.4_2	ENST00000362188.1_1	transcript_overlap	42.7453568305333	32.4161235146985	230.328002087779	199.807884971398	0.0	0.0	expressed	2.4855323187177207	0.00331522884980119	-5.269808916685965	0.0146784568621576
AF064858.10	ENSG00000237609.1_1	ENST00000440714.1_1	intergenic	0.45189962548399704	0.825700317931086	6.7412997281615805	9.6111579189066	0.0960390999220011	0.100747472324361	expressed	2.4852615946224588	0.00986669841684011	-0.577245060804323	0.0870838218945639
RP11-145M4.1	ENSG00000241042.1_2	ENST00000422198.1_1	promoter_overlap	5.395252597033241	3.75810768100929	0.0	0.0	0.0	0.0	expressed	-2.479406524863875	0.0351911015125837	-2.479406524863875	0.0266740717685214
AC124789.1	ENSG00000276170.4_1	ENST00000617990.4_1	transcript_overlap	6.219939493424821	5.179716430876621	0.275695340524081	0.14998128299535698	2.50218502351247	4.73273973113474	expressed	-2.465736818660886	0.00963962819678498	-0.5370238442909112	0.138973989073678
LINC00599	ENSG00000253230.7_2	ENST00000517675.1_1	intergenic	4.59188767019327	4.3879757263464505	0.0	0.0	0.0326745516243108	0.0	expressed	-2.4567882003815984	0.000495993543795698	-2.4334089543789568	0.0245280510180261
RP4-545C24.1	ENSG00000244198.5_1	ENST00000489077.1_1	transcript_overlap	10.742997824747698	11.1892494147655	0.0178402381166887	2.3440562843689703	0.0089552522952737	0.0461804690555766	expressed	-2.455928422029314	0.12929214914966	-3.541650294513612	0.0297717416333246
RP13-539J13.1	ENSG00000272342.1_1	ENST00000606068.1_1	intergenic	0.7997739351854999	0.497907712354912	7.912418240897139	8.16211633129678	6.7021854669061	6.29651087231074	expressed	2.454434462239295	0.0019358610058868102	2.185313074272657	0.00828870330902891
LINC01356	ENSG00000215866.7_1	ENST00000433505.5_1	promoter_overlap	63.3201198240051	69.91653853030371	393.216701293601	338.78272237014	1.5386647958509299	2.59541509010229	expressed	2.4402926569188796	0.0013718003074733901	-4.462495507745402	0.00523772813917596
RP11-442H21.2	ENSG00000269926.1_1	ENST00000491934.2_1	transcript_overlap	27.526383753791	17.7941576767161	4.06458562201738	2.67159672090436	19.7402669558507	19.8203443753277	expressed	-2.4373917069153497	0.00951634571520084	-0.18724970518948278	0.0742180137603553
RP1-213J1P__B.2	ENSG00000231495.1_1	ENST00000422833.1_1	transcript_overlap	2.38741956561023	6.418473395045179	0.0	0.0	0.0	0.0	expressed	-2.4337463912105366	sleuth NA	-2.4337463912105366	sleuth NA
LINC00678	ENSG00000254934.5_1	ENST00000534757.1_1	transcript_overlap	147.877275222422	134.895138108228	27.0217066120235	23.741567820355503	2.46347645524783	2.4302383589856498	expressed	-2.4322033907340614	0.000986876938925777	-5.368383967944533	0.0028240853672495602
CRNDE	ENSG00000245694.9_2	ENST00000560208.1_2	intergenic	0.9998603130929491	0.826708258685423	8.82614284329006	9.73279538705468	0.251782150253206	0.0	expressed	2.425642600263061	0.0011262636160323	-0.7649839929198287	0.12258920524107
KB-68A7.2	ENSG00000277352.1_1	ENST00000622854.1_1	intergenic	0.661041832707226	0.48170728268769397	6.6650044439338805	8.15648384026399	0.0283096034361297	0.0610484880838268	expressed	2.420206341956855	0.00141087154174498	-0.5889673322345776	0.0552949791007345
RP11-807H17.1	ENSG00000227869.1_1	ENST00000453278.1_1	intergenic	0.0	0.0	4.42242325669578	4.22651261751389	0.0	0.0	expressed	2.4126373670564907	0.00286759571622637	0.0	sleuth NA
TSPEAR-AS1	ENSG00000235890.2_1	ENST00000451035.2_1	transcript_overlap	3.5481058861677903	3.15474843480003	20.4728375585524	23.5409890763021	1.1480712276760099	1.1081195301048	expressed	2.4025068878944142	0.000479674399544176	-1.03192583457254	0.0353043435204142
LINC01356	ENSG00000215866.7_1	ENST00000449572.2_1	promoter_overlap	32.133463923309606	32.9994648005097	175.97331831781898	175.66229269472402	0.22644083530619502	0.0905089687941578	expressed	2.397171073513201	0.000468609327098409	-4.856721888252875	0.0115431023890935
LINC00685	ENSG00000226179.6_1	ENST00000391707.7_1	intergenic	1.60495558768944	2.2505245841437502	14.3952925540957	14.4335202467147	8.52818918401386	16.9758237845313	expressed	2.3964199459723385	0.0018456420471609101	2.231782742963528	0.019816759300913003
LINC00685	ENSG00000226179.6_1_PAR_Y	ENST00000391707.7_1_PAR_Y	intergenic	1.60495558768944	2.2505245841437502	14.3952925540957	14.4335202467147	8.52818918401386	16.9758237845313	expressed	2.3964199459723385	0.0018456420471609101	2.231782742963528	0.019816759300913003
AZIN1-AS1	ENSG00000253320.5_2	ENST00000517996.5_1	intergenic	7.2594432494745895	6.131382002782299	0.398965693243175	0.5343069354836201	0.0592459550416136	0.17685646015393106	expressed	-2.391487519076596	0.00203122272892171	-2.783012419352833	0.0153481678039509
TTN-AS1	ENSG00000237298.9_2	ENST00000631319.1_1	transcript_overlap	0.0759893113035213	0.21209839119342896	5.65613658712157	4.31285889351013	0.0	0.0	expressed	2.3870878197488103	0.0330737227981938	-0.19414235173714242	sleuth NA
CTD-2034I4.2	ENSG00000259594.5_2	ENST00000558153.1_1	transcript_overlap	0.711772013100514	0.670763376952761	7.30954466950601	8.36923024677893	0.28936349122098304	0.14190016284937804	expressed	2.385841370238368	0.0010715521495093699	-0.47639867624316184	0.0731463299377973
TSPEAR-AS2	ENSG00000182912.6_1	ENST00000330490.3_1	transcript_overlap	4.0004202366361	3.36767591527579	23.7017375000413	23.0183413620403	2.09043729875788	1.54461477847251	expressed	2.3786886799970333	0.000821221708100922	-0.7333269400391768	0.0545393722530122
RP11-133F8.2	ENSG00000249776.5_1	ENST00000512284.1_1	intergenic	0.0	0.0	1.48455324638843	6.91034727952803	0.0	0.0	expressed	2.377804047267995	0.0216056355252724	0.0	sleuth NA
LINC00240	ENSG00000224843.6_2	ENST00000607607.5_1	intergenic	0.0193481817869896	0.0206629929663826	4.04639782454861	4.54927725806589	0.0230858500131669	0.0220565034476226	expressed	2.376826549005734	0.000614810722256305	0.0036242113874125595	0.0810624202442703
RP11-511B23.1	ENSG00000257345.2_1	ENST00000549914.1_1	transcript_overlap	0.0	0.0	4.3470669012438	4.03800011705108	0.0	0.0	expressed	2.3764386212913666	0.00195468367071405	0.0	sleuth NA
RP11-122K13.7	ENSG00000226699.1_1	ENST00000452591.1_1	transcript_overlap	2.85658944920996	3.63499217948866	21.1322126439697	20.9572141477329	2.8398291862472997	1.04241479876432	expressed	2.376327522504415	0.00785843797575835	-0.5296666670372804	0.0873687816868111
CTD-2228K2.7	ENSG00000225138.7_1	ENST00000606319.1_1	transcript_overlap	2.03317812734303	1.65025928678805	13.483508182421902	13.9432309123385	3.97223144227235	1.7006364122942599	expressed	2.3722920209624045	0.00139863910006874	0.4330021546654713	0.0735994873573563
RP11-844P9.6	ENSG00000283235.1_1	ENST00000510850.1_2	promoter_overlap	0.14263059759631197	0.100194838289161	3.92110842914503	5.64274280115404	0.0	0.0	expressed	2.3662327119529554	0.0044894337366796705	-0.1653173366155208	sleuth NA
AP001469.9	ENSG00000239415.1_2	ENST00000430259.1_1	transcript_overlap	12.071696988754198	12.982681293301802	1.8061624182011298	1.44149565982081	1.0928385440860402	1.29686947022291	expressed	-2.3661164617629953	0.00132341767034945	-2.623665202321882	0.00535854576506973
AC017074.2	ENSG00000227359.1_1	ENST00000424612.1_1	gene_nearby	0.257418679384339	0.161878010248346	4.90285499022362	5.53941342933741	0.58055665095815	0.367276588669046	expressed	2.3625899255528937	0.00306509532684677	0.2850672081885162	0.0709165411054669
AC005083.1	ENSG00000233834.6_1	ENST00000439058.5_1	promoter_overlap	6.5953722140199105	4.8290975799218	0.362428483417947	0.25369485973454603	0.0	0.28609131640005103	expressed	-2.3593626426551393	0.00597786270078717	-2.5539101720716975	0.0592017567399655
RP11-807H17.1	ENSG00000227869.1_1	ENST00000458437.1_1	intergenic	0.0407910058650872	0.0406029757700758	4.9645126696036	3.66126384662561	0.0420033108986068	0.0493413725914964	expressed	2.351946295135197	0.005815146855184	0.006880783382045266	sleuth NA
ERVH48-1	ENSG00000233056.2_1	ENST00000617971.1_1	intergenic	1.01532151346253	0.788034737641219	7.12242788425025	10.194865875766599	0.0852880269677288	0.0	expressed	2.3445480110482206	0.00269310767605012	-0.867026411718499	0.0713991905819701
RP11-357K6.1	ENSG00000255618.1_1	ENST00000545276.1_1	intergenic	4.79775687478775	3.8298924596812203	0.0963990549778168	0.0	0.0	0.0	expressed	-2.341837262298184	0.0151208335707893	-2.409750626043622	0.00512505513553737
RP11-338N10.3	ENSG00000269978.1_1	ENST00000602916.1_1	transcript_overlap	1.3943528205849298	1.8549058573376203	12.740644041416099	11.845437016206601	1.48421764263751	2.25935000586141	expressed	2.340485532359648	0.00527613735883139	0.12983345947408817	0.0800770566700431
RP11-867G2.6	ENSG00000255666.5_1	ENST00000541293.1_1	transcript_overlap	1.35904806768759	1.6208765600428798	9.95731476140838	12.6368711674243	0.0	0.0	expressed	2.304121490373612	0.00151637880479497	-1.3161239069475001	0.0112562519743624
RP11-408A13.3	ENSG00000273399.2_1	ENST00000608871.2_1	intergenic	0.0319714510786423	0.0970063369415121	4.52723939389752	3.9351696130670697	0.20474407395979102	0.293821270935237	expressed	2.296982272405778	0.00521666835777971	0.23093905133076284	0.0747941291198428
MIAT	ENSG00000225783.6_2	ENST00000613780.4_1	transcript_overlap	4.814273189936309	2.9843857476697004	0.0	1.11684298476593e-06	0.0	0.0	expressed	-2.292583507223133	0.000425400288227333	-2.2925843128548253	0.0028240853672495602
RP11-529E15.1	ENSG00000272027.2_2	ENST00000605962.2_1	transcript_overlap	1.20829313092028	1.5638979170255403	10.459154647118199	10.8835443075396	0.0901707271069752	0.0	expressed	2.290247673962511	0.0013718003074733901	-1.191031012648598	0.0395606027157096
RP11-81K2.1	ENSG00000262039.1_2	ENST00000576461.1_1	transcript_overlap	0.0665953376223386	0.18627545366065	4.14847396401803	4.85943279087038	0.21359632002933499	0.0674555764194596	expressed	2.2887036762242086	0.0105849062096712	0.017934696754710384	sleuth NA
RP11-114G22.1	ENSG00000256995.6_2	ENST00000629078.1_1	intergenic	0.211130759689704	0.332047337525198	5.471991861973879	4.95053516728318	0.4677591711249439	0.48266935413064793	expressed	2.2882542792104053	0.0017413210744025099	0.21429201255187905	0.0698162969314839
RP11-379B18.5	ENSG00000241288.7_1	ENST00000594843.1_1	intergenic	0.143110709897089	0.336788134236283	4.75648036364413	5.3351318728797805	0.24925447362744196	0.498222441605032	expressed	2.2856534403904996	0.00891718495600888	0.14782608563633481	0.12907491047106098
DIO3OS	ENSG00000258498.7_2	ENST00000554735.1_1	promoter_overlap	0.0	0.0374652921133603	3.91060794236445	4.01075871184768	0.0	0.007525643139621241	expressed	2.2837633800204244	0.0169795284588353	-0.021357067346781545	sleuth NA
LINCR-0001	ENSG00000253641.5_1	ENST00000524047.5_1	transcript_overlap	0.317493949662329	0.20192600173595202	4.81657534523869	5.41008494368701	0.0709926707659785	0.11456832397357199	expressed	2.278866861734528	0.00397732181888269	-0.20508797733112807	0.0937025676256892
RP11-119D9.1	ENSG00000251637.6_1	ENST00000511677.1_1	intergenic	2.16581539351883	1.77896251052064	12.0975899716805	14.696248136417802	0.31725373767192305	0.49928384800005493	expressed	2.2760652901984004	0.000768649390974436	-1.0777001881719077	0.0252337937751482
CTB-25B13.12	ENSG00000267317.2_1	ENST00000591252.2_1	transcript_overlap	0.779291161900524	0.952768005999825	8.37415263246033	7.647085274798861	13.438768281695399	21.5076897876833	expressed	2.271654351646682	0.00117737892315229	3.307392300852496	0.004730343334702671
PVT1	ENSG00000249859.8_2	ENST00000523190.5_1	intergenic	7.715208281686911	8.26397799989041	0.6490672996280561	1.07816496483319	1.7534933498954197	4.0346230078332	expressed	-2.270151098231385	0.00333454386407158	-1.206981383719403	0.11554444782639099
AC005062.2	ENSG00000243004.5_2	ENST00000457921.5_1	intergenic	25.4767878917128	22.786715494896	5.01874600640977	3.4028674564135803	0.143945103419654	0.19090630171838802	expressed	-2.2699325797737346	0.004595051212324511	-4.428108589336087	0.00735591578604405
RP1-28O10.1	ENSG00000227591.5_1	ENST00000445272.5_1	promoter_overlap	5.34981661933965	4.21498394225131	0.22252523507734698	0.175581214689434	1.9220828195454698	3.4010471705251097	expressed	-2.269772781277167	0.011197114093642999	-0.6592080765793306	0.0896559661061806
AC005276.1	ENSG00000197462.3_1	ENST00000411856.1_1	intergenic	16.3439843679705	19.0953138374577	94.3598839036363	83.8285248385942	1.4032800081166201	3.1620641011732697	expressed	2.2668809105022887	0.00155837742515024	-2.5116108578840204	0.0313647901404248
RP5-884G6.2	ENSG00000228084.1_1	ENST00000454219.1_1	promoter_overlap	0.389492174735474	0.8152057536254351	6.27525900552367	7.11127830095057	1.11231644568727	1.3194560538508602	expressed	2.2634083126877353	0.00609565939279941	0.46769544777566746	0.0655652126579347
TSPEAR-AS1	ENSG00000235890.2_1	ENST00000430181.1_1	transcript_overlap	2.44553704900705	1.96931431248759	13.724699404223001	15.0448198644486	0.45309002732712395	0.209082627969818	expressed	2.262014161594434	0.0018447240632097199	-1.2688116966995762	0.0590737164799187
DANT1	ENSG00000229335.1_1	ENST00000451869.1_1	intergenic	5.31133445544363	4.889178526860579	0.3636295028416289	0.19847593950586498	0.34917707370488105	0.32107151878653006	expressed	-2.2515400530563197	0.00714435711896337	-2.191895844512608	0.019518181341863998
RP11-91I8.3	ENSG00000266441.1_1	ENST00000577327.1_1	promoter_overlap	0.668945397715534	0.716641397707127	6.884055260768019	7.198990163394481	1.1874822652605501	1.45077332999872	expressed	2.248062804775645	0.0021662821669304	0.4541764174575867	0.0653073058332492
RP4-797C5.2	ENSG00000231295.1_1	ENST00000450480.1_1	transcript_overlap	0.0993257573688815	0.5022479520602311	6.23724488134237	4.11916533457018	0.0	0.0	expressed	2.2478031840214308	0.0230680882374332	-0.3793845832405651	sleuth NA
RP11-390F4.6	ENSG00000236924.1_2	ENST00000413145.1_1	promoter_overlap	8.28866319640213	8.699944134190721	0.7588704153231691	1.25704465435666	0.444476072978514	0.6012590461195301	expressed	-2.241333434717142	0.00256507908006255	-2.6402717143278407	0.0112196218590684
SNHG14	ENSG00000224078.12_2	ENST00000551938.1_1	gene_nearby	43.450059892418004	40.094341110021205	8.01284237019059	8.11401910840999	22.992844521941198	19.8599796653098	expressed	-2.238544275877605	0.000515762146107904	-0.9314746032130174	0.037390478476322
RP11-259O18.5	ENSG00000282022.1_1	ENST00000631830.1_1	promoter_overlap	4.87892877865456	3.84020692640477	0.168360214779513	0.111164144249505	0.0917374690243649	0.0491889052145729	expressed	-2.233383853442691	0.007834176915400509	-2.3238814966233248	0.0170560377798297
SNHG18	ENSG00000250786.1_1	ENST00000508179.1_1	promoter_overlap	3.42313657495673	3.7541767479982995	21.2470588999386	19.7744559182344	4.14859515950312	4.97709707347653	expressed	2.2289145553056446	0.0007533326555068871	0.2777513337033261	0.0459876873857526
RP11-378A13.2	ENSG00000273361.1_1	ENST00000608367.1_1	promoter_overlap	0.126593828496251	0.12206737120194198	4.05620272425102	4.46777445668326	0.604143396383834	0.17784890313812401	expressed	2.2265418101777077	0.0085401452989911	0.30705211640157853	sleuth NA
RP11-281P23.2	ENSG00000249631.5_1	ENST00000510095.5_1	transcript_overlap	0.0	0.0	4.13957592776372	3.18698573887648	0.0	0.0	expressed	2.2213453146527695	0.00333167912691441	0.0	sleuth NA
RP11-1081L13.4	ENSG00000254966.1_1	ENST00000527285.1_1	promoter_overlap	0.231736447898231	0.16102731028893302	3.9884889845198304	5.1654598690144	0.0971559825030486	0.102092224714975	expressed	2.2208046914457538	0.0016878442055177	-0.12166752807870468	0.0850284473998778
MNX1-AS1	ENSG00000243479.3_1	ENST00000480284.1_1	promoter_overlap	0.102614683660464	0.118761916275119	4.34302331833574	3.9431703689432998	0.4740171073864	0.666782153028728	expressed	2.2111833194691215	0.0014764372308032	0.4996777380163188	0.0414821355234325
RP11-531A24.7	ENSG00000272254.1_1	ENST00000607665.1_1	transcript_overlap	3.8531004874871004	3.66460685995834	0.0	0.0591435116974865	0.0	0.0	expressed	-2.2085697129884467	0.0074954144646128705	-2.2506140948766173	0.007851961820413221
RP11-191L9.4	ENSG00000224271.5_1	ENST00000438810.1_1	intergenic	0.0	0.0	2.95010247858088	4.29074395614407	0.0	0.0	expressed	2.208025004374195	0.0031040287067167897	0.0	sleuth NA
CTD-2228K2.7	ENSG00000225138.7_1	ENST00000606107.5_1	transcript_overlap	2.68080967751488	1.62790838388571	14.1435857143688	12.964835095768398	3.5737795377518	2.44554081042188	expressed	2.2060177896535875	0.0048260372690800395	0.34613309312589824	0.0585071825499741
DANT1	ENSG00000229335.1_1	ENST00000415394.1_1	intergenic	7.46550198229396	8.15814556769883	1.11954869066343	0.7062186365839329	0.692712829041595	1.16319130950418	expressed	-2.20369150773713	0.0119318928978435	-2.192371458065578	0.041861746380439
LACTB2-AS1	ENSG00000246366.6_1	ENST00000519167.1_1	transcript_overlap	4.4765542031770496	3.73965436715675	0.0	0.23546425593371	0.0524050032916091	0.0784668402345433	expressed	-2.1922135008481396	0.0438237229464172	-2.2613441507741645	0.0176098449380157
RP11-356J5.12	ENSG00000250303.3_1	ENST00000419895.3_1	intergenic	0.436866976240447	0.402437242897374	4.19911833925119	6.75927386312665	0.125611737022356	0.42134381713731395	expressed	2.1902773876210153	0.00145476109791557	-0.15676365189024905	0.267525359363092
RP11-119D9.1	ENSG00000251637.6_1	ENST00000533670.1_1	intergenic	0.530605993405355	1.1056609172111003	7.019447013834831	7.5282671802257	0.573923936781732	0.724626627995265	expressed	2.1861019394414556	0.007612006652709021	-0.14062587993443657	0.0947569502086214
RP11-133F8.2	ENSG00000249776.5_1	ENST00000512210.5_1	transcript_overlap	0.0	0.0	4.05391769999832	3.0473078896264796	0.0	0.0	expressed	2.1860608346538655	0.0039559258291223	0.0	sleuth NA
THAP9-AS1	ENSG00000251022.6_2	ENST00000508772.5_1	promoter_overlap	6.89649419065943	8.24284906105567	0.498828135774405	1.2688241293587499	0.285141436085534	0.0	expressed	-2.1855741061761123	0.0583141792766364	-2.9069564620374533	0.0456409569616577
APCDD1L-AS1	ENSG00000231290.5_2	ENST00000420279.5_1	promoter_overlap	0.0	0.125467737293437	2.8036803159572297	4.827095276821139	0.034626015693743	0.0	expressed	2.179871626618717	0.019931011303272	-0.06301672301945893	sleuth NA
LINC00599	ENSG00000253230.7_2	ENST00000519461.1_1	intergenic	3.33666358508404	3.77197630086855	0.0061018301083965104	0.00596574746199264	0.0	0.0142753086010405	expressed	-2.178556884489423	0.00135529590529051	-2.1769747624403144	0.0132207021207419
DLGAP1-AS1	ENSG00000177337.7_1	ENST00000576606.5_1	transcript_overlap	0.275384670692	0.527175755887721	4.85723095060748	5.80806127517905	5.62576694991746	8.64235164177855	expressed	2.176062979957913	0.0132118068053259	2.5372300282195694	0.0161386048615492
AP002856.5	ENSG00000231698.2_1	ENST00000416553.1_1	intergenic	24.8533027775907	28.0140131065288	5.14765945922668	4.9946405347352405	0.161637056902225	0.348121751941828	expressed	-2.1759052780005272	0.00101060180217126	-4.4503263696741	0.00481989116137054
CTD-2228K2.7	ENSG00000225138.7_1	ENST00000606288.1_1	transcript_overlap	0.8101983678485981	0.8663907966865909	7.1582997367738095	7.43805940861047	7.116005855173941	10.2575901641424	expressed	2.1744269039340156	0.00182745613996213	2.3976518851775324	0.00732866487774512
MANEA-AS1	ENSG00000261366.1_1	ENST00000564541.1_1	promoter_overlap	0.184456151439328	0.174417154404559	3.7153243798218596	4.9082510361083695	0.19311143583750098	0.144495428583276	expressed	2.17109955470501	0.0006356822833750769	-0.013065614317964831	0.0794308561333796
AB019440.50	ENSG00000271201.1_1	ENST00000605005.1_1	intergenic	0.0	0.0	3.1544610996815496	3.8451068254950296	1.63475943718125	0.186766859921028	expressed	2.169855738423583	0.00627115364213916	0.9341489580181116	sleuth NA
CTD-2026G6.3	ENSG00000272710.1_2	ENST00000608389.1_1	intergenic	2.2691451695370897	1.78103087714922	15.011241802809101	9.97981031569741	0.9735421420361658	1.8370056794353	expressed	2.1574321872111812	0.017507330549479002	-0.3307759258715551	0.088397456871719
CTC-455F18.1	ENSG00000253348.1_1	ENST00000518172.1_1	promoter_overlap	97.4415544895679	92.32467992988572	16.6263790576504	24.4124622431389	1.05005140474053	1.06243900600773	expressed	-2.1556375745821317	0.00188571021200823	-5.543192592534316	0.0030859835844073103
RP11-44K6.3	ENSG00000253939.1_2	ENST00000517623.1_1	transcript_overlap	5.419604095725111	5.59341046660428	0.490062651973396	0.43204040938439703	0.164615482727042	0.552759854558286	expressed	-2.1548762444846905	0.0035076315237176302	-2.2596694552979106	0.0288135736180757
CTA-392C11.1	ENSG00000253802.1_1	ENST00000522486.1_1	intergenic	0.0	0.0	3.6512305851375197	3.2395264492951	0.0	0.0	expressed	2.152306267572717	0.0040298157405599605	0.0	sleuth NA
RMST	ENSG00000255794.6_1	ENST00000548886.1_1	intergenic	8.797239354547061	7.72339813682505	0.899937563979073	1.27121497919768	0.0	0.0	expressed	-2.150615778785228	0.00148222800068552	-3.2110618527626484	0.00330150381291186
CTD-2228K2.7	ENSG00000225138.7_1	ENST00000606074.1_1	transcript_overlap	1.31241348392714	1.3639616023542902	9.192353871570711	9.55113459145518	2.17604526855806	1.1749875847312499	expressed	2.1491959782914165	0.000913439314527164	0.19442673525917792	0.06613177106963299
AC107218.3	ENSG00000197585.9_2	ENST00000437883.1_1	transcript_overlap	0.13410599490723402	0.0	3.44957218544684	3.99785060584885	1.84147383494138	0.741404360542253	expressed	2.146288990707503	0.0195543945968956	1.1026221095721036	0.0429648279802395
AP001628.6	ENSG00000225218.1_1	ENST00000431150.1_1	intergenic	0.18906893650815196	0.192268743540257	3.3409303534521095	5.1557138594933	0.201030450360482	0.210490732218788	expressed	2.1400840523981817	0.0154778016265234	0.018171269527783158	sleuth NA
RP11-222K16.2	ENSG00000272282.1_1	ENST00000606069.1_1	intergenic	0.0	0.0	3.64093371223495	3.1488090533821897	0.0	0.0	expressed	2.135820945095781	0.00149981693904295	0.0	sleuth NA
RP11-799B12.1	ENSG00000279332.1_1	ENST00000623599.1_1	transcript_overlap	5.41645957233943	5.734029504681	0.646224891255036	0.347822299718161	0.722161615376706	0.767278991409415	expressed	-2.134947589607516	0.00883097605279407	-1.9140487742449863	0.0317380086328261
RP11-440L14.1	ENSG00000249592.5_2	ENST00000507446.1_1	transcript_overlap	0.0	0.5023138919397729	5.002663001511809	3.91718323296057	3.29201126663759	4.3371658709047	expressed	2.1256178627872573	0.0816748652163829	1.9441497441699445	0.0647167068177616
AC104655.3	ENSG00000226508.1_1	ENST00000452037.1_1	intergenic	2.73699509714284	3.97609268448663	0.0	0.0	1.87369869779239	4.74828802939689	expressed	-2.1231840779295585	0.0040801053898648606	-0.015163736316996905	0.318686829450666
RP11-89N17.2	ENSG00000227481.1_1	ENST00000455149.1_1	intergenic	0.0307605359686731	0.062238464044364	3.4367069127129	3.66703777203189	0.0	0.0	expressed	2.1208884754057062	0.00556481465926509	-0.06557162230715421	sleuth NA
LACTB2-AS1	ENSG00000246366.6_1	ENST00000518152.1_1	promoter_overlap	1.06897890147537	0.980803612465936	8.19869675568447	7.39490216967212	0.34736316902328307	0.5865934222597989	expressed	2.1191342910253295	0.00264580862741844	-0.464996906727838	0.0924678736112515
RP11-115D19.1	ENSG00000251095.6_2	ENST00000507916.6_1	intergenic	4.392469071829701	3.02962851326546	0.0441626177296807	0.129625791457642	11.5944605869224	18.073577236207303	expressed	-2.1158367550608554	0.00731758248222535	1.7489073003461448	0.0184436036531386
RP11-681H18.2	ENSG00000277801.1_2	ENST00000612252.1_1	transcript_overlap	16.9236904973448	19.1809902086957	3.84379526397702	2.95487847591506	19.4807124386876	13.069996029507502	expressed	-2.114610244579674	0.0027923526271314	-0.14125293287559446	0.0535745040901515
B3GALT5-AS1	ENSG00000184809.12_1	ENST00000329618.6_1	promoter_overlap	16.6855032133364	16.967662895206	3.16060723337827	3.08396251640652	0.10445879958751801	0.135773676842178	expressed	-2.112514085609047	0.0007078993916076231	-3.9923098395611034	0.0034317276565776302
RP11-379B18.5	ENSG00000241288.7_1	ENST00000622381.4_1	intergenic	0.0717227005903647	0.0	2.92921595567213	4.02658008499141	0.113719013814197	0.781903433538523	expressed	2.1119907609369384	0.00971823989187945	0.4830425937608521	sleuth NA
LRRC75A-AS1	ENSG00000175061.17_1	ENST00000583400.6_1	transcript_overlap	0.338025634767568	0.406228763252954	3.6220191382409306	6.183338165187111	3.5312397975201297	3.07424833215039	expressed	2.1049555735220635	0.0035199921179060204	1.6488428001681146	0.0121005172039575
RP11-146I2.1	ENSG00000234261.3_1	ENST00000629853.2_1	intergenic	3.70749201736303	3.7053307863355203	0.027347638496790998	0.160976255792771	0.13529534215803302	0.0	expressed	-2.1048011489333898	0.00946449824805772	-2.140191807281604	0.04023400008743701
LINC01356	ENSG00000215866.7_1	ENST00000401018.5_1	promoter_overlap	4.9777333155984005	5.183983141436941	26.426966006704603	23.756189711047	0.7222532297452471	1.50325515571224	expressed	2.1012373326761478	0.0009322189473739689	-1.5251500269241505	0.0468681357120543
RP11-438L7.1	ENSG00000280345.1_1	ENST00000625042.1_1	intergenic	1.17393356848794	1.09287139187955	7.715065288397139	8.51206542484015	0.964024713887247	1.75640942837279	expressed	2.094859402202089	0.00153936184429987	0.1457633864427955	0.0856909584240266
RP11-843B15.4	ENSG00000277342.1_2	ENST00000619744.1_1	transcript_overlap	5.30216661789639	5.6084936720618295	0.543894486155667	0.492497614127614	0.7807461284664858	1.27934567268915	expressed	-2.088132777971615	0.00276805500851129	-1.6689785331830125	0.0344543330458154
LL0XNC01-250H12.3	ENSG00000234405.1_1	ENST00000445990.1_1	transcript_overlap	2.5549371973757498	2.8663241903660603	15.477987727911101	14.0579634097283	1.20004672769823	1.41577953793024	expressed	2.0872611192704578	0.00138133949334618	-0.6850754981458679	0.06687973898196299
SNHG11	ENSG00000174365.19_1	ENST00000359074.8_1	intergenic	4.29985449963086	3.36991839613411	0.27857124047831	0.0	1.56377761580087	2.8042444460090095	expressed	-2.0853525292446164	0.0676487847559827	-0.6026366729106085	0.128079237644226
LINC01170	ENSG00000253807.5_1	ENST00000628324.2_1	promoter_overlap	0.234244022593026	0.262697771272968	4.46213795641691	4.12856744407214	0.538539933662705	0.809365428715383	expressed	2.0845645879761276	0.0029079030012976103	0.4230965557398804	0.0610942965145398
AC005062.2	ENSG00000243004.5_2	ENST00000424516.1_1	intergenic	4.896080334847	4.18310354343998	0.327220832741638	0.284954783223082	0.0668715125296663	0.0	expressed	-2.0845278152917044	0.0039012427242275296	-2.4223310013591646	0.018058248680325
SNHG5	ENSG00000203875.10_1	ENST00000414002.5_1	intergenic	549.424026661901	551.531540317853	133.45901691139602	124.77994129094299	474.613503506659	936.830004277852	expressed	-2.083465815365927	0.000761379273127884	0.35783955045191485	0.22579710527940802
SNHG1	ENSG00000255717.6_1	ENST00000539921.5_1	promoter_overlap	169.580868577227	164.200627758339	36.2051755543974	41.0728113489102	151.044744228728	123.056979631744	expressed	-2.082530497013858	0.000472986552178009	-0.28232283540704334	0.0452719889829151
JPX	ENSG00000225470.6_2	ENST00000538519.3_1	intergenic	2.5030778355106	3.94413966354487	0.0	0.0	2.61111117694904	7.3326805721809505	expressed	-2.0784761980346262	0.0201761153374653	0.49971281295719727	0.17116957412353798
RP11-489E7.1	ENSG00000253604.1_1	ENST00000521908.1_1	intergenic	0.510920776897498	0.26760656988470605	4.77269909806264	4.92778187151976	0.08812027860422698	0.224675579997497	expressed	2.0741754908916548	0.00756739334081453	-0.26468250905677915	0.117527507156104
TDRG1	ENSG00000204091.7_1	ENST00000451810.2_1	transcript_overlap	3.1769266991285003	3.22984091017474	0.0	0.0	0.0	0.0	expressed	-2.0715511928180907	0.00182964306250576	-2.0715511928180907	0.00484371907327692
AC005083.1	ENSG00000233834.6_1	ENST00000430859.1_1	promoter_overlap	4.12008819981913	4.07498159585943	0.0	0.430666637601	0.479393759367432	0.681096893118358	expressed	-2.0684477035942925	0.0770897855784968	-1.6896511990522294	0.0264467273884715
RP11-125O18.1	ENSG00000248491.5_1	ENST00000513519.1_1	intergenic	0.0369514434352341	0.0747287837100077	3.25666837853426	3.59785477219055	0.0500484370929705	0.211440524453876	expressed	2.068023231369046	0.00738290973305912	0.09888157094969915	sleuth NA
SNHG18	ENSG00000250786.1_1	ENST00000509788.1_1	promoter_overlap	0.960407847797658	0.383250206058184	6.60379327174662	5.394475050276751	1.7433628544159498	2.74893817298315	expressed	2.0657491474642886	0.0127214151830527	0.9573025798742054	0.0467799796969765
RP11-343J3.2	ENSG00000236154.1_1	ENST00000428753.1_1	intergenic	4.91955833765707	4.06999758984172	0.29061044722681606	0.33505566175178497	2.22240612274596	3.15539446363158	expressed	-2.065377716500648	0.00458028849388275	-0.5748703899333486	0.0755837210824032
AC004538.3	ENSG00000230333.6_2	ENST00000421121.5_1	transcript_overlap	0.0337794909922806	0.0547544297313312	3.60271211169182	3.1288511884291204	0.336457718096127	0.21748196969108702	expressed	2.0637494021861587	0.00109782467896672	0.2902338805915412	0.0354784521398064
RP11-666A20.4	ENSG00000248787.1_1	ENST00000510244.1_1	promoter_overlap	0.79576479311193	0.877936501263217	6.69639566306808	6.646754871023219	0.633033787314339	1.32642400885625	expressed	2.062288521599602	0.0038425264321571	0.1080685558730781	0.0893978932760617
RPARP-AS1	ENSG00000269609.5_1	ENST00000473970.2_1	transcript_overlap	8.72333849185811	9.29305685401205	1.60040906078598	1.23007688785138	6.78951281595657	12.795527830560902	expressed	-2.050941952596394	0.00195526154105906	0.10884961980776574	0.232540428568996
CTD-2562J17.6	ENSG00000279117.1_1	ENST00000624624.1_1	transcript_overlap	2.23797761518631	2.31764521962222	12.9613932895839	12.1197243805909	1.40519786440978	1.9311917961107001	expressed	2.046482522650244	0.000688912919494217	-0.2968688388881409	0.0684582299510511
RP6-24A23.7	ENSG00000261409.1_2	ENST00000564206.1_1	transcript_overlap	3.65582064496826	3.4663512045239	0.11459216914614599	0.0980335647594435	0.10946803583887199	0.0890073264991968	expressed	-2.04361790927768	0.000542141557562698	-2.052873984107421	0.00344330977064407
GATA6-AS1	ENSG00000266010.1_1	ENST00000584201.1_1	intergenic	0.10379063394263198	0.0	4.07537985107642	2.58670235988456	0.0	0.0	expressed	2.041722727997007	0.0484375181623437	-0.07299113694863513	sleuth NA
PRKCQ-AS1	ENSG00000237943.6_1	ENST00000613651.1_1	promoter_overlap	8.86639685955906	8.65761254013069	39.6898555024607	37.3674685164844	3.3163941785613598	2.4743514486268903	expressed	2.017649771333334	0.000920898840541856	-1.3254160357130274	0.03681632945738201
RP11-736K20.5	ENSG00000255471.1_2	ENST00000528660.1_1	transcript_overlap	0.168686151734239	0.49938065064090503	3.72631314551885	5.07548179039185	0.16799200504881698	0.118209888804768	expressed	2.017404371246684	0.0125506796533598	-0.2228419756285049	0.0964028795260849
CTD-2008P7.9	ENSG00000267259.1_1	ENST00000592016.1_1	intergenic	0.548703036059293	0.5601176209788951	5.20358212958097	5.37633688854116	0.0677351688296712	0.0421608842376804	expressed	2.016683337662661	0.000614027849978313	-0.5591954679507398	0.0234904941695028
PVT1	ENSG00000249859.8_2	ENST00000517790.1_1	intergenic	3.06391751124955	3.0092048758316805	0.0	0.0	0.622860337464773	0.32782093913232596	expressed	-2.013126762862225	0.00341589719888553	-1.4520786691021614	0.0351422404040766
FEZF1-AS1	ENSG00000230316.6_1	ENST00000424404.1_1	transcript_overlap	3.00091724979959	3.3400184608308305	0.0	0.0700006791689353	0.0	0.0286447940559665	expressed	-2.0105779974355107	0.0104048087351256	-2.039692960263469	0.0117542195264546
RP11-503C24.6	ENSG00000224417.2_2	ENST00000445442.2_1	transcript_overlap	0.0432352466638776	0.021901974738227005	3.02690923441526	3.2897964171723104	0.0234222229892861	0.0127091058493997	expressed	2.009774525391999	0.00116522555690873	-0.020407029960175096	sleuth NA
RHOXF1-AS1	ENSG00000258545.5_1	ENST00000553843.5_1	transcript_overlap	4.12910759197926	4.44487598903242	0.299942111838783	0.32583035765743296	1.8998803737771002	2.09024970491005	expressed	-2.009705178443675	0.000688245436765914	-0.8198597543411794	0.0464086382663117
AP001059.6	ENSG00000278158.1_1	ENST00000619053.1_1	promoter_overlap	0.692873980872831	0.8460329957702499	6.149597460785179	6.0903472457895305	0.0	0.0	expressed	2.0085677995229245	0.0197821215422909	-0.8233038397231491	0.05535765168819999
CTD-2306M5.1	ENSG00000248605.5_2	ENST00000507926.1_1	transcript_overlap	17.6862834712016	13.854547777363699	3.69390632721077	2.65161669172304	0.537214555392089	0.538671860589389	expressed	-2.0068440718233767	0.00555492060774505	-3.44684430928145	0.0111122518784666
RP11-92C4.3	ENSG00000267026.5_2	ENST00000433997.1_1	transcript_overlap	0.0170852275230508	0.261779946950238	2.88529350328107	4.24742734966451	0.25402076838690696	0.18897737669189002	expressed	2.0027291648162993	0.0249248589017233	0.10033719588360304	sleuth NA
RP11-123K19.1	ENSG00000224842.2_1	ENST00000432418.1_1	intergenic	0.0482302953587534	0.0	2.61666860042481	3.5686912710979404	0.0	0.0	expressed	1.9986679108689387	0.00889143443433089	-0.034377935695855004	sleuth NA
LINC01484	ENSG00000253686.1_1	ENST00000518902.1_1	intergenic	0.905781450446147	1.33244194105228	8.02279757824324	6.87911871891186	0.20595295811932002	0.0884666428677499	expressed	1.9956552874565288	0.0037815585775970704	-0.8853303783822956	0.0650033610411502
PWAR6	ENSG00000257151.1_2	ENST00000552334.1_1	promoter_overlap	49.8195988122455	42.588120209007705	10.1818116331506	11.524902570696302	9.44451449780705	7.849485016472889	expressed	-1.9936091065471635	0.000628318317702312	-2.290752587704499	0.00448011318736709
TYMSOS	ENSG00000176912.3_2	ENST00000323813.3_1	promoter_overlap	7.208738046708571	8.98237315100376	1.61023119837565	0.962593040338194	7.0015690071410095	11.264113613126	expressed	-1.9920762983776912	0.0079108261953362	0.15580509909639728	0.101020324944107
RP11-379B18.5	ENSG00000241288.7_1	ENST00000614362.1_1	intergenic	2.2158264033701203	2.01975844759637	11.4193629260035	11.358100412174899	0.6085230868066229	0.8159545529826621	expressed	1.9904317096562147	0.0017659932814773698	-0.8646409401447287	0.0656166662951679
CTD-2228K2.7	ENSG00000225138.7_1	ENST00000534918.1_1	transcript_overlap	2.0175902770457803	1.9192589259026203	10.700420163290499	10.788783967121802	5.449519050260919	7.47001071188079	expressed	1.9842284583028775	0.000562115906907864	1.3294326910814322	0.0112501522132555
MALAT1	ENSG00000251562.7_1	ENST00000508832.2_1	intergenic	4.9779950135916	2.8568396952437203	18.142673484644	18.4794213986898	0.808453786792678	0.0	expressed	1.9734537081004784	0.00843277713658179	-1.8081247422443099	0.14902431718998901
AC006116.15	ENSG00000267429.1_2	ENST00000593258.1_1	transcript_overlap	0.386941424665076	0.5564007053620379	5.13849003519139	4.411201474227361	0.20685867543240197	0.44965209748772494	expressed	1.9723271639624957	0.0020803357647938303	-0.1479226855371588	0.108064592300276
RP1-240B8.3	ENSG00000250686.2_2	ENST00000511849.2_1	transcript_overlap	0.47177348203861297	0.490787516011933	4.547918472856	5.07429936948658	0.370803968156351	0.637320254176822	expressed	1.971968637350462	0.0020262040635443	0.02201928634006518	0.0846943974403187
LINC01405	ENSG00000185847.7_1	ENST00000548368.5_1	intergenic	4.14227631256222	2.92630989078932	0.157798419398993	0.15521015129683402	0.0	0.0	expressed	-1.971107039689338	0.005419191709322879	-2.180877651481625	0.005618866726156979
LINC01426	ENSG00000234380.1_1	ENST00000420877.1_1	intergenic	0.191656770960755	0.215151142915035	3.9324324247503197	3.49709184377766	0.23965867285385	0.38944240058768703	expressed	1.9700639812956233	0.0007396304249560509	0.12744860049967777	0.0695011663755018
AC002480.5	ENSG00000225541.1_2	ENST00000442252.1_1	transcript_overlap	0.208912203165378	0.275942541333038	4.3203626065095	3.3676892038593595	0.000329245827039363	0.0968341038244944	expressed	1.9630450607998868	0.00188571021200823	-0.2447222811603494	0.18930549803157
RP11-363E7.4	ENSG00000260912.1_1	ENST00000563205.1_1	intergenic	3.99073000230279	4.05013809042326	0.317121157150514	0.264680839740988	2.70360516631758	2.8817899290530895	expressed	-1.9594337371582171	0.000873171643173978	-0.40458777201403545	0.0530338012185593
SNHG14	ENSG00000224078.12_2	ENST00000551631.6_2	transcript_overlap	21.6178850426545	18.405736189357604	3.8526957416914507	4.95916182254398	4.4553008216945305	3.1549208527337003	expressed	-1.958586075342542	0.0011651898579694302	-2.1285588718832456	0.0062276535807149
RP11-291I6.2	ENSG00000275611.1_2	ENST00000619688.1_1	transcript_overlap	0.0	0.23678220433238	1.83221716533899	4.85204775876379	0.24793296679438898	0.17405152011598798	expressed	1.9569789498971843	0.0353471830200341	0.11476483653333787	sleuth NA
SNHG17	ENSG00000196756.11_2	ENST00000436764.5_1	intergenic	21.421600453652502	19.9216223564622	4.77689283643242	4.3961575957464705	8.41859134150296	12.4656132235757	expressed	-1.9557833100321773	0.00111637821730117	-0.9214542838414221	0.0813142544095685
RP5-1069C8.2	ENSG00000233048.1_2	ENST00000456265.1_1	transcript_overlap	0.7807523937203079	0.5820425625179411	4.88663453429829	6.144381465255849	0.28966133159654	0.197431490552103	expressed	1.954216852568951	0.0012716443856459	-0.43520046218898484	0.0533343337599478
LINC00937	ENSG00000226091.7_2	ENST00000544461.1_1	transcript_overlap	2.57646706093953	2.66365608330382	11.1370968072635	14.775276740614801	0.7685128597178441	1.3327497613021102	expressed	1.9468186693555198	0.000988939958346009	-0.8199461072891792	0.0803311933203003
AC005062.2	ENSG00000243004.5_2	ENST00000449573.5_1	intergenic	7.32680850001379	7.02557809505544	1.0283826693443001	1.21403546585825	0.126188010103779	0.231440755061062	expressed	-1.946542483424437	0.00319962738673094	-2.7940927363215016	0.0205251699238796
AC004160.4	ENSG00000230435.1_2	ENST00000425837.1_1	transcript_overlap	0.0	0.0321774279528671	3.4249614028605895	2.40652061431643	0.23500594167365	0.6213970383319269	expressed	1.9462589783845445	0.00638226558266055	0.49117316019401747	0.042974891452157
CASC18	ENSG00000257859.1_1	ENST00000548557.1_1	intergenic	0.0110665540614302	0.00560602412988349	2.91213307592711	2.8585711639647995	0.724599501174636	0.852501133969695	expressed	1.946068481794207	0.00190901256186184	0.8268138357927485	0.0094829468444056
SNHG15	ENSG00000232956.8_1	ENST00000579383.5_1	intergenic	12.2562432340225	10.6460031614188	2.84131139507846	1.67326822659935	3.1154709826603697	2.9476648976973903	expressed	-1.9345319001261	0.0108582322314112	-1.6268629517923312	0.0509953044731992
RP11-431J17.1	ENSG00000253170.1_1	ENST00000517407.1_1	intergenic	2.77060616545497	3.5463524523445398	0.13670746322958502	0.0450170595569269	0.0	0.0	expressed	-1.9305871036002509	0.009925554099350909	-2.0560560537037476	0.007528143970898041
CTC-286N12.1	ENSG00000254297.1_1	ENST00000523497.1_1	transcript_overlap	14.6043094111536	15.493538404172599	3.4557552924880097	2.96808582045366	0.0576601906806086	0.0319095120026488	expressed	-1.9299264366033215	0.00161838541676698	-3.9411987776301407	0.005294916970551129
RP11-384M20.1	ENSG00000280198.1_2	ENST00000624345.1_1	promoter_overlap	0.4395070920128121	0.267748793196349	3.5533584350990997	4.741603821403539	0.995485679708209	1.1324144622453	expressed	1.9270353805713076	0.00278785900904381	0.608576815870213	0.04762190300444099
RP11-185E8.1	ENSG00000240497.2_1	ENST00000467896.2_1	intergenic	3.3628378678801902	2.23343698979212	0.0	0.0	0.157150370691861	0.16129562406217401	expressed	-1.9252921077816094	0.0278950061452058	-1.7121339864208946	0.0571289030537218
AL163953.3	ENSG00000237356.5_2	ENST00000456100.5_1	transcript_overlap	0.8955527057842221	0.938338844702272	6.07163607950547	6.46760082091869	1.7257041517521998	1.23121836163582	expressed	1.923070117531327	0.00294357945362367	0.3706351787912187	0.0650040233789835
AC007620.3	ENSG00000242539.2_2	ENST00000598857.1_1	transcript_overlap	6.4543444379771	5.5395048240022895	0.875176689876405	0.818271924762197	4.6282935434243395	0.0	expressed	-1.9217524452137724	0.011426838043139	-1.078083455629491	0.33604306839030795
RP11-506F3.1	ENSG00000282033.1_1	ENST00000632044.1_1	intergenic	1.03032371360265	0.594298982973475	6.5578667649348406	5.17163327839424	0.29256667511850504	0.16802823694619498	expressed	1.921376359641882	0.0065748299292511395	-0.5588236599242331	0.0770418374813942
CASC15	ENSG00000272168.6_2	ENST00000606197.1_1	promoter_overlap	0.7697853879262421	0.6739615921410489	5.37522231098107	5.608491774250821	0.9725321256370371	1.3560404691668	expressed	1.9146520820651367	0.0005459752568121231	0.3299122066898193	0.0455266500713233
EPB41L4A-AS1	ENSG00000224032.6_1	ENST00000508590.1_1	transcript_overlap	96.89555219238459	81.332600367822	24.279549457181396	21.53367900165	86.9564704314097	163.050518788029	expressed	-1.914342656941476	0.00204662995905193	0.48363936120781903	0.142095837625815
RP11-379B18.5	ENSG00000241288.7_1	ENST00000601985.5_1	intergenic	0.288221155746877	0.43018424504516994	4.25256398589824	3.94637582643718	0.0	0.37910188274335493	expressed	1.9075866617033421	0.0103063755374526	-0.1923435688025219	0.572752170377349
MIR205HG	ENSG00000230937.10_2	ENST00000431096.5_1	intergenic	0.8997803198947599	1.19627933100255	6.29090570606541	7.07635367765891	6.303338375634169	5.9049067514267	expressed	1.9075512653646605	0.00639427701710201	1.7944197464770928	0.0139881235890168
RP11-379B18.5	ENSG00000241288.7_1	ENST00000599176.5_1	intergenic	0.11991956384894802	0.1027213106422	2.9155893911920296	3.41902298969725	0.30608283837361894	0.353348255785707	expressed	1.9068402428852052	0.00888534239864206	0.25884279497917523	0.0813398032199883
CTD-2286N8.2	ENSG00000267655.1_2	ENST00000586389.1_1	transcript_overlap	6.10888636531625	6.23079131004204	0.93559438715453	0.8909385667505741	0.9467157977040319	1.2368868357192901	expressed	-1.9059028665268438	0.0015721644424910699	-1.7771948624985399	0.0212894898188324
AC012146.7	ENSG00000234327.7_1	ENST00000571138.5_1	promoter_overlap	0.5732312442162939	0.5901956727468161	4.17910151832461	5.656103174212509	0.608501751945213	0.967317193162553	expressed	1.903524486521273	0.00794552543000825	0.17678542381946197	0.0867831394210795
RP13-188A5.1	ENSG00000227486.1_2	ENST00000452532.1_1	intergenic	1.36905008639209	1.4201946975548703	7.89681588680048	8.0029967493581	0.821269902679805	0.9917354486581701	expressed	1.902074405940111	0.00105721379702228	-0.3288696194961515	0.0702733960401126
AC005062.2	ENSG00000243004.5_2	ENST00000437191.5_1	transcript_overlap	8.20594457242439	9.765116046539802	1.88734842828394	1.4775616027753502	0.0	0.0	expressed	-1.8962850707039045	0.00404844216277527	-3.319839048054213	0.00414414246634435
C8orf49	ENSG00000255394.4_1	ENST00000525043.4_1	intergenic	0.14092665122974699	0.0775835213415349	3.24788578658073	2.9901514669298397	0.227890848687862	0.42571000902368605	expressed	1.8927094818949373	0.00188570675521383	0.2583602151678526	0.06325847656485299
SMPD5	ENSG00000204791.8_2	ENST00000528912.1_1	transcript_overlap	2.85773780861397	3.0747836709883796	0.0	0.138841398326056	0.311268726984603	0.887525567072812	expressed	-1.890950016472697	0.0417717881929987	-1.3102513031030136	0.0645130877023741
ZNF436-AS1	ENSG00000249087.6_1	ENST00000458053.4_1	promoter_overlap	0.0	0.145314352938236	2.59581956594971	3.3449713343061203	9.971062478451609	16.945966631440598	expressed	1.888093645156862	0.0232064516946931	3.7526583732332	0.0119469172086409
LINC00662	ENSG00000261824.6_2	ENST00000590677.5_1	promoter_overlap	21.893846066701304	17.639914879056498	4.33328536416128	4.91013316845851	18.5539150464605	16.171195316658302	expressed	-1.885203765935701	0.00121332500065568	-0.1775176896763872	0.0484567609445366
RP11-238K6.1	ENSG00000253288.1_1	ENST00000518973.1_1	transcript_overlap	0.0207542630511845	0.00341912202542705	2.67182230210593	2.78151672286748	0.173444610708495	0.13247947666042098	expressed	1.880554011462022	0.00424822452267048	0.18801214666334584	0.0297110916810528
LINC01405	ENSG00000185847.7_1	ENST00000331096.2_1	intergenic	27.966248661155802	29.0358480693972	7.898822210025001	6.131009513707321	0.260237021281626	0.483871545786051	expressed	-1.880006943179005	0.00358265137083874	-4.426356757684389	0.0067854688858728
SNHG4	ENSG00000281398.2_2	ENST00000507197.5_1	promoter_overlap	40.3258261719228	40.2911457524328	9.732273079996641	10.7422902370859	14.4673422558286	3.62309600107471	expressed	-1.8781450992232818	0.000634867817960059	-2.0399291478752257	0.070751303429119
RP11-304C12.5	ENSG00000282556.1_1	ENST00000632757.1_1	intergenic	2.11470434003924	1.8267459033598799	9.38270432218359	10.4337208772665	0.562623798384035	1.05507284977084	expressed	1.8765276982938333	0.007652168315952259	-0.715743680313846	0.081245567853544
RP11-440L14.1	ENSG00000249592.5_2	ENST00000503185.5_1	intergenic	1.75925012673575	2.2400235016307204	8.48826867783401	11.527495583225	1.7779588584823602	1.56361928464245	expressed	1.8756771874390874	0.0028288319365509	-0.16752179260884578	0.0730041065561463
RP11-379B18.5	ENSG00000241288.7_1	ENST00000597749.2_1	intergenic	0.20307800849990698	0.57444198547263	3.9661240593872593	4.22400365771109	0.21858878357117	0.291723294506589	expressed	1.8753029315105667	0.0131351572754102	-0.14593056796912562	0.116286180124534
RP11-273G15.2	ENSG00000247317.3_1	ENST00000517833.1_1	promoter_overlap	0.594110692158316	0.40970284367280496	5.0114037541047995	4.00668739805636	0.0333157821647737	0.0720804146268685	expressed	1.8750071391386687	0.0026228942683192602	-0.5127035116856571	0.0751298981846463
AC124944.5	ENSG00000223783.1_1	ENST00000429834.1_1	intergenic	0.0	0.0	2.6926324306122	2.62020703146722	0.0	0.05784150737870299	expressed	1.8704316910557464	0.00788117199479696	0.04113187177319836	sleuth NA
RP11-145E17.2	ENSG00000223729.1_1	ENST00000417135.1_1	intergenic	0.0220829841377841	0.0	3.0701857933655696	2.28608982694602	0.0	0.0255891186531705	expressed	1.8631333296257	0.00498491590128046	0.0024993546980549546	sleuth NA
RP11-485F13.1	ENSG00000281566.2_1	ENST00000627700.1_1	intergenic	5.54557243658049	4.14149327226593	0.637302445051507	0.582073997570679	1.3913588099392098	1.1260137414200901	expressed	-1.8600595689325292	0.0104149575717863	-1.371356951455668	0.0505693829998319
ERVK-28	ENSG00000267696.6_2	ENST00000598435.1_1	promoter_overlap	47.5405265457838	43.4448496765038	9.20867828901408	14.407449468273098	3.9895410486280096	3.07573308639789	expressed	-1.8599514336652734	0.0038354803014765	-3.3585812888935664	0.00631792539408624
CASC15	ENSG00000272168.6_2	ENST00000606851.5_1	transcript_overlap	2.70243266635567	2.35051279338087	11.470837148978902	12.117753643294598	2.0841691471668	1.00400179990537	expressed	1.8592029093260165	0.000887277374573177	-0.47107874182490794	0.0784025684467566
WDR86-AS1	ENSG00000243836.5_1	ENST00000480632.5_1	promoter_overlap	2.06106645096896	2.02136402687392	10.042483883780099	10.0052536941694	2.8561455624004197	5.442787467565651	expressed	1.8579107912825217	0.00156973020657632	0.7597750514920177	0.0615286727830468
CASC15	ENSG00000272168.6_2	ENST00000444265.6_1	transcript_overlap	0.711818231904619	0.6852547114660971	4.92505062162892	5.3737523732352495	1.16436424769359	1.31487632780723	expressed	1.8561538074576387	0.00109664138323757	0.39896195727152733	0.0460507925447568
AC005301.9	ENSG00000283633.1_1	ENST00000588548.1_1	intergenic	39.7917073084052	39.1388247231644	9.04888984124917	11.3342457119367	0.45082848683957105	0.898663491178808	expressed	-1.8542719285146811	0.00065811711077895	-4.594669877905228	0.005468679288830629
RP11-266A24.1	ENSG00000255418.5_1	ENST00000530576.5_1	intergenic	0.0	0.0	2.31359735427846	2.9145729016630697	0.0	0.0418272504851966	expressed	1.8536304885641186	0.00547082139469483	0.02986081165601591	sleuth NA
SNHG14	ENSG00000224078.12_2	ENST00000549804.6_1	transcript_overlap	61.32195351129379	58.82997360891271	15.156833604442301	16.6845527066608	7.555035402697411	6.19734861099633	expressed	-1.8518160496202694	0.000425400288227333	-2.955034532245491	0.0030900289044855
RP11-318G21.4	ENSG00000233379.1_1	ENST00000435281.1_1	transcript_overlap	1.5737927233575202	1.40373620190934	8.11060445036011	7.79570809334458	0.0940505922480574	0.280635171874021	expressed	1.846966668137842	0.0013424238076532099	-1.067693081656509	0.0456982917523007
RP11-123K19.1	ENSG00000224842.2_1	ENST00000425370.1_1	promoter_overlap	0.0	0.0	2.53982875508507	2.6526182775289397	0.0	0.16915241956310098	expressed	1.8464826915549035	0.00553469328827345	0.11713143024484532	sleuth NA
SNHG14	ENSG00000224078.12_2	ENST00000552781.2_1	transcript_overlap	11.9894075237429	11.7487532752226	2.82147286691419	2.34486863274468	0.9169790145234409	0.596484424682898	expressed	-1.8446002654948903	0.0021871407017464302	-2.872943173747247	0.008919225047866521
RP11-404F10.2	ENSG00000228863.8_2	ENST00000626085.2_1	transcript_overlap	0.303080527358714	0.0	3.1916052367374403	3.0777030055458905	0.0	0.0	expressed	1.844201791818254	0.0771824668014755	-0.20356485593752838	sleuth NA
C15orf59-AS1	ENSG00000260469.2_1	ENST00000615095.1_1	promoter_overlap	2.70626551097558	2.7477423329647004	0.0473673907454486	0.0326244263995417	1.82269496849778	2.14228041268285	expressed	-1.841438484533282	0.0036110042755626	-0.3215001536325699	0.0591703529596926
FOXD3-AS1	ENSG00000230798.5_1	ENST00000431294.5_1	promoter_overlap	2.85699114217857	2.7748597200602596	0.0	0.130261896753612	0.0	0.0	expressed	-1.8410021713249134	0.0180047193533679	-1.932032979203656	0.00867996172210295
RP11-766N7.4	ENSG00000248995.2_1	ENST00000510459.2_1	transcript_overlap	3.0577320968928903	2.1064424318141497	0.0	0.0	0.0	0.0	expressed	-1.8408004836992407	0.0068499542064505	-1.8408004836992407	0.0100974881484056
RP4-614C10.2	ENSG00000283196.1_1	ENST00000636560.1_1	intergenic	0.21073502208462	0.11387326776879801	2.50551169030766	3.81929855222345	0.991660179753984	3.52956570740893	expressed	1.84042975335085	0.0546369310507257	1.4881555596494602	0.0865992898773102
RP11-1E6.1	ENSG00000250657.1_1	ENST00000507388.1_1	intergenic	0.0	0.0	2.70290971173852	2.45534891467336	0.0	0.0	expressed	1.8396086689710371	0.0037610728172991297	0.0	sleuth NA
RP11-49I11.4	ENSG00000274849.1_2	ENST00000612081.1_1	transcript_overlap	2.4655632759860895	2.89347050271035	0.0572502677885785	0.0	0.0935607537287421	0.15045914804192903	expressed	-1.8387990460451071	0.010836395237801999	-1.713430885763791	0.0257511257881874
MIR34A	ENSG00000228526.5_2	ENST00000635687.1_1	promoter_overlap	5.13728182923145	3.7515826446142406	0.527152347829166	0.519821716995834	3.3393868814973597	3.0688828067188596	expressed	-1.8374043876886847	0.0011810082714682599	-0.3729726645828291	0.0558037620415369
RP11-844P9.5	ENSG00000248596.7_2	ENST00000503307.2_2	intergenic	0.036500814642544	0.0174766762607284	2.80292710643171	2.53505383791287	0.38757134241061797	0.219351887023918	expressed	1.8369627865661897	0.00441795841953676	0.3439277264107501	0.0469389932298853
LINC00599	ENSG00000253230.7_2	ENST00000518557.5_1	intergenic	2.9005014397632496	2.2380215119445297	0.0	0.0	0.11009299925209598	0.15683166472709803	expressed	-1.835625593765721	0.00255363431878043	-1.6548891465377398	0.0173519142838257
FEZF1-AS1	ENSG00000230316.6_1	ENST00000428449.5_1	promoter_overlap	2.7171527712810297	2.7983978445491897	0.0608289477274173	0.0458509622430971	0.0324489488193096	0.0366994161404443	expressed	-1.8349076779773752	0.0013562885555561302	-1.8608417099197787	0.005618866726156979
CTD-2228K2.7	ENSG00000225138.7_1	ENST00000607286.5_1	promoter_overlap	0.8095701119481841	1.2300821684213101	6.144364133097691	6.2307592245119	1.8572271041224298	1.6660853466355	expressed	1.8312713152301807	0.00355401370910885	0.4513026261823975	0.0459180976107093
AP001062.9	ENSG00000232969.1_1	ENST00000426029.1_1	promoter_overlap	0.616578246281152	0.6192327247891021	6.379900288046219	3.1344735578674	1.3500047630094498	5.889761873914701	expressed	1.8312367229177995	sleuth NA	1.513729083672592	sleuth NA
PCOLCE-AS1	ENSG00000224729.5_1	ENST00000442166.2_1	promoter_overlap	3.50620744416449	3.46209340864928	0.315917954161975	0.210412336309107	0.255238470699803	0.5702040071940351	expressed	-1.8277914076640087	0.0018614803888505897	-1.666357857746438	0.0268018565641438
RP11-10A14.3	ENSG00000254340.1_1	ENST00000520017.1_1	transcript_overlap	0.45367312047317104	0.454134962278525	4.21958674000874	4.09928999349769	0.0	0.31917943258743803	expressed	1.8272819753276028	0.00344488692025062	-0.3263176094059501	0.351625705649716
AL450992.2	ENSG00000234614.1_1	ENST00000434182.1_1	transcript_overlap	11.8244618992749	12.031334177311198	2.4010934073932	2.89513291079026	0.708372940884755	0.6343215733616279	expressed	-1.8252653391986287	0.0018304879097865898	-2.951404305251591	0.00781940102282079
CTD-2162K18.4	ENSG00000267260.1_1	ENST00000590750.1_1	promoter_overlap	8.66612849839083	8.51873644950199	1.74796973544581	1.6682355960374702	3.40724166689108	3.8966891678905	expressed	-1.8246142706384127	0.000887967827534267	-1.044056332105643	0.0407078686690753
RP11-184E9.4	ENSG00000279531.1_2	ENST00000623500.1_1	transcript_overlap	79.6636996445464	80.4756976263552	20.0888433824845	23.7538604026646	10.564748999086	21.576246870043303	expressed	-1.8224706438696343	0.00222899915751827	-2.247657638684551	0.0480552605201205
RP11-844P9.6	ENSG00000283235.1_1	ENST00000510155.1_2	transcript_overlap	0.0	0.0477728874018117	2.7040799611793305	2.5326166753931805	0.13978780725814002	0.0382846758652319	expressed	1.8212755758243675	0.00861738618606323	0.08899624661750422	sleuth NA
RP11-143A12.3	ENSG00000250198.1_1	ENST00000510229.1_1	intergenic	2.96583717253802	2.6534284527587997	0.16471970302444597	0.0	0.0	0.0269917908451289	expressed	-1.8154717209656235	0.0281191220878497	-1.9103117057962513	0.0152896101426797
SNHG5	ENSG00000203875.10_1	ENST00000428833.5_1	intergenic	19.006265488359002	20.677376746585	5.18034261033645	4.66634614512584	24.555032965299603	43.447329847934704	expressed	-1.8149974723573346	0.00242552376853163	0.7479222756604506	0.0727422795943182
ATP13A4-AS1	ENSG00000225473.1_1	ENST00000431512.1_1	transcript_overlap	0.0	0.0	2.98811389367158	2.0353435630478898	0.0	0.0	expressed	1.8121814048488982	0.009458746761960509	0.0	sleuth NA
LINC00434	ENSG00000227336.1_1	ENST00000423739.1_1	intergenic	0.0978945344973041	0.0494921619377807	3.31059458538054	2.21086216583958	17.400614714974697	30.2840168364016	expressed	1.808430097492088	0.0128237122472553	4.532145749513857	0.00476018369458256
CTC-523E23.3	ENSG00000280106.1_1	ENST00000623602.1_1	intergenic	0.39368867170368105	0.503461770233583	4.05919024487057	4.085946524682799	0.545106175138374	0.6368508927165121	expressed	1.8080818073277258	0.0009873728773556962	0.13527976824487647	0.0594900347538851
RP11-723O4.2	ENSG00000231305.3_1	ENST00000498297.1_1	gene_nearby	0.48838651550326295	0.708976065869266	4.6650045285465005	4.508135669138401	0.26780391459413505	0.13526074658034698	expressed	1.8050804501938926	0.00222185972345938	-0.41200688648427153	0.0769331000138545
RP11-456K23.1	ENSG00000267414.1_1	ENST00000592638.1_1	promoter_overlap	0.149404220480565	0.128306316275609	3.30417337605362	2.6520658556729906	0.231130444649769	0.16777555438949696	expressed	1.8045022428751256	0.0011288166819050699	0.07479221329401523	0.0736938514866443
RP11-867G2.6	ENSG00000255666.5_1	ENST00000542479.1_1	transcript_overlap	1.08812160612051	1.78326752072229	7.4674318119942305	7.52289954205521	0.0	0.0	expressed	1.8023088535094307	0.0112669015839291	-1.2843332303439945	0.0143870892556576
SNHG1	ENSG00000255717.6_1	ENST00000535689.5_1	promoter_overlap	6.035740384096671	3.3930320532516403	0.26044035518598396	1.0361052195762799	1.41339646145205	0.43388288531905705	expressed	-1.7936435203484118	0.0592329794661961	-1.5707599611572989	0.0619170076679789
RP11-342D14.1	ENSG00000229491.5_1	ENST00000438181.5_1	transcript_overlap	0.0253956064554974	0.0735754344157186	2.2848992082028197	2.98698140741235	0.130520022118258	0.0299122623229108	expressed	1.7926462524594682	0.00696516919164234	0.04163775032979208	sleuth NA
RP4-568C11.4	ENSG00000274173.1_1	ENST00000620459.1_1	intergenic	0.5600923759723659	0.508947103392059	4.23004200825284	4.393636627483359	0.0956046934710781	0.115962473332044	expressed	1.7914243016977611	0.00115239924771324	-0.47271814586154354	0.0578706644073513
RP11-379B18.5	ENSG00000241288.7_1	ENST00000626334.1_1	transcript_overlap	0.365514446683712	0.295488720126397	3.7500294027569003	3.44045278618385	0.480999350463557	0.105097895413284	expressed	1.7881703288255226	0.0112835353474056	-0.041193700974797756	0.137019495818159
AC074363.1	ENSG00000228222.1_1	ENST00000442316.1_1	intergenic	2.65828308047113	2.4312562014488903	0.0548442380546783	0.0	0.0448490614975432	0.0	expressed	-1.7866628376534472	0.00986007570423806	-1.7936975200889536	0.0166461984143216
CTD-2587H19.2	ENSG00000268496.1_2	ENST00000596631.1_1	promoter_overlap	3.99079047199915	3.55576937467788	0.513721453342529	0.254054977215612	0.0	0.0	expressed	-1.7862535312203525	0.0092614018601155	-2.2549809440101876	0.007145098219721591
PRKCQ-AS1	ENSG00000237943.6_1	ENST00000445427.1_1	promoter_overlap	14.6669738239551	16.7206747087894	59.157579434519704	53.8442688040394	5.60340824637263	10.3820944379656	expressed	1.784270653305346	0.00188571021200823	-0.8924800065161554	0.19685681341902497
RP11-383I23.2	ENSG00000273374.1_1	ENST00000608028.1_1	intergenic	4.25970633141916	4.31341386829782	0.578810298332649	0.49805521031565897	0.6393627746366229	0.5814153460582621	expressed	-1.7808678994468188	0.000845301490270997	-1.714920006637389	0.00794850614140266
AC068134.6	ENSG00000237087.1_1	ENST00000437095.1_1	intergenic	2.96001835060283	2.83827387872464	0.0	0.27667543219185	0.0	0.0	expressed	-1.7762295861989081	0.0520987865514754	-1.9631582185855196	0.00721929080273952
SNHG15	ENSG00000232956.8_1	ENST00000578968.5_1	intergenic	49.7640299653405	39.1970649283208	12.2113601715643	12.3467351942909	33.2029643408363	52.2895870556565	expressed	-1.776097933559854	0.00175466965923447	-0.0560894204100909	0.247654995569229
RP11-214K3.22	ENSG00000270048.1_2	ENST00000602474.1_1	transcript_overlap	0.11034183440716	0.112361171337533	1.8726915446456298	3.7315263686744906	0.471013060174549	1.10143881428148	expressed	1.7744846852614664	0.0399032057687927	0.6845993859987922	sleuth NA
SNHG17	ENSG00000196756.11_2	ENST00000423536.5_1	intergenic	22.418644053959603	18.8674660523683	6.4571450763941005	4.20776969649803	10.2109925008009	23.578751744840698	expressed	-1.773066790375408	0.0107681382131691	-0.27435792474753196	0.5988283203365921
RP11-269F21.3	ENSG00000249815.1_1	ENST00000511219.1_1	transcript_overlap	3.0256108574229	3.67894743006813	0.354620303074873	0.19436294988325498	0.453622143221956	0.104673879110584	expressed	-1.7718491954646722	0.00702754564215233	-1.7665878810309839	0.0317014115712805
MIR4697HG	ENSG00000280237.2_2	ENST00000624667.1_2	intergenic	9.317713995082249	9.565134000747141	1.92482802616893	2.19669852977305	0.934586654883883	0.9325826344285351	expressed	-1.770355104559569	0.000495993543795698	-2.432968653218354	0.00391472287334093
RP11-624G17.3	ENSG00000255301.1_1	ENST00000528885.1_1	transcript_overlap	3.48381544637832	1.60097618634855	0.0193117783446317	0.0593096314643504	0.49363079678559796	0.5755010710877211	expressed	-1.7690984068549211	0.0111134928388834	-1.2068947896216111	0.0618109854620887
RP11-92C4.3	ENSG00000267026.5_2	ENST00000589257.1_1	promoter_overlap	0.0	0.0	2.53472065413667	2.2719867594507996	0.362099575772636	0.754967056845347	expressed	1.7669570967978785	0.00675119544484917	0.6401889953611126	0.0314674607776608
RP11-37B2.1	ENSG00000251136.8_1	ENST00000524166.1_1	intergenic	0.969107482092596	0.7319497892467719	4.90099030083093	5.6758431511076495	0.293292022042041	0.297541750707776	expressed	1.7647593659319356	0.00201096164338475	-0.514521005001118	0.0746552790522261
CTD-2269F5.1	ENSG00000250320.5_1	ENST00000514696.1_1	promoter_overlap	3.10883698348417	3.16970173682684	0.126590502255024	0.31027776846561794	0.327042462483538	0.35638352023598296	expressed	-1.7643478683231166	0.0200567166645664	-1.6253000394087178	0.0553753219641488
CTB-147N14.6	ENSG00000275719.1_1	ENST00000612522.1_1	promoter_overlap	1.1124297817081101	3.6568004338702798	0.0	5.05717379449866e-07	0.0	0.0	expressed	-1.7589914177008819	0.0299096850049191	-1.7589917824988135	0.0174501248298058
AC002331.1	ENSG00000236481.1_1	ENST00000443373.1_1	intergenic	2.6761096599057903	2.08282047783032	0.0	0.0	0.0	0.0	expressed	-1.7567949022568354	0.0170808433523289	-1.7567949022568354	0.0173315205942241
MIR5689HG	ENSG00000229401.1_1	ENST00000366312.2_1	promoter_overlap	3.34133605519161	3.23577049983163	0.425845798181306	0.112818439352586	0.0799704921774466	0.0	expressed	-1.7564214462000618	0.0195976312011047	-2.043927982180328	0.0235375296085404
RP11-167H9.4	ENSG00000243944.5_2	ENST00000472821.5_1	intergenic	0.0	0.035752361929392996	2.4429066168875697	2.43057512068829	0.0	0.202534906459031	expressed	1.7554790000306224	0.00787667902874672	0.11360280743183883	sleuth NA
B3GALT5-AS1	ENSG00000184809.12_1	ENST00000380604.7_1	promoter_overlap	4.622510079341191	4.08853147084759	0.348202667426559	0.837076296726142	0.163758337200186	0.0	expressed	-1.7496071425303572	0.0176304572977061	-2.30748749214249	0.0397019125588246
RP11-11N9.4	ENSG00000247134.6_2	ENST00000500843.2_1	intergenic	11.6747719439718	11.046619800014401	2.22242814784595	3.1420723218612703	5.417504759378179	8.6112617916361	expressed	-1.747100388725658	0.0027792144659688303	-0.62509655395858	0.0899993415026514
GAS5	ENSG00000234741.7_1	ENST00000416952.5_1	promoter_overlap	0.0241163532882834	0.327437694799523	2.51180946409125	3.3818099051279105	0.0	0.247207096880803	expressed	1.7470724626091068	0.0795617014335088	-0.06548140571712069	0.41321062267159997
RP11-1002K11.1	ENSG00000272327.1	ENST00000607314.1	intergenic	0.27838197782511404	0.24284290196946398	3.1351639413886296	3.32417710893947	0.12551066249940698	0.0725897070640358	expressed	1.7464204827770955	0.000878603114738117	-0.19786754055908773	0.0746908623071219
RP11-379B18.5	ENSG00000241288.7_1	ENST00000628013.2_1	promoter_overlap	0.16640685717628	0.045081320621914	2.15344385934943	3.25974475662008	0.0	0.0	expressed	1.7450766888955882	0.0151139549323323	-0.14501752987956598	sleuth NA
LINC01331	ENSG00000248673.1_1	ENST00000507781.1_1	intergenic	0.0	0.0	2.81736126987418	1.8535244433983302	0.0	0.0	expressed	1.7378783250249366	0.00551373953840882	0.0	sleuth NA
MNX1-AS2	ENSG00000235029.1_1	ENST00000429228.1_1	transcript_overlap	0.0	0.0	1.91242687906454	2.7358663450249	0.186636630816707	0.264767765159434	expressed	1.732984013818636	0.0111246151229629	0.293608498054094	sleuth NA
CTA-392C11.1	ENSG00000253802.1_1	ENST00000521030.1_1	intergenic	0.0	0.0	2.3341243837155496	2.30230480188289	0.0	0.0	expressed	1.7304071900780416	0.00409135930906144	0.0	sleuth NA
RP11-145M4.2	ENSG00000235215.2_2	ENST00000451090.1_1	transcript_overlap	2.0245273670660002	2.60460424765618	0.0	0.0	0.0	0.0	expressed	-1.7288198964032064	0.014868371627946998	-1.7288198964032064	0.0158972336027127
RP11-379B18.5	ENSG00000241288.7_1	ENST00000616043.1_1	intergenic	16.813467074509198	16.2837693930214	53.401614389964294	60.921679599724904	1.19785361119127	1.40113554662124	expressed	1.7287106852344407	0.0013494213264081199	-2.9319687365192073	0.0115082544890165
LINC01213	ENSG00000244541.5_1	ENST00000472890.5_1	intergenic	0.0	0.0	2.41605443331371	2.20636126691421	0.130418826309055	0.37080346397295	expressed	1.7273575739837694	0.00778281537579603	0.3226332793647295	sleuth NA
MIR4500HG	ENSG00000228824.6_2	ENST00000436290.2_1	transcript_overlap	0.0170931553543188	0.0	2.39570891356319	2.28077454875298	0.00924366431961235	0.0	expressed	1.7268107145203138	0.0049482003482736	-0.005625180725494612	sleuth NA
RP11-360L9.7	ENSG00000253174.2_2	ENST00000578500.1_1	transcript_overlap	5.31682743725153	5.2011472744854	0.8654537190890309	0.9251862266962321	9.228253666931009	15.439615744725803	expressed	-1.7234878332941064	0.0241190233312874	1.0911014006670212	0.037271115773483
DPP10-AS1	ENSG00000235026.5_1	ENST00000432658.1_1	promoter_overlap	4.25220539996562	3.8774255172925605	17.8054666721933	13.6454783063588	1.68759562518655	2.31300906622883	expressed	1.7234653579882868	0.00476061447351884	-0.7554018130713863	0.0629352941625166
APCDD1L-AS1	ENSG00000231290.5_2	ENST00000448374.5_1	promoter_overlap	0.27394128493764497	0.0	2.94503818722094	2.5535926092666603	0.0	0.0	expressed	1.7214321893612698	0.057591837405567003	-0.18519500312071027	sleuth NA
LRRC3-AS1	ENSG00000229356.1_1	ENST00000426578.1_1	promoter_overlap	0.0412891338983789	0.14630208845848003	2.46786345658665	2.74268852826438	0.110875952910366	0.263474832235571	expressed	1.720766526967135	0.00772414724617915	0.11818991516456438	0.0935217837458591
RP11-214K3.19	ENSG00000270061.1_2	ENST00000602741.1_1	transcript_overlap	0.1280228269984	0.259203666912675	2.7557892219308995	3.07139032158	0.746223488424802	1.2238737989061999	expressed	1.7131570863616246	0.0174699748696167	0.7338389089695094	0.0588620575692792
SNHG14	ENSG00000224078.12_2	ENST00000557108.5_1	transcript_overlap	5.54992989903474	3.75231191428643	0.567008095252285	0.88277215296952	0.537947619550372	0.6642390905935981	expressed	-1.7120325913974759	0.00469477352770191	-1.819479626580318	0.0106598098642892
RP11-341G23.4	ENSG00000257681.1_1	ENST00000550029.1_1	transcript_overlap	0.957705938087804	0.9428025016501491	5.4648012931398	5.30670267844141	1.6931491010607702	1.87675366118918	expressed	1.7111943269563308	0.00209627755828216	0.5139899469711362	0.0483049619074853
C8orf31	ENSG00000177335.10_1	ENST00000395172.5_1	intergenic	0.132762328873827	0.105244627565533	2.64474465396881	2.6740145711891	0.20127586348475002	0.300077341042978	expressed	1.7093845634273124	0.00166322288222362	0.16049426752589277	0.0744661237246711
GAS5	ENSG00000234741.7_1	ENST00000454813.1_1	transcript_overlap	5.781420390776969	4.40385437080303	0.46383644524597706	1.2635025160794198	3.87391025399578	9.441603911562279	expressed	-1.708920854545875	0.0200413301630014	0.3298550189958502	0.253508887507775
OR2A1-AS1	ENSG00000244479.6_2	ENST00000475089.5_1	promoter_overlap	4.03745274291794	4.596696161448469	0.601256547866567	0.65469516955319	1.82653303562942	1.96420563508735	expressed	-1.7075533618522891	0.0141407543922583	-0.8768852767063493	0.0584020437779208
RP11-69I8.2	ENSG00000236673.5_2	ENST00000419695.1_1	intergenic	148.456377268973	154.687111791833	44.8798672532018	46.8800257872152	0.42075707848384997	0.506293752627984	expressed	-1.7024449784445346	0.000575225240792273	-6.703896197512483	0.0030900289044855
LINC01021	ENSG00000250337.5_1	ENST00000514255.1_1	intergenic	18.47364851214	15.1799420994696	3.9476325176894504	5.00919802760901	1.6313235907544101	2.17564798787954	expressed	-1.7022168414197218	0.0021330115301684198	-2.6181894972022626	0.0118452749925986
RP1-127L4.7	ENSG00000239674.2_1	ENST00000436294.1_1	intergenic	0.0	0.207139256415345	2.13211689925567	3.0429380610659504	0.0	0.0	expressed	1.7008122254058542	0.0341298039180313	-0.1421776573482924	sleuth NA
RP3-428L16.1	ENSG00000231863.1_1	ENST00000417479.1_1	intergenic	0.0	0.031413020384529	1.93649216947253	2.66710015730903	0.165812214789406	0.17851355359388102	expressed	1.700767464535675	0.007449612837150041	0.20668946754294085	0.06262899522978001
VLDLR-AS1	ENSG00000236404.8_1	ENST00000424605.5_1	transcript_overlap	14.1093364148558	12.547887740306	3.6184790593163996	3.2092273356796097	1.9926976069801998	2.1476892290396004	expressed	-1.6987883193561089	0.00236783027831263	-2.222497420187681	0.0118448707456605
LINC00504	ENSG00000248360.7_2	ENST00000509654.5_1	intergenic	5.07646104046968	3.4870510278893594	13.8261416303589	18.447385634674802	1.28697294008912	3.1486455350474705	expressed	1.6980051050069087	0.006578264480017229	-0.7149388637107335	0.285199722675716
LINC01410	ENSG00000238113.6_1	ENST00000452184.2_1	intergenic	0.760697463455607	0.851656549019157	4.8963788550277	4.821322882009519	2.60687984627023	1.7503362435037801	expressed	1.6976784434092675	0.0148228457713929	0.8154558437118209	0.0548154627897684
MIR205HG	ENSG00000230937.10_2	ENST00000440276.2_1	intergenic	0.7936931440317309	0.25732819443842103	5.35140610951535	2.5383834115247996	18.7510636745914	54.6969193565673	expressed	1.6966475472401934	0.0847183136677977	4.628118158261267	0.0165247646139496
GAS5	ENSG00000234741.7_1	ENST00000422008.5_1	gene_nearby	36.7823387014761	27.6556752227729	8.089613922466839	10.4193666417615	6.376348399025919	4.20000324922769	expressed	-1.6957531646544446	0.00555661828392745	-2.401295483931509	0.0151472702255028
TSPEAR-AS2	ENSG00000182912.6_1	ENST00000354333.5_1	transcript_overlap	2.06367174081143	1.9508246274572099	9.02313407707306	8.45671950383677	0.6780245116435799	1.1259145963731698	expressed	1.695466991922078	0.000920898840541856	-0.6609497842199277	0.0732069212137817
RP11-180M15.7	ENSG00000275560.1_2	ENST00000614874.1_1	transcript_overlap	0.856458930111832	0.533020666991604	4.4081373853385895	4.562777620133231	1.89772252276811	2.42004444614385	expressed	1.6945481639662454	0.00505257807852983	0.8983509376574398	0.0414808654471608
PVT1	ENSG00000249859.8_2	ENST00000517838.5_1	transcript_overlap	3.24417476680942	3.1762134174177796	0.503547086638705	0.10472021988786001	0.795611848471871	0.589647242046933	expressed	-1.6907950130282907	0.0301337577494126	-1.314620489239303	0.0459802384582861
FUT8-AS1	ENSG00000276116.2_1	ENST00000621019.2_1	promoter_overlap	0.19990285395297303	0.23938872310227902	2.8547202869682002	3.01629340797453	0.394878928351698	0.290134849965719	expressed	1.69008723119946	0.00143165240756414	0.1384672726834654	0.0720620059455168
AF064858.6	ENSG00000205622.9_2	ENST00000415824.1_1	transcript_overlap	3.98283816546424	4.80776869984353	0.910610686285185	0.445124203332128	0.0	0.0480902171070979	expressed	-1.6850753551533149	0.0134133819528065	-2.397424832813292	0.0141256685389835
CTC-455F18.1	ENSG00000253348.1_1	ENST00000521965.1_1	intergenic	3.1396350503946397	4.29935827208978	0.5659441640827679	0.3720552633583061	0.0931443427067584	0.133788016195173	expressed	-1.6837988882673978	0.0055725605212489605	-2.0835752648013406	0.0152591851819917
SNHG14	ENSG00000224078.12_2	ENST00000547292.1_1	intergenic	31.253820796808	26.747579442272	6.6334543828639605	10.0578047335029	1.5222785070048899	0.538728828712724	expressed	-1.6826324110203303	0.00461185062014049	-3.8850866305302545	0.009076402258688141
LINC01029	ENSG00000265843.2_2	ENST00000578833.2_1	gene_nearby	2.42627590225255	2.36026408766846	0.11458272425600899	0.0	0.0	0.0	expressed	-1.6823032257426211	0.0190480577253027	-1.762676226657654	0.0127568638017021
RP11-379B18.5	ENSG00000241288.7_1	ENST00000608488.1_1	intergenic	0.0	0.140912034390761	2.68669083307611	2.1640053745508503	0.127030458114282	0.0	expressed	1.6780250909800611	0.039216917723237	-0.009384827424547975	1.0
RP11-297A16.4	ENSG00000283000.1_1	ENST00000634331.1_1	intergenic	0.35076779249469103	0.0	2.8630631408436003	2.65858585415695	0.38920582913530605	0.31186046662824607	expressed	1.6779169457610887	0.0970817138380445	0.2003970127782904	0.253006404608825
CTC-450M9.1	ENSG00000268764.1_1	ENST00000599092.1_1	promoter_overlap	0.7333835206084621	0.8172318964683231	4.025510185136961	5.32763531848231	0.233348002657741	0.7389961270278991	expressed	1.6769510569025847	0.0143202049002359	-0.25646794737350187	0.0990236712148189
RP11-33A14.1	ENSG00000223930.5_1	ENST00000414475.1_1	transcript_overlap	0.0310545831790484	0.125652081538116	2.94508184107281	1.9505657866886899	0.8622235169049131	0.749756925094302	expressed	1.67685608581	0.0125506796533598	0.7439601131828536	0.0409348117005796
RP11-452I5.2	ENSG00000266036.1_1	ENST00000585285.1_1	promoter_overlap	2.56366226981347	4.66412677057341	13.7385158606288	13.698538543464599	2.21356516988828	1.9815643525880102	expressed	1.6735763888921282	0.0164422548319677	-0.5748505771407675	0.081631408469961
CRNDE	ENSG00000245694.9_2	ENST00000501177.7_1	intergenic	1.3140680002871201	0.795694124201514	6.02236857791694	5.087897167329929	2.9325596134600898	4.3695536491030005	expressed	1.6735701319254361	0.008442497178348671	1.1785036139651606	0.0327979770744063
JAKMIP2-AS1	ENSG00000280780.2_1	ENST00000630801.1_1	transcript_overlap	1.9300878416461997	2.44694328864308	0.0	0.0	0.0	0.0	expressed	-1.67288492391426	0.0044894337366796705	-1.67288492391426	0.010436834073118
LINC01315	ENSG00000229891.1_1	ENST00000432473.1_1	intergenic	7.94127594451828	9.460527128567119	1.94245188147232	2.14507236000764	11.301453440875198	24.252848774837798	expressed	-1.672263215658779	0.00200941691566201	0.9527874591366647	0.082123684396569
SNHG14	ENSG00000224078.12_2	ENST00000553108.1_1	transcript_overlap	90.0188294480302	85.3872979401648	24.6442336454018	29.060398227632998	6.403498595548281	0.819723531109451	expressed	-1.671186640791442	0.00053009146063562	-4.265641185889195	0.0357063878187662
CTC-340A15.2	ENSG00000241956.9_1	ENST00000523648.5_1	transcript_overlap	1.8307291802325498	1.88383002899541	7.361292704731599	8.83520774556946	0.45000222691081004	0.22526842186735	expressed	1.6709468920867536	0.00188571021200823	-1.0949573690422103	0.0472975095475849
RP11-342D14.1	ENSG00000229491.5_1	ENST00000450246.1_1	intergenic	0.0	0.0	1.9556366425972802	2.41236643617484	0.0	0.0	expressed	1.6708410333891304	0.0037862671831872603	0.0	sleuth NA
F11-AS1	ENSG00000251165.5_2	ENST00000508287.1_1	transcript_overlap	2.30832426040046	2.33489778471848	0.0368237658171036	0.0512099678003486	0.0955451312297774	0.0	expressed	-1.6697381164858718	0.0103311585494465	-1.664557543545803	0.0336129631933243
MIR22HG	ENSG00000186594.13_2	ENST00000574306.1_1	promoter_overlap	1.12752447160492	1.10077875754964	6.191047208108361	5.239006148530099	0.283298081586138	0.16056319876327899	expressed	1.6673142893147825	0.0013494213264081199	-0.7909164455547895	0.0291883604734825
RP11-893F2.6	ENSG00000251085.1_1	ENST00000514468.1_1	promoter_overlap	4.21493906262487	3.44121775023456	0.500637461598285	0.547270871675496	0.0458687345121824	0.541077957360302	expressed	-1.6636295911710741	0.00850284861822435	-1.900198779867214	0.067942555903637
SNHG11	ENSG00000174365.19_1	ENST00000449351.5_1	intergenic	2.5915455046835496	2.39711999828046	0.0	0.216172533046133	0.0350991243507514	1.98724583152998	expressed	-1.6569467947551266	0.0592225474811803	-0.7969801846127353	0.3916928541235539
AC159540.1	ENSG00000230606.6	ENST00000609751.1	transcript_overlap	0.39010738355842894	0.342706025373564	3.0385787050764104	3.5671236194039797	0.0	0.14518949434124698	expressed	1.6549059787371336	0.10592506715694301	-0.34928186570774983	sleuth NA
MIR4435-2HG	ENSG00000172965.14_2	ENST00000409569.2_1	promoter_overlap	6.048158702378651	6.426705707066571	1.84579983753168	0.7533543978507191	0.834509407065089	0.9900515908834241	expressed	-1.6541093488238037	0.0287700454198758	-1.9201837713648524	0.0231714325929902
LINC00152	ENSG00000222041.10_1	ENST00000331944.10_1	transcript_overlap	10.4224738787715	11.389713493083	3.05860066099917	2.51200995895129	1.27119349042305	2.01095368745633	expressed	-1.6532185787732703	0.00311086482830061	-2.1725037463366506	0.0200333015244586
RP11-733O18.1	ENSG00000236120.6_1	ENST00000444185.5_1	intergenic	0.16468180650678	0.0833327543989913	2.2130082883533198	2.85513650909696	0.0587386563405964	0.0949619518176108	expressed	1.6526802148720574	0.00679321611805912	-0.06183366943856747	sleuth NA
PVT1	ENSG00000249859.8_2	ENST00000513868.6_1	transcript_overlap	4.52259044624164	4.321179227541499	0.8206865006839991	0.635870499605357	1.60009110161174	2.38684938664516	expressed	-1.6494587534760026	0.00185802503154445	-0.8569755405045224	0.06089461304597701
BX322557.10	ENSG00000215447.7_1	ENST00000454115.6_1	promoter_overlap	0.661685052692236	0.91170326069613	3.4182636183671997	5.764956994762731	0.330133972727869	0.659751084895131	expressed	1.6459711217589925	0.0135931310935378	-0.25720267450914835	0.0907709923611447
RP11-342C20.2	ENSG00000232636.2_2	ENST00000607309.1_1	transcript_overlap	0.0	0.0257163258851756	1.75911938073378	2.57575015962284	0.0	0.0	expressed	1.644882750563274	0.0070238829742046704	-0.01843215839735691	sleuth NA
PVT1	ENSG00000249859.8_2	ENST00000520913.1_1	intergenic	2.3726347245345	2.3696516908783196	0.157308863346101	0.0	0.194927934259427	0.416193518784613	expressed	-1.6440051720742832	0.0341132683576017	-1.3685683506051878	0.0465500984372387
RP11-404J23.1	ENSG00000250993.1_1	ENST00000512036.1_1	intergenic	2.9738784535381604	2.4950234884505598	0.087820571372601	0.303514751783651	0.0360398490902221	0.0	expressed	-1.6430797123963465	0.0124103399436114	-1.8751303595156648	0.0140269621455978
CTD-2336O2.1	ENSG00000253982.1_1	ENST00000518481.1_1	promoter_overlap	10.194152384456	10.7421398959503	37.5900032269684	31.8560621369836	14.1188423518369	25.466334738460898	expressed	1.6392223679742495	0.00303451327332708	0.8584371814677041	0.0625572615174762
CTC-301O7.4	ENSG00000197813.5_1	ENST00000358234.4_1	promoter_overlap	0.296514391531963	0.312230532960997	2.94844158442378	3.1745789452298396	1.49483905693473	0.935197091058135	expressed	1.6386604020518372	0.007185732962489309	0.7639625823434741	0.0489614913261024
HCG2040054	ENSG00000235760.3_2	ENST00000439182.2_1	transcript_overlap	0.9911199891416709	0.940940100220741	4.20046179315773	6.019778670224889	0.0	0.06975263558267401	expressed	1.6359153999346734	0.0111258727595116	-0.9258270132016772	0.0500686226877861
RP11-331F9.3	ENSG00000231393.1_1	ENST00000457044.1_1	transcript_overlap	0.648656428823129	0.781499036204397	4.4278052846430995	4.22526182724359	0.212424596026415	0.20051355839176602	expressed	1.6349229845718334	0.0029002789247847198	-0.5074830266140428	0.0705546104639004
RP11-803B1.8	ENSG00000272690.5_1	ENST00000610109.1_1	intergenic	1.51723410213346	1.15274872962797	6.670287423108519	5.7930973812744995	0.991293535726978	1.31231038570134	expressed	1.6309160682981318	0.00562484495806714	-0.11787193939284968	0.084287932121838
RP4-555D20.2	ENSG00000261786.1_1	ENST00000568686.1_1	promoter_overlap	2.31930724704966	2.03488865982757	0.034375385937139	0.020150941005247	0.258346963478831	0.346084953327421	expressed	-1.6289037531302633	0.00111637821730117	-1.2867408469373685	0.0108660045164471
RP11-379B18.5	ENSG00000241288.7_1	ENST00000628476.1_1	intergenic	0.0	0.0665831840712377	1.99462777450571	2.39516623230488	0.0560433512453059	0.0513460040099513	expressed	1.6285219863251617	0.0185848870648969	0.028209450790918526	sleuth NA
RP11-13N12.1	ENSG00000253496.2_1	ENST00000521411.2_1	intergenic	0.0	0.0338272288321496	1.8687059673484998	2.4028358927567597	0.0	0.0	expressed	1.6246230443657401	0.00946812032187957	-0.024197129198476393	sleuth NA
SNHG14	ENSG00000224078.12_2	ENST00000553134.5_1	gene_nearby	2.9113105856023997	1.90564395052587	0.216989536651224	0.0	1.32929131173118	3.01974809484331	expressed	-1.6205254001544915	0.0445341021917104	-0.10258902907777691	0.160661167758907
RP11-19O2.2	ENSG00000250448.1_1	ENST00000509037.1_1	promoter_overlap	0.0609306012930636	0.0689589931904005	2.1924220195779602	2.34210426281596	0.0487630225386965	0.0571544817262074	expressed	1.6173040037995081	0.00138133949334618	-0.01632972612317112	0.0833022609749203
RP11-728G15.1	ENSG00000256008.2_1	ENST00000544339.1_1	promoter_overlap	2.1637043677484797	1.96971534870581	0.0	0.0	0.0	0.0	expressed	-1.6166916795173982	0.007190498164480959	-1.6166916795173982	0.0104665409108826
RMST	ENSG00000255794.6_1	ENST00000552411.1_1	intergenic	2.62087148607162	2.9288701399229002	0.194649235883496	0.267419761396154	0.0	0.0	expressed	-1.6165560794575127	0.0131754088697915	-1.9164272720834512	0.00670481706324668
RP11-244B22.10	ENSG00000280180.1_1	ENST00000623041.1_1	intergenic	1.3449041062528	1.3282316314678202	6.041729191792459	6.27641020864205	0.9448757047955559	1.18259116763268	expressed	1.6153811828527789	0.000554295995944349	-0.17913430696142418	0.0604798489020232
RP11-321L2.2	ENSG00000237414.2_1	ENST00000446754.2_1	intergenic	2.52468758691433	1.5498383388295098	8.57297684562436	8.02654941591437	0.8681449066520821	0.699557275290463	expressed	1.6144221497288371	0.00860414797252587	-0.767776631204871	0.0686535871739188
AC067945.4	ENSG00000231858.5_1	ENST00000429796.1_1	transcript_overlap	0.0	0.0	2.8825914442504104	1.22853118811085	0.13589682139825202	0.14004003075092403	expressed	1.6114374319862215	0.009622395527639941	0.18646052936897536	sleuth NA
RP11-217C7.1	ENSG00000249675.1_1	ENST00000514134.1_1	intergenic	0.5531329891418921	0.393564916206799	3.3991991651717	3.5985089465497295	0.14856790336365197	0.0592613394002024	expressed	1.6104584028798183	0.00240623743841701	-0.4164705673839899	0.0767442472123477
AC005301.9	ENSG00000283633.1_1	ENST00000592918.5_2	intergenic	57.444223513091096	60.097983103022095	19.099344287517	18.058376255844397	0.46073270402909206	0.44910559030173497	expressed	-1.610151388605225	0.000972220839614934	-5.360437286596564	0.00373868077718568
PCED1B-AS1	ENSG00000247774.6_1	ENST00000551898.1_1	promoter_overlap	2.17902131149186e-05	2.47909957367333	5.40245824688465	6.2680999992919	4.33048280070852	8.1804501428338	expressed	1.609784495209205	0.214784573874399	1.6958526144642176	0.140440019211689
RP11-849I19.1	ENSG00000263146.2_1	ENST00000572007.1_1	intergenic	6.81548407647091	7.43023148214923	1.39546975402951	1.93199481646626	59.8617464884601	69.9958001025971	expressed	-1.6085382912723027	0.00318144645676497	3.0208489480899785	0.00397013244811703
FEZF1-AS1	ENSG00000230316.6_1	ENST00000437317.1_1	promoter_overlap	2.02008517924604	2.18215903386832	0.0	0.0353434913358634	0.0130443840135304	0.0	expressed	-1.6075180440764916	0.007760021272365829	-1.6234113516829582	0.0119166434637438
EPB41L4A-AS1	ENSG00000224032.6_1	ENST00000442823.2_1	transcript_overlap	54.3036717794036	47.00087427242661	16.137739454000098	15.770304564501801	40.0367871332383	49.8264312296118	expressed	-1.6072042731006213	0.0013718003074733901	-0.1693445099277203	0.0621444220815626
RP11-655G22.1	ENSG00000232353.5_1	ENST00000444729.1_1	intergenic	0.0827145092132179	0.0873158137311342	2.45087565888756	2.15774338836698	0.0899155028194112	0.0533724036353478	expressed	1.6066336319144416	0.0114429850444241	-0.0178895430189806	sleuth NA
ZNF436-AS1	ENSG00000249087.6_1	ENST00000335648.3_1	promoter_overlap	0.0838640238028305	0.060228456472514014	2.28437926622997	2.23079591208902	1.55226925706146	0.923755161445385	expressed	1.6034368357997628	0.00114921072546174	1.0618507724948516	0.0074114932976016
APCDD1L-AS1	ENSG00000231290.5_2	ENST00000424205.1_1	intergenic	0.0	0.0548665862743948	2.67246327165226	1.56146349652833	0.032550947955895	0.0	expressed	1.6010964783785837	0.0158524799178944	-0.015753213538682673	sleuth NA
SNHG17	ENSG00000196756.11_2	ENST00000413755.5_1	intergenic	6.91297154008121	6.50949804371908	1.55948205929339	1.526020849958	2.83428862823657	2.13016578165263	expressed	-1.6005714455272908	0.0036068719295013797	-1.1469515582641674	0.0453243393956395
TRPM2-AS	ENSG00000230061.2_1	ENST00000423310.2_1	promoter_overlap	0.0602377297443681	0.0	1.8390330609517398	2.3930292996276403	0.0	0.0	expressed	1.5968988508386226	0.011448720458676998	-0.04281081883318233	sleuth NA
LINC00662	ENSG00000261824.6_2	ENST00000588150.5_1	transcript_overlap	4.802479127470769	4.36438152742549	1.01673645839958	0.6752962830596361	3.0977023700884105	2.68052779699056	expressed	-1.5967364050725212	0.00772636283737459	-0.5217098256675681	0.0644044697072812
RP11-4N23.1	ENSG00000256306.1_2	ENST00000535528.1_1	transcript_overlap	0.0	0.0	1.98639269246974	2.06209779507057	0.0	0.0	expressed	1.5965751361280547	0.0223050534468232	0.0	sleuth NA
SNHG17	ENSG00000196756.11_2	ENST00000456953.5_1	intergenic	14.1256596796311	13.029320601070301	3.73703978424104	3.93444344793446	4.6543054334434	4.22144200601116	expressed	-1.5919332814696976	0.0026617000226999603	-1.4226277929007554	0.03737095999466299
RP11-277P12.20	ENSG00000245648.1_1	ENST00000500682.1_1	transcript_overlap	0.148271397686084	0.19355658536500603	2.34571432090531	2.70562909982651	0.0481990184263449	0.103408042402976	expressed	1.5902630378937253	0.00106696298678384	-0.1222204793412172	0.0924916688978919
SEMA6A-AS1	ENSG00000248445.5_1	ENST00000507558.1_1	transcript_overlap	9.594106430097069	8.16212254484195	1.8002257639083001	2.76578430027058	0.0	0.0523666392177051	expressed	-1.589218728435378	0.00486540398834654	-3.266947209534532	0.00941514167108807
RP11-490M8.1	ENSG00000260025.1_1	ENST00000565283.1_1	promoter_overlap	11.370367636917699	12.626591868680801	3.72751066622978	2.9150581248062197	10.7657041760149	16.1694003331647	expressed	-1.5888108147492044	0.00558512839466658	0.15447795330031625	0.06725402980338
RP11-114J13.1	ENSG00000248752.1_1	ENST00000450613.2_1	transcript_overlap	0.0	0.0	1.59157283179081	2.42054045433506	0.0706375777902503	0.0	expressed	1.5878721941831133	0.00682867500603675	0.05007506177650149	sleuth NA
RP11-128N14.5	ENSG00000276573.1_1	ENST00000613261.1_1	transcript_overlap	0.46328435817564295	0.9468153551887901	4.2447020780187	4.00074395527639	0.16635832159505098	0.17035555114451098	expressed	1.5870969628868181	0.0674086960915069	-0.5453328361379415	sleuth NA
GS1-114I9.1	ENSG00000272638.1_1	ENST00000608195.1_1	transcript_overlap	2.74713869621747	2.11369544515946	0.159064919887961	0.12666977044546499	7.272948063235099	15.3899892052596	expressed	-1.5857260333154872	0.023176910274160002	1.8458887345619925	0.0299590997455288
EPB41L4A-AS1	ENSG00000224032.6_1	ENST00000413221.6_1	transcript_overlap	15.4403315366036	15.9094674258741	4.21570795314707	4.92259621355511	6.41761775247754	7.64356087161854	expressed	-1.5821484690101721	0.000753268301519921	-1.0541002980316676	0.0409644451881936
RP11-21L23.3	ENSG00000255100.1_1	ENST00000528075.1_1	promoter_overlap	1.4578644746567198	2.0568193725826602	7.6874013284642	6.803083090378621	4.27113605643495	5.682561954101269	expressed	1.5802836948584629	0.0103872298849232	1.116106916490007	0.0428213859113661
RP11-379B18.5	ENSG00000241288.7_1	ENST00000609352.5_1	intergenic	0.8452632630886	0.403372207262784	4.02894330356394	3.67599923266638	0.45809892246008205	0.31180549795792	expressed	1.5788858028250652	0.0114869263528577	-0.2299976729802034	0.0978415361419676
LINC00662	ENSG00000261824.6_2	ENST00000561521.1_1	intergenic	4.96677902035033	4.13987494102396	0.948981088820145	0.7701706232489441	5.38758960589026	6.6813946857833	expressed	-1.5783787447868636	0.00216440034474511	0.34109392753643203	0.04448792556166001
RP11-1149O23.3	ENSG00000246582.2_1	ENST00000522600.1_1	promoter_overlap	2.6662848376194903	2.32514595964338	0.192161529839992	0.156194389301585	0.380478640037818	0.627590048053092	expressed	-1.5739366522480207	0.0141185311179686	-1.2167502227745213	0.0475288373762973
RP11-702B10.2	ENSG00000273415.1_1	ENST00000609911.1_1	intergenic	0.0	0.0	2.07765965608291	1.8730382629950402	0.0	0.0	expressed	1.5730588827642609	0.0029861025098083197	0.0	sleuth NA
AC007463.2	ENSG00000226506.5_1	ENST00000416607.1_1	intergenic	2.28363019199514	2.0686129511244	0.11047744038079402	0.0245127192728074	0.0591056204700738	0.0	expressed	-1.5730367148315128	0.0208299041968409	-1.6252483012291994	0.0243762044269316
RP1-261G23.7	ENSG00000272114.1_1	ENST00000607600.1_1	promoter_overlap	35.6750700694162	38.2623572874067	101.774982828251	122.02621194243099	5.9793535977114205	1.86541150993384	expressed	1.5721700911821916	0.00266907191330064	-2.947382434002502	0.034833334519643995
HCG18	ENSG00000231074.8_2	ENST00000454269.5_1	promoter_overlap	1.8060112781383202	2.37970661163195	0.0252666510274258	0.0574156445968514	1.1068460039507602	1.5631577429024601	expressed	-1.5704982592200196	0.0452681466017996	-0.4055173309126418	0.10172959846959101
SMCR2	ENSG00000223979.2_1	ENST00000456090.2_1	intergenic	0.0952115870185909	0.0	2.35011486538772	1.8716389626908503	0.4065411581179029	1.02104643569147	expressed	1.5702253705935432	0.0188219749410354	0.7100975920385082	0.0481765624468696
RP11-520H14.7	ENSG00000280157.1_1	ENST00000624958.1_1	intergenic	0.0682474715795883	0.0439997283384864	1.82210770964147	2.43700161855773	0.19485714827637898	0.32804791110522497	expressed	1.5671786904779197	0.0016709075263835	0.2563072309491246	0.0462256016259121
RP11-379B18.5	ENSG00000241288.7_1	ENST00000617582.1_1	intergenic	0.848967251119418	0.203910837964693	2.83705453664351	4.1942141574228105	0.41090023127874004	0.0	expressed	1.564758689381584	0.0866345971910527	-0.34059802933336	sleuth NA
AC124789.1	ENSG00000276170.4_1	ENST00000613481.1_1	transcript_overlap	2.41937906658342	1.96047326186072	0.0	0.15668463377929098	0.8346176438314009	2.2281957321552204	expressed	-1.5647078004799277	0.0260946748454561	-0.333583725961126	0.17076181118490197
SNHG5	ENSG00000203875.10_1	ENST00000623001.3_1	intergenic	4.847563140303559	5.20452228078831	0.930603067769702	1.14958106466004	7.64164030069023	12.1917991940077	expressed	-1.562576638029	0.0244195215979592	0.8572566173896717	0.0451791732870242
CTB-13F3.1	ENSG00000273055.1_1	ENST00000608515.1_1	transcript_overlap	1.27821593336603	1.6232090301055402	5.78176684756412	6.694769581543451	2.60785767712978	3.35701713465819	expressed	1.5624433311177688	0.00368686728203005	0.7004504495639846	0.0454654738678154
RMST	ENSG00000255794.6_1	ENST00000541282.5_1	intergenic	2.8394504723077594	2.48664957882788	0.23861744778500502	0.243434827859119	0.0	0.0	expressed	-1.5615119027371747	0.0011533766301563301	-1.8730454037889765	0.0036032174628544897
LINC01405	ENSG00000185847.7_1	ENST00000553177.5_1	transcript_overlap	3.44293978700163	4.3242947267902005	0.723050570615099	0.598256081510184	0.0	0.0	expressed	-1.556199205369241	0.00648991424053154	-2.287950136603846	0.0066384442929564
DIO3OS	ENSG00000258498.7_2	ENST00000557661.1_1	promoter_overlap	0.0	0.0	1.65424356170632	2.20180775184247	0.0	0.0	expressed	1.5499281952677935	0.0014911382224982199	0.0	sleuth NA
LINC01021	ENSG00000250337.5_1	ENST00000512067.5_1	intergenic	15.8058423078345	13.124370766438197	3.8917429907696803	4.6757912919875	2.94011180805323	2.11831908753759	expressed	-1.5493779792947817	0.00136620573341679	-2.1315973619697313	0.00888648057640093
SNHG1	ENSG00000255717.6_1	ENST00000537068.5_1	promoter_overlap	9.67400513461994	9.94295252216282	2.90653376258931	2.4918743351348502	8.35779660403619	5.98228088459386	expressed	-1.5468767071611347	0.00283203734489755	-0.40374866917672153	0.0562243261258299
RP11-102N12.3	ENSG00000273472.1_1	ENST00000609937.1_1	promoter_overlap	0.10599103669015801	0.0543118119442539	1.9695221618913301	2.33932636458029	0.17569456401930203	0.473052321750099	expressed	1.5461431373741168	0.00260630301520292	0.29407641120325156	0.0644603693889714
SNHG4	ENSG00000281398.2_2	ENST00000505522.4_1	promoter_overlap	2.2127949046416	3.20897916616985	0.31297964537660805	0.23067896245572303	0.44579845205444796	0.235497074579852	expressed	-1.5448590289278394	0.0114988532649737	-1.468833845215023	0.036972272802869
SEMA3B-AS1	ENSG00000232352.1_1	ENST00000421735.1_1	promoter_overlap	2.29739438304525	1.54962038674576	7.82130052038903	7.22196666525444	0.7378706271729208	0.858369552512561	expressed	1.5434297852415986	0.0102358261041851	-0.7012108592484678	0.0782551139775683
PVT1	ENSG00000249859.8_2	ENST00000522875.5_1	intergenic	3.05536362542737	2.67790471537814	0.320341051524691	0.333827229102511	0.40842546628066295	0.497757591574241	expressed	-1.5428184308319224	0.00337609255249666	-1.4119526948665793	0.0239337136152521
RP11-578B16.1	ENSG00000277223.1_2	ENST00000615679.1_1	transcript_overlap	0.0	0.0899419455065306	2.19764288866682	1.8914203522301498	0.094499847252324	0.101288703079922	expressed	1.5427574292035537	0.0163092417608781	0.07127626501281852	sleuth NA
RP11-879F14.1	ENSG00000267175.5_2	ENST00000590357.1_1	intergenic	0.57022133367491	0.61383230170128	2.9931057133317	4.28275202013225	0.48476421971240297	0.22357513417291	expressed	1.5426160548379817	0.00654623751934362	-0.23345611890499363	0.0839131118629739
RP11-573D15.8	ENSG00000197099.8_1	ENST00000626649.2_1	transcript_overlap	1.9297136870026397	2.00509619206222	0.0	0.0410937175084174	0.105117823281148	0.0516914443451367	expressed	-1.5398593883195886	0.00888534239864206	-1.4603032132579874	0.0359971016767798
CTB-113I20.2	ENSG00000271737.1_1	ENST00000606089.1_1	promoter_overlap	0.7917875601775829	0.9010175764079871	4.12077324998372	4.60049057606557	4.62190595343339	7.80860212175143	expressed	1.5376859402211291	0.009282823272711859	1.9663330547585336	0.0157952389560414
RP11-530C5.1	ENSG00000258048.1_1	ENST00000551995.1_1	promoter_overlap	26.6382564543558	27.874217040202698	6.72733799735775	10.7392124156507	0.42961938728656	0.47822614891448795	expressed	-1.537572083214451	0.00633254212941587	-4.280546794973375	0.0063121907548168
RP11-214K3.18	ENSG00000270095.1_2	ENST00000602558.1_1	promoter_overlap	0.0	0.233531113770038	1.79536933448863	2.6803831792830497	0.367048948049796	0.0	expressed	1.535721498720846	0.0500837220748475	0.08376318781368093	sleuth NA
RP11-20D14.6	ENSG00000249790.2_1	ENST00000422780.3_1	transcript_overlap	193.685947001679	202.74448228943402	66.4192264189434	69.2104242646365	6.672303561723139	1.9537990832811298	expressed	-1.5335365192901529	0.0006573416440727959	-5.228643375321115	0.0096276467680211
SNHG4	ENSG00000281398.2_2	ENST00000513259.5_1	promoter_overlap	1.9244878751229	2.2800638975174703	0.144082367475416	0.0	0.18908148436807398	0.254034669694959	expressed	-1.5329666616726716	0.0429284264565166	-1.3446045355079361	0.0830575541221077
MGC32805	ENSG00000250328.5_1	ENST00000503529.1_1	transcript_overlap	29.2431067338081	27.9291559706444	8.280211012350419	10.1747101763813	0.0682461537024134	0.0847506887596762	expressed	-1.5324730851142885	0.0016141585171454901	-4.78050295496134	0.00548850002746788
RP11-227G15.9	ENSG00000264083.1_1	ENST00000584125.1_1	transcript_overlap	0.912517793791396	1.03248221748181	4.59995637059121	4.7657274715909805	0.5598489339172471	0.898205813284491	expressed	1.5265872803170035	0.00420012180775315	-0.19006459475329127	0.0905156176008185
RP4-545C24.1	ENSG00000244198.5_1	ENST00000493248.5_1	promoter_overlap	4.18078701285873	3.59424445312169	0.649626899282865	0.751184298201511	0.8791125981864591	1.22487249230065	expressed	-1.5232224321815848	0.0049508109571898395	-1.2520758567490087	0.048546088213741
OR2A1-AS1	ENSG00000244479.6_2	ENST00000496968.5_1	promoter_overlap	4.18078701285873	3.59424445312169	0.649626899282865	0.751184298201511	0.8791125981864591	1.22487249230065	expressed	-1.5232224321815848	0.0049508109571898395	-1.2520758567490087	0.048546088213741
MIR17HG	ENSG00000215417.11_2	ENST00000400282.6_1	intergenic	16.2371261902394	14.340071002009699	4.93648720170393	4.398237174362389	10.8990795622246	14.649364441159001	expressed	-1.5231131758530516	0.00201096164338475	-0.24189165115527195	0.0689531280657997
RP11-379B18.5	ENSG00000241288.7_1	ENST00000625484.1_1	transcript_overlap	0.168540077640931	0.35307237868243	2.2175988294211497	3.00183307410567	0.194618457984731	0.0962949648641351	expressed	1.5175387494456114	0.0073794246929468	-0.1384236285826761	0.0919700676417731
GAS5	ENSG00000234741.7_1	ENST00000451607.5_1	promoter_overlap	4.0681834252090905	4.5624701646747	0.6771927152874211	1.04015423267473	0.7239106919702729	0.348783991823114	expressed	-1.5158850494167084	0.00802188008415543	-1.7906539720762191	0.0188091345660473
CRNDE	ENSG00000245694.9_2	ENST00000559598.6_1	intergenic	1.4907186417649099	0.00304978654834693	4.66763780665696	3.3104918340222103	0.0	0.0	expressed	1.5139854260096723	0.205866558541177	-0.8047839876491462	sleuth NA
MIR302B	ENSG00000249532.4_2	ENST00000505215.1_1	transcript_overlap	418.920228930142	499.928957519805	1354.26793065482	1268.4215579671302	0.0	0.5359376560682879	expressed	1.51110995513253	0.0036579088793119103	-8.504301807299411	0.0145195426032538
RP11-314B1.1	ENSG00000279015.1_1	ENST00000624730.1_1	intergenic	4.35989565528451	5.701244355048339	0.9523415577989108	1.28180320114111	0.49114970669284097	0.7547636067149809	expressed	-1.5102237773464355	0.00499773880354649	-1.8936698998349193	0.0237910979325607
BX322557.10	ENSG00000215447.7_1	ENST00000400362.2_1	promoter_overlap	4.76782526994492	4.4126107714363	12.8226774664896	16.9269937550152	1.8647698235731203	0.4010453935971311	expressed	1.5057651974215527	0.0017227807746518198	-1.3900830761991747	0.08713902730914098
RP11-303E16.8	ENSG00000260643.1_2	ENST00000564536.1_1	transcript_overlap	1.40612209576955	1.79461739927872	7.08331337842981	5.68548806066529	6.11990190922256	4.9608790884980705	expressed	1.5057640687653444	0.005749490825626671	1.3306600002969993	0.0151749554573156
KCTD21-AS1	ENSG00000246174.7_1	ENST00000523626.6_1	promoter_overlap	2.17817287605649	1.6807281843824398	0.0	0.0659990316389171	0.12995120066143598	0.0	expressed	-1.5037905092939436	0.0131125725590787	-1.4598097100611689	0.0439826075875823
LINC01208	ENSG00000223715.1_1	ENST00000434969.1_1	intergenic	0.13527102178157	0.0529187816540349	2.27906108769827	1.9203462393158002	0.0415493082450143	0.0	expressed	1.5023924153730335	0.00864431316090186	-0.1000734703466286	sleuth NA
WDR86-AS1	ENSG00000243836.5_1	ENST00000489632.5_1	promoter_overlap	1.31292647319175	1.3260824377209	4.80915040919444	6.3329471475681105	2.07354367568425	1.8776208050919398	expressed	1.502307034201794	0.00293524479716027	0.35935537474909157	0.0525040795147507
RP11-160E2.6	ENSG00000262202.4_1	ENST00000573866.2_1	intergenic	1.05401964786492	1.1053523877851101	4.50225579103712	5.26518537779564	3.84994220386114	5.01849046811545	expressed	1.5003630023695913	0.00361650826512513	1.385706267521062	0.0175067633958629
KCNMB2-AS1	ENSG00000237978.5_1	ENST00000421498.1_1	transcript_overlap	3.79134153071815	3.31635903090818	0.522369296152797	0.6983334292255101	3.5743626914926	9.71582988816506	expressed	-1.499711355626936	0.015873686086644	0.7474478123583548	0.156198426003119
RP11-379B18.6	ENSG00000272840.1_2	ENST00000610060.1_1	intergenic	0.955659559387797	0.656585635924426	3.3966570231461204	4.80856509396347	0.543417426592286	1.02333888337989	expressed	1.4983398531932648	0.0157340273299892	-0.01828317421715508	0.0866635849453645
C8orf34-AS1	ENSG00000248801.6_1	ENST00000512294.6_1	promoter_overlap	1.0287325216032601	0.982220929545797	4.80327207734367	4.52449278200197	0.4115109027322221	0.29182496365128197	expressed	1.4978460952575552	0.0012916724701751699	-0.5692044576088215	0.0528953414436631
RP11-344E13.4	ENSG00000266369.1_1	ENST00000578888.1_1	transcript_overlap	2.5083121245243	1.98926764283805	0.12482864846608302	0.176652531722255	0.368974474660711	0.524671173154509	expressed	-1.497339794696319	0.0019142996476380898	-1.1670141779359782	0.0299844838570328
THAP9-AS1	ENSG00000251022.6_2	ENST00000507660.5_1	promoter_overlap	1.6655991857836598	1.9807939585048797	0.0	0.0	0.0	0.0	expressed	-1.4973295835465597	0.0286832839004771	-1.4973295835465597	0.0241088593753384
RP11-844P9.6	ENSG00000283235.1_1	ENST00000512260.5_2	promoter_overlap	0.03804095386196	0.0	1.6560025787561798	2.0971015005961298	0.0	0.0	expressed	1.497157527893137	0.0118917972788957	-0.027183042347649122	sleuth NA
LINC01503	ENSG00000233901.5_1	ENST00000444125.1_1	intergenic	2.77108742371908	2.81703023365712	0.25498917510290897	0.43321195705159393	2.6546515708374905	5.186801036079269	expressed	-1.4971009634905594	0.0195497481785947	0.37512922572104346	0.0974298080831592
AC012075.2	ENSG00000235519.1_1	ENST00000446580.1_1	intergenic	0.0	0.0	1.70894594922117	1.9166979745549	0.0	0.0	expressed	1.4920182398798136	0.008049197566240021	0.0	sleuth NA
LINC01011	ENSG00000244041.7_2	ENST00000445000.2_1	promoter_overlap	0.278313132741123	0.219010110770159	2.3964774953690298	2.6221874122692297	0.0550361003988512	0.202982069628312	expressed	1.4908140567655201	0.00128584902805456	-0.1453254746480627	0.18520504887932002
TRPC7-AS2	ENSG00000250947.1_1	ENST00000513958.1_1	transcript_overlap	4.13628179932911	3.41258673065346	0.522419526261163	0.87771636666712	0.0506745515094783	0.0545419089842481	expressed	-1.4897373870463704	0.004881802041633821	-2.1813612143386276	0.0137219789270384
AC104655.3	ENSG00000226508.1_1	ENST00000436841.1_1	intergenic	1.9169814702885402	1.7704140279419398	0.0262818778292799	0.0	1.59414939329678	1.81026705962903	expressed	-1.4889332493086238	0.00658718546821779	-0.07362928198450033	0.0714854478427747
LIPE-AS1	ENSG00000213904.8_1	ENST00000593491.2_1	transcript_overlap	2.7637226452193904	2.5927691878806898	10.5708920264341	8.07355223584092	11.799201508445599	24.025964320748702	expressed	1.4886637400611415	0.0135814652876135	2.362256564996877	0.0186741658134049
RP11-25K19.1	ENSG00000167912.5_1	ENST00000518993.1_1	promoter_overlap	3.9244730459885098	3.92648712177392	0.783032946994119	0.7309271232930529	0.746088110426673	1.3806946425211697	expressed	-1.4871665522725466	0.014502157035149999	-1.2552468578686744	0.057614582892594995
AC093673.5	ENSG00000232533.1_1	ENST00000429630.1_1	promoter_overlap	12.9039056213655	13.459860457987	40.409651204308894	37.042806687295	11.250426682106301	21.5863750222097	expressed	1.4860427473617916	0.00182745613996213	0.29656307591348957	0.167670332529119
TTN-AS1	ENSG00000237298.9_2	ENST00000592182.5_1	transcript_overlap	0.158471466907553	0.17188197923413698	2.47152992093003	2.05609028307616	0.167573111469069	0.0	expressed	1.4860083336233505	0.00622575145875855	-0.10446813006232557	0.335731320458721
RP11-351I21.11	ENSG00000270074.1_1	ENST00000602981.1_1	intergenic	1.78076996740354	1.8509386364957	6.9917745855424	6.7783213416051105	2.8040626646052598	3.2187939506234904	expressed	1.485546842822222	0.00136071317921202	0.5105433256728882	0.0376793537809157
AC005355.1	ENSG00000250994.1_1	ENST00000513329.1_1	transcript_overlap	1.88144408969816	1.7164066627663002	0.0	0.0	0.0	0.0	expressed	-1.4848730228969425	0.00472685749664192	-1.4848730228969425	0.008203524184835859
NKILA	ENSG00000278709.1_1	ENST00000614771.1_1	promoter_overlap	0.7711311225694029	0.7586234724917801	3.98168069293633	3.85043952855947	0.0172871244784163	0.0250144118827567	expressed	1.4779346721403712	0.00101533981759376	-0.7893719949392617	0.0133202796640454
ZNF337-AS1	ENSG00000213742.6_1	ENST00000455791.5_1	promoter_overlap	1.1696841379738798	0.915919728158248	5.22177834746017	4.150955159900191	1.34151038855935	1.54748643894923	expressed	1.4769578221800446	0.00572099893141402	0.25898913981572064	0.0663163200732815
CTD-2373N4.3	ENSG00000279041.1_2	ENST00000623026.1_1	transcript_overlap	4.7367001969987195	4.17475252448287	0.7993638518992092	1.1223621452838501	0.0997038224888151	0.0360113896250446	expressed	-1.4762825449182708	0.00188571021200823	-2.3530520028309687	0.00722107579562532
RP1-90J20.8	ENSG00000224846.2_1	ENST00000456189.2_1	transcript_overlap	0.622412097473288	0.19009554184348101	2.64031156782973	3.1823171176846303	0.0	0.0	expressed	1.4757964716235483	0.0370734127134622	-0.4918570149748128	sleuth NA
CYP1B1-AS1	ENSG00000232973.11_1	ENST00000628165.2_1	transcript_overlap	288.762373289763	307.662164269874	96.246449980325	117.21743807225799	1.47869486373901	3.1518284369760496	expressed	-1.473723239578712	0.00115464847069067	-6.495902785266159	0.00480691050042976
KB-1836B5.4	ENSG00000272128.1_1	ENST00000607091.1_1	intergenic	0.126997283832338	0.213961092618645	2.14589453554744	2.3433241657447996	0.40492750146002704	0.8204392335428791	expressed	1.4709455061606906	0.0153064579891155	0.4623639263683719	0.0693448757345668
CTC-301O7.4	ENSG00000197813.5_1	ENST00000602554.1_1	promoter_overlap	0.49129829234990796	0.686118303386178	3.1083731020987004	3.69822958353579	1.20732338953131	1.94809286304537	expressed	1.4707313231262802	0.0109211388998179	0.6982346603792269	0.0610739360529209
TPT1-AS1	ENSG00000170919.15_2	ENST00000519454.5_1	intergenic	1.09327379113168	0.8861829464571039	4.43086172215288	4.58270919522117	3.9692037259095496	5.27100419837983	expressed	1.4686389107780216	0.00465466364677017	1.4980253258356042	0.015945395988217998
CTC-564N23.2	ENSG00000250615.1_1	ENST00000512650.1_1	transcript_overlap	6.39753471538896	6.61062660179749	1.97010762207302	1.4535152833544902	6.83193851166526	6.72553979495708	expressed	-1.4684184609172035	0.0114609423778949	0.051860994484191354	0.0570800620885454
XXbac-BPG249D20.9	ENSG00000235781.1_1	ENST00000415195.1_1	intergenic	0.5244652839994011	0.46301827330103296	3.41457013555147	2.84623018949522	0.357582382434359	0.266038522771774	expressed	1.4673507872595069	0.00289832207951623	-0.18737149700537248	0.0796522658468335
RP11-59D5__B.2	ENSG00000236345.1_1	ENST00000429530.1_1	promoter_overlap	0.0877288937277381	0.11436539896377002	1.9008299452167499	2.18497847302947	0.282628320696497	0.215711764944457	expressed	1.4665726726272699	0.0019918424476138602	0.18209363087394106	0.06043654036163901
NUTM2B-AS1	ENSG00000225484.6_2	ENST00000484794.5_1	intergenic	5.57458468191874	4.27766996807181	1.1186073380671	1.1827409911458	1.2836794443904198	1.38015933364956	expressed	-1.462300655979778	0.0986774583517081	-1.3455717058768393	0.0529687809445643
RP11-153K16.1	ENSG00000256321.5_2	ENST00000534841.1_1	transcript_overlap	0.0	0.0	1.29962094992182	2.2084323262742203	0.0	0.0	expressed	1.4615425138904707	0.00597329667300255	0.0	sleuth NA
LINC00205	ENSG00000223768.1_1	ENST00000433465.1_1	intergenic	4.592717066507849	4.66259380823635	14.2166584581322	14.717007925676999	6.699045323167749	7.6887366208221195	expressed	1.458571932667333	0.00115464847069067	0.5420146965708289	0.0344942911415238
THAP9-AS1	ENSG00000251022.6_2	ENST00000503704.1_1	promoter_overlap	2.2296486311498596	1.9309566698487401	6.343894209385691	8.56747402245947	0.17011974113161998	0.0369727900788787	expressed	1.4568493743873872	0.00425637304350176	-1.480924992586169	0.0313225987833603
MIR31HG	ENSG00000171889.3_2	ENST00000304425.3_1	transcript_overlap	0.0440163655844535	0.18991177350329197	2.10085042495877	2.03137082260656	0.0	0.0	expressed	1.4568269716618576	0.0147394296413484	-0.15958277801048204	sleuth NA
RP11-49I11.1	ENSG00000260552.1_1	ENST00000568654.1_1	promoter_overlap	1.8489367595195703	2.27432511228195	0.090131786860939	0.14462297804315902	0.0	0.0946199787789238	expressed	-1.45418386055021	0.0150015168666459	-1.5476118603226825	0.0385678764953377
RABGAP1L-IT1	ENSG00000223525.1_2	ENST00000414890.1_1	transcript_overlap	4.901022672896469	3.73962041773516	13.1634815747349	13.9893554632972	1.64829919810903	0.8927110356677851	expressed	1.4540509416781946	0.00314154543978127	-1.2285001527312391	0.0478904013557875
AC005519.4	ENSG00000258559.2_2	ENST00000554532.2_1	transcript_overlap	1.4333453017578301	1.71976501485908	5.09572894374322	7.0186612389991705	1.88690460435272	0.6716541488837621	expressed	1.4536514151583537	0.0032247539408153	-0.17686570775378488	0.190027576611832
OIP5-AS1	ENSG00000247556.6_1	ENST00000558945.5_1	intergenic	21.938961984820004	20.9070664618097	6.23065342185743	8.147883787643549	3.78134720103952	4.10565592057024	expressed	-1.453173712497366	0.00187276386981027	-2.181375033227625	0.00959039469097693
AC005154.6	ENSG00000196295.11_2	ENST00000582145.5_1	intergenic	0.633795906599683	0.548438211660297	3.64728515083511	3.06335471999083	1.29735090680303	0.45086999534497296	expressed	1.4527387217428405	0.00449559220658983	0.23616600178808678	0.10745701971479302
CCDC144NL-AS1	ENSG00000233098.8_2	ENST00000583962.1_1	promoter_overlap	19.1067477355897	17.130650516742698	5.728975978143	6.2537999883115996	2.08938401380186	2.04813074522654	expressed	-1.4513335589741958	0.0008770268612822299	-2.639257869027017	0.00441042792238182
RP11-744N12.3	ENSG00000245008.3_1	ENST00000572256.1_1	promoter_overlap	0.8097399223251529	0.8771321945644329	4.64985680027969	3.4236643135470297	0.4641667731444021	0.7170922679511741	expressed	1.4500987723198835	0.0066404346775872	-0.21279952456188433	0.0847717818276176
RP11-122M14.1	ENSG00000231057.3_1	ENST00000443174.2_1	intergenic	2.166010028864	1.6743372036083302	6.62433646520105	7.326674523420111	0.18054296415382298	0.72619983380901	expressed	1.4495218152503606	0.00479957854453855	-1.0066507249652117	0.0970011256448193
RP6-24A23.8	ENSG00000280322.1_2	ENST00000624509.1_1	transcript_overlap	1.9167673673141	1.5934582425013	0.0	0.0182332356227687	0.0154209926765417	0.0	expressed	-1.4490184814277616	0.00485338144914152	-1.4510301608529388	0.0104519103646706
RP11-554I8.1	ENSG00000225948.2_1	ENST00000448835.2_1	intergenic	0.413479840484881	0.15204595669449403	2.49162813115106	2.5108579976037797	0.040023236476172	0.0859974958220597	expressed	1.4486126881032013	0.0153177123356877	-0.2710988667060706	sleuth NA
RP11-277L2.3	ENSG00000233368.2	ENST00000447883.2	promoter_overlap	3.6598507261838598	3.16584079811289	11.6083984296735	10.4322957968021	11.965337129147501	24.504980578350896	expressed	1.4456973293473496	0.00377452858170506	2.1239645159860365	0.0228995107729194
CTC-297N7.9	ENSG00000264016.2_2	ENST00000579529.2_1	transcript_overlap	2.5053974175297595	2.26999690653752	0.209936382172388	0.27794079969103197	0.420730674916505	0.609854460091915	expressed	-1.4453896467145562	0.006367923457234611	-1.1607085417199723	0.048394950159389
CTD-2034I4.2	ENSG00000259594.5_2	ENST00000558141.5_1	transcript_overlap	0.107238873782805	0.0722824623957317	1.80151891064199	2.13021272056826	0.0	0.0818781020689675	expressed	1.4444420006881398	0.0120678875884241	-0.06612572829582214	sleuth NA
RP11-455O6.9	ENSG00000275542.1_1	ENST00000622907.1_1	intergenic	0.10991665252337199	0.0	1.90462609452068	1.83513492494177	2.4977780552869304	3.8586198232883	expressed	1.4438046604795784	0.0216678426197907	1.9856951763528106	0.0200244875727589
RP11-541P9.3	ENSG00000250061.5_1	ENST00000503504.1_1	promoter_overlap	0.618678772250035	0.8425320031976071	3.5812737044277205	3.82087371328304	0.183441557472043	0.286246449966838	expressed	1.4417135017613176	0.0546847961438325	-0.4869479997025477	0.193174525900883
RP11-256I9.3	ENSG00000260364.1_1	ENST00000562656.1_1	transcript_overlap	1.2688116648975	0.8987065242326321	4.30392119101416	5.00597139917895	1.65771154714506	1.09116355916916	expressed	1.4403248271694555	0.0042363396520691795	0.18839731847412444	0.0670670143837746
TTTY14	ENSG00000176728.7_2	ENST00000452584.5_1	intergenic	3.24937720283907	2.39410351734203	0.35902598607548	0.46073200206238	0.5501085057654189	0.8079932483111609	expressed	-1.4386584228925436	0.00402526862214681	-1.1865838222495118	0.0442692793142007
RP11-320N7.2	ENSG00000256969.1_1	ENST00000543206.1_1	intergenic	1.58916313353178	1.45947554673371	6.340348586796599	5.34089305059737	0.10769894830471101	0.0664016001620285	expressed	1.4382328318133037	0.00522726210872019	-1.2154757665293714	0.0442956283552436
RP11-115K3.1	ENSG00000259549.1	ENST00000558143.1	promoter_overlap	0.0257092800213716	0.0	1.5365962402300302	1.9410209865318	0.0	0.0	expressed	1.4351213143405979	0.00845179741213887	-0.018427140394432426	sleuth NA
CTD-3128G10.6	ENSG00000269680.1_1	ENST00000594056.1_1	transcript_overlap	0.9511341508912871	0.9516895019257919	3.9235316060235697	4.62886617361813	0.599422231326489	0.5521081019597679	expressed	1.4349806721842011	0.00342428737447215	-0.30846572812762246	0.0791197193444076
RP11-474N24.6	ENSG00000272799.1_1	ENST00000609787.1_1	intergenic	0.35030289557273603	0.23819842268485003	2.15005823725009	2.84823964656838	0.33843294099168203	0.243469585734178	expressed	1.43488702153401	0.0173880649563374	-0.0036825165975443376	0.0921974673670235
RP1-59D14.8	ENSG00000280280.1_2	ENST00000624486.1_1	transcript_overlap	1.6820476586977	1.72257607064131	0.0	0.0	0.0	0.0	expressed	-1.434194180825303	sleuth NA	-1.434194180825303	sleuth NA
RP11-392A14.8	ENSG00000279489.1_1	ENST00000623595.1_1	intergenic	1.3271405918991999	1.28503794689048	5.54474562465137	4.914099389054	0.153593034619595	0.305672392916556	expressed	1.4336500644497638	0.00168742982787534	-0.9072209083831528	0.0350495275168867
MIAT	ENSG00000225783.6_2	ENST00000425476.5_1	intergenic	1.9369036803556396	1.46361017145755	0.0	0.0	0.0	0.0	expressed	-1.4330966843489144	0.007529528094164809	-1.4330966843489144	0.0107393308690644
RP11-1149O23.2	ENSG00000253930.1_1	ENST00000518308.1_1	transcript_overlap	3.61495273959122	3.3593376377875095	0.746908869215074	0.5766131868568879	0.548017915614017	0.19521486902215998	expressed	-1.4330849372887784	0.00550195954227281	-1.7099208141774909	0.0244351360942949
LINC00970	ENSG00000203601.3_1	ENST00000366408.3_1	intergenic	3.4976494382787	3.0436836624479704	0.594372647178781	0.570223422437135	0.253176980840706	0.133584593289248	expressed	-1.4324398929042772	0.00235040947386237	-1.8394068027009778	0.0111254902132366
SNHG10	ENSG00000247092.6_1	ENST00000555866.5_1	promoter_overlap	0.0	0.0686169616232074	1.32822217570102	2.2545392816009	3.3818060907543304	4.96103225549636	expressed	1.4323123820583166	0.0971198373789731	2.321893716986191	0.0209458784041224
PVT1	ENSG00000249859.8_2	ENST00000519481.5_1	transcript_overlap	3.1070957936186003	3.02576012924483	0.375758554813168	0.638131320948854	0.366523857948955	0.7558582534629	expressed	-1.4321353527422727	0.00979363391645503	-1.3811149536427183	0.0510595682254621
RP5-1158E12.3	ENSG00000231566.1_1	ENST00000456532.1_1	intergenic	2.39575216817365	1.5970999660936698	0.0	0.226965309728887	0.24778209751985003	0.4614005492067271	expressed	-1.4281636928468777	0.038768628900276	-1.1453851178201053	0.0643756582853317
CTD-2001C12.1	ENSG00000247877.6_1	ENST00000499025.5_1	promoter_overlap	5.03212610531846	5.28458330548495	1.38483333775882	1.1923959013176002	0.0420253801799293	0.0215326784291637	expressed	-1.4280704177817878	0.0018456420471609101	-2.5774109358791697	0.004796679005122539
LINC01315	ENSG00000229891.1_1	ENST00000424852.1_1	intergenic	3.81202796403014	3.8009448346143997	0.650611161054104	0.9230983497753058	3.11963826868553	4.45025784043254	expressed	-1.427560281859503	0.00265112162944588	-0.006479388575049602	0.067675637169444
ERVK-28	ENSG00000267696.6_2	ENST00000589010.1_1	transcript_overlap	4.64296502560608	3.6113534195844306	0.506820436108425	1.30603270300242	1.7647297413887302	7.10905262044735	expressed	-1.4272887375640488	0.155857890534	0.08462225201211877	0.30971583247915396
CTD-2142D14.1	ENSG00000258649.1_1	ENST00000555655.1_1	transcript_overlap	33.6802693398211	29.1822497856419	11.3262670091735	10.812334858835799	0.0	0.29069356401076296	expressed	-1.426042939987906	0.0023852764158438303	-4.823528675054135	0.0310138413431289
SNHG14	ENSG00000224078.12_2	ENST00000551361.1_1	transcript_overlap	7.92681460593409	9.72005349590423	2.14791935221654	3.1820550304418997	0.17926290321625601	0.0	expressed	-1.4224192900206236	0.0101288082762584	-3.1723871946935716	0.0301433402922108
AP006621.5	ENSG00000255284.1_2	ENST00000530083.1_1	promoter_overlap	1.66278830700553	1.00823260249614	5.34043897242605	5.1731390275549805	7.24962504532943	12.3441398887176	expressed	1.421684549042144	0.0091886465927399	2.208804994866062	0.0145604914131172
ATP2A1-AS1	ENSG00000260442.5_1	ENST00000561547.5_1	promoter_overlap	11.358565520702697	10.0606113766832	3.30490275856792	3.4528256322565096	7.05665727614341	16.8279623138845	expressed	-1.4190617586679817	0.00354691616925546	0.14440474495581304	0.384093865138647
NALT1	ENSG00000237886.1_1	ENST00000450304.1_1	intergenic	2.82643051650302	2.61409443928166	0.47732640503337	0.307414910907779	6.606063241096151	12.7892978077725	expressed	-1.417861095288253	0.0150443376899963	1.5238217074321385	0.0311890412969207
EPHA1-AS1	ENSG00000229153.5_2	ENST00000421648.1_1	promoter_overlap	2.87733983431962	3.61149153620765	0.426798047688485	0.7511434374677249	2.7224031726477405	5.536408049075919	expressed	-1.4174733955143537	0.0117544505748497	0.2732257014413235	0.11935384764956401
RP11-85I17.2	ENSG00000279347.1_2	ENST00000623964.1_1	transcript_overlap	3.04073429758415	2.61686956835385	0.33425767302584997	0.540198292507702	0.542421577250196	0.21798769916788802	expressed	-1.4136041003968731	0.00263825323691025	-1.4720108440240534	0.0205706728770892
PVT1	ENSG00000249859.8_2	ENST00000518528.1_1	intergenic	2.14610426938787	1.82211798576195	0.0819477032564753	0.159958787498958	0.36092150595023603	0.168874453655894	expressed	-1.4125751571845369	0.0206497644316022	-1.2382802329931042	0.0515108147368461
SNHG15	ENSG00000232956.8_1	ENST00000585030.5_1	intergenic	3.94009382180517	4.57865974435968	1.2596607783083	0.692833387705984	1.88724489069209	1.7630488941567901	expressed	-1.4121285224291915	0.0160182189352573	-0.8965659737075031	0.0610004777913355
RP11-566E18.1	ENSG00000279348.1_1	ENST00000623250.1_1	intergenic	3.3323814852023603	3.08069293674352	0.47349985985839793	0.69066278879456	0.459079895780846	0.4824456153500611	expressed	-1.410809345280377	0.00175558868163767	-1.5160685579511353	0.0115082544890165
RP1-67A8.3	ENSG00000234206.5_1	ENST00000441532.5_1	transcript_overlap	2.0189223366155202	2.02072016887108	0.272836064664734	0.0	0.516509439021045	0.468201574097761	expressed	-1.4099695279659787	0.048266925668592	-1.0168719039727774	0.0630551479445343
MIR17HG	ENSG00000215417.11_2	ENST00000582141.5_1	intergenic	6.012318187063509	5.26545661196091	1.5251791536975199	1.4789605682003	1.25689134041483	0.6313983342288829	expressed	-1.4078194109496047	0.00115464847069067	-1.7718057802441143	0.0145287302527792
RP11-403I13.9	ENSG00000233430.2	ENST00000449024.1	intergenic	3.43385080912023	2.54680898674511	0.441398337864188	0.56687060176876	0.0	0.0	expressed	-1.4075744753490935	0.0100047701108571	-1.996508025253841	0.007691939224527691
AC010976.2	ENSG00000231731.7_2	ENST00000627205.2_1	transcript_overlap	0.11882761973088901	0.226685678268657	1.4418617034068602	2.77334301205047	0.013268565838040002	0.0	expressed	1.4058982310423658	0.0434106075049647	-0.2203640426717677	sleuth NA
AC007193.6	ENSG00000267922.1_2	ENST00000597989.1_1	transcript_overlap	0.23111588903070202	0.0	1.9565420905719502	1.95533059770198	0.152242080765834	0.16086163123297698	expressed	1.4058497492325317	0.0387740648551774	0.052064500888740976	sleuth NA
LINC00240	ENSG00000224843.6_2	ENST00000420081.1_1	intergenic	1.63342767013372	2.02385901174506	6.21195421364875	6.76696556829234	0.8775689326528059	1.9367373916013402	expressed	1.4047514000867314	0.0134064180119007	-0.232782340714204	0.10702923716210902
CCDC144NL-AS1	ENSG00000233098.8_2	ENST00000439794.6_1	promoter_overlap	2.62016878659753	1.8687505508938	0.12724692085690198	0.326025968734793	1.10389192678187	1.6829887628896698	expressed	-1.4032705113917174	0.0390021196707295	-0.43889238413042453	0.0887066681239521
LINC01428	ENSG00000228888.1_1	ENST00000449581.1_1	transcript_overlap	0.0	0.0	1.57281862275065	1.71693593083159	0.0	0.0	expressed	1.4032007823497243	0.0040643348212467895	0.0	sleuth NA
RP11-255M2.1	ENSG00000258433.1_1	ENST00000554649.1_1	transcript_overlap	1.64622443088417	1.64293605498528	0.0	0.0	0.0	0.0	expressed	-1.4030387508860256	0.0052505050664734204	-1.4030387508860256	0.00867996172210295
SNHG4	ENSG00000281398.2_2	ENST00000448190.6_1	promoter_overlap	8.59781153022331	7.61324662180937	2.09831762988421	2.80541990554353	1.2685944459696201	0.547718862653509	expressed	-1.3993652297749348	0.00407870578021947	-2.254563229890411	0.0176268622562596
LINC01515	ENSG00000228065.10_2	ENST00000626101.2_1	intergenic	1.2389247486460502	0.369168254623459	4.44080307801711	3.07301637062572	0.0613696959304061	0.9592646218315241	expressed	1.398788119977564	0.0784880144420273	-0.25638498645886487	0.34701271082833096
TBX18-AS1	ENSG00000228290.6_2	ENST00000587281.5_1	promoter_overlap	0.0	0.0	1.2747033613328602	1.99141140921556	0.0264117137460834	0.0	expressed	1.3967389640533083	0.0074900086047872405	0.018927321737933725	sleuth NA
AC104667.3	ENSG00000234949.2_1	ENST00000452801.1_1	promoter_overlap	0.321134304599049	0.43374205457383497	2.17221051338879	3.0788918506615	0.0130390544961814	0.0267953277223485	expressed	1.396212769480618	0.0028366185842041603	-0.4335355490856657	0.0478307069295261
LA16c-325D7.2	ENSG00000263280.1_1	ENST00000575693.1_1	intergenic	2.23151193435067	2.30995847700948	0.131792175788344	0.35689907288702505	0.29882610858840697	0.6153176068491679	expressed	-1.3942277073118858	0.0107620534253509	-1.166542937638641	0.0510275464128441
RP11-485F13.1	ENSG00000281566.2_1	ENST00000626665.2_1	intergenic	7.70290366994115	7.84931302130615	2.21639978707393	2.46853577688653	2.53437342426664	1.8259255107075603	expressed	-1.3926676824120676	0.00227402104308097	-1.4644867626922322	0.0326312733596866
LINC01090	ENSG00000231689.2_1	ENST00000632331.1_1	transcript_overlap	0.0853751027411627	0.0429274990412845	2.07489271712493	1.5045548902386299	0.0	0.0475143076352263	expressed	1.3904190076377807	0.0179871035445336	-0.05582975443641582	sleuth NA
RPARP-AS1	ENSG00000269609.5_1	ENST00000598368.1_1	intergenic	1.89026283213552	1.9186032806710902	6.38386817070191	6.84181577605041	1.8514101069950601	1.38932581129359	expressed	1.3901785532895252	0.0011789844266288099	-0.14848716478070653	0.0544904689893638
RP11-150C16.1	ENSG00000257443.1_2	ENST00000547590.1_1	promoter_overlap	0.22713049973652102	0.262551599482031	2.3186030173696204	2.2054485389563703	0.17313007846871498	0.40988774598366795	expressed	1.389806642773436	0.0118371163611047	0.05309605877524724	0.0899571510478318
RP11-4N23.1	ENSG00000256306.1_2	ENST00000543347.1_1	transcript_overlap	0.0	0.0	1.61901331250146	1.61431244132862	0.0	0.0	expressed	1.3877280638080114	0.0174130109431698	0.0	sleuth NA
RP4-724E13.2	ENSG00000228204.2_1	ENST00000582616.1_1	transcript_overlap	1.88251876253582	1.7108594185455	0.111183890440069	0.0273341007738749	0.0	0.0	expressed	-1.3871085329642787	0.0116993786889988	-1.4837198775299183	0.007740561131139321
CRNDE	ENSG00000245694.9_2	ENST00000557792.1_1	intergenic	0.0	0.0494196010285906	1.7579662487880001	1.59622825302396	0.0444634212015705	0.337665040416508	expressed	1.3854541547231458	0.015817958907958	0.21703582187743142	sleuth NA
AC005394.1	ENSG00000267537.1_2	ENST00000585394.1_1	transcript_overlap	3.2915535783020498	3.11354763334655	0.30671857443495004	0.9131465688196999	2.03832626358408	1.8018437485731997	expressed	-1.384264926459805	0.12332124961925099	-0.5252548242998276	0.0799790712933336
RP11-677M24.1	ENSG00000277945.1_2	ENST00000615897.1_1	transcript_overlap	0.768565374546445	0.173331756286035	2.6820977326827298	2.9937630771130896	1.45368485882888	2.86062516770953	expressed	1.3835817498328087	0.0520073038222518	1.1018782964958749	0.0623242297601484
AZIN1-AS1	ENSG00000253320.5_2	ENST00000520750.5_1	promoter_overlap	0.5090483494673019	0.335423610242613	2.7072586390289404	2.7130651602444305	1.88720174293702	2.33917225029875	expressed	1.383321283555714	0.0135163321015289	1.1302313770205985	0.0329134246788403
RP11-388M20.1	ENSG00000260060.1_1	ENST00000565152.1_1	intergenic	2.95263061784383	2.50295965674327	0.500173080291675	0.367778817768194	0.456654016895394	1.13566448655325	expressed	-1.3783017511631335	0.00437060125229903	-1.05340730969529	0.0899103370704388
JPX	ENSG00000225470.6_2	ENST00000415215.1_1	intergenic	3.7797550617965	2.6949622447632797	0.7515222705275341	0.513769152578438	1.7130542404007802	3.4739428657211397	expressed	-1.3759534884673648	0.0190958165653664	-0.23777613953101137	0.125435764881491
MIR22HG	ENSG00000186594.13_2	ENST00000334146.7_1	promoter_overlap	0.387905825700577	0.16354283043904197	2.3040202893813904	2.3070544088914104	0.265981171777252	0.297546717815618	expressed	1.373568205669561	0.0462034917453462	0.006813983384088414	0.213064845242212
RP11-96B5.3	ENSG00000223502.1_1	ENST00000343087.4_1	transcript_overlap	3.20226249468588	2.59930170608459	0.344796704003354	0.673283772403342	0.5359662694176289	0.431556517941166	expressed	-1.3701321354539917	0.0187663107417957	-1.394504302711701	0.0464146288052867
RP11-319G6.1	ENSG00000248932.5_2	ENST00000515247.5_1	promoter_overlap	1.5482813076236002	1.3657232717152399	5.22181891087116	5.46184111459125	1.76475606780187	2.3405554092612597	expressed	1.3680000056253931	0.0046736536118834205	0.3131656974855734	0.0633470355745622
TTTY15	ENSG00000233864.7_1	ENST00000440408.5_1	intergenic	6.63643401812225	6.93767965395033	18.213313208605896	19.984251229795998	3.81697620141747	3.23328936604744	expressed	1.3679580301401093	0.000706746346695174	-0.7831180295260607	0.0381787268361278
KCNJ6-AS1	ENSG00000233213.1_2	ENST00000435001.1_1	transcript_overlap	2.09281661273654	1.1560898550820502	4.96443027545847	6.5759434499519696	0.0	0.0	expressed	1.3671787640472615	0.0190911981873469	-1.3920168898678875	0.0190694336792361
RP11-803B1.8	ENSG00000272690.5_1	ENST00000608169.5_1	intergenic	1.25836735143003	1.30923838786891	5.08175018200009	4.692520507797441	1.63641906987361	1.46477846729162	expressed	1.3661276681218066	0.0020262040635443	0.15939784089940215	0.0514725522240746
LINC00240	ENSG00000224843.6_2	ENST00000424968.5_1	intergenic	1.9268647866158302	2.4441943117022698	6.8453776150378705	7.55110159018755	0.9682136754705809	1.3993628761741101	expressed	1.3637809349157735	0.0055725605212489605	-0.5447002301770145	0.0823197823685099
RP11-1186N24.5	ENSG00000270580.5_2	ENST00000605794.5_1	transcript_overlap	6.36989929422431	7.26713864695118	1.6319490479121201	2.44911942008453	3.14249119994458	2.20398163007027	expressed	-1.3625705164967414	0.00507568488392025	-1.0898435966379771	0.0361410495183816
RP11-379B18.5	ENSG00000241288.7_1	ENST00000599350.5_1	intergenic	0.6269811889746479	0.8040173088115041	3.2985444161834003	3.51885641490977	0.60077263737399	0.633728712200576	expressed	1.3617249505849265	0.00672422463392374	-0.08508517952499182	0.0862956856062267
RP11-574F21.2	ENSG00000228606.1_1	ENST00000442130.1_1	promoter_overlap	1.4851550535172702	0.7284611565989859	4.32053969921348	4.5029674385401295	0.275656385001268	0.29666009567773804	expressed	1.3610372310679137	0.0188958348728086	-0.711990761607312	0.0720843644793666
BISPR	ENSG00000282851.1_2	ENST00000635339.1_1	promoter_overlap	0.175693176084183	0.31526480391068396	2.00639915459851	2.38928102992956	0.33920392684298606	5.0469638143012394e-09	expressed	1.3603971138315976	0.0407168545731465	-0.09068304355806732	0.342952514531212
LINC00854	ENSG00000236383.3	ENST00000608223.1	intergenic	0.659742636014543	0.43995007241879003	3.0107615674512203	2.94542629351014	0.7798295179107758	2.24037302647236	expressed	1.3599521420174867	0.0218173181017861	0.6956203727481599	0.0790877216785053
FAM212B-AS1	ENSG00000227811.2_1	ENST00000430373.1_1	promoter_overlap	1.83273578404425	1.65952765179739	0.0608484215724413	0.0843750785834751	0.384103552395396	0.690325687418111	expressed	-1.3562728630927499	0.00970575347272395	-0.8370822233185304	0.0569850508552392
RP11-390P24.1	ENSG00000273576.1_1	ENST00000615852.1_1	intergenic	1.3247793554693	1.23353645638017	4.9917308769291	4.64621304217832	6.694486141624511	9.84838764445158	expressed	1.3522634123601904	0.0042363396520691795	2.024292064259709	0.00990025489584776
AC005062.2	ENSG00000243004.5_2	ENST00000418442.1_1	transcript_overlap	6.91607727665753	5.05713106292888	2.02855394214584	1.44893250073029	0.19264154425750502	0.0345769599664719	expressed	-1.3510773973824386	0.0122236567807754	-2.6493483032626965	0.0156396400716816
B3GALT5-AS1	ENSG00000184809.12_1	ENST00000489821.4_1	transcript_overlap	3.3884719543255497	3.4010455570233304	0.597286786849971	0.850386124208951	0.116614021695352	0.25243724123532	expressed	-1.3501610637488972	0.0030470544892971	-1.8914745559498707	0.0163917817019327
RP11-10A14.6	ENSG00000253252.2_1	ENST00000521298.2_1	intergenic	0.58670681648677	0.371469043849238	2.49198249556097	3.04436303913275	0.0	0.0	expressed	1.3491572911059746	0.0347674840424058	-0.5647078216367853	0.0518952005795695
RP6-206I17.1	ENSG00000223804.1	ENST00000440862.1	intergenic	2.39657342921508	1.21298127791652	5.455384280106269	6.8219125319723	4.10400453387289	6.62655195315779	expressed	1.3477646952585414	0.0292513597173304	1.1823373270074853	0.0491087877314911
TTN-AS1	ENSG00000237298.9_2	ENST00000591466.5_1	transcript_overlap	0.0372154041655221	0.0	0.6870049569134711	2.49722168069607	0.0	0.0	expressed	1.3475302584002065	0.0202949145448817	-0.026598531158798733	sleuth NA
LINC00698	ENSG00000244342.5_1	ENST00000497573.1_1	intergenic	1.8663094354653302	1.3796076221136697	0.0	0.0618605469564749	0.585067223735646	0.109779621056295	expressed	-1.3472482375922041	0.0148148994535788	-0.9609917143768396	0.0847005343096779
THAP9-AS1	ENSG00000251022.6_2	ENST00000511271.5_1	promoter_overlap	7.53059539666458	5.683212595342571	2.17596727402151	1.80921224975136	2.2505526244037797	0.579588945239495	expressed	-1.3459148763805586	0.0123804385093452	-1.6552439228965359	0.0684903510112235
RP11-494M8.4	ENSG00000254951.7_2	ENST00000533634.1_1	promoter_overlap	0.0	0.0	1.7370650733255801	1.3456119396256299	0.0	0.0	expressed	1.3455885552760842	0.0157071339829612	0.0	sleuth NA
B3GALT5-AS1	ENSG00000184809.12_1	ENST00000380612.8_1	promoter_overlap	1.80418988351822	2.10676209066122	0.199485936374323	0.126674035858955	0.0733204009451739	0.0486904658789391	expressed	-1.3454401831686282	0.0245916436421931	-1.4779584545840412	0.0329234315390589
MFI2-AS1	ENSG00000228109.1_1	ENST00000437064.1_1	promoter_overlap	1.16797390344748	0.9140255716069742	5.49412051189221	2.87661275956685	6.49833161704587	11.1995550986734	expressed	1.3451700027769198	0.0596863651620423	2.2706929567497958	0.0197999510425861
MIR600HG	ENSG00000236901.5_2	ENST00000545631.2_1	transcript_overlap	1.8453790107578898	2.32822440194371	0.173916635878564	0.256855265004169	0.21549032912441102	7.969384174399491e-06	expressed	-1.3446982884682004	0.120286855637524	-1.478481589523306	0.104668570903016
LRRC75A-AS1	ENSG00000175061.17_1	ENST00000580770.5_1	transcript_overlap	0.46690225858396595	0.277508541629599	1.9506710089186499	3.01771431801804	1.9708983610233402	1.08456294953239	expressed	1.3443279529469985	0.03409443212449299	0.8813462948723897	0.0638525768068868
RP11-145M9.6	ENSG00000272660.1_1	ENST00000610007.1_1	promoter_overlap	2.58317105020036	0.494191926570433	0.0	0.0	0.575850133100407	1.5414807924248999	expressed	-1.3440794009122348	sleuth NA	-0.3023699927127233	sleuth NA
CTD-3099C6.9	ENSG00000269825.1_2	ENST00000598322.1_1	transcript_overlap	0.702331415159768	0.6468030781124611	2.85473816509003	3.6414375091074502	0.32662285932121504	0.16431668888647302	expressed	1.3430252844395065	0.0012716443856459	-0.42709830269565424	0.0587383254317944
RP3-467L1.6	ENSG00000269925.1_2	ENST00000602406.1_1	promoter_overlap	0.541457063163977	0.7672883072442809	3.10178770459416	3.2908039133591496	0.6892138713326861	0.367608062935	expressed	1.3428321101229406	0.0208810565519513	-0.114251756182027	0.085072781284956
RP11-867G23.10	ENSG00000254510.1_1	ENST00000526186.1_1	intergenic	3.70758830297476	4.2934088042818495	1.05261922504338	0.8922935005198019	1.5040070001293897	1.54246943998546	expressed	-1.342078556450276	0.0052900555010004105	-0.9867955216522976	0.0540051674367986
MALAT1	ENSG00000251562.7_1	ENST00000616527.4_1	intergenic	2.51862647122891	0.613884249228568	0.0	0.0271686398273696	0.0	0.0	expressed	-1.3401986243838677	0.0848163085120289	-1.359664735745409	0.0307979543120947
RP11-214K3.20	ENSG00000269938.1_2	ENST00000602601.1_1	transcript_overlap	0.129143917697154	0.130624732806289	1.63593250746918	2.0701597530828	0.379027529376743	0.14833004783886902	expressed	1.3363279930585157	0.014058746382007001	0.16145471435400013	sleuth NA
RP11-789C17.5	ENSG00000263970.1_1	ENST00000579805.1_1	transcript_overlap	0.0	0.217282527756197	1.1115396738482999	2.4841840709892202	3.0020178617304	3.0173657308650204	expressed	1.3355321287090536	sleuth NA	1.8546987374680581	0.0346495705729557
PKI55	ENSG00000260804.3_1	ENST00000562038.1_1	intergenic	2.74192026697846	2.78376362821536	0.43083072748995	0.5520768505348129	0.8501150153759821	0.8839863375024789	expressed	-1.3351034143746459	0.00111637821730117	-1.0110616060283502	0.0307826803729493
AC007463.2	ENSG00000226506.5_1	ENST00000416534.5_1	intergenic	1.72745963323263	1.6874938418560401	0.101359101446427	0.04758406673213901	0.0	0.0	expressed	-1.3333216131765482	0.0139630702934606	-1.4369489423493544	0.00825935460668094
RP11-65G9.1	ENSG00000254488.1_1	ENST00000527562.1_1	intergenic	2.76498950856987	2.9164491376884003	8.23937663052206	9.09801066840816	0.26775847386728396	0.646333618555108	expressed	1.3319444416964052	0.0019321071923918	-1.3983300658486564	0.0422169754284584
CCDC18-AS1	ENSG00000223745.7_2	ENST00000413606.5_1	promoter_overlap	2.3138108220313702	1.8100620388883701	7.16592963362558	6.23495648835438	4.68004762351168	7.97255109127497	expressed	1.3304971256147198	0.00498936485178811	1.258640320678292	0.0290636601035448
CTC-297N7.9	ENSG00000264016.2_2	ENST00000579367.1_1	transcript_overlap	4.40210479309713	3.3062174274744804	0.9212718632101959	0.93929698250395	1.2383857930559399	1.14523198727255	expressed	-1.330408551665828	0.00986007570423806	-1.147099981293749	0.0568447975201407
THAP9-AS1	ENSG00000251022.6_2	ENST00000504520.6_1	promoter_overlap	37.239533633191705	35.8107354178488	14.4537173366593	13.4619341090817	16.2818814164192	15.806008945032302	expressed	-1.32695676425328	0.00136071317921202	-1.1385979274110867	0.0277262400818761
DIO3OS	ENSG00000258498.7_2	ENST00000555174.5_1	promoter_overlap	0.0155437661201939	0.00244092054678071	1.9989214368908799	1.06289671572425	0.0	0.0	expressed	1.3267404524161193	0.00836143776100377	-0.0129152266972739	sleuth NA
RP11-345N11.1	ENSG00000278840.1_2	ENST00000621819.1_1	transcript_overlap	6.132170967015719	4.532691464013519	1.5305135739905	1.5192621592661202	0.292153907414394	0.6183575409403871	expressed	-1.3265401836726438	0.015330184182535	-2.121486808733293	0.0314124201898329
LINC00882	ENSG00000242759.6_2	ENST00000484698.5_1	promoter_overlap	3.33158369744856	3.01532699188208	0.668872159094952	0.6605465341431159	0.10559164800453899	0.174512630385497	expressed	-1.3259720254181335	0.00121361984167412	-1.8721425281912467	0.00663578701172924
CASC15	ENSG00000272168.6_2	ENST00000607048.5_1	transcript_overlap	0.11217046282633199	0.296219738998916	1.83789741662321	2.1979460658633	0.322047896238784	0.552415564416182	expressed	1.3254862421754696	0.0143141364031086	0.2552235385898322	0.0988596446720494
RP11-62F24.2	ENSG00000234779.1_1	ENST00000450445.1_1	transcript_overlap	4.02608879912851	5.124409829148299	1.2934766101404198	1.1605128477003999	2.6647251736304702	4.62845649340466	expressed	-1.3239381775373054	0.0110776067362941	-0.2628637104110769	0.0928253018163235
CTD-2126E3.4	ENSG00000267890.1_1	ENST00000600998.1_1	intergenic	1.9268303728708798	2.37994202567869	0.28651109653955703	0.23297124044837098	0.0963767116911287	0.596950596405111	expressed	-1.3237745273382917	0.0164053761024706	-1.2275123047547425	0.0892413591023155
CRNDE	ENSG00000245694.9_2	ENST00000559432.5_1	intergenic	0.144798988708406	0.319269613059635	2.7486147433935297	1.41250630486334	0.218676547111221	0.453914003626039	expressed	1.3221504582767984	0.0242892288945487	0.1171964066503232	0.100605045351738
RP11-395A13.2	ENSG00000272667.1_1	ENST00000609350.1_1	promoter_overlap	3.4235371329915805	3.5310034216558304	10.921728951155801	9.465545419458259	8.264620893515449	14.0856274946012	expressed	1.3219875756379533	0.004266337017554979	1.4432451723018715	0.0248940350224411
RP11-87N24.3	ENSG00000232035.1_1	ENST00000427161.1_1	intergenic	38.5092955436751	12.491963388903699	13.0524905260419	6.16981320312377	11.4609742995541	143.32949953461	expressed	-1.3204453556763653	0.22972311718796998	1.5647393745019926	0.7355100115391401
RP11-2B6.2	ENSG00000269929.1_2	ENST00000602652.1_1	transcript_overlap	6.41382201500254	6.0525493084147906	1.77013593429099	2.02540819445568	0.8113006885533449	0.26643620818625396	expressed	-1.3196870647717116	0.0018616454198785398	-2.2327612765106704	0.0196607719870672
AC004538.3	ENSG00000230333.6_2	ENST00000616268.4_1	transcript_overlap	0.0	0.0	0.6092795928084771	2.38117736312282	0.0	0.0	expressed	1.3191719233526618	sleuth NA	0.0	sleuth NA
LINC01578	ENSG00000272888.5_2	ENST00000557682.6_1	promoter_overlap	10.1548457690548	9.06997643042251	3.49134834369519	3.0262643692894704	3.9762753628245497	4.9383537107879505	expressed	-1.3172314297147838	0.00278522836908119	-0.9594893662265496	0.0474899940093521
RP11-445L6.3	ENSG00000234692.1_1	ENST00000444701.1_1	transcript_overlap	1.99603867408104	2.2110582309217404	0.309098032484527	0.183920383248373	0.0	0.0	expressed	-1.316025129460065	0.0290188501072424	-1.6339186694047612	0.0117614952544781
RP11-624M8.1	ENSG00000237742.6_1	ENST00000606334.5_1	transcript_overlap	3.57154728279338	3.7548016849787302	0.724172298776716	1.02291723917047	0.0795994088760493	0.0	expressed	-1.3155419608363546	0.10549727403678599	-2.165006762344339	0.0178858769226967
OLMALINC	ENSG00000235823.1_1	ENST00000454935.1_1	intergenic	63.1573767911265	63.34638601132689	22.961985115138802	26.7528152790953	21.1909383683182	23.2603102167246	expressed	-1.3131614711106387	0.000707841619495311	-1.468021323408751	0.0162770236785818
RP11-166P13.3	ENSG00000263004.1_1	ENST00000576871.1_1	promoter_overlap	2.75137400253488	2.9476480663152405	0.5619735464173959	0.5380807352476971	2.79945455569403	3.23697142109787	expressed	-1.3123817288866355	0.00553125124099656	0.061878831166993865	0.0589381668492154
SNHG15	ENSG00000232956.8_1	ENST00000438705.3_1	intergenic	0.0	0.0	2.0497797581135497	0.9081616337259799	12.436672398194	26.559215685468804	expressed	1.3097412173297942	0.0353704096433279	4.357407308549736	0.0035240336509873896
RP6-24A23.3	ENSG00000237863.2_1	ENST00000436013.1_1	promoter_overlap	1.5038306691531298	1.7725968980465001	0.0513005431378312	0.0838398094836186	0.0851781078107131	0.0153683765688548	expressed	-1.3052305679412246	0.00569439252544276	-1.3287967633735658	0.0206232089160593
LINC01505	ENSG00000234323.6_2	ENST00000435485.5_1	transcript_overlap	0.207176638532349	0.266204780991448	2.2058526050036003	1.9021240198998701	0.0094060114488074	0.0244438798644419	expressed	1.304209806460638	0.00222567299624871	-0.2822715297849831	0.0551270029332949
RP3-462D8.2	ENSG00000233577.6_1	ENST00000432495.1_1	intergenic	5.69454917843059	4.58183112170883	1.4869161657768997	1.4948224169256898	0.25319197440068697	0.704590442722465	expressed	-1.3011640206102193	0.00881550536387603	-2.0532974109944058	0.0317014115712805
TTTY14	ENSG00000176728.7_2	ENST00000447937.1_1	intergenic	2.1397772492162703	1.55743913727702	0.19672107850871398	0.11707341484722501	0.16876115409215398	0.0414474885014042	expressed	-1.2999964695611572	0.0100728992179872	-1.3660746366430583	0.0264619076571631
RP4-604G5.1	ENSG00000237640.1_1	ENST00000456499.1_1	promoter_overlap	1.3461144387227901	1.7460867489797398	0.0	0.0683310741756641	0.0835520516283347	0.148421781774914	expressed	-1.2998222859470474	0.0154482057679888	-1.189969305985013	0.040054948002218
SNHG12	ENSG00000197989.13_1	ENST00000531126.5_1	transcript_overlap	18.6706785558532	16.1782941500284	6.3195465053895	6.66763044342616	16.129801164934	34.643411791791394	expressed	-1.2978957432718046	0.0027766350749457197	0.5181814211497875	0.18944480238005898
RP11-440L14.1	ENSG00000249592.5_2	ENST00000503405.1_1	intergenic	1.31299171976534	1.22148156025178	4.62644517994376	4.5223907771219904	0.40949692051712394	0.6424911176252779	expressed	1.2978862035755707	0.007759344022165759	-0.5711856707067987	0.10757630317621
NR2F1-AS1	ENSG00000237187.8_1	ENST00000607195.1_1	intergenic	1.37725462172168	1.52917058571153	0.0	0.0	0.0	0.0	expressed	-1.2946722681541525	0.008278122226498659	-1.2946722681541525	0.0112499821274236
FGF13-AS1	ENSG00000226031.5_1	ENST00000438238.1_1	promoter_overlap	11.2016556183842	11.1695324786489	3.79288678697074	4.147943302728669	0.30219675701206705	0.258892390981249	expressed	-1.2937383528782145	0.00194721687025886	-3.2503472071007846	0.004289906625137721
RP11-219G17.4	ENSG00000204277.1_1	ENST00000374945.1_1	intergenic	0.0913878968967152	0.074764105057565	1.47541928272502	1.83304069240181	0.178813662041252	0.22430813683134398	expressed	1.2931589024004786	0.000937398592292972	0.1497752888514872	0.0541853423887794
AC002310.14	ENSG00000278922.1_1	ENST00000624451.1_1	promoter_overlap	0.892920966919534	1.05516999328089	3.8676747357051404	3.80273802913612	2.2737473533727	1.2068305785198201	expressed	1.2924222414818594	0.00250014343612012	0.47317280622588026	0.0494324827095773
RP11-612B6.2	ENSG00000256185.1_2	ENST00000537724.1_1	transcript_overlap	6.2406720806121205	8.21370274071961	2.5531684069314102	2.16525539357579	2.37779296031611	3.4216424928208102	expressed	-1.292276503510604	0.11098992740868902	-1.0770296065593263	0.0800533826047931
RP11-9G1.3	ENSG00000250241.5_1	ENST00000505289.5_1	promoter_overlap	0.35759116709931393	0.35743886042168604	2.2825115431641803	2.35940127495435	0.24596674840442198	0.18337377373844999	expressed	1.2906306321735679	0.0011300667654945802	-0.16040342635525057	0.0687980134416783
RP11-215E13.1	ENSG00000261156.6_2	ENST00000584724.5_1	transcript_overlap	0.355912153396072	0.104325424594391	2.57083559571527	1.44699129685897	0.0	0.0	expressed	1.290444967876521	0.0901351963449376	-0.29879763915753216	sleuth NA
ZNF350-AS1	ENSG00000269235.1_1	ENST00000595010.1_1	transcript_overlap	1.03931566295919	1.3185692142424599	4.28563043025545	4.36954386114362	1.88274155090644	2.49888097775061	expressed	1.289854201902867	0.00499030500178906	0.5502951909985742	0.0506661254312183
UNQ6494	ENSG00000237372.2_1	ENST00000444374.1_1	intergenic	0.0294256720475433	0.306183079671018	1.6834045777992201	2.0226299191190003	0.0	0.0	expressed	1.28868984688319	0.0546958124264733	-0.22379862215042778	sleuth NA
LINC00941	ENSG00000235884.3_1	ENST00000547804.1_1	intergenic	5.265847827526231	4.65588289145697	1.49064177572267	1.3950646063216499	0.133658694626561	0.15518318861090802	expressed	-1.28695462285619	0.00200725268311057	-2.380903984217464	0.004803741296279879
AC011288.2	ENSG00000229618.1_1	ENST00000411542.1_1	transcript_overlap	0.16592072688307902	0.0	1.51375183094145	1.76845762304661	0.37792463730316295	0.664655430207318	expressed	1.2861610684306184	0.0431367910547819	0.4903147879190998	0.0780988564887757
RP11-95G6.1	ENSG00000279393.1_1	ENST00000623899.1_1	promoter_overlap	1.98371433674096	1.76940130434517	0.114060308325173	0.245683684864888	0.09492185343868902	0.226381447175441	expressed	-1.2857131183501158	0.00480526487492087	-1.3094084325636037	0.0219134641929213
SEMA6A-AS1	ENSG00000248445.5_1	ENST00000508424.5_1	transcript_overlap	6.269139099754669	5.18978687764809	1.6865306650040799	1.83748251814627	0.0661766008542132	0.0361765084123877	expressed	-1.2847746197159982	0.0031086027508351803	-2.6784863789673423	0.0118259864076916
LINC01465	ENSG00000221949.5_1	ENST00000623670.2_1	promoter_overlap	0.0	0.0	1.80411722320222	1.0647909353363199	0.22912052261253	0.0	expressed	1.283598287530301	0.007958115871681921	0.15647462138671162	sleuth NA
SCOC-AS1	ENSG00000196951.10_2	ENST00000608178.5_1	promoter_overlap	2.4741005436202004	1.99398755101812	6.995841317562911	6.741654457325651	6.95555515800512	9.86898237457085	expressed	1.282794757214415	0.00686017786576328	1.5412031888559534	0.018420747731327
RP11-89K21.1	ENSG00000259439.2_2	ENST00000444871.2_1	intergenic	0.15236002514380098	0.13923483356289498	1.79000727861983	1.7842896710658203	0.0	0.0	expressed	1.2824378524992062	0.0119280484634152	-0.19635200613694906	sleuth NA
MED14OS	ENSG00000234636.2_1	ENST00000456333.2_1	promoter_overlap	2.07601431345024	1.9347679806333	0.203857955169404	0.267740274637785	0.18760076376314602	0.223098465539749	expressed	-1.2821085224240774	0.00438341746845305	-1.3181011032633965	0.0224177369982865
RP11-297P16.4	ENSG00000250920.1_1	ENST00000509399.1_1	transcript_overlap	3.49153415544142	3.3774229088629197	0.6753281241625141	0.972686783635211	0.0	0.0449056622212193	expressed	-1.28165283713068	0.00427068117495045	-2.116730173542789	0.0174129747302402
AP000688.29	ENSG00000233393.1_1	ENST00000422473.1_1	transcript_overlap	4.74824782201047	5.0430402384241395	13.823060557866302	12.8368244395188	0.7494545130191909	1.058236231752	expressed	1.2813114960539824	0.0017675366884506302	-1.630733109624422	0.0160573564752355
MYCNOS	ENSG00000233718.5_1	ENST00000419083.5_1	transcript_overlap	2.4818151015345	2.26321033787716	0.29100669867723805	0.48481875178114897	0.822242118855129	1.819073131808	expressed	-1.2809070332511079	0.007958115871681921	-0.5392901918468442	0.148960006759695
ZNF436-AS1	ENSG00000249087.6_1	ENST00000454117.1_1	promoter_overlap	0.0420020748894021	0.12606043184705001	1.68650322270064	1.56662301309396	3.45983023785844	5.18462848489142	expressed	1.2767699025581107	0.0129354586820749	2.295624333431862	0.010278525456602
RP11-395G23.3	ENSG00000254615.2_1	ENST00000577661.1_1	intergenic	0.9294268418888241	1.9160735484570501	0.0	0.0	0.142500078503222	0.47347486693080604	expressed	-1.2766456591168671	0.00918688805308852	-0.889296935662819	0.0956475649239318
RP11-923I11.6	ENSG00000261586.2_1	ENST00000562343.2_1	promoter_overlap	4.6698732201901905	4.1754682585027405	12.7727663618321	11.488764029775	10.6867828524845	9.82795654801679	expressed	1.2758755130613133	0.00263668376810243	1.0537943004094934	0.0110284361059564
RP11-70C1.3	ENSG00000235288.3_2	ENST00000625589.2_1	transcript_overlap	51.42474460872501	43.4906108057372	116.95897290591002	115.67993565043999	6.195412153006839	0.0	expressed	1.275645093767079	0.0024615328233510898	-3.5638368561156577	0.128821265839933
AC079807.4	ENSG00000230773.6_1	ENST00000587616.1_1	intergenic	0.28907891116539197	0.280037475686614	2.22959525304252	1.98639191227226	0.0849434693307135	0.26709208347979	expressed	1.274711275785425	0.0022264186333220003	-0.12736238133179084	0.11558630066054801
DDX11-AS1	ENSG00000245614.3_1	ENST00000618041.1_1	promoter_overlap	3.07572523355546	3.08150406900872	0.822206438716712	0.549317165928021	1.8575451342292402	2.3290169961056	expressed	-1.2746785090457395	0.0336866533515074	-0.3989412801601024	0.0750668184171161
RP11-216B9.6	ENSG00000228395.1_1	ENST00000434999.1_1	promoter_overlap	0.40541284870283095	0.24782753568728802	2.31180048322836	2.10470725611393	1.0149149549788399	1.16163470293482	expressed	1.2740329169124291	0.0126676252256145	0.6545562012530293	0.0497131761033194
RP11-379B18.5	ENSG00000241288.7_1	ENST00000600280.1_1	intergenic	0.31953193642963895	0.187463366773857	1.88520192761606	2.1761888117721	0.17775380418831305	0.28818835591935305	expressed	1.273689553617035	0.0128871125832029	-0.02382033230702759	0.121712405371556
NEAT1	ENSG00000245532.6_2	ENST00000616315.1_1	intergenic	12.5534746501861	10.8146365161446	3.6982389248946204	4.83024672239731	27.616328145788497	41.833229169426	expressed	-1.2687181617516197	0.00434091249228391	1.4939089681031998	0.0194415489047491
RP11-118G23.2	ENSG00000264643.1_1	ENST00000577546.1_1	transcript_overlap	1.6480952201686103	1.17004141403037	0.0	0.0	0.0	0.0	expressed	-1.268475306545716	0.0317832349480867	-1.268475306545716	0.0250326012639723
CTD-2306M5.1	ENSG00000248605.5_2	ENST00000507887.5_1	transcript_overlap	35.124751359650304	33.914583906352	13.067023289523098	14.435901653840599	7.175689790091099	7.05126663003103	expressed	-1.267760090574218	0.0014599116726009699	-2.130225653308382	0.0113098429846156
RP11-775H9.2	ENSG00000251567.5_2	ENST00000513332.5_1	transcript_overlap	0.23448008094218	0.21915267077834805	2.06243741898448	1.84163619439967	0.0194044975179795	0.0629232055132401	expressed	1.2667913800626711	0.0052146369665906	-0.23672220095394905	0.0845878465496169
RP11-677O4.6	ENSG00000267143.1_2	ENST00000589395.1_1	transcript_overlap	2.74472775165221	4.1487561704594	11.5240408435162	7.85950764336262	6.68408353962816	4.36846406148496	expressed	1.2656806861240057	0.0375793858355317	0.5535108256158447	0.0631960091597944
RP11-164P12.5	ENSG00000278978.1_2	ENST00000624858.1_1	transcript_overlap	11.804747095696001	13.300839131983302	4.65972176489991	4.61745298658742	5.59763812682366	6.90793669111791	expressed	-1.2651845317940906	0.00277552256492813	-0.9019827423390342	0.0544586945520401
LINC01508	ENSG00000231107.1_1	ENST00000425666.1_1	intergenic	0.0454121505136289	0.10730359778156201	1.6502711669166001	1.5218520722146	0.0163115683404278	0.0176472545120192	expressed	1.2645988176175957	0.00694475554969845	-0.08186736148057712	sleuth NA
RP11-627G18.1	ENSG00000266283.1_1	ENST00000583442.1_1	transcript_overlap	0.0	0.008206186257673	1.18323144860105	1.64115351853041	0.0	0.0244871152649902	expressed	1.2644376322052249	0.00779164465955882	0.011649060019974487	sleuth NA
RP11-544M22.1	ENSG00000198358.4_2	ENST00000356006.3_1	transcript_overlap	0.623748190920545	0.5534520035302171	2.52121424761097	3.10427787636976	0.254615187962975	0.257957876435906	expressed	1.2630744506162723	0.00161636914536048	-0.3385904469365951	0.0622238612464399
CTD-2269F5.1	ENSG00000250320.5_1	ENST00000502253.1_1	promoter_overlap	1.30340628875804	1.6438726040828002	0.06165109478779	0.0	0.38978146669123903	0.7623248875329379	expressed	-1.262835033117489	0.0179879797220777	-0.6503190176709466	0.0806753913531831
AP001062.8	ENSG00000241728.5_2	ENST00000422357.5_1	transcript_overlap	0.0857658307990195	0.111178156472253	1.9964211250460902	1.26858256182604	1.14383846037775	1.8579252945496598	expressed	1.2609364538712624	0.0401032238580249	1.1869388296043766	0.0413779733584446
AC002066.1	ENSG00000237813.3_2	ENST00000446355.2_1	promoter_overlap	0.0835226346259292	0.119908633687509	1.3570926350452097	1.91092577871315	0.0	0.0	expressed	1.2575084930846576	0.0252829461983149	-0.13975189529478124	sleuth NA
LINC00337	ENSG00000225077.2_1	ENST00000429480.2_1	intergenic	4.09878825729819	3.60633638036865	0.9096673610605441	1.15123872001504	0.38694648131003107	0.619813804894938	expressed	-1.2569450792048857	0.00231531974296114	-1.6905368870946025	0.0167618970379641
AP001063.1	ENSG00000260256.1_1	ENST00000568332.1_1	intergenic	0.0	0.0	1.442641240153	1.3359181139902299	0.0	0.0	expressed	1.2565757383100118	0.010753628060831999	0.0	sleuth NA
AC005076.5	ENSG00000224046.1_1	ENST00000433446.1_1	promoter_overlap	4.1980221562061395	3.7336188072141803	0.902466079303889	1.25489183824488	3.36230595176769	4.31904528021723	expressed	-1.2563651492990149	0.00438214161858774	-0.03682368854146585	0.060862984367113
DLGAP1-AS1	ENSG00000177337.7_1	ENST00000577995.5_1	transcript_overlap	0.6621185712113979	0.7067648405544821	3.4153732002218	2.61827246551523	4.0324687964818	5.71157233146153	expressed	1.2537843294427664	0.0659520728769876	1.8015865191206109	0.0294066551381571
RP11-589N15.2	ENSG00000269899.1_2	ENST00000602711.1_1	promoter_overlap	0.540241305957068	0.137391393181105	1.7606972678511297	2.6175205409166096	3.9064281212378598	7.155686078476861	expressed	1.2521952904239462	0.10965176605577802	2.2863584471496683	0.028403869406808998
RP11-510M2.5	ENSG00000260015.1_2	ENST00000568523.1_1	transcript_overlap	2.48948905539106	2.62213656384935	0.529059770446446	0.45941680113458094	0.0	0.0	expressed	-1.2507691449952967	0.0242415333712724	-1.8301793776713609	0.0108235151917189
FLNB-AS1	ENSG00000244161.1_1	ENST00000488720.1_1	transcript_overlap	0.6419805859425229	0.8827424159689341	2.87501095966623	3.5127062903495	0.0646322595794645	0.0305218317923741	expressed	1.2507683443863402	0.00377452858170506	-0.7504535315307643	0.0127380271434899
KC6	ENSG00000267313.7_1	ENST00000600644.2_1	intergenic	0.7334865548960029	0.5563117580150471	3.00530038162478	2.82224042437258	2.4638604223642298	3.10211706902771	expressed	1.250559984722678	0.0022582235540903896	1.2015273447898602	0.0111373735377967
RP11-122L9.1	ENSG00000277930.1_1	ENST00000622595.1_1	intergenic	2.09764940834816	1.18938626278354	0.113831305759877	0.10856710029767999	0.129904372257023	0.0349707713219259	expressed	-1.2503415907726843	0.0258080925121299	-1.2881752387299041	0.0425166967157347
SNHG1	ENSG00000255717.6_1	ENST00000541615.5_1	promoter_overlap	1.73070332515167	2.02424374980354	0.0840247141214792	0.337088904585099	0.628978763424171	0.22256380624336303	expressed	-1.2491318766277353	0.0316806159030179	-1.0130600904043865	0.0605125086423298
C8orf34-AS1	ENSG00000248801.6_1	ENST00000584858.2_1	intergenic	0.0	0.0	0.441721186341002	2.30968163234332	0.0	0.0	expressed	1.2483535220262052	sleuth NA	0.0	sleuth NA
WI2-925H4.1	ENSG00000235702.1	ENST00000437377.1	promoter_overlap	2.2190849470539997	2.2359626923287	0.720240990867437	0.0	0.6037633171895	0.593172153896351	expressed	-1.2466932749206003	sleuth NA	-1.0137381187467263	sleuth NA
MALAT1	ENSG00000251562.7_1	ENST00000618925.1_1	intergenic	20.3548251309009	16.548553129098302	38.679046657627	51.5086770780871	12.333468747186199	0.0	expressed	1.2446792053806641	0.00651156357561063	-1.4405076513737443	0.311530721671675
SNHG5	ENSG00000203875.10_1	ENST00000425170.1_1	intergenic	0.735451354560914	0.8336636001188391	3.4872865109207796	2.9574854820427503	8.63897462036469	4.80350185347759	expressed	1.2424921023852813	0.0134696719674511	2.1132658589671065	0.0107261053398446
SNHG6	ENSG00000245910.8_2	ENST00000520619.1_1	transcript_overlap	0.887912578642364	2.14839812263734	0.12885789049757101	0.0	0.130909581827158	0.45913244383408397	expressed	-1.2422876413610968	0.0406510977190403	-0.9593917818180492	0.121082346378933
RP4-668E10.4	ENSG00000278254.4_1	ENST00000614289.1_1	intergenic	0.0692727827252375	0.0829410185403342	1.45311223800258	1.63770558381704	0.0409187976204579	0.0517920627538477	expressed	1.242076036187	0.0014547360085191302	-0.04044840732734059	0.0826473073400553
DLGAP1-AS1	ENSG00000177337.7_1	ENST00000574411.5_1	transcript_overlap	0.5688471090613479	0.526924618962382	2.8366559530670603	2.4843948744013797	5.3557788919197495	9.108807672599669	expressed	1.2417516448514636	0.0311052796812444	2.4109952845122824	0.0128338580448048
CTD-2523D13.2	ENSG00000254854.1_1	ENST00000533253.1_1	promoter_overlap	1.5514970608866399	1.2836002117436498	0.0	0.0452597546646437	0.150296221913845	0.24240231073709198	expressed	-1.24126083239326	0.0151582347742114	-1.014906277787146	0.052890012916376
CTC-563A5.2	ENSG00000249412.1_1	ENST00000510240.1_1	promoter_overlap	0.15677153190341	0.41230324353763104	1.8700675982191002	2.18782249109377	0.200861326259468	0.0720758884247842	expressed	1.2375665210821152	0.0189622846408312	-0.17669104874456062	0.0989270499003633
CTB-178M22.2	ENSG00000253978.1_1	ENST00000519795.1_1	transcript_overlap	2.8697423636332897	2.78870205229896	0.435915670840223	0.813706607111478	0.357172412584173	0.810168848770272	expressed	-1.236779346282601	0.0143097642991335	-1.2737790643594453	0.0556596562355036
THUMPD3-AS1	ENSG00000206573.8_2	ENST00000498199.1_1	promoter_overlap	0.0	0.239211776484255	1.5677067293378402	1.7082144913555801	1.52519680531381	0.0	expressed	1.2364320431536298	0.0692404555708743	0.6547128233158205	1.0
RP5-884C9.2	ENSG00000224592.5_1	ENST00000428151.1_1	promoter_overlap	1.4699707441553997	1.95624939948549	0.18179742759109102	0.12195768833022501	0.0	0.107724319888174	expressed	-1.2359602098122429	0.0196940207647872	-1.3642613976425826	0.0455172482935999
CTD-2215L10.1	ENSG00000250619.1_1	ENST00000506519.1_1	transcript_overlap	2.67044847386248	2.79436745083368	0.447419266268713	0.722437093347009	0.0	0.0	expressed	-1.2356892184285115	0.007426123617947409	-1.9001066853025816	0.00574832069531701
TPT1-AS1	ENSG00000170919.15_2	ENST00000522673.5_1	intergenic	0.5569364091825689	0.547366918390235	2.89349654422554	2.4141359704592498	3.14209830335736	6.56447845882776	expressed	1.235134552743185	0.004345559251880421	1.9149778264565034	0.0148580315121425
RP11-452F19.3	ENSG00000228106.5_2	ENST00000434872.1_1	transcript_overlap	1.2459767594931899	2.17161038991751	0.302014837909583	0.0	0.243952411892516	0.0	expressed	-1.2347533236962296	0.0966369446804886	-1.2716083756122312	0.0791287973951254
RP11-342M1.3	ENSG00000228192.7_1	ENST00000444563.5_1	promoter_overlap	2.0800984035214203	1.55251052760383	0.23831389580020998	0.15707440564976002	0.5893525077800861	0.664915508400685	expressed	-1.2335437683388084	0.0201765009037555	-0.7914702356452231	0.0996716412978948
U91319.1	ENSG00000262801.5_2	ENST00000574540.1_1	intergenic	3.18501129407093	1.67150748514979	0.4575706393898039	0.459457597856913	0.0	0.0	expressed	-1.2329769192490945	0.0705504791696507	-1.7774762710452237	0.0142943800293378
RP11-273B20.1	ENSG00000256967.1_1	ENST00000544657.1_1	promoter_overlap	1.07068065856352	0.983147254410202	3.4680912981773	4.05716169925995	0.323824614709753	0.0376743740297039	expressed	1.2324725651353423	0.00507184848120299	-0.7795819292913958	0.0857821801484925
LBX2-AS1	ENSG00000257702.3_1	ENST00000603175.1_1	promoter_overlap	0.5662821400350739	0.33450163536483	2.5104513258977996	2.3034367593190197	0.282028515826238	0.31917311076609495	expressed	1.2320354911005071	0.00677503404565808	-0.1572645299249548	0.09367649734233
PXN-AS1	ENSG00000255857.5_1	ENST00000542265.5_1	promoter_overlap	7.27108161696183	6.86909360955539	2.3947692179288302	2.4834465524132203	5.24538828373991	9.90598808569887	expressed	-1.2305499622021556	0.0035303451216693897	0.08766811353972649	0.167174221602404
RP11-235G24.1	ENSG00000224371.5_1	ENST00000437861.1_1	intergenic	0.0810301383372174	0.0	1.58817821113699	1.2911430010695701	0.258152632683645	0.6337601465568411	expressed	1.2293826019945786	0.0450898330129203	0.4747261819989936	sleuth NA
RP11-465B22.8	ENSG00000272141.1_1	ENST00000606993.1_1	intergenic	0.6868476875189901	0.663914709086392	3.0222957817447003	2.8267560503462703	0.016816577732503	0.0181909194946451	expressed	1.2280289982136927	0.00354691616925546	-0.7194552787314685	0.0299611268683335
SNHG1	ENSG00000255717.6_1	ENST00000537024.5_1	promoter_overlap	9.36381602021608	11.6798511114572	4.72794071518524	3.1138556797764396	2.8080075828968103	0.555317800673305	expressed	-1.2273767474762172	0.0245745325096597	-2.1031706362764573	0.0672402191133957
RASSF8-AS1	ENSG00000246695.7_1	ENST00000546134.5_1	promoter_overlap	0.6533136984356651	1.02689474562244	2.8050935349426096	3.8114367077091402	1.6687313420274699	1.8407265798501	expressed	1.2273195512613675	0.0104699480446717	0.5821228966564884	0.0518664942293105
RP11-125O18.1	ENSG00000248491.5_1	ENST00000504050.5_1	intergenic	0.0	0.0	1.5210540116646298	1.15964592942261	0.13412380304188698	0.0305850547964335	expressed	1.2267242832338965	0.008319663609705041	0.11417300296702473	sleuth NA
GLIS2-AS1	ENSG00000262686.1_1	ENST00000576080.1_1	transcript_overlap	0.4823055816753929	0.557869718647817	2.5208458865726002	2.59168250698337	2.26419278246156	4.09661870873007	expressed	1.2262079930648846	0.045250212024054	1.4594884618261212	0.0369708360486193
LINC00854	ENSG00000236383.3	ENST00000600764.1	intergenic	0.411608004382004	0.48054228289224893	2.76801969697351	1.99619220500152	0.35187002072963597	0.431741002485931	expressed	1.2257793334277272	0.0243756187976212	-0.05518489656322571	0.0818708403820595
UBR5-AS1	ENSG00000246263.2_1	ENST00000499653.1_1	transcript_overlap	6.38124984117141	5.97569264037568	1.93953495469015	2.2018965240674104	3.4233098891296603	4.26715265987872	expressed	-1.2251016678770947	0.00149212364658097	-0.567111103417482	0.0583011019902001
RP3-518E13.2	ENSG00000260990.1_1	ENST00000569593.1_1	transcript_overlap	0.0	0.0	1.2482619660473702	1.42099852997401	0.0	0.0	expressed	1.2231940781570363	0.005401771075472879	0.0	sleuth NA
CTD-3099C6.11	ENSG00000268970.1_2	ENST00000596451.1_1	transcript_overlap	1.28289954668247	1.6685900740038702	4.79571096090915	4.76326920457632	1.7948542958666298	1.59336308234552	expressed	1.2230795960357463	0.00667032337820476	0.12194543987695473	0.065202299858912
RP11-603J24.17	ENSG00000257553.1_1	ENST00000548595.1_1	transcript_overlap	16.8958277811025	17.210797676082098	7.38426270553969	6.0873646952483496	25.0499513614226	58.6592744175366	expressed	-1.2226386353120602	0.0061432664269030395	1.247186913423063	0.0720395781138662
NALT1	ENSG00000237886.1_1	ENST00000429224.1_1	promoter_overlap	3.90614949262641	3.6219845273014597	0.839236304684158	1.2469194996406499	5.02887070769801	7.12042552466841	expressed	-1.221449491067649	0.005193094569403971	0.5704646860813962	0.0462359909946197
APCDD1L-AS1	ENSG00000231290.5_2	ENST00000427794.1_1	promoter_overlap	0.0	0.0	1.2003532161433899	1.4580138030207899	0.0449919446066697	0.0388474178134898	expressed	1.219824309765347	0.0164756196999836	0.059244068416747724	sleuth NA
RP1-202O8.2	ENSG00000231868.1_1	ENST00000419034.1_1	promoter_overlap	4.04559204363456	3.8996221540698905	0.699122354981857	1.57149224088426	0.0974397159807337	0.146648880058177	expressed	-1.2195587368336476	0.0270983011824798	-2.1478728095238986	0.0310874016854713
GNAS-AS1	ENSG00000235590.7_2	ENST00000424094.6_1	transcript_overlap	3.4233767430239097	3.27241063796678	0.982429447091549	0.753721620096627	4.82620951655528	6.6231593042705095	expressed	-1.2187638757147052	0.00406296970911058	0.6291498978079015	0.0406109349530615
SNHG4	ENSG00000281398.2_2	ENST00000507692.5_1	promoter_overlap	4.25874302252166	4.32403411834971	1.18100832269811	1.3699876807548899	0.28652632758942703	0.0	expressed	-1.2174640458384165	0.009189551298086459	-2.210488834451292	0.0562345022187267
RP11-727A23.5	ENSG00000247137.8_2	ENST00000602381.1_1	transcript_overlap	0.70934183774782	0.983931461670099	4.1450014896049705	2.44283928233126	9.666957367348711	9.24986838832249	expressed	1.2173954174527986	0.0418342008423838	2.5016920012776938	0.010372109092348
TRAF3IP2-AS1	ENSG00000231889.7_1	ENST00000532353.1_1	promoter_overlap	0.6403653063357181	0.352476482322521	2.62199893155938	2.3331140251424505	1.6234149562061202	1.35520990499021	expressed	1.2165579301967622	0.0144345181887251	0.7342312972918412	0.0476767713050007
HCG18	ENSG00000231074.8_2	ENST00000449544.5_1	promoter_overlap	8.149756878296171e-10	0.0	1.4442235113790602	1.20066620595009	0.000157833193487015	0.543868168657759	expressed	1.2156443428120591	0.00213327800834151	0.34711341553365715	sleuth NA
LINC00240	ENSG00000224843.6_2	ENST00000606878.1_1	transcript_overlap	0.471020100817646	0.554032776380043	3.02489436212906	1.9981260233249798	0.347361891241953	0.6796690275757089	expressed	1.215131262262736	0.00830315409422865	0.0009430507024037023	0.0955525008582919
RP1-50J22.4	ENSG00000224666.3_1	ENST00000411643.1_1	promoter_overlap	0.0770376454119189	0.390119623930986	1.87915812106772	1.8433397921351697	0.0	0.0	expressed	1.2137953482798407	0.0596653635239686	-0.30284968340022267	sleuth NA
THUMPD3-AS1	ENSG00000206573.8_2	ENST00000521708.1_1	promoter_overlap	8.803536380627222	6.08825755133762	1.51290827035916	3.7728845360460097	1.0829356895247	1.4585636736961103	expressed	-1.2131646791201078	0.17847699956484803	-1.8950819695173888	0.0839859336401901
RP11-74E22.8	ENSG00000277200.1_1	ENST00000614400.1_1	intergenic	3.8665394750920097	3.9882781045673	1.08780587525724	1.16614869016967	0.0723258185704116	0.177680910589025	expressed	-1.2120245415034592	0.00124275812908539	-2.1308998499502083	0.011119798162646003
TPT1-AS1	ENSG00000170919.15_2	ENST00000520310.5_1	promoter_overlap	0.37903271955004103	0.215398896516552	1.54206109211511	2.46748904364438	0.527352380169122	0.8020922549705508	expressed	1.2118384875174903	0.0906481300204335	0.35986304010949693	0.154168708349243
RP11-80H5.2	ENSG00000232936.5_1	ENST00000451733.1_1	promoter_overlap	1.4539070698945302	1.53141074921887	0.152730065106143	0.0	0.535185799784931	0.9470719604339219	expressed	-1.2115180522541322	0.0431615193458604	-0.5176624841624428	0.12597433934750898
RP11-430E17.1	ENSG00000274578.1_2	ENST00000621223.1_1	transcript_overlap	0.12300262901199	0.20728844023073004	1.7591518729291697	1.63530884062711	0.39242535472368395	0.51469269853551	expressed	1.2109685715269536	0.0216664965411943	0.31907948954299953	0.0691572240105843
AC104655.3	ENSG00000226508.1_1	ENST00000438148.1_1	intergenic	1.95025952956831	0.976015968304966	0.0	0.128250090128625	0.782239270780979	0.44153441403288796	expressed	-1.2108296200879296	0.031510019246462996	-0.611746844195744	0.0886375120986071
TMLHE-AS1	ENSG00000224533.4_2	ENST00000452506.1_1	transcript_overlap	1.3865834225839901	1.36884902663641	4.76207748110505	4.244074135587129	3.79678095489016	5.1088409908290995	expressed	1.2106616600763795	0.127434930789553	1.1974236010955552	0.0648645838943992
CTC-338M12.5	ENSG00000250222.1_1	ENST00000514487.1_1	promoter_overlap	0.412224044794679	0.401984829011577	2.38834160203564	2.11668434401034	3.9932175177110802	8.149534961250799	expressed	1.2088254002831418	0.10867558092006599	2.329261610323482	0.0281264634497953
CTD-2616J11.2	ENSG00000255441.1_1	ENST00000532688.1_1	transcript_overlap	2.63606096904931	2.70844495325554	0.7251631729066959	0.452247159635346	0.628682489886317	0.5846881887126422	expressed	-1.208814028915139	0.00971274153124066	-1.1925780288436698	0.0396871219804031
LIPE-AS1	ENSG00000213904.8_1	ENST00000599276.1_1	transcript_overlap	0.0	0.34248288539906396	2.18253175935843	1.23081858158781	0.8077986197152759	0.458707572667714	expressed	1.2084832520083242	0.114413399901423	0.47970986735459203	sleuth NA
AF003625.3	ENSG00000269993.1_1	ENST00000602313.1_1	gene_nearby	1.52183415669285	1.95466484843931	0.0534764427019252	0.317527560372042	0.0874757158746135	0.140799860908477	expressed	-1.2077558088224702	0.0321094387006904	-1.2973262417571516	0.041764208112854
RP11-123K19.1	ENSG00000224842.2_1	ENST00000451449.2_1	promoter_overlap	0.215452318252311	0.169074385420909	2.07449277338653	1.43308962657563	0.13119017311285303	0.24861011106064898	expressed	1.2077162353393314	0.0356184537132255	-0.0028624333416666357	sleuth NA
SNHG4	ENSG00000281398.2_2	ENST00000514110.5_1	promoter_overlap	10.201518736688401	9.1198503238675	2.83688469331285	4.39490129391756	1.7623182440149299	0.5380566429366911	expressed	-1.2076183928734627	0.008336637311257729	-2.309765739621346	0.0303169204873628
RP11-849I19.1	ENSG00000263146.2_1	ENST00000583511.1_1	intergenic	1.8311303870191598	1.77635497806529	0.429030187775427	0.0	34.5009171230833	61.9291937592212	expressed	-1.2069735302688436	0.106849404584023	4.133673864630989	0.0051377340495442105
SLC16A1-AS1	ENSG00000226419.7_1	ENST00000416193.5_1	promoter_overlap	5.973954956239231	4.7134059046963	1.5782973458301002	1.9306327996103	2.8182523505333297	4.5837817100275995	expressed	-1.203547926303026	0.0058015368547349	-0.43234718863819194	0.0890573930373133
VPS9D1-AS1	ENSG00000261373.1_1	ENST00000562298.1_1	transcript_overlap	3.1501618187673097	1.50279409503269	0.555103876812269	0.34252376002875	1.31973409813862	6.57376893519263	expressed	-1.199123262121484	0.158463716061216	0.5724859587608899	0.7424831960759839
A2ML1-AS2	ENSG00000256904.1_2	ENST00000394240.3_1	transcript_overlap	0.35173767941730394	0.12107922001296301	1.63183183297252	2.04509140518224	0.0453463809120156	0.0	expressed	1.1989538151694652	0.0456085507895971	-0.2738102335145356	sleuth NA
ST3GAL4-AS1	ENSG00000280832.1_1	ENST00000629441.1_1	promoter_overlap	0.534360140978658	0.540764422165796	2.58334164326221	2.47586760799025	4.0584111882131	5.53244732951355	expressed	1.1988617362784904	0.00209466104395202	1.9142706730257202	0.00612429374262623
RP11-421M1.8	ENSG00000272097.1_1	ENST00000606652.1_1	promoter_overlap	0.30398361389575107	0.32255543988217605	2.17728349433427	1.84608448866345	0.678849423167036	0.482593874756145	expressed	1.1974073635956686	0.0195976312011047	0.2674203083245879	0.0706891847927986
RP13-436F16.1	ENSG00000237058.1_1	ENST00000427302.1_1	promoter_overlap	1.44770781805067	1.13712385654781	0.0	0.0	0.0	0.0659351134335729	expressed	-1.1968687683503683	0.0222706726798052	-1.1500738253756908	0.0454653806678451
RP11-841O20.2	ENSG00000258757.1_1	ENST00000554055.1_1	transcript_overlap	0.0	3.1703180015691697	0.25570279453966605	0.0	0.0	0.0695018389238644	expressed	-1.1966760219927859	1.0	-1.3209694860285464	sleuth NA
PVT1	ENSG00000249859.8_2	ENST00000504719.6_1	intergenic	1.9766807427459498	2.23464207569789	0.385261108096835	0.325473601292263	0.31575261287850603	0.7251680225075141	expressed	-1.1962166220021786	0.0174130109431698	-1.0303923861705586	0.0800226741448791
LINC01213	ENSG00000244541.5_1	ENST00000498005.1_1	intergenic	0.0	0.0354635245234454	1.25470415585396	1.3973700120589798	0.0	0.162806881922544	expressed	1.1925167292132413	0.0168636233248839	0.08754748347389851	sleuth NA
SOX2-OT	ENSG00000242808.7_2	ENST00000498731.5_1	transcript_overlap	1.29709428660561	1.46918571968755	0.0443467014660615	0.0420152742099708	0.0753788352184835	0.10782238271442099	expressed	-1.1918742269768594	0.0017103807329906901	-1.1264186039654196	0.00994149534786468
LINC00894	ENSG00000235703.5_2	ENST00000432696.1_1	intergenic	0.16753254214459498	0.0	1.02293619987369	1.9276569610262901	0.32508691066050105	0.0	expressed	1.1915477402395644	0.0969941266125828	0.10123099105231573	sleuth NA
RP11-114G22.1	ENSG00000256995.6_2	ENST00000628326.1_1	intergenic	0.0272741436843658	0.0552058312707051	1.5641445824356597	1.19060516270258	0.0	0.0	expressed	1.191066787527692	0.0156373281819241	-0.05830262275917124	sleuth NA
CTB-99A3.1	ENSG00000250407.1_1	ENST00000512730.1_1	transcript_overlap	0.445521189272234	0.427314883449589	2.20319608157172	2.3546156519876402	0.129835938306277	0.168104903615142	expressed	1.1907388109774044	0.00699190992312175	-0.32213401561665894	0.0762976050650244
AC073071.1	ENSG00000234273.1_1	ENST00000412410.1_1	intergenic	31.8582185837122	34.0384874534844	13.2592708147776	14.490602043427101	0.0792164673732322	0.154659095746231	expressed	-1.1904580819935027	0.0030821542240884897	-4.925720856200383	0.00677598773294145
AC074366.3	ENSG00000232518.3_1	ENST00000446277.1_1	transcript_overlap	2.18089191436095	1.7234713763651397	0.205211966817811	0.383906193487151	0.0	0.24642472849172	expressed	-1.1893206845802975	0.0690252938700699	-1.394150770063136	0.0798437141050449
TMEM220-AS1	ENSG00000263400.6_2	ENST00000583343.5_1	promoter_overlap	2.38258760781513	3.21437982387809	0.622943897998353	0.7089120428464208	1.07217003603793	1.23311899134728	expressed	-1.189097612026577	0.0055403296541684105	-0.8193135429437972	0.0590545162687846
KCNK15-AS1	ENSG00000244558.5_2	ENST00000445420.5_1	promoter_overlap	0.218116675248598	0.214393779063286	1.8272591866376298	1.71898479637135	0.0	0.79769497426651	expressed	1.1890650775436353	0.0332297802537601	0.20179267226364975	1.0
RP11-25K19.1	ENSG00000167912.5_1	ENST00000517898.1_1	promoter_overlap	2.98032118015066	3.2910545770043202	0.552474314389542	1.07553714789606	0.6742139568003349	0.49145431308725	expressed	-1.1889482952943953	0.0393430838065987	-1.3856172256940384	0.16735826863739
SLC16A1-AS1	ENSG00000226419.7_1	ENST00000420168.1_1	promoter_overlap	1.78495422612456	1.70047745409108	0.150107910441203	0.25731108757688603	0.30198511769376396	0.0	expressed	-1.1881179022868193	0.057773261515919994	-1.2527266525847636	0.0978134004352198
CTD-2516F10.2	ENSG00000251364.6_1	ENST00000504206.6_1	transcript_overlap	0.113830129714964	0.0447631072721015	1.28972963036301	1.6274396585133402	0.0433695017104309	0.0185296409203725	expressed	1.1877366162331175	0.00617076831985667	-0.0661176437501518	0.0940994264205039
RMST	ENSG00000255794.6_1	ENST00000538559.6_1	transcript_overlap	6.67577552743217	6.16434783687955	2.46478281040881	2.0526014682744598	0.0172871244784163	0.0	expressed	-1.187138118065145	0.00390051092325988	-2.8790147396481105	0.0106598098642892
AC009495.2	ENSG00000235192.1_1	ENST00000425688.1_1	promoter_overlap	1.78936107446945	1.46740368348507	0.162236156134931	0.148230464236108	0.178805342063424	0.0241405748001034	expressed	-1.185990928409664	0.0098753439761257	-1.2547410984739553	0.0379148755479034
GAS5	ENSG00000234741.7_1	ENST00000449589.5_1	promoter_overlap	1.9798703707319	1.4665887684042098	0.394453096352685	0.0	0.6295664330948071	1.26266541159574	expressed	-1.1856224317196535	0.13145996976187402	-0.4847209591425876	0.215404408745417
RP13-455A7.1	ENSG00000230345.1_1	ENST00000449941.1_1	intergenic	0.0	0.0	1.0623953748878199	1.47906964133221	0.0	0.179069856643795	expressed	1.1831577668319933	0.109516403423879	0.12371244712758146	sleuth NA
RP11-415F23.2	ENSG00000271964.1_2	ENST00000607464.1_1	transcript_overlap	1.61409567597999	1.5990620009748102	0.0855949006861862	0.211239704635797	0.6325741742560369	1.13439583412993	expressed	-1.182510524063158	0.0204179795147457	-0.4687529493127454	0.0863781999495073
OR2A1-AS1	ENSG00000244479.6_2	ENST00000486094.5_1	promoter_overlap	2.42020254543685	2.04964394756279	0.5059797785177961	0.345616064327043	0.97239794363848	1.3391053217546598	expressed	-1.181961959616838	0.00859140545491695	-0.5855405098225053	0.0719124942172643
RP4-545C24.1	ENSG00000244198.5_1	ENST00000464929.5_1	promoter_overlap	2.42020254543685	2.04964394756279	0.5059797785177961	0.345616064327043	0.97239794363848	1.3391053217546598	expressed	-1.181961959616838	0.00859140545491695	-0.5855405098225053	0.0719124942172643
RP11-380L11.4	ENSG00000270028.1_2	ENST00000602952.1_1	promoter_overlap	0.0832348260035754	0.0280805369574312	1.04522338022808	1.7405685889317701	2.19616638928218	4.30997482477329	expressed	1.1806155992991567	0.0176769216967124	2.010362718695563	0.0125787145016643
PVT1	ENSG00000249859.8_2	ENST00000521951.1_1	intergenic	1.82695758559856	1.60743576214158	0.180311957979815	0.220545397566793	0.32922564323810605	0.121308913456511	expressed	-1.1785693034091254	0.00282272933059068	-1.1490225019532152	0.0254781295486119
CTD-2396E7.11	ENSG00000275234.1_1	ENST00000615487.1_1	promoter_overlap	12.689341222604899	12.731681565296302	30.2818093112659	29.7830127006512	0.0350282856248355	0.0971068841293241	expressed	1.1784934049615075	0.0021978209247713603	-3.6849115759693003	0.00791334290246391
RP1-20B21.4	ENSG00000227751.1_1	ENST00000439577.1_1	transcript_overlap	0.0	0.0	1.6505969181088	0.8756921671703399	65.68052348010679	161.987798573796	expressed	1.1783287296732676	0.128977721080806	6.843408070576819	0.0041517844382364605
RP11-867G23.10	ENSG00000254510.1_1	ENST00000533759.1_1	intergenic	1.85610832323396	2.3121266317785896	0.33883518315205297	0.38830557804034493	0.43353207887502404	0.671099064892447	expressed	-1.1774685533922797	0.00563760442298417	-0.990435845827854	0.0521486484456064
LINC00893	ENSG00000241769.7_2	ENST00000618820.1_1	promoter_overlap	0.0	0.0	0.9879682388408901	1.53148202252248	0.145789194931418	0.0	expressed	1.1761472962159245	0.0145319428754749	0.10150835085422899	sleuth NA
RP5-834N19.1	ENSG00000232650.5_1	ENST00000420059.5_1	promoter_overlap	1.15322740355531	1.36242875090305	0.0	0.0	8.420837404764109	10.0254059762796	expressed	-1.1749356359905123	0.0160601778087168	2.1788282578883735	0.009856431550266321
TMEM220-AS1	ENSG00000263400.6_2	ENST00000583012.1_1	promoter_overlap	1.8082380528048403	0.7071798326376151	0.0	0.0	0.0864640999899265	0.0932365559492115	expressed	-1.1748595100444281	0.0117562885633175	-1.0507294905675277	0.0621324670991972
RP11-610P16.1	ENSG00000251611.1_1	ENST00000508847.1_1	promoter_overlap	3.7235301422314304	3.5799849736876697	0.741033736558231	1.39059390440405	0.0668814409465386	0.497105482181035	expressed	-1.171065669316576	0.0326913860945537	-1.8593870039233198	0.0541749677228134
RP11-638I2.6	ENSG00000258504.2_1	ENST00000555428.1_1	promoter_overlap	32.6379859896811	29.7090517568613	76.30161581584301	66.5031972164124	26.0387080262401	76.1435500240569	expressed	1.170163915835617	0.00640620855045025	0.6951639717896833	0.280313595651583
RP11-140A10.3	ENSG00000235010.1_1	ENST00000414106.1_1	transcript_overlap	0.0434475741171993	0.0417987923444142	1.3519551007597	1.3396756591289698	0.0	0.0	expressed	1.169871630612217	0.0234919072719319	-0.0602178444252955	sleuth NA
RP11-864I4.4	ENSG00000257058.1_1	ENST00000538101.1_1	promoter_overlap	0.0545841890383756	0.0	1.4217739385948402	1.20024759403174	0.23162193242495302	0.494038181750261	expressed	1.1696775330419338	0.0289414837253304	0.40775922353273336	sleuth NA
RP11-329B9.4	ENSG00000272970.1_1	ENST00000610001.1_1	intergenic	0.5231665240461401	0.288853501439081	2.00839229712706	2.31117592495565	1.78488396040021	2.86159512322782	expressed	1.1682191226954572	0.0115462159600339	1.240983418974118	0.0235656742015403
RP3-399L15.3	ENSG00000228624.7_1	ENST00000518470.5_1	transcript_overlap	1.22722310760522	1.36198707017254	0.0426897235760093	0.0	0.048797024306204	0.0	expressed	-1.1677758000774088	0.0159697632554091	-1.1634688185014948	0.0292704972594057
RP11-267M23.1	ENSG00000280123.1_2	ENST00000624338.1_1	transcript_overlap	13.045508360295	12.6086289637674	5.02636095538364	5.28477414586751	15.5709892212477	10.506831007947099	expressed	-1.167531551468646	0.00119206226198631	0.02193560135213346	0.046686867215057
RP11-147G7.3	ENSG00000279349.1_1	ENST00000623625.1_1	intergenic	0.5713991054674681	0.45563207236124004	2.14325272715882	2.6499741028406096	0.0865418859554821	0.0446971525891739	expressed	1.1661934927419726	0.0018304879097865898	-0.5062111206769295	0.0306344356464525
RP11-244F12.2	ENSG00000259627.1_1	ENST00000558905.1_1	transcript_overlap	0.0	0.0	1.195503220924	1.29225295036237	1.27384536764423	2.06182735993512	expressed	1.165994293586634	0.0200233563407107	1.41567017912029	0.0117634048116292
RP5-1139I1.1	ENSG00000230392.1_1	ENST00000428222.1_1	intergenic	0.921470186420946	1.08476346188679	3.35280376046924	3.63442340956644	0.33785514468740196	0.348688195414956	expressed	1.1656295062737108	0.00185591762899516	-0.5764954510828725	0.0450787676050413
CTD-2616J11.3	ENSG00000254760.1_1	ENST00000532473.1_1	transcript_overlap	3.2063861575129997	4.24167543511037	0.90023371842835	1.31434309841339	0.819034089621705	0.328056392664597	expressed	-1.1646305915168644	0.012866927006311	-1.5859997115133821	0.04637714648975
MALAT1	ENSG00000251562.7_1	ENST00000544868.2_1	promoter_overlap	4.68274111313281	3.46483265731192	7.37368171832337	13.3601848626654	0.776883714188421	0.0	expressed	1.1637082507890013	0.0446838453666951	-1.8695961594209909	0.10837532985089399
CTC-254B4.1	ENSG00000251027.1_1	ENST00000513273.1_1	intergenic	1.4831405264933601	1.08749365247014	0.0	0.0403379341605863	0.0332404990526753	0.0	expressed	-1.1635862335954283	0.0152627621022097	-1.1686134817322689	0.0215681021209227
RP11-452F19.3	ENSG00000228106.5_2	ENST00000420335.5_1	promoter_overlap	2.89062463407848	0.693525019258387	2.15475530284992e-09	0.4942323512847371	0.965763413211938	3.04709820845465	expressed	-1.1627417382590592	0.17329775243132597	0.1067141513229508	0.366394617790617
RP11-230C9.3	ENSG00000270487.1_1	ENST00000604792.1_1	promoter_overlap	0.0	0.594894233476116	2.29277468109473	1.51579208179501	0.0	0.628226568404464	expressed	1.1625064928897857	sleuth NA	0.01841391342752845	sleuth NA
RP11-11N9.4	ENSG00000247134.6_2	ENST00000520819.5_1	intergenic	32.9551297058754	29.7291331506396	13.7006547879072	13.198250770659001	35.9456926820669	51.507060405248794	expressed	-1.1623999022881315	0.0022963252156118197	0.4677111255881449	0.0609391513829786
RP11-307E17.8	ENSG00000232063.1_1	ENST00000454869.1_1	intergenic	1.48723059638751	1.17225533660047	3.7369597361110802	4.68409246949146	0.38547999798320504	0.31817386822506705	expressed	1.1612582521916148	0.0031751831902309302	-0.7852603322650226	0.0370559988060045
RP11-661A12.5	ENSG00000254859.1_1	ENST00000530600.1_1	transcript_overlap	0.22682407866229198	0.260985993655258	1.54911916909395	2.01310959590846	0.15416197142384602	0.267446368485936	expressed	1.1607867319542364	0.0287092314409691	-0.038910800679004286	0.0975406427482591
AC145124.2	ENSG00000255495.1_1	ENST00000528514.1_1	promoter_overlap	6.65079666475489	6.28667251712288	14.556349587782302	16.8012493323012	7.2598860889959695	4.79511143970312	expressed	1.1590797107215545	0.00179014798184423	-0.08785253656340186	0.0529066999787228
CTA-398F10.2	ENSG00000254153.1_1	ENST00000521218.1_1	intergenic	1.1477017619553602	0.660553808889327	2.63471181457195	3.86903489957273	1.06216643229065	1.30466305254926	expressed	1.158968325829281	0.0207165041371915	0.19745589741617844	0.0826045501869515
RP11-318C24.2	ENSG00000227740.1_1	ENST00000426575.1_1	intergenic	0.15244146536120598	0.144484265661139	1.8378814205893799	1.2886312060783	0.19761144765592803	0.543076750408779	expressed	1.1582735391705579	0.0174704796286824	0.2548339960729927	0.0847005343096779
ZNF529-AS1	ENSG00000233527.8_1	ENST00000494214.2_1	transcript_overlap	0.417722146541492	0.6151080593710889	2.2602586409875403	2.50203614688251	3.1026636889726698	3.7495862816004903	expressed	1.1568481784030449	0.0147284582461706	1.545379460233668	0.0164292570791136
RASSF8-AS1	ENSG00000246695.7_1	ENST00000500276.6_1	promoter_overlap	1.66751656088121	1.6487583738388703	4.806737261869309	5.04512139780798	3.9961373561260296	3.81414834562292	expressed	1.156625704938475	0.00154592695518191	0.8838794357091503	0.0149307813749576
KC6	ENSG00000267313.7_1	ENST00000600183.5_1	intergenic	1.7359789797344198	1.0999035788066498	3.6137914615928706	5.15843377365021	1.43364380248339	0.570005799046802	expressed	1.1554651867513999	0.0162698069885486	-0.2724634931826852	0.102089972029486
GAS5	ENSG00000234741.7_1	ENST00000412059.5_1	promoter_overlap	62.5484673031608	60.0119791476262	27.278311453496	26.640465104499196	72.149399149101	95.19599851290701	expressed	-1.1554413188876274	0.00150063704074475	0.4431227584562489	0.0484454981247294
RP11-369K17.1	ENSG00000253619.1_1	ENST00000517739.1_1	intergenic	0.0420988164658381	0.04247111090168601	1.2800100802089	1.3624099344012799	0.0	0.024254993295456002	expressed	1.1551272853411387	0.0112669015839291	-0.0423587322150216	sleuth NA
AC004510.3	ENSG00000267308.1_1	ENST00000587970.1_1	promoter_overlap	0.0	0.0	1.12233689567272	1.33052841102401	0.4939301686412971	0.171225852014315	expressed	1.1547339728184043	0.0245819001363683	0.41421999213548527	sleuth NA
CTC-260E6.3	ENSG00000279039.1_2	ENST00000623510.1_1	transcript_overlap	1.0816282343496801	0.9484280499922579	2.96051534430956	4.0118168009813	0.597458856945382	0.44728129348279705	expressed	1.1546830405245987	0.00253726978845553	-0.4044808794126789	0.0562275705768504
RP11-164N3.1	ENSG00000255516.1_1	ENST00000532849.1_1	transcript_overlap	0.0	0.0	1.33452658803607	1.1173072872193301	0.0	0.0	expressed	1.1543997580399659	0.0111296092855117	0.0	sleuth NA
SLC8A1-AS1	ENSG00000227028.6_2	ENST00000631330.2_1	transcript_overlap	1.37275737079347	1.60131423695654	2.71589380970959	6.35267340225739	1.2537286148206799	1.07527922553918	expressed	1.1539693001353872	0.147054239058337	-0.20039086358769634	0.0852607663407348
LINC01605	ENSG00000253161.5_2	ENST00000517363.1_1	transcript_overlap	0.0	0.0	0.7934901615291681	1.65587394893831	0.157712644113803	0.0	expressed	1.1535991652413673	sleuth NA	0.10950274503168685	sleuth NA
RP11-792A8.4	ENSG00000272831.1_1	ENST00000607978.1_1	promoter_overlap	6.8384057265612	6.255036982494611	16.2916657813007	15.2823527699017	17.2385507961447	30.6078535290762	expressed	1.153423314765007	0.00446739500115945	1.7235675273622801	0.0238528744635376
RP11-38C18.2	ENSG00000224702.1_1	ENST00000457106.1_1	transcript_overlap	0.0	0.0	0.755728599881867	1.69237606080405	0.0	0.0279664460561634	expressed	1.1531907340317782	0.00943572831162017	0.020033782267858898	sleuth NA
STAG3L5P-PVRIG2P-PILRB	ENSG00000272752.6_2	ENST00000470714.5_1	transcript_overlap	1.22038922813798	0.6533218238465981	1.93773558693301	4.676162702614019	0.0527756878379366	0.0	expressed	1.1529499443627718	0.0727183145715832	-0.916140355383072	0.0381908447795829
AC008088.4	ENSG00000260907.1_1	ENST00000563569.1_1	intergenic	2.69734438187463	2.4980626483553703	7.2156013838840405	6.77074591385507	0.9865522973041	2.0705360996465703	expressed	1.151692131878692	0.00384562375857605	-0.5087693030136389	0.14498588873002
RP11-718G2.5	ENSG00000259033.1_1	ENST00000553791.1_1	intergenic	1.32519509800821	1.1166478402442699	0.0	0.0	2.01824163979408	1.8617447878499198	expressed	-1.1511583806808598	0.0161330224461599	0.4046544443138933	0.0618526050820292
RP11-121A13.3	ENSG00000266839.3_2	ENST00000580993.1_1	gene_nearby	5.47410270540698	5.17263014025637	2.04604512758727	1.65086510062558	0.10401956725523598	0.43475266753839703	expressed	-1.1505131499730845	0.0364884116535778	-2.3165618525751923	0.0369994126649996
CTC-246B18.10	ENSG00000269246.1_2	ENST00000599274.1_1	promoter_overlap	1.93108519028737	0.844451543080396	4.6812248374254	3.9147939108156096	11.0997464514064	23.300558879927102	expressed	1.1497875063483611	0.14156225678979903	2.930215756891186	0.0235811977634045
DANCR	ENSG00000226950.6_1	ENST00000623036.1_1	intergenic	2.9568732938234104	2.3593136973829103	0.6259354130580171	0.672624367577209	0.188234974920515	0.177725889166165	expressed	-1.1492556972870585	0.00630160619852497	-1.6286657388478585	0.017646959098966002
RP11-471B22.2	ENSG00000258424.1_1	ENST00000555853.1_1	transcript_overlap	1.11769357004249	1.57015928210764	3.4881359009060198	4.90922313169645	3.84539705658229	0.47989017013185603	expressed	1.149217934485598	0.0515398657676417	0.432203707573123	0.31727398079899105
XXbac-BPG300A18.13	ENSG00000273333.2_2	ENST00000559458.2_1	transcript_overlap	2.31123296106686	1.04610735784125	5.0758828287465505	4.798367058695	4.731928038982691	3.17243287855629	expressed	1.1482475296775985	0.0460035248396052	0.8865469431813408	0.0455059361046971
RP11-95I16.4	ENSG00000271670.1_1	ENST00000605549.1_1	transcript_overlap	1.09257508802637	0.986089946597079	3.3062584095166803	3.7313219682654704	0.440043410094544	0.0789550046079142	expressed	1.1478395441652811	0.00825707349646713	-0.6952468147610397	0.0890766275196445
MIR205HG	ENSG00000230937.10_2	ENST00000429156.5_1	intergenic	2.3922132468914197	2.88307638221466	5.87706976715955	8.23783761500888	4.92271735697844	5.1023923958469	expressed	1.1473193088323115	0.00923250808219331	0.7249734735590213	0.0358981614792074
OR2A1-AS1	ENSG00000244479.6_2	ENST00000478925.5_1	promoter_overlap	2.43297316889879	2.00008510213679	0.5159130906616111	0.3893313445817199	0.205939222492221	0.221499757369929	expressed	-1.146845205637228	0.0123959906267525	-1.4060697266421147	0.0303540047995026
RP4-545C24.1	ENSG00000244198.5_1	ENST00000480074.1_1	promoter_overlap	2.43297316889879	2.00008510213679	0.5159130906616111	0.3893313445817199	0.205939222492221	0.221499757369929	expressed	-1.146845205637228	0.0123959906267525	-1.4060697266421147	0.0303540047995026
OR2A1-AS1	ENSG00000244479.6_2	ENST00000470435.5_1	promoter_overlap	2.69132112083848	2.6092505647732795	0.647246444156494	0.651115352401788	0.40730062053311794	0.222109881213904	expressed	-1.146259785138929	0.0111555099799319	-1.4732700493960293	0.0346304872112289
AC006262.5	ENSG00000268621.5_1	ENST00000601263.1_1	promoter_overlap	0.23786992870127	0.278517384981069	1.29704631647559	2.2671113831283503	0.0	0.0	expressed	1.1448093154186756	0.0999798518782334	-0.3313539939676664	0.0736760741558811
LINC01484	ENSG00000253686.1_1	ENST00000521128.1_1	intergenic	0.358151598834885	0.32622263414992797	1.92036836331654	2.01509035169599	0.0213983159090463	0.0429257125486183	expressed	1.1447737171563885	0.0014402289768856301	-0.37891637157871066	0.04404694672873301
CTB-111H14.1	ENSG00000243797.6_2	ENST00000490856.5_1	transcript_overlap	0.16815824570376	0.0	1.29821838708519	1.4930567417153	0.202036604895225	0.0	expressed	1.1439396021367065	0.0530278162782637	0.022368393898481474	1.0
RP11-191N8.2	ENSG00000227925.1_1	ENST00000431729.1_1	intergenic	0.0964605907175068	0.0	1.56814174833402	1.05774098561721	0.0	0.0	expressed	1.1417729834962589	0.0316389676694879	-0.06795571064659689	sleuth NA
RP11-165N12.2	ENSG00000283097.1_2	ENST00000635019.1_1	transcript_overlap	0.0641063448001097	0.0815848152377511	1.3051246215744798	1.41247962652715	0.0470964165858942	0.0314087491163959	expressed	1.1366119615985446	0.00142882949602004	-0.04589610329835921	0.0815672365197255
RAD21-AS1	ENSG00000253327.2_1	ENST00000521487.2_1	promoter_overlap	0.658148718398021	0.5921099168505101	2.3950080102960403	2.74692280435975	0.18211368151607202	0.18093558604744603	expressed	1.1357596349550745	0.0019356565301047602	-0.45990481476721623	0.0508337788025817
AC009120.6	ENSG00000259972.2_2	ENST00000620711.1_1	transcript_overlap	2.32603962910179	2.72948746361186	7.436652400590661	6.060124285541919	7.272089749678281	10.5084196317297	expressed	1.1351423971452894	0.0119459834247729	1.487253807951284	0.0190919085029377
RP11-20D14.6	ENSG00000249790.2_1	ENST00000514568.2_1	transcript_overlap	166.817942653144	180.793314985093	81.30545777146651	75.8714267816523	15.2407500760594	20.1238202556341	expressed	-1.1351207960944885	0.00276943100779192	-3.2260088035580896	0.00542541873996814
GUSBP11	ENSG00000228315.11_2	ENST00000455485.5_1	transcript_overlap	0.263634251128904	0.7112023809004359	2.20056628316238	2.3290089085764	2.2517521200106896	0.775883574367447	expressed	1.1341786917275012	0.0338931382947628	0.757069672300458	0.0817141426019646
SNHG5	ENSG00000203875.10_1	ENST00000623910.3_1	intergenic	5.3234211467513095	5.5594437885043	2.06773856641452	1.80242678502078	8.69895267746163	15.1936442128598	expressed	-1.1339804135482774	0.0108667225474852	1.0070862066112483	0.0458005102096371
RP5-882C2.2	ENSG00000260793.2_1	ENST00000563394.1_1	promoter_overlap	0.310455979280496	0.33688984818893103	1.8836283596320802	1.92226190558151	1.1306232977183501	1.5870981590360098	expressed	1.1329706354764155	0.00206543595834493	0.833543572683626	0.0178742657776444
MEG3	ENSG00000214548.14_2	ENST00000398461.5_1	transcript_overlap	0.0372195881194297	0.10209367954474302	1.2198506156868798	1.47175225658279	0.021175251289154998	0.0156759929975837	expressed	1.1329331422415994	0.0073580966789053405	-0.07080713624878303	0.0986353828473143
AC005009.1	ENSG00000231255.1_1	ENST00000423979.1_1	transcript_overlap	0.317205651005886	0.10745564137411	2.3456760805459	0.9610006071166509	10.239753130589401	16.2950140131273	expressed	1.130025427072134	0.11878135535664801	3.556865657594487	0.010479309607580001
MIR663AHG	ENSG00000227195.9_2	ENST00000385250.1_1	intergenic	8.04196109609614	33.1515165163932	8.81826640815348	8.91988004422423	40.538876545834704	178.846801395862	expressed	-1.1298269589518384	0.22698440167028502	2.357676511924733	0.110788798545408
RP1-122P22.2	ENSG00000233895.1_1	ENST00000412571.1_1	promoter_overlap	0.5094204554870879	0.383826432147075	2.13935722320217	2.17875682190368	0.9325974173481091	0.8230506323656259	expressed	1.12680454156647	0.0343650448660461	0.37637243398828596	0.0676531322732045
RP5-984P4.6	ENSG00000278041.1_1	ENST00000622757.1_1	intergenic	1.9938032184066499	2.00523642862495	0.31667361804370003	0.43070079829329205	1.05313401049168	1.0521968761503	expressed	-1.1266780296890653	0.0014340888692602	-0.5472330593158462	0.0480038474207372
AC005154.6	ENSG00000196295.11_2	ENST00000584108.5_1	intergenic	1.03746093962101	0.8649435553428041	2.9965992912865196	3.51969534145347	0.542819613908197	0.33235578680646	expressed	1.1258625376330187	0.00278637277036586	-0.44071335433479436	0.0653606239110964
RP11-728F11.4	ENSG00000254528.7_1	ENST00000581173.2_1	transcript_overlap	1.16027115994728	0.8461883842156959	2.54126090459591	4.20059467982909	0.308865347176621	0.233823812856689	expressed	1.1256116360441832	0.0144345181887251	-0.6559728034490393	0.0693670349523366
RP11-248J18.2	ENSG00000269906.1_2	ENST00000602954.1_1	transcript_overlap	7.7444627769239105	8.06912810643443	3.0910851583992405	3.07625505536579	2.0606528432633997	4.0650581253411	expressed	-1.1250401357206374	0.00397732181888269	-1.1324124118606718	0.0943464863735244
RP4-799P18.2	ENSG00000233332.1_1	ENST00000412483.1_1	promoter_overlap	0.23198060838117499	0.310533580648997	1.65798168359798	1.88650070330551	0.0	0.0	expressed	1.124796956445523	0.0024615328233510898	-0.34625582536550675	0.0149122194749521
RP11-59E19.4	ENSG00000261364.1_1	ENST00000562158.1_1	promoter_overlap	3.46751907497371	3.2888296298255097	9.75083184157523	7.336955994289959	0.0759778870366414	0.208985688567633	expressed	1.1242485990850606	0.0130330859080988	-1.9381582406301534	0.0163275871011641
RP11-575L7.4	ENSG00000231616.8_2	ENST00000615485.4_1	transcript_overlap	1.79091301637351	1.7996188821402601	0.40809623580138105	0.156733107989488	0.394724622979715	0.344643379331515	expressed	-1.124122715219137	0.0383837667600757	-1.0291424631511772	0.0496548857437687
PCED1B-AS1	ENSG00000247774.6_1	ENST00000552975.5_1	promoter_overlap	1.8120646869961	0.543672114811889	0.0	0.0	0.0	0.0	expressed	-1.1229167809146896	0.0724160636820377	-1.1229167809146896	0.0530438030187654
RP11-728G15.1	ENSG00000256008.2_1	ENST00000540369.2_1	transcript_overlap	1.75018782263978	1.73190368036361	0.274829819016761	0.24374080503410803	0.132554832558179	0.12711315577826598	expressed	-1.1221212221196386	0.00476126934792072	-1.2786155948660705	0.0220621664785645
TPT1-AS1	ENSG00000170919.15_2	ENST00000524062.5_1	promoter_overlap	0.474517820758264	0.412259225839286	2.03973714960316	2.24204334239194	1.20850824083771	0.836024626094342	expressed	1.1217138421821267	0.0018223975332760602	0.4865133960027331	0.0333879630466724
RP11-395B7.4	ENSG00000227053.1_1	ENST00000448513.1_1	promoter_overlap	3.3651972823337	4.9310479898822805	1.46328243757965	1.26868456114775	2.12153266133229	5.164955739686951	expressed	-1.121606408962659	0.0270857591995783	-0.14891326310429398	0.254073855184654
RNASEH1-AS1	ENSG00000234171.2_1	ENST00000438436.2_1	promoter_overlap	15.160362665362198	14.8433406703535	6.6400236441574005	6.0713694231147	12.572736717053699	13.2518055947145	expressed	-1.1213049911413397	0.00260758142360512	-0.20188090070383705	0.0489580165661862
RP11-2B6.3	ENSG00000269946.1_2	ENST00000602703.1_1	transcript_overlap	2.49434633114219	1.5510604922454598	4.702633352365139	6.44860296613009	2.37889441163802	2.1418934556833	expressed	1.1212870969707789	0.0784614450845954	0.10920685873191235	0.07762691094654599
RP11-796E10.1	ENSG00000270460.1_1	ENST00000604994.1_1	intergenic	2.56959242742992	2.20996724043555	0.7125288976318309	0.404337313230316	2.06610805661991	3.2199531221457702	expressed	-1.121095343725403	0.0626791332113324	0.10394753557019926	0.0833020723698545
KB-1507C5.4	ENSG00000254281.1_1	ENST00000517983.1_1	gene_nearby	1.94070880566201	1.3836294019732902	0.0417663149906261	0.40788484988414103	0.169799484855617	0.10965830088210499	expressed	-1.1200258944326804	0.0646066138905095	-1.223911524128386	0.0407187381326709
AP001271.3	ENSG00000227726.1_2	ENST00000445532.1_1	transcript_overlap	1.6544996713440099	2.25180678386422	0.480103058240315	0.23830763114789602	0.397367370650633	0.0	expressed	-1.119492783593432	0.15915258919714098	-1.3008052108761687	0.0716178719334963
CTB-175E5.7	ENSG00000267394.1_1	ENST00000586560.1_1	promoter_overlap	0.34789286751533893	0.351793166552831	1.85333184528281	2.0093053250733797	0.222484611540362	0.039875710384582	expressed	1.1187581376734905	0.0187152664351832	-0.2549629126489027	0.0987433023768696
RP4-660H19.1	ENSG00000225087.1_1	ENST00000445976.1_1	transcript_overlap	1.4387746537871298	1.5860856494640498	0.15475865336899403	0.159715399926798	0.7909062977467209	0.551864494917834	expressed	-1.118399099104655	0.028522012893181	-0.5880390527750425	0.0787996326065427
LINC00243	ENSG00000214894.6_1	ENST00000419357.5_1	intergenic	1.4824399817004699	0.8585843259538829	0.0	0.0	0.0	0.0	expressed	-1.1180355010137855	0.0694505391754112	-1.1180355010137855	0.0414007916516493
GAS5	ENSG00000234741.7_1	ENST00000450589.5_1	promoter_overlap	546.022793673067	451.094916296847	241.974252286592	216.889779728506	647.99387200339	1046.6219533355	expressed	-1.1163134801848011	0.007334470277983091	0.7639333612747128	0.0598296484668891
RP11-406A9.2	ENSG00000258743.5_1	ENST00000556970.1_1	intergenic	0.00973799310350747	0.0	0.0	2.3563146201372502	0.115132767073094	0.660993487491438	expressed	1.1161007201933033	sleuth NA	0.46606574986803473	sleuth NA
BANCR	ENSG00000278910.3_1	ENST00000625062.3_1	intergenic	1.9693196516351297	2.68394853930146	0.51011565941753	0.561444369521105	0.0926401410608542	0.19866519449483	expressed	-1.1150916105862707	0.0266776392596672	-1.5378934668236532	0.0409290726333196
LINC00937	ENSG00000226091.7_2	ENST00000537659.5_1	intergenic	0.804229150190769	0.569089057189209	2.5750225902307	2.72770928421929	0.15381011326794597	0.6604272891094661	expressed	1.1142678466900633	0.0115462159600339	-0.2614243791385691	0.18743471573429302
RP11-875O11.3	ENSG00000253616.5_1	ENST00000520840.5_1	transcript_overlap	1.1693376246646998	1.15860261803272	0.0	0.0	0.450612203459321	0.0900228951069256	expressed	-1.1136805795345843	0.0148148994535788	-0.7684913978829623	0.0822395424666641
RP11-395L14.18	ENSG00000279267.1_1	ENST00000623707.1_1	intergenic	0.831399980742464	0.7155993606601528	2.9044118658361	2.76991224208107	2.15067546534081	1.67806076922389	expressed	1.1134406328288444	0.00228686152424775	0.716584055031001	0.0218423514873854
AC108025.2	ENSG00000230090.5_2	ENST00000420221.1_1	promoter_overlap	1.7342725963194998	2.9535004152088398	0.602073681489076	0.490034771051431	0.529879933522322	0.551858621631781	expressed	-1.1129349608004246	0.125951151904466	-1.1177814085936162	0.0742298474179508
SNHG5	ENSG00000203875.10_1	ENST00000369605.8_1	intergenic	39.00190324898521	34.780264631699296	16.2149019578182	16.8436903410092	74.06415662707559	85.0685595007563	expressed	-1.1120903422439334	0.00202618135586657	1.0883191299194284	0.0105300823803562
LRRC75A-AS1	ENSG00000175061.17_1	ENST00000579473.5_1	transcript_overlap	0.0	0.11946806466046199	1.01697597418655	1.56376667961021	0.491136529961855	0.0	expressed	1.1118792859236253	0.0388587565615064	0.23310186393855742	sleuth NA
RP11-153K16.1	ENSG00000256321.5_2	ENST00000541288.5_1	transcript_overlap	0.134793166809348	0.0144636822209628	1.05526337115781	1.58584555453586	0.0285962226016436	0.0	expressed	1.1106316538631917	0.0266320773166987	-0.08335616808154624	sleuth NA
AC005682.5	ENSG00000228649.8_1	ENST00000432668.1_1	intergenic	2.49308944946539	1.52707090341516	5.08890742173212	5.90713336774359	0.533310753968797	0.39919716554239004	expressed	1.1101983566331233	0.0174388527098192	-1.037666910703787	0.0582387823821456
CTA-292E10.6	ENSG00000226471.6_2	ENST00000458080.1_1	promoter_overlap	1.3519646386657802	0.562213439180702	2.97687141775373	3.46828771338608	2.8214772822291296	5.20348672051104	expressed	1.1094152140937505	0.0414956094677465	1.3568157574803905	0.042902165535681
AC159540.1	ENSG00000230606.6	ENST00000600957.1	transcript_overlap	0.47009583526434495	0.485423495737677	1.829993138313	2.5361091135402303	0.751623720181731	0.293161950293268	expressed	1.1069986728432222	0.0273591882083559	0.04292902028043646	0.15694926876645401
LINC01465	ENSG00000221949.5_1	ENST00000408887.3_1	promoter_overlap	0.305679074141663	0.339163543510192	1.73237625078248	1.96098128469423	0.46265534287155896	0.7945470280630571	expressed	1.1060978251673252	0.00200458613488241	0.30045148079673156	0.0592433343223975
CTD-3195I5.3	ENSG00000262692.1_1	ENST00000571741.1_1	transcript_overlap	1.3681415063074398	2.08049520385008	4.97785746085017	4.74482109346149	3.394257741394	3.13325427433055	expressed	1.1053350466615761	0.0462034917453462	0.6462295807728649	0.0627849679423655
RMST	ENSG00000255794.6_1	ENST00000547946.1_1	promoter_overlap	31.7276496429775	31.2885818478038	15.1929561991628	13.030588418336402	0.0	0.0846705360105943	expressed	-1.1051270664007513	0.0053968617765305	-4.9629086346752604	0.0128029067987834
CTD-2616J11.14	ENSG00000268889.1_1	ENST00000600765.1_1	intergenic	2.38019843095039	2.02084861209458	0.44485198497013206	0.533697233303713	0.240327065741238	0.295673734682144	expressed	-1.1036981126796623	0.0179774432059675	-1.3357527105759333	0.0388630868927588
SPRY4-IT1	ENSG00000281881.1_1	ENST00000630558.1_1	transcript_overlap	3.1999450032944	3.4234491529535096	0.7714173988697008	1.2422350530915702	0.5082119837528699	0.411255910652076	expressed	-1.1033401268724594	0.00899452484569295	-1.562550378108646	0.0226170691500318
RP11-831H9.3	ENSG00000254964.1_1	ENST00000532626.1_1	promoter_overlap	2.2960585184994997	0.0	0.0	0.0	0.0	0.0	expressed	-1.1030136450398143	sleuth NA	-1.1030136450398143	sleuth NA
RP11-541P9.3	ENSG00000250061.5_1	ENST00000458002.6_1	promoter_overlap	0.0	0.0	0.797366960421643	1.4967726029024602	0.42771705328213605	0.0	expressed	1.1023690808202435	0.0307276472912071	0.27960028748582844	sleuth NA
ARHGAP31-AS1	ENSG00000241155.1_1	ENST00000466292.1_1	transcript_overlap	5.72993302629987	4.36973746804063	1.72634035658412	1.91405288799607	0.41461962160822496	0.5425926803109979	expressed	-1.101100104666034	0.0070921148177717904	-2.0326580345316656	0.0161115251909755
RP11-424I19.2	ENSG00000259182.5_1	ENST00000557903.5_1	intergenic	1.93117718205425	1.3022379604927499	0.316123424632737	0.12424008770058399	1.00167254916012	1.2009698111761	expressed	-1.1006566406407137	0.069753022003857	-0.31645601564640824	0.0881182632188671
CTD-2035E11.4	ENSG00000272382.1_1	ENST00000607830.1_1	transcript_overlap	0.0	0.0343799439982798	1.21325148246936	1.1479410759729298	0.16447103596276502	0.138317181212484	expressed	1.1001335463581359	0.0108093180559454	0.17879259110119902	0.0598480950326781
RP11-80H5.2	ENSG00000232936.5_1	ENST00000454174.5_1	promoter_overlap	2.06937656393424	1.43188336946484	0.31523593171368297	0.25274215667604	0.8207275126539059	1.35418094654226	expressed	-1.0991291791095084	0.0426297667800559	-0.3980175068438486	0.0950298879225832
WDR86-AS1	ENSG00000243836.5_1	ENST00000466677.1_1	promoter_overlap	0.10948947144522801	0.157353879864605	1.56942372903963	1.28352820874616	0.15860912221340198	0.16855007985859902	expressed	1.098177874094239	0.0206741385679797	0.03788521152619905	sleuth NA
THAP9-AS1	ENSG00000251022.6_2	ENST00000513581.5_1	promoter_overlap	6.781076640221009	6.1355169502780695	12.2499649133915	17.6785833198167	1.85126678994442	3.16797428919553e-08	expressed	1.0979288422218876	0.009382314896693021	-1.953513130114496	0.17295591218200101
RP1-228H13.5	ENSG00000260920.2_1	ENST00000565390.2_1	gene_nearby	5.538906288169451	5.697759980909389	1.8399183563616202	2.34653212492809	3.9205119989407997	3.22897553986696	expressed	-1.097356021128716	0.0020227812439722603	-0.532776971131224	0.0465437136243366
LINC01426	ENSG00000234380.1_1	ENST00000419921.1_1	intergenic	0.21736184774297698	0.260653360143183	1.7967821518950098	1.5025832511539998	0.0594765258741085	0.12266088962952901	expressed	1.0966345663439117	0.00989266789831491	-0.1834430863026852	0.0909978098334515
SNHG1	ENSG00000255717.6_1	ENST00000540904.1_1	promoter_overlap	1.2060123007873998e-06	1.31333362736058	2.7581479526421804	2.3232494877507	3.313956469375	0.27062137967925	expressed	1.0957500851024724	0.24104226422264602	0.7531642240146772	0.43216367643147796
DLG5-AS1	ENSG00000233871.2_1	ENST00000449852.1_1	promoter_overlap	4.97254646405136	4.77394545228113	1.75722676767851	1.7407805540631203	0.8625792580087209	2.70448424939022	expressed	-1.0952492277824466	0.00831413565650478	-1.0772415147514014	0.195607180323768
MEG3	ENSG00000214548.14_2	ENST00000452120.6_1	transcript_overlap	0.0	0.0214854105713285	0.870939681852358	1.4421233807173501	0.0	0.0	expressed	1.0932970188430835	0.0215527992988904	-0.015415791454105628	sleuth NA
RP3-426I6.5	ENSG00000269971.1_2	ENST00000602607.1_1	promoter_overlap	0.0	0.24233281196591103	1.2430713319982198	1.54097162850977	0.5163325793176899	1.3030184984553999	expressed	1.0932299229305662	sleuth NA	0.7683271177200124	sleuth NA
KC6	ENSG00000267313.7_1	ENST00000592302.5_1	intergenic	1.51161594877556	1.00552590879069	3.85524001691358	3.7817674497783	2.20717874274157	1.8725889566446599	expressed	1.0931750016065938	0.0094617610206874	0.4286059798000265	0.0431818076204523
LINC00271	ENSG00000231028.8_1	ENST00000579057.5_1	promoter_overlap	0.40730611215433893	0.3814497905375	1.4094494192413702	2.5361537316110296	0.49022600727258503	0.286861477322483	expressed	1.0922015092980817	0.0294865273738652	-0.0060490360270243956	0.0807631306927222
RP11-77H9.2	ENSG00000260276.2_2	ENST00000565934.1_1	promoter_overlap	1.20075828997054	1.61727252812905	4.36980021321813	3.8884583043400403	1.04582946992431	2.3161636128689502	expressed	1.0902703073418907	0.00860078939872104	0.15432573650705497	0.24916494929358804
FLVCR1-AS1	ENSG00000198468.7_2	ENST00000426161.5_1	promoter_overlap	19.5484498932079	17.375992619927	8.72023488188111	7.56532938444021	5.9498641427199805	7.72180857937434	expressed	-1.0899712298975524	0.00559966605732884	-1.3125172021199096	0.0416351705687994
RP11-24P14.1	ENSG00000233047.6_1	ENST00000429080.1_1	transcript_overlap	0.0	0.0	0.7753739105422829	1.48118337343431	0.0	0.0	expressed	1.0896870460920152	0.0197948476507728	0.0	sleuth NA
LRRC75A-AS1	ENSG00000175061.17_1	ENST00000483588.2_1	transcript_overlap	0.5670546789406479	0.18722434733684598	1.80092030316594	2.06090874132035	2.7580692393694197	4.54231117949279	expressed	1.0896761723901143	0.0458310958645548	1.7556150076065806	0.0268737853100267
RP11-689P11.2	ENSG00000205959.3_2	ENST00000528132.1_1	transcript_overlap	0.19028395626473002	0.334663509992509	1.5304967141417398	1.8410772583222499	0.0	0.11857312563599902	expressed	1.0890915153659384	0.0426924859547189	-0.25316044536213106	0.140313232827172
DLGAP1-AS2	ENSG00000262001.1_1	ENST00000572856.1_1	transcript_overlap	15.755738720506999	17.5899199886671	7.1166550249070095	7.512362933917331	10.1276230320572	11.156674806752	expressed	-1.087830056992571	0.00158262061295141	-0.6021756516096206	0.0518990731737197
RP1-32B1.4	ENSG00000224374.1_1	ENST00000434255.1_1	intergenic	0.33068891436410197	0.16878679498901003	0.952669155490912	2.36003249495213	0.19538828789586998	0.0	expressed	1.0878201899770026	sleuth NA	-0.18714938160548458	sleuth NA
RP11-459K23.2	ENSG00000232812.1_1	ENST00000415754.1_1	intergenic	0.0	0.0	0.951815350772418	1.29840280088189	0.0	0.0	expressed	1.0875368925992075	0.0140981737191899	0.0	sleuth NA
RP11-167P20.1	ENSG00000254186.1_1	ENST00000517722.1_1	intergenic	0.13529605263695899	0.137064645722465	1.13666776030867	1.69215125671662	0.0721496159165049	0.132096373012768	expressed	1.0874785365015358	0.0138250552899697	-0.04390662172154807	0.091526226730465
CTC-459F4.3	ENSG00000267575.6_2	ENST00000592404.5_1	promoter_overlap	1.11676645352792	1.7077891154066003	0.0	0.27298716644906196	0.34279197815975704	0.0	expressed	-1.0858065109715882	0.10203753965993499	-1.0421671898191982	0.123657812689716
RP11-843B15.2	ENSG00000257530.1_1	ENST00000551974.1_1	promoter_overlap	1.34644092573849	1.61809977828473	0.0	0.339779734827156	0.418611816210924	0.49889120033402296	expressed	-1.0852875306288465	0.0872558989487217	-0.766926104957284	0.0737774689940602
RP11-334J6.6	ENSG00000230289.1_1	ENST00000415423.1_1	transcript_overlap	1.51225377300122	1.4007419989971	0.15891956818601002	0.15724921639710998	0.4346395022051	0.511574381139907	expressed	-1.0848626078554935	0.0324735107472868	-0.7377408294763685	0.0701041998002469
RP11-805J14.5	ENSG00000254721.1_1	ENST00000526174.1_1	transcript_overlap	5.305938011624031	5.20591877703534	12.6097776482711	11.9196272666171	6.56273030840257	5.67217439837124	expressed	1.0842964099253511	0.00857070086081119	0.1861369305354751	0.0518462656283488
RP5-1172A22.1	ENSG00000233521.5_1	ENST00000444114.5_1	intergenic	0.0579171060834919	0.0609985906946939	1.1965656816307	1.29237082521994	0.0428588005899562	0.0996660773451301	expressed	1.0830475006363303	0.0172532054622988	0.015985766535061136	sleuth NA
GS1-358P8.4	ENSG00000260822.1_1	ENST00000568479.1_1	intergenic	5.02288144025837	4.96335219655313	1.74273286452463	1.9159621754099099	2.4635842940319397	2.6790164582977702	expressed	-1.082837105963868	0.00107428779387676	-0.7468570136122734	0.0439841441396782
H19	ENSG00000130600.16_2	ENST00000447298.1_1	intergenic	1.36965913519925	0.9626219669501228	0.0456878844601548	0.0	15.825989257702402	14.2652272524279	expressed	-1.0825408095395428	0.0283852511368726	2.888979719113656	0.0121729837899805
RP11-215E13.1	ENSG00000261156.6_2	ENST00000580792.1_1	transcript_overlap	0.37225322846625497	0.16818194465102698	1.17949349689153	2.19738556342808	0.0	0.0	expressed	1.081693372218536	0.11809393692841699	-0.3450756498803628	sleuth NA
RP5-1070G24.2	ENSG00000243018.1_1	ENST00000466775.1_1	promoter_overlap	0.16534445718205099	0.0	0.6502687375638599	1.9309356776881101	0.0	0.0	expressed	1.0811303946853041	sleuth NA	-0.11459654326136583	sleuth NA
RP3-449M8.6	ENSG00000259005.1_1	ENST00000556370.1_1	intergenic	0.35893058986447207	0.39339464303880295	1.7097630696370603	2.1081629095259298	0.191769575006922	0.10326572327953698	expressed	1.0798539828285267	0.0159859276763926	-0.26213461561096146	0.0817238476553631
LINC01402	ENSG00000228139.1_1	ENST00000422226.1_1	promoter_overlap	0.0	0.100127043385647	1.2877329592578999	1.1506903583151298	1.15211886387992	0.109418319303844	expressed	1.0795706683378212	0.0810236927456163	0.6350754723152618	sleuth NA
KCNMB2-AS1	ENSG00000237978.5_1	ENST00000451742.5_1	transcript_overlap	1.80481551542759	1.39188665887043	0.339305823594865	0.12085951017783302	0.9653532078940059	0.5968162541785171	expressed	-1.0788411055906166	0.0235264069431892	-0.5448402287804327	0.0706223699407717
LINC00667	ENSG00000263753.6_1	ENST00000582363.1_1	promoter_overlap	1.6236333168160801	1.26138301550752	3.82242850424191	4.49481887244955	0.9300616059820279	0.10809245344960099	expressed	1.0786228228692665	0.0033867827449386803	-0.6851683574226299	0.23972565783176197
JMJD1C-AS1	ENSG00000272767.1_1	ENST00000609436.1_1	promoter_overlap	0.5017781982166201	0.478962236445418	2.2399388612805895	2.05311708524711	1.07830373473093	1.83830227339992	expressed	1.0780900190912872	0.00318809177450061	0.721991999803525	0.0337766329141785
RP11-676J12.9	ENSG00000277491.1_1	ENST00000612517.1_1	intergenic	0.271633682889229	0.19621055049964603	1.41291713837046	1.7959790304435	0.41311083393400805	0.443611354310159	expressed	1.0777263428864754	0.0267585130788405	0.21110940664111738	0.0736782851110049
RP11-344P13.6	ENSG00000272583.1_1	ENST00000609485.1_1	intergenic	1.5512952449083501	2.50061529352361	0.43600925994360107	0.43168574155081396	0.668490009917161	1.4343073866124099	expressed	-1.0774990693122315	0.0292357412197572	-0.560782748134355	0.10868118636710301
TRG-AS1	ENSG00000281103.1_1	ENST00000629576.1_1	intergenic	1.00842000929158	1.03427524474365	3.54321125060991	2.98513224338211	8.14551926302531	13.3047746298296	expressed	1.0769480916951115	0.00816800440825255	2.536216643797535	0.007381377952249941
RP11-888D10.3	ENSG00000264964.1_1	ENST00000584509.1_1	promoter_overlap	3.91314334794025	2.70158818035459	0.894274048918958	1.18939048957654	3.2909040641059	3.0065802860181803	expressed	-1.0769414788705598	0.0190056871496198	-0.054131833391482684	0.0683705764463318
RP11-395P13.2	ENSG00000249932.1	ENST00000507341.1	gene_nearby	2.10478894143417	2.13700718057378	5.552574768999929	5.60862026406839	0.514003331790253	0.25044937336046397	expressed	1.076257351471785	0.00664330843344387	-1.17496734480387	0.048797108785945995
RP11-822E23.7	ENSG00000265265.1_1	ENST00000584594.1_1	intergenic	0.0	0.0	0.41782262001090703	1.7980759271683202	0.0	0.0	expressed	1.0758401498872496	0.0403410828085882	0.0	sleuth NA
AC008982.2	ENSG00000269688.1_2	ENST00000600473.1_1	transcript_overlap	4.76886011783413	4.8043813532254696	1.532779006954	1.9650516835626999	0.625942357743018	0.5573069913755639	expressed	-1.073858611895977	0.00862214283896548	-1.8622209205852704	0.0228683165950384
U73166.2	ENSG00000230454.1_1	ENST00000426302.1_1	intergenic	0.45820860050401896	0.154841832780898	1.6544228083835302	1.84479844935453	0.344680843599186	1.09300822752362	expressed	1.0734923639817597	0.0785754705098676	0.395704093468374	0.117025995174426
PRKCQ-AS1	ENSG00000237943.6_1	ENST00000561822.1_1	intergenic	1.1019600565186598	1.01843345312867	3.39275036935939	3.2780830408779598	0.128419170126861	0.19399814467463003	expressed	1.0733885413327486	0.00675430307839053	-0.8271548924476151	0.0516172043410226
PTPRG-AS1	ENSG00000241472.6_1	ENST00000466893.5_1	promoter_overlap	1.84766307785824	1.65432767067268	0.23155312024305702	0.38693442166146996	0.38398743728207796	0.26368900254230604	expressed	-1.0712199729693392	0.0097349202420958	-1.0552268859061036	0.04015809034795299
RP11-534C12.1	ENSG00000272707.1_1	ENST00000609789.1_1	transcript_overlap	3.7028498812091803	5.81649494611408	3.05600821434385	0.42855378346661105	6.92015329426191	10.5444745065304	expressed	-1.0706103492060317	0.187862193430404	0.7567960933984703	0.0725407088571226
OR2A1-AS1	ENSG00000244479.6_2	ENST00000462305.5_1	promoter_overlap	11.051827198153902	10.4361206079713	4.64005720336401	4.54704865934255	0.46870440412953995	0.9638335111962479	expressed	-1.0700838122843412	0.00558074341160902	-2.774573106027127	0.0331684772525394
MFI2-AS1	ENSG00000228109.1_1	ENST00000415244.1_1	transcript_overlap	0.530698653685577	0.643116655888264	2.4539216797785097	2.20796286344412	4.28432609714197	6.38799774777891	expressed	1.0697121735431934	0.006957472242160471	1.9973910269675186	0.00867996172210295
RP11-126K1.2	ENSG00000232671.5_1	ENST00000447795.3_1	promoter_overlap	3.64760284233629	3.9459675271417898	1.02486886433023	1.54633137185148	2.50862673361477	2.37361492180326	expressed	-1.0694948165972602	0.0100898223801972	-0.47918928236284003	0.0629224295561116
CTD-2555O16.2	ENSG00000258824.2_2	ENST00000556640.1_1	promoter_overlap	0.13256606585665598	0.10063457070547599	1.1582252877768	1.52728635105965	0.8250643938986141	0.11484470933767801	expressed	1.0690937204603177	0.0231786816866726	0.39665867772137753	sleuth NA
LINC00854	ENSG00000236383.3	ENST00000594857.1	intergenic	0.17802747381046802	0.230803198367787	1.36255554838157	1.69101030999583	0.052126066725442	0.0	expressed	1.0689687471428475	0.0237340777052836	-0.2312136217774029	0.0885553097670481
RP11-46F15.2	ENSG00000238260.1_1	ENST00000435049.1_1	promoter_overlap	0.083397812632856	0.08439242550351599	1.3725324622055501	1.1747512242151001	0.416365925248323	0.352555295264777	expressed	1.0687798467692426	0.0185920384120245	0.3530988437378196	0.0610783832767353
ATP2A1-AS1	ENSG00000260442.5_1	ENST00000566956.1_1	promoter_overlap	8.2629312159076	8.58025161588562	4.03147934798855	2.9574457964297998	10.6011162570437	21.775448691069897	expressed	-1.067822153306903	0.0145037045186282	0.8673827183892338	0.0808775875951157
LINC00951	ENSG00000204092.2_1	ENST00000373171.2_1	transcript_overlap	1.13849529750655	1.05283018481169	0.0	0.0	0.069422244864244	0.0	expressed	-1.067406560001908	0.012582740048858	-1.0181785173076667	0.0333879630466724
RP11-1E6.1	ENSG00000250657.1_1	ENST00000508352.1_1	intergenic	0.0	0.0	0.867566447771552	1.32329934823442	0.0	0.0	expressed	1.067248322819835	0.0215054289406638	0.0	sleuth NA
RP11-187O7.3	ENSG00000259124.1_2	ENST00000554926.1_1	transcript_overlap	0.142335827896071	0.14291811562725698	1.25427115840963	1.5327090159764498	0.182461957538458	0.8678678234661491	expressed	1.0667613407288903	0.0500492365442009	0.4166107352095517	0.17222939213791597
SLC2A1-AS1	ENSG00000227533.5_1	ENST00000431759.5_1	promoter_overlap	1.7684886037583403	1.60135028279999	0.333192888817307	0.23089225867482602	2.0183490719614596	2.38600873014152	expressed	-1.0664346316941404	0.00692998558844826	0.2541751082686363	0.0508337788025817
RP11-879F14.2	ENSG00000267279.1_2	ENST00000586949.1_1	transcript_overlap	1.09194467988923	1.51211949691379	4.403528999059719	3.2384270291991206	0.0	0.0	expressed	1.0664179068259154	0.0200946547866665	-1.202907943572263	0.0111254902132366
RP11-491F9.1	ENSG00000260614.1_1	ENST00000564875.1_1	intergenic	1.22285235145649	1.52733764906111	0.135221961373478	0.13318959440919398	0.417941623406425	0.300463270126047	expressed	-1.0663028094118305	0.0175233971915935	-0.8052248655458857	0.0704791613873699
MIR92B	ENSG00000231064.6_2	ENST00000422665.1_1	promoter_overlap	1.56512177871719	1.2191426154541203	0.285137732893029	0.0	0.0600264255711055	0.0	expressed	-1.0660159958489757	0.0922047498630707	-1.2156342757021963	0.0300976836935468
CTC-260E6.4	ENSG00000280079.1_2	ENST00000624228.1_1	transcript_overlap	16.022580942860998	18.355753276765803	37.5988558189687	36.5504672583275	6.80528196158915	8.13103331029279	expressed	1.0657517292154284	0.00393626442867305	-1.102959452165134	0.0433673503275065
AC005592.1	ENSG00000236714.1_1	ENST00000432677.1_1	intergenic	1.64737787977983	1.99771572718585	0.348681876702409	0.349020315831287	0.49331904469304294	0.48389422766337997	expressed	-1.0652664103441842	0.00205981963705963	-0.9230349313880697	0.0323589333287845
LINC00339	ENSG00000218510.6_1	ENST00000420503.1_1	promoter_overlap	5.16488319995187	6.3909211556418395	2.76495081256504	1.7155859414985501	2.79606482372292	1.3607733676041398	expressed	-1.0647255051699138	0.032687406517794	-1.1386491618549	0.0595338776718034
SNHG14	ENSG00000224078.12_2	ENST00000551077.1_1	intergenic	4.9580944319188704	4.4320380978937	1.34698638729227	2.09882870042842	0.30466399906021	0.0326428166643123	expressed	-1.0645646318979687	0.0108535231992408	-2.2848655009385324	0.032527579779349995
TNKS2-AS1	ENSG00000228701.1_1	ENST00000432246.1_1	promoter_overlap	2.73942720234989	2.27519872357269	0.674846110589671	0.679382184617098	1.2304702920862298	2.20068553993283	expressed	-1.0643852854112192	0.0115462159600339	-0.36910691223856706	0.0906354582510647
RP11-88H12.2	ENSG00000270059.1_2	ENST00000602316.1_1	transcript_overlap	1.8869959812865502	1.24221902835255	0.228227336701472	0.226118098827188	2.51780012628761	3.1493537760682595	expressed	-1.0633997337456524	0.0320476054178851	0.5799530908971782	0.0556577302363446
C6orf3	ENSG00000255389.1_1	ENST00000531702.1_1	transcript_overlap	0.417105111622675	0.3543363429556529	1.69128233286707	2.0996097374008102	1.85608054522817	2.2236495786630095	expressed	1.0631490766759781	0.00178297512479568	1.1333707529157684	0.009118300584674091
RP11-10O22.1	ENSG00000241168.1_2	ENST00000490357.1_1	transcript_overlap	0.785678989279937	0.71799068400824	2.59994428733604	2.7183542792486803	0.330531329486495	0.3978668923952779	expressed	1.062641511133797	0.00270414332390834	-0.3608125362574771	0.0675765770728155
AC010976.2	ENSG00000231731.7_2	ENST00000619302.1_1	transcript_overlap	0.433633118466225	0.4587965248092639	1.9372250882059698	2.10250852968194	0.226521849526392	0.12576710577217098	expressed	1.0622030539557437	0.00742501520955555	-0.29821657521948375	0.078628689029891
LINC01578	ENSG00000272888.5_2	ENST00000557147.1_1	promoter_overlap	21.076044323161103	19.840828843557198	9.41615497327745	9.14437821415489	11.1722496579865	10.799287738495199	expressed	-1.0616672903867206	0.00381640507339186	-0.8402225300781955	0.049001370505146996
RP11-893F2.13	ENSG00000253730.1_1	ENST00000523083.1_1	intergenic	1.1588005026369501	1.3728110689646298	0.129046445820877	0.0424656220058782	2.08380854481238	2.3560239693934504	expressed	-1.0613242350764411	0.0238835499755047	0.5069989620874225	0.0526737983154111
RP11-91P17.1	ENSG00000254001.5_1	ENST00000521879.5_1	intergenic	0.326508095518415	0.315337738710949	1.50666286429225	2.00524036646302	0.131920839809006	0.27100511403685895	expressed	1.0610042796118486	0.0204914046280539	-0.13675408759345	0.0870551343589788
RP11-404F10.2	ENSG00000228863.8_2	ENST00000628340.1_2	transcript_overlap	0.558678723099862	0.6474454282522399	2.3639059197109398	2.3246674930592097	0.503792638525101	0.8372006170824989	expressed	1.0608682429352785	0.0030495499475024198	0.05944677801070568	0.0802108348334198
FLJ22447	ENSG00000232774.7_2	ENST00000229465.10_1	promoter_overlap	3.8180732031246603	3.59376963732617	9.23983606704492	8.38896089638824	1.86155206214768	2.6910852982802598	expressed	1.0604226179832865	0.00364130768320982	-0.5224015390155652	0.0710796055293791
AC091729.9	ENSG00000229043.2_1	ENST00000413706.1_1	promoter_overlap	1.00135123749437	0.9122256454208351	3.18540333833839	2.97640931088291	3.33948148741588	5.90369412135602	expressed	1.0604018073971309	0.00731758248222535	1.5224898867027976	0.0182743732665006
C1RL-AS1	ENSG00000205885.7_1	ENST00000535078.1_1	intergenic	0.521836796709946	0.3774790291105	1.72564616094041	2.3208849468678703	0.079017745679068	0.33356182986911403	expressed	1.0603952098188634	0.072325766029177	-0.26513596796120087	0.10544572844819698
LINC00294	ENSG00000280798.1_1	ENST00000631190.1_1	transcript_overlap	3.54167362393158	3.46003628557038	8.37496140027444	8.38928517700274	4.64973514279721	4.92609206479416	expressed	1.0597153861718038	0.00154439696632715	0.36284431395831007	0.033936242907086
RP11-45A17.4	ENSG00000273521.1_1	ENST00000617191.1_1	transcript_overlap	0.291638448370157	0.298367337898591	1.43798642273483	1.9600524253920701	0.3570078108656599	0.48956980500672204	expressed	1.0594800384965266	0.0053986984294647706	0.13627311633408057	0.0765713738692636
AC069155.1	ENSG00000233581.1_1	ENST00000452736.1_1	transcript_overlap	0.0	0.0312638687701434	1.08409696907618	1.14898186521431	0.0	0.0	expressed	1.0593296934961984	0.0162895698584559	-0.022377663286967046	sleuth NA
TMC3-AS1	ENSG00000259343.5_2	ENST00000559277.1_1	transcript_overlap	1.9945991724016898	1.18380505530604	0.33278557179206103	0.15432046137336702	0.68089505001811	1.6902010641728202	expressed	-1.0580395713186408	0.0385369140785704	-0.2445124855333747	0.157930349776262
LINC00960	ENSG00000242516.1_1	ENST00000463183.1_1	intergenic	2.7375706981519103	2.38038170368783	6.3729839338098	6.4443672708592805	3.80853308810702	3.6665880910952096	expressed	1.0577533794770726	0.00333311740625884	0.41268210881986117	0.0397408644606744
RP11-203J24.9	ENSG00000257524.5_2	ENST00000548587.1_1	transcript_overlap	0.256074189398362	0.24327309409560502	1.63547918937235	1.56521189733742	2.1262745618826697	2.7243755382448898	expressed	1.0571519691856486	0.117180322916232	1.4546895233733623	0.0461241089041347
LINC01234	ENSG00000249550.6_1	ENST00000547963.1_1	intergenic	1.57832491152105	1.69335548635051	0.22990946185564898	0.303761518558666	0.214205782135712	0.14568972650999404	expressed	-1.0570337178992086	0.0022925668677087102	-1.1595399264194868	0.0143561534701831
SNAI3-AS1	ENSG00000260630.6_1	ENST00000569786.5_1	promoter_overlap	0.32950277590644	0.628909173780115	1.65892266548641	2.49619954867073	0.6067130586521489	0.77546645964323	expressed	1.056964545455929	0.0246333474829446	0.19313027947461409	0.080318649742216
H19	ENSG00000130600.16_2	ENST00000442037.5_1	intergenic	1.27515336662375	1.01835826198261	0.0	0.0654830890462112	12.0513082940235	33.800065794664604	expressed	-1.0556788508857435	0.0210927150755801	3.4783303490869835	0.0157003224467902
RP11-469A15.2	ENSG00000230623.4_2	ENST00000635220.1_1	intergenic	30.2480485877361	35.0066093855863	16.289814160005	14.0743216911357	5.499416547155679	6.580159770691901	expressed	-1.055238207128054	0.009341066319048309	-2.2560302692838254	0.0188091345660473
RP11-142A23.1	ENSG00000253317.1_1	ENST00000523602.1_1	intergenic	0.559353120222843	0.357731409698158	1.80544535721349	2.2527196929201	0.262236098254448	0.304723450435206	expressed	1.054353691217223	0.00977847465746036	-0.18446663113775727	0.0815626149641196
RP11-554J4.1	ENSG00000272606.1_1	ENST00000608113.1_1	promoter_overlap	1.04919089707837	0.6298772022376071	3.14972927760338	2.49049101724263	3.23374379898211	4.20131348408844	expressed	1.0542738561615728	0.0264180641901842	1.3586908961365514	0.024416234852388998
RP11-1055B8.9	ENSG00000275966.1_1	ENST00000617652.1_1	intergenic	0.0	0.117052199826579	0.953069333199317	1.43805621649115	1.1089116185043602	3.8813492819318096	expressed	1.0525339420491115	0.0342856328143366	1.7232894608258993	0.0365752884529662
AC159540.1	ENSG00000230606.6	ENST00000608120.1	transcript_overlap	1.19018095679595	0.666518490248117	2.8936518645554603	3.0988776748036098	0.8833955117180892	0.6104139860941711	expressed	1.051285450045523	0.0174604771286131	-0.14256577445168223	0.0852468585854985
RP11-150O12.6	ENSG00000253414.2_2	ENST00000521989.2_1	transcript_overlap	0.036539514986199	0.0	1.28200778982917	0.9384159953489509	0.9730056074521429	1.08750851261511	expressed	1.0512680642309296	0.0209701998352798	0.9955425978912301	0.0197791121353059
MAPKAPK5-AS1	ENSG00000234608.7_1	ENST00000590479.5_1	promoter_overlap	11.2385943333358	9.53865045486102	4.52292929180084	4.470760829325231	17.279470163071803	40.7983282341337	expressed	-1.0509175245250957	0.00844338880726894	1.3992387006386884	0.0617943677132024
LINC01605	ENSG00000253161.5_2	ENST00000519738.5_1	transcript_overlap	0.0	0.0227409740191039	1.13018242600742	1.0603727337723599	0.27155434648113	0.23420579248448398	expressed	1.050829798475061	0.0136125171590523	0.30893673629049956	0.0459742597707508
AC079150.3	ENSG00000227708.1_1	ENST00000429916.1_1	intergenic	0.0	0.0	0.91014555050072	1.23298939686599	0.0	0.0	expressed	1.0507228115616476	0.0346905373453432	0.0	sleuth NA
RP11-545I5.3	ENSG00000235652.7_1	ENST00000587426.5_1	promoter_overlap	20.5784363478711	21.4503438044142	8.73393886651548	10.5307426308762	4.04660818401762	2.6030679282773797	expressed	-1.04998762754256	0.0036363311345217705	-2.3477288569072123	0.0118774361786201
RP11-103H7.1	ENSG00000253427.1_1	ENST00000520171.1_1	intergenic	0.16382188364662198	0.15950843895651298	1.1875048548943201	1.6225958779578	0.0	0.0	expressed	1.0498728213170851	0.0773483529029029	-0.21619428583093186	sleuth NA
RP11-158M9.1	ENSG00000283692.1_1	ENST00000637564.1_1	transcript_overlap	0.43634200049920596	0.497962272579886	1.8918067311893703	2.18031176922462	0.191225122911367	0.132145108044463	expressed	1.0491814667137538	0.00331835173400377	-0.33679941211985653	0.0749283119098786
CTC-260E6.6	ENSG00000267383.6_2	ENST00000592022.1_1	gene_nearby	2.01270824764039	1.93937983975849	4.64392025779528	5.6722570431809105	1.2201168008073702	1.6824473438233998	expressed	1.0490867586112955	0.00329342130582252	-0.2798593710307833	0.0685607125256413
RP5-1198O20.4	ENSG00000230615.6_2	ENST00000624869.1_1	promoter_overlap	2.1379009553874	0.0	0.0	0.0	0.0	1.1235810910488402	expressed	-1.048899113327084	sleuth NA	-0.40569812924231285	sleuth NA
RP11-675F6.3	ENSG00000253361.1_2	ENST00000521623.1_1	transcript_overlap	1.3788458377988797	1.2208718823164	0.0748324710125442	0.148626742327339	0.0	0.0648271864808481	expressed	-1.0487393867515407	0.0508064183811828	-1.1555242853270102	0.0370615996001961
LINC01224	ENSG00000269416.5_1	ENST00000596283.5_1	intergenic	7.0466622872816504	7.80279702542871	3.0757790968457597	3.07849943430951	3.5402147223987503	1.52671990193823	expressed	-1.0470731551996182	0.00225870781601373	-1.2535458291642292	0.06331972080925599
RP11-503N18.4	ENSG00000248399.1_2	ENST00000502641.1_1	transcript_overlap	1.5882128199711	0.9745487390830592	0.208509264829785	0.0	0.0	0.525212326584949	expressed	-1.0468343787642158	0.14637762773498497	-0.8535025647378167	0.134389260448757
RP11-498P14.5	ENSG00000203279.3_2	ENST00000366109.2_1	promoter_overlap	7.00681297546847	6.18024162286551	14.3857383618124	14.9675385987324	8.70465174651099	13.5416539456372	expressed	1.0457741391455153	0.00469477352770191	0.6749228482706593	0.0495771375281263
RBM26-AS1	ENSG00000227354.6_1	ENST00000456602.5_1	promoter_overlap	2.9977355928512903	2.6279116716084503	0.8712345603712429	0.823008044348543	2.2587118038189	2.69565102775091	expressed	-1.0455811859225892	0.0040441235180456395	-0.1329414595354654	0.0599041750144085
CTD-2117L12.1	ENSG00000250127.1_1	ENST00000504333.1_1	intergenic	0.8501956875568041	0.521360073027646	2.1540840983799	2.8018131603443397	0.39967511451311	0.52271450419935	expressed	1.0448221657195793	0.0112045317638274	-0.20626592402693572	0.0846373395631954
TEX41	ENSG00000226674.8_2	ENST00000626363.2_1	intergenic	4.43156351740944	3.56713602704772	2.28348943656801	0.564954157933079	0.0	0.0	expressed	-1.0442187664983396	0.20099920034907104	-2.321740466610731	0.0425887041117542
LINC00969	ENSG00000242086.8_2	ENST00000445430.5_1	promoter_overlap	2.3942151102024103	2.23004887765102	5.37873737241329	6.28106201766165	3.49001914326168	2.64521484793613	expressed	1.0441042232671343	0.00155633449500455	0.29642367452058316	0.0360437204450404
CTD-2269F5.1	ENSG00000250320.5_1	ENST00000507060.5_1	promoter_overlap	0.921668808011007	1.2020947427212099	0.0	0.0	0.5778506917300279	1.19209885966711	expressed	-1.043961613509709	0.0195450824220143	-0.12941639570174876	0.14114871900261403
APCDD1L-AS1	ENSG00000231290.5_2	ENST00000447767.1_1	promoter_overlap	0.044916945870504994	0.0511563335325388	1.0274273211346001	1.29313311408809	0.0	0.0	expressed	1.0435293067745814	0.00189987309800975	-0.06768915484451846	0.0425920175064436
SNHG1	ENSG00000255717.6_1	ENST00000535076.5_1	intergenic	62.25872268485929	68.6672796463304	35.5390338309036	26.9648020810469	91.3844498245516	68.0965578875849	expressed	-1.0431664827927596	0.0190744695640916	0.28074114987469595	0.03469675656183
RP11-361L15.3	ENSG00000280416.1_1	ENST00000623356.1_1	transcript_overlap	1.00238608434634	1.26018156909411	3.23286619418009	3.5511042011708396	7.76948616267356	24.8918509099546	expressed	1.04315045994467	0.15357588800753	3.023532670814833	0.0261477699204933
AC093642.4	ENSG00000226423.1_1	ENST00000412193.1_1	transcript_overlap	0.823156659536661	0.8646516437644359	2.7145579753587503	2.8817208709894198	1.2842994005584099	2.36466963080256	expressed	1.0425292006186055	0.012338550575721	0.6152239268900732	0.061167260653122
SCAANT1	ENSG00000280620.1_1	ENST00000626439.1_1	promoter_overlap	1.05561205093299	0.9559704684955871	1.83765464813212	4.42130804909078	0.75165034058235	0.520321288504448	expressed	1.041789120309463	0.127227773499834	-0.29401123534223766	0.0840322644487968
RP11-396J6.1	ENSG00000255130.1_1	ENST00000526382.1_1	transcript_overlap	0.82143589703347	1.29595948261594	0.0	0.0	2.80446196607823	3.58342738805148	expressed	-1.0417319924705033	0.0139997281451966	1.0265758382890862	0.0337119819885024
MIR663AHG	ENSG00000227195.9_2	ENST00000608521.5_1	transcript_overlap	13.4679578999489	21.390867987301604	7.96517486234509	7.94564912056197	15.380118666326599	50.325124343518894	expressed	-1.0411784059649531	0.0341577073411587	0.877257443002211	0.263872843346208
CTD-3076O17.1	ENSG00000254744.3_1	ENST00000528696.3_1	transcript_overlap	1.65482180949129	1.27004851046096	0.0866993191573096	0.307071231704584	0.5548866027598249	0.286004565122906	expressed	-1.0408008636693995	0.0321646066459057	-0.7937421723333151	0.0712347919663272
CCDC18-AS1	ENSG00000223745.7_2	ENST00000455474.5_1	transcript_overlap	0.687613343301719	0.536685499412334	2.08161276626617	2.54861955389814	0.0	0.523950474564118	expressed	1.040073956951078	0.09892802847568	-0.3533018638536417	0.305744282296237
RP11-678G14.2	ENSG00000268081.1_1	ENST00000594564.1_1	transcript_overlap	4.47581075052438	4.7058820285209695	1.2103418234298	2.22756939839363	2.91972658079099	3.73535977392842	expressed	-1.0400141085324048	0.0184473121166226	-0.369518493037044	0.07163029905152901
TMEM26-AS1	ENSG00000237233.2_1	ENST00000389640.4_1	promoter_overlap	0.996956650142615	1.13799857263685	0.010924409204956	0.0	0.0	0.0	expressed	-1.04001285495884	0.00889830028824169	-1.0478717066096614	0.00991845903637811
RP11-90K6.1	ENSG00000239482.6_2	ENST00000498032.5_1	transcript_overlap	1.53365966911264	1.4432060840838603	0.21700195202713699	0.20540776151836604	0.254100114055494	0.554469366274324	expressed	-1.0387945765781756	0.0050177621533388	-0.8254019783006804	0.0639835749234031
RP11-77P16.4	ENSG00000249846.6_2	ENST00000504808.2_1	transcript_overlap	1.88825646397181	1.90593106489082	4.69122770033664	5.21089147380987	3.98682263010845	5.22195952271161	expressed	1.038540185180137	0.00257316092383226	0.9519512528715642	0.0210289499333276
TEX26-AS1	ENSG00000224743.6_1	ENST00000592950.5_1	transcript_overlap	1.2640040268009298	1.41265329991554	0.136986005100864	0.140156747297634	0.231380636989475	0.0	expressed	-1.0382529860627565	0.0130161751659186	-1.0675410871403732	0.08814076200447801
RP11-561I11.3	ENSG00000224525.2_2	ENST00000421878.2_1	transcript_overlap	4.115968424867	3.81679428243738	1.2431515808978602	1.59334850579111	0.0946457466322957	0.125903072528857	expressed	-1.0382316212757028	0.005712433608640179	-2.1612787564682314	0.0107142844119951
CTC-492K19.4	ENSG00000268366.1_1	ENST00000599050.1_1	promoter_overlap	0.537749323290223	0.27945739182936896	1.78149640719657	2.00318959141083	0.981844601430144	0.877141521221312	expressed	1.0379732231523167	0.025741938570107002	0.45395642912967915	0.0650171237812432
CTB-50L17.8	ENSG00000280239.1_1	ENST00000624986.1_1	promoter_overlap	2.10970268956711	2.2893902526901	0.47538445649145594	0.642143090198181	1.7280779233227	2.06924043291077	expressed	-1.0374651128027501	0.0026822878624023	-0.1424817081535054	0.0592189591030323
MIR663AHG	ENSG00000227195.9_2	ENST00000601079.5_1	transcript_overlap	13.6906428690577	18.427219826096998	7.25515824818462	7.369743310470071	13.975209984616999	45.599235283354794	expressed	-1.0371814742408327	0.0117298938404838	0.8518044531368065	0.26677494352369396
RAB11B-AS1	ENSG00000269386.5_1	ENST00000593581.5_1	promoter_overlap	2.4247874022722002	2.9225037088174397	7.06904603917832	6.005347130298739	4.70443377739941	7.018975651803269	expressed	1.0368155838820892	0.00981412704052898	0.9013546049711426	0.0336129631933243
RP11-318E3.9	ENSG00000272764.1_1	ENST00000608273.1_1	promoter_overlap	4.4748256177180705	6.09354851473689	2.43204932428882	1.6955777483243897	4.5509317873200095	6.34808192146533	expressed	-1.0363976295700428	0.0590936561914467	0.03746272555739847	0.0801719312532343
AC114803.3	ENSG00000230432.1_1	ENST00000417355.1_1	promoter_overlap	1.7143493993026497	0.386029975867754	0.0	0.0	2.9237857795211695	5.24152160745871	expressed	-1.035757396890846	sleuth NA	1.3098245392457133	0.0678392514634379
LINC01569	ENSG00000262468.5_1	ENST00000573042.1_1	intergenic	0.739909381964389	0.843374306496333	2.73958320679474	2.5885881677558102	0.9996112906857091	1.39481571850871	expressed	1.032170976096255	0.00273748624481084	0.29439279795066947	0.0519808559074106
LINC01503	ENSG00000233901.5_1	ENST00000436710.5_1	intergenic	2.07150090862571	1.8538873644479799	0.471981752897121	0.427038069286124	0.667933856185972	0.738017910846297	expressed	-1.0313444946966883	0.0171127251556985	-0.7988516880119088	0.0745430636914219
RP4-758J18.10	ENSG00000225285.1_1	ENST00000434150.1_1	intergenic	1.5592441794660201	1.6970307577156498	0.192067647887041	0.380967818088927	1.2826884432897199	2.51910553964862	expressed	-1.0305693970176746	0.0552829332059081	0.14245832758177984	0.0906916042166578
SMIM2-AS1	ENSG00000227258.5_2	ENST00000444663.5_1	transcript_overlap	3.29430597525083	3.29643093121866	0.8049728391051209	1.40096699482907	0.567092496847536	0.8268640309981129	expressed	-1.030353677454857	0.0165363853434777	-1.339813803928485	0.0483324520470624
AC108448.3	ENSG00000234791.1_1	ENST00000455154.1_1	intergenic	0.808215280282968	1.27605753461451	0.0	0.0	0.381676747628951	0.700776093445393	expressed	-1.03007923633183	0.0593345862114237	-0.40600041355079497	0.0889768789102528
KB-1991G8.1	ENSG00000253217.1_1	ENST00000519566.1_1	intergenic	0.099579473409542	0.0335685470953149	1.12125865638225	1.2346838714978001	0.035407339568274	0.0761893588140019	expressed	1.030000840640372	0.0245860031519318	-0.014649763307042398	sleuth NA
AC159540.1	ENSG00000230606.6	ENST00000598560.1	transcript_overlap	1.28398347199706	1.00753907966744	2.7922002390705605	3.96528671404132	1.0201873807622701	0.46626029399473706	expressed	1.0290273540361992	0.009491364405313459	-0.2997317501115758	0.0929807200900994
RP3-335N17.2	ENSG00000228689.7_1	ENST00000589278.6_1	transcript_overlap	2.92950963658157	2.9954337571336698	0.695423169674176	1.18948379841984	0.309090404170237	0.43759158191545794	expressed	-1.0285205795927934	0.00980569001910103	-1.5287107471704262	0.0186826040045402
C1QTNF9B-AS1	ENSG00000205861.11_1	ENST00000382133.8_1	promoter_overlap	1.3277893028243501	1.14324308067799	0.129793373172517	0.0627043297483974	0.831375991081547	1.07561121283635	expressed	-1.02803266413911	0.0219281294065297	-0.19455146485386635	0.0821076011443666
CTD-2017F17.2	ENSG00000274383.1_1	ENST00000619654.1_1	transcript_overlap	2.6813120088477405	1.85169230219401	5.85377464887624	5.45861469111143	4.477886873605769	8.94002056068323	expressed	1.0269510360346226	0.0150627005960275	1.2387884746741797	0.0461132301344531
RP11-303E16.2	ENSG00000261061.1_2	ENST00000566639.1_1	transcript_overlap	10.916791868816599	11.304315317279999	5.246580835334731	4.63991904813329	17.7358735319927	25.042072747567396	expressed	-1.0269408549916892	0.00532091144058417	0.8865235466763399	0.0299815425961142
LINC00894	ENSG00000235703.5_2	ENST00000444489.5_1	intergenic	0.147183320366988	0.161985249346796	1.32750514482639	1.37044031876502	0.6451135437921639	0.7805299052844781	expressed	1.0246564718778362	0.00217629586534078	0.5690015053950076	0.0181479490520879
RP11-126L15.4	ENSG00000236305.1_1	ENST00000412754.1_1	promoter_overlap	3.6006188278355302	3.2202295815403597	0.782459114796253	1.55436596033528	1.46310744632338	2.0960955936515	expressed	-1.0242781705722737	0.0425974723015221	-0.6660393492537571	0.0779673044233504
RP11-182L21.6	ENSG00000272447.1_1	ENST00000605920.1_1	promoter_overlap	2.45817748181372	2.64145262752137	6.419160255509781	6.01903369282312	4.2500870403847095	4.6916711286118895	expressed	1.0240745216989164	0.00362762814063424	0.6240288079429985	0.0311031907936682
STX18-AS1	ENSG00000247708.7_1	ENST00000514763.1_1	promoter_overlap	1.43055392862191	1.28907466259015	0.0	0.321305202801051	0.129981961771784	0.455237920146476	expressed	-1.023737112695339	0.10166361633974601	-0.8683863399202949	0.0841300538160736
RP11-666A1.5	ENSG00000237253.1	ENST00000415104.1	intergenic	0.28672633819957105	0.42384084501238206	2.12673582878226	1.3842988685887803	3.48590298507642	6.992208278936441	expressed	1.0237284448561634	0.11128605008334501	2.2027329080945934	0.0250560529605142
RP4-614C10.2	ENSG00000283196.1_1	ENST00000635968.1_1	intergenic	0.526700957150454	0.49521426971033705	1.917614272037	2.22486584931147	0.36823366974165705	0.562608721335922	expressed	1.0233580942052771	0.00886627367990582	-0.04414780168264773	0.0887801668875239
THAP9-AS1	ENSG00000251022.6_2	ENST00000505028.5_1	promoter_overlap	0.0	1.2278878428444	2.02652241242578	2.53454523816204	1.25038729525537	0.0	expressed	1.023340145511187	0.24364742959852498	0.010021179476629114	1.0
USP2-AS1	ENSG00000245248.7_2	ENST00000577297.5_1	promoter_overlap	1.1525947374144099	1.3200421818638	0.0	0.20074991989230398	0.0168837587834579	0.131784139250972	expressed	-1.0231304323994659	0.0736021977179226	-1.0576831332122782	0.0526859782105822
RP11-1058N17.1	ENSG00000266905.1_1	ENST00000587659.1_1	intergenic	0.389591969212313	0.131530431974678	1.1017390433057601	2.02096500906875	0.0688165511440841	0.0730051137461662	expressed	1.022839384030862	0.0815189610601291	-0.23522780157933093	sleuth NA
AP000344.3	ENSG00000234928.1_1	ENST00000449711.1_1	intergenic	0.0852167306592694	0.103545314783133	1.26231651887995	1.1849177191094198	0.403607132538249	0.27770665139391604	expressed	1.022793275856908	0.0104827086432221	0.2928249440190079	0.058643084330842005
AC073283.4	ENSG00000234690.6_1	ENST00000419035.1_1	promoter_overlap	0.0831704641671905	0.0465504356859522	1.16253582246526	1.1646523095016001	0.146622111185744	0.127093205404409	expressed	1.0227654682759566	0.0036599126089380796	0.09438725357278924	0.0705927011545865
ZNF529-AS1	ENSG00000233527.8_1	ENST00000592880.6_1	promoter_overlap	2.6208334003914304	1.56851612510961	5.05129804952569	5.52161604932723	4.5730749572892195	10.6734890192979	expressed	1.0224593691371182	0.0234797371267424	1.4784492618206895	0.0507884693032112
TONSL-AS1	ENSG00000232600.3_1	ENST00000442850.1_1	transcript_overlap	0.847314200420498	0.9787016421483101	2.8153556623025797	2.94977590544451	1.1167514725390701	0.7961017610032081	expressed	1.021167521448444	0.0338695669561761	0.03237814994983734	0.0801983878460236
SNHG9	ENSG00000255198.4_1	ENST00000531523.1_1	promoter_overlap	16.6503924682048	20.750329444660398	41.080849294212705	36.884629375851496	73.34538016994229	150.566973451483	expressed	1.0211552552954464	0.0149131909943337	2.5194691955747794	0.0225171247099144
FOXD3-AS1	ENSG00000230798.5_1	ENST00000427268.1_1	transcript_overlap	0.649584514023745	1.4087395213871599	0.0	0.0	0.0	0.0	expressed	-1.020884061155891	0.025249015710327997	-1.020884061155891	0.0255017097147239
RP11-640M9.1	ENSG00000236943.2	ENST00000426786.1	transcript_overlap	2.05796631939131	4.3216463970030796e-07	0.0	0.0	0.0	0.0	expressed	-1.020757044601261	sleuth NA	-1.020757044601261	sleuth NA
STX18-AS1	ENSG00000247708.7_1	ENST00000499430.6_1	promoter_overlap	2.40817706862433	3.23440372056523	0.827519117272567	0.939706461252038	1.22168464195513	0.3489146983483	expressed	-1.0205574744979113	0.01212276271333	-1.0978936407352273	0.0824143089556786
RP11-292E2.2	ENSG00000241912.1_1	ENST00000462300.1_1	intergenic	0.189596757896589	0.13594538174263698	1.26637565205381	1.45130665973536	0.521361115373163	0.0	expressed	1.0205111886825236	0.0585487100145768	0.1166356769915594	sleuth NA
SERPINB9P1	ENSG00000230438.6_1	ENST00000545177.4_1	intergenic	0.966478531207543	1.2881168776511798	3.3104795656864305	3.3202974168984105	0.4098269565541551	0.637173124454567	expressed	1.0204684981348182	0.00565716528425539	-0.4816324068361238	0.0767798826582613
RP11-326C3.7	ENSG00000254910.1_1	ENST00000526612.1_1	transcript_overlap	3.0873254998859	3.11788978101318	6.212915504826441	8.4198162619476	11.2819294394896	18.5397257478028	expressed	1.0194120454633182	0.0147883755375352	1.9553957872181253	0.0146811275775063
LIPE-AS1	ENSG00000213904.8_1	ENST00000594624.6_1	transcript_overlap	0.393782087642802	0.344700803509307	1.86422179393949	1.68281759982259	0.9399008567836179	1.59049503763411	expressed	1.0183411041140744	0.0038881812362906	0.7262602604600861	0.0303829957248093
AL163953.3	ENSG00000237356.5_2	ENST00000425648.1_1	intergenic	0.0978302026630673	0.065966694676625	1.35577444465448	1.0253562058840602	0.31316983709714896	0.374442889460706	expressed	1.0177381498147435	0.0256844831285535	0.31276017856498883	0.066211990394044
AC007879.4	ENSG00000225916.1_1	ENST00000454444.1_1	transcript_overlap	0.0	0.0331494000392721	1.1071220644353401	1.0087795237685	1.4337278308505201	1.91901971440806	expressed	1.0174922562944606	0.0194173063695478	1.3965633802884179	0.0134980467852467
MYCNOS	ENSG00000233718.5_1	ENST00000439180.1_1	promoter_overlap	1.1970096146017701	1.97880554434064	0.280347299695838	0.27696450878661	0.482417515991129	0.548479485712165	expressed	-1.017158019525126	0.10832992754039801	-0.7720412698994907	0.0927021419506036
LINC01363	ENSG00000231605.5_1	ENST00000428030.5_1	intergenic	0.320204318535246	0.13029646346000598	1.27966628041604	1.6771476041371203	0.12928239390432597	0.5034432354965421	expressed	1.0163364832496533	0.0627197335621629	0.10348057101714477	0.18585826799800303
CTD-3157E16.2	ENSG00000276855.1_1	ENST00000612568.1_1	promoter_overlap	10.906433104365899	10.4282968589154	23.4183798922193	21.7812445975034	22.5012177270779	31.431414793076897	expressed	1.0162966097696644	0.00438341746845305	1.2612114615889747	0.0172010106235103
TMEM161B-AS1	ENSG00000247828.7_2	ENST00000506584.5_1	promoter_overlap	3.9163928056102697	3.7186254577226094	1.5084984408551299	1.25937035217918	1.0154676686262298	1.88201493176958	expressed	-1.0149428663491256	0.0100410561957447	-0.9762470342296697	0.0735336727711554
AC007106.1	ENSG00000251410.1_1	ENST00000509666.1_1	intergenic	0.0583444970079579	0.0295180031922334	0.909575073583961	1.3080984984667399	0.0	0.0	expressed	1.0144207378357566	0.0196872711764138	-0.0620267038564694	sleuth NA
MIR22HG	ENSG00000186594.13_2	ENST00000573075.5_1	promoter_overlap	0.0	0.0	0.728127437174138	1.3118212627594399	0.0	0.0	expressed	1.014336973466842	0.0200617064451137	0.0	sleuth NA
RP11-452F19.3	ENSG00000228106.5_2	ENST00000435378.5_1	promoter_overlap	3.12745272438451	2.8871324740003104	1.03515986871544	0.9333332840305341	0.946915727185764	0.7603956784191049	expressed	-1.0140365381613343	0.0129494432860267	-1.1122545511117534	0.10722429699562701
RP11-452F19.3	ENSG00000228106.5_2	ENST00000426045.5_1	promoter_overlap	2.555340242622	1.53285850352938	0.75185680698523	0.26840496400437697	0.989259336243366	0.965897114580134	expressed	-1.011341859965878	0.265546659560484	-0.6222806923452744	0.425841362898837
H19	ENSG00000130600.16_2	ENST00000412788.5_1	intergenic	0.7659986973249928	1.26296614500979	0.0	0.0	8.279171426741941	9.524824827614859	expressed	-1.0104092162557934	0.0047063349566834395	2.2973104601791325	0.0254510570712961
LA16c-381G6.1	ENSG00000260532.1_1	ENST00000561511.1_1	intergenic	0.18466850091405101	0.166751252342495	1.1940451426704701	1.5421068538679499	0.12161058585090802	0.0427678011938845	expressed	1.010183283602307	0.00276958820615933	-0.11957935817578066	0.08840656370669699
RP11-120M18.5	ENSG00000267461.1_1	ENST00000589826.1_1	promoter_overlap	0.16864469608103	0.0568982262834357	1.3181806130376799	1.1637285162423798	0.11920908088191198	0.0	expressed	1.0099560732714195	0.0581340811047213	-0.07063139439748059	sleuth NA
RP11-18A15.1	ENSG00000254261.1_1	ENST00000523363.1_1	intergenic	1.4824694604759698	1.95357044491355	0.409822402024211	0.289599775277909	0.0477289918826452	0.25572720883698	expressed	-1.0099054214476728	0.0369488233268291	-1.2387558808696824	0.053042927950071005
RP11-118K6.3	ENSG00000273001.1_1	ENST00000607898.1_1	promoter_overlap	2.11746456109792	2.2973942932159503	0.43854102138100604	0.747391920568111	0.29499837717625105	0.42350806322118	expressed	-1.0097016210515117	0.0197749609351369	-1.238603276126827	0.046173497776003
RP11-115J16.1	ENSG00000254235.5_1	ENST00000522836.1_1	gene_nearby	0.0	0.11177468890398999	1.14773300686563	1.1007099148760902	0.0474020778420058	0.0	expressed	1.0084782644911967	0.0452367896174143	-0.04466146477917079	sleuth NA
RP11-250B2.3	ENSG00000233967.6_1	ENST00000452402.5_1	intergenic	1.01065658044109	0.8657395895152651	2.42930309881244	3.36254640197608	1.9757087661663502	1.5050699857488399	expressed	1.0072497895364616	0.0126668234920675	0.4996648745813163	0.0505306958315526
C17orf100	ENSG00000256806.4_2	ENST00000542475.2_1	promoter_overlap	1.40709297096892	1.2345455472896498	3.75806843155065	3.5717299494963397	2.44058420706795	2.18609129110876	expressed	1.007211731677932	0.00328097324241543	0.5136511009924394	0.0338249886529079
LINC01128	ENSG00000228794.8_1	ENST00000449005.5_1	promoter_overlap	2.65595591280272	3.3245228209053703	6.76092424972547	7.27706980470225	2.7356022903991097	3.12147443959876	expressed	1.0069465099000903	0.007321178115727371	-0.022482644137410832	0.0613995707300251
AC114808.2	ENSG00000236665.1_1	ENST00000428335.1_1	transcript_overlap	0.8514950959549521	1.3434177050596898	0.0442555101948756	0.0437041343683125	0.0	0.0	expressed	-1.0065469936896747	0.0270609140660576	-1.0686408219043724	0.0154172972561933
NUTM2B-AS1	ENSG00000225484.6_2	ENST00000601369.5_1	promoter_overlap	5.008285919500509	5.53687639486612	11.318380881419499	11.876803541345598	11.638332446393699	13.1734461959746	expressed	1.0060168794935247	0.00358702257012521	1.0957357911006365	0.0147025810942642
AC005944.2	ENSG00000267469.1_1	ENST00000592758.1_1	transcript_overlap	14.5617087017917	12.988620534409803	33.403131120738	23.919052543815397	7.63654748917763	14.160675999577	expressed	1.0053975004004334	0.0361618817683778	-0.31238094562312513	0.18844276608911897
CTD-2509G16.2	ENSG00000255002.1_1	ENST00000531609.1_1	intergenic	2.0356059238854702	1.90506586026457	0.36911628002132496	0.592132962561413	0.135382434433544	0.23015285195459198	expressed	-1.004420158901179	0.00450016296912071	-1.328459401851593	0.0164186642601234
CTC-526N19.1	ENSG00000277013.1_1	ENST00000610908.1_1	intergenic	3.2314602703113198	3.19784732410234	7.43350085704769	7.47576916337133	0.161439653708759	0.267156444105741	expressed	1.004328345035394	0.0023539845715993602	-1.7952915553493878	0.00899732582105337
TPT1-AS1	ENSG00000170919.15_2	ENST00000521336.5_1	promoter_overlap	0.900185487595076	0.639372292787378	2.3550445250202596	2.74196694129031	1.34960840742345	0.38448583310786205	expressed	1.0036425107998466	0.0297362513168598	0.0771892121149436	0.17574967425986301
DNAJC3-AS1	ENSG00000247400.3_1	ENST00000499499.2_1	promoter_overlap	1.31671130529409	1.51947901975874	3.9495580337800495	3.74493346083829	1.08395463467097	0.800743504086082	expressed	1.0032942045932387	0.0028825181346715	-0.3160685239251041	0.0554339359930908
TMEM161B-AS1	ENSG00000247828.7_2	ENST00000501869.6_1	promoter_overlap	1.54395067869407	0.6682236868628499	0.101545763280205	3.79123102668904e-08	1.79373017622004	2.95789555046143	expressed	-1.0031142598520029	0.0629710202510333	0.6806697722634469	0.0810664932316216
RP11-568J23.5	ENSG00000270184.1_1	ENST00000602706.1_1	transcript_overlap	0.34379578807186	0.680248454334272	1.86213721603376	2.19753100734267	0.608545493158174	0.11678540838878501	expressed	1.0027595593300265	0.0196221226676771	-0.15004783839448457	0.183214377409105
RP11-75L1.1	ENSG00000256582.1_1	ENST00000541404.1_1	intergenic	0.256402452652113	0.291735341322583	1.5405583990026	1.5615545702486298	0.0684133325516176	0.0	expressed	1.0016515475809538	0.0243071602913704	-0.30091878610757977	0.077828890437507
CTC-296K1.4	ENSG00000267405.1_1	ENST00000591137.1_1	gene_nearby	1.14187023762947	1.09443032719745	0.0780758191614786	0.0385093303901932	0.160534620214588	0.0691539199329437	expressed	-1.0010664229476085	0.0255726324995471	-0.9259627543325993	0.0516258508869194
RP11-3B12.3	ENSG00000219445.2_1	ENST00000420224.1_1	transcript_overlap	0.592802695093057	0.66610716747436	2.33644205757444	2.18437903868013	0.263541790397952	0.48435278912515706	expressed	1.0006641893685249	0.0029002789247847198	-0.24606279192627314	0.0890302717823501
RP3-467D16.3	ENSG00000282024.1_1	ENST00000632346.1_1	transcript_overlap	89.7084401821459	90.5349350955845	185.46097597605097	177.100365205807	1.48695586604554	2.57842497125419	expressed	1.0002952110523162	0.0022587621384897102	-4.9091243288081206	0.00465283217826254
LINC00506	ENSG00000281392.1_1	ENST00000629295.1_1	intergenic	4.2540863394824395	3.7541927143254195	7.94908185919246	10.0651681488944	2.71397854111646	4.556157744552809	expressed	0.9998336339482218	0.00344279386524076	-0.11053146680973373	0.21195593141998603
DUBR	ENSG00000243701.5_1	ENST00000466734.5_1	promoter_overlap	1.27547197160158	1.15969275564136	3.4390178718698197	3.4271893234398503	0.365357340438608	0.354416819501374	expressed	0.9993293884713474	0.0021871407017464302	-0.7055008285648482	0.0367963717792767
RP11-431M3.2	ENSG00000254033.1_1	ENST00000518178.1_1	transcript_overlap	0.0946112280649159	0.0	1.01964986467007	1.16752141423365	0.0542712575531419	0.0537605602821742	expressed	0.9992934373992309	0.0364540951699522	0.009214146388938745	sleuth NA
STARD4-AS1	ENSG00000246859.2_2	ENST00000513221.1_1	transcript_overlap	1.6738907421799298	1.79538454641897	4.4461567970959806	4.4839180203758096	1.8001708301923098	0.255859320738075	expressed	0.9988816912891347	0.0140746490074303	-0.43128130322812785	0.44202749735063596
RP5-967N21.11	ENSG00000275632.1_1	ENST00000619201.1_1	transcript_overlap	4.67200188829504	5.75027969965062	2.25602982258668	1.9607830762940002	9.98349209397519	17.3971949136918	expressed	-0.9986831109300247	0.0118665353586456	1.2419379545403342	0.0379970869461211
RP11-165A20.3	ENSG00000273107.1_1	ENST00000610158.1_1	promoter_overlap	2.25770404017159	1.87785764269905	0.670885130687914	0.39986249271820096	0.437421048801533	1.02649210809274	expressed	-0.9986054762165107	0.11348857229903098	-0.8247926611417418	0.0865689054265553
MIR2052HG	ENSG00000254349.5_2	ENST00000523442.5_1	transcript_overlap	1.07942751232015	1.1503220860364098	0.0541642602450204	0.0641057914853572	0.0702441670259155	0.0	expressed	-0.9976857323609901	0.0298577688108955	-1.030771327262273	0.0366061398141286
RP11-240G22.4	ENSG00000275467.1_2	ENST00000614016.1_1	transcript_overlap	1.03623266095318	1.1782453069651002	0.0	0.111164144249505	0.0458687345121824	0.0	expressed	-0.9973151874072788	0.0318043947260403	-1.0426403578974044	0.0311214719263479
RP11-250B2.4	ENSG00000279022.1_1	ENST00000623431.1_1	intergenic	0.9883129736506491	1.45381986598218	3.62248514434138	3.2435174831125804	0.286373951295871	0.20458176706958398	expressed	0.9970312534861562	0.0273985523711003	-0.8345531614957054	0.0655139720874429
LINC00969	ENSG00000242086.8_2	ENST00000629990.1_1	intergenic	0.473515844246573	0.424880003608019	1.69125184669508	2.0911567826268103	1.7169420417346999	3.3594181844884403	expressed	0.996415920160394	0.0183069863206435	1.2877528469774233	0.0262047959616668
RP11-256I23.2	ENSG00000269068.1_1	ENST00000597192.1_1	promoter_overlap	3.5394097415140005	4.0384811687554905	1.82512727379141	0.976204175404926	0.8648482710837591	1.1365947140321102	expressed	-0.9962734710743468	0.0428861029264029	-1.2591876507239348	0.0497055642478901
CTC-338M12.5	ENSG00000250222.1_1	ENST00000508877.1_1	promoter_overlap	0.359523313972225	0.21225220410286497	1.27649084993032	1.85363976062652	4.48801480773369	5.75163879602949	expressed	0.9962308365922155	0.0964948445857339	2.250726103570027	0.018840897053264
AC010729.2	ENSG00000236106.1_1	ENST00000413960.1_1	intergenic	1.06965223108402	1.16628904442366	0.0530526439511895	0.07270461373558701	0.388659292432274	0.421410366875872	expressed	-0.9947057253216268	0.0035307956070939296	-0.5920766947204016	0.0523203575833076
AC004538.3	ENSG00000230333.6_2	ENST00000441110.5_1	intergenic	0.0	0.0	1.1325812704001899	0.8522522570414179	0.0500858110213107	0.0	expressed	0.9945194546671688	0.0128553700973448	0.03568429828872854	sleuth NA
RP11-758M4.4	ENSG00000253706.5_2	ENST00000522914.1_1	transcript_overlap	1.81551422474274	1.50395538891745	0.0	0.671664983349711	0.0	0.45110592888883705	expressed	-0.9935432959794289	0.171148915748677	-1.1178495724734612	0.14109842449926502
RP11-319G6.1	ENSG00000248932.5_2	ENST00000504670.5_1	promoter_overlap	1.1797000890923999	2.11598139240576	4.04259703446621	4.49133162156944	2.2401863579070698	3.6844035634935097	expressed	0.9921553372630136	0.0347535480262379	0.5815199299531802	0.07464263600384301
RP11-770J1.5	ENSG00000254873.1_1	ENST00000531742.1_1	promoter_overlap	0.121562783513125	0.8363383212634801	2.72363291689912	1.15948153147975	11.891259059112	11.8954141104121	expressed	0.9920062844817091	0.21876374994205802	3.123979934990714	0.0337766329141785
RP11-440L14.1	ENSG00000249592.5_2	ENST00000503571.5_1	transcript_overlap	0.615507029073498	0.48864329076255103	2.34875443284877	1.82437738988769	1.6272265180144598	1.15879573413797	expressed	0.9918041770376387	0.0261897590415181	0.6246286822099064	0.0541881009072473
RP5-1065P14.2	ENSG00000236975.1_1	ENST00000433734.1_1	intergenic	0.17542731721555804	0.17750589291368696	1.1395262403831699	1.5358262228470099	0.0	0.03366704814939701	expressed	0.9906147611989623	0.0225992663830683	-0.21037686852282106	0.0819240350789282
CTD-2147F2.1	ENSG00000259485.1_1	ENST00000560314.1_1	transcript_overlap	3.85356238877532	4.2048533671312	1.61768656924985	1.44555425494433	2.39925986801199	2.94482397738704	expressed	-0.9902700820535706	0.0106922905824073	-0.4537486574986515	0.0685655188989421
RP1-197B17.5	ENSG00000276390.1_2	ENST00000611728.1_1	transcript_overlap	1.89977946381517	1.63083106781827	0.37255878446821705	0.414119434484622	1.5273442014094099	2.8323473651002997	expressed	-0.9888923279752773	0.0252796340219565	0.20151804879427407	0.0827924073830598
RP4-758J18.10	ENSG00000225285.1_1	ENST00000430109.1_1	promoter_overlap	1.38373746527247	1.53551970120429	0.225411654549315	0.253344163145779	1.2981673577521398	2.6566403317471803	expressed	-0.9888243190302312	0.0468534225353771	0.27561443948296627	0.0873687816868111
RP11-64I5.1	ENSG00000280451.1_1	ENST00000624663.1_1	intergenic	1.51150806885408	1.2819451294963402	0.227675758255678	0.18783992432072896	0.11936764729622601	0.0718099279830443	expressed	-0.9887341270016387	0.00514166332454278	-1.1293589398519819	0.0220570085363456
RP1-46F2.3	ENSG00000258240.5_1	ENST00000546852.5_1	transcript_overlap	1.1991603728217601	1.04264018827052	0.0	0.137595218589978	0.0	0.0	expressed	-0.9886881046490787	0.0438650957121699	-1.0846767905320263	0.0140732924465672
RP11-445O16.3	ENSG00000224799.1_1	ENST00000430456.1_1	intergenic	0.558472381749679	0.599445514772705	1.8645231370178201	2.39969532417977	0.978406968128092	1.13184091092792	expressed	0.9881608640024115	0.0143472501903862	0.38025173925528416	0.0624333055990412
MIR503HG	ENSG00000223749.8_2	ENST00000445415.1_1	intergenic	1.3712427189676801	1.15025851143234	0.0938482285325876	0.186221961685903	0.60145367366675	0.926330370556913	expressed	-0.987723618945306	0.0848289160431247	-0.3580396082743829	0.084746949635458
AC092415.1	ENSG00000235493.1_1	ENST00000437506.1_1	intergenic	1.92110209420809	1.3084931804181201	0.29389678177256395	0.34381118273982303	0.251945916668185	0.122860157106121	expressed	-0.9874144541464276	0.0392859274385338	-1.138889590650652	0.0649709955123545
RP5-1159O4.1	ENSG00000272894.5_1	ENST00000609307.1_1	gene_nearby	0.48943077254429496	0.20158699699430702	2.06291168234196	1.2695586212567	0.0	0.22405947877118498	expressed	0.9866521087272679	0.181312440959833	-0.2749565464699141	sleuth NA
CTD-2337A12.1	ENSG00000251314.2_2	ENST00000502645.2_1	promoter_overlap	0.0491162597207417	0.0	0.906763047576097	1.15308132736247	0.0	0.0	expressed	0.9864225858161507	0.0292791199106689	-0.035001840163872505	sleuth NA
PROX1-AS1	ENSG00000230461.8_2	ENST00000627511.2_1	transcript_overlap	0.0947787138727846	0.0	1.09723920847746	1.0482101861248299	0.453433561278906	0.276484896139389	expressed	0.9847306580411007	0.0291774895844903	0.3820600085257192	0.0775249425193747
KC6	ENSG00000267313.7_1	ENST00000595135.5_1	intergenic	0.77592815131225	0.6555432234928361	1.9436472435266599	2.8457711395077596	1.0093617273831401	0.3039096439262	expressed	0.9844606711584846	0.0163684937013569	-0.050570948582929195	0.16557185712601902
RP11-549B18.1	ENSG00000259985.1_1	ENST00000565978.1_1	promoter_overlap	4.13749220918043	4.54893063115422	1.50917481451846	1.8930884583710101	1.7544558863884399	1.7058877634171499	expressed	-0.9841431532506514	0.004431064865528821	-0.9687153520134102	0.0440157886607688
RP11-268J15.5	ENSG00000116883.8_2	ENST00000373137.2_1	promoter_overlap	5.304120288818309	4.69294212153582	1.98940308177282	2.0805649896693104	5.4369470637693	6.66971619433861	expressed	-0.9829203591849678	0.00262032003170342	0.2336955860382965	0.0475305064394885
RP5-943J3.2	ENSG00000272931.1_1	ENST00000609194.1_1	promoter_overlap	2.86127232301133	3.26129785987447	1.28089404178968	0.8302660828251051	0.412441530058914	0.9735054709543308	expressed	-0.9823907399947003	0.0184922225455123	-1.2623769127489535	0.0603170892758779
MIAT	ENSG00000225783.6_2	ENST00000453023.1_1	intergenic	1.20885470996139	0.74003657513429	0.0	0.0	0.0	0.0	expressed	-0.9814476502464035	0.015326886217837002	-0.9814476502464035	0.0168600951123867
SNHG12	ENSG00000197989.13_1	ENST00000474814.1_1	transcript_overlap	0.0840437770153644	0.0771405614166964	0.959330128472494	1.3072535397457	0.73575066562438	0.315693970826273	expressed	0.9812592074541505	0.0144345181887251	0.49767028300831967	0.0512865884638881
CTD-2396E7.10	ENSG00000268191.1_2	ENST00000596027.1_1	promoter_overlap	1.2272345438613101	0.9131168504569308	0.0	0.0975600269539019	0.0	0.0	expressed	-0.9810411177863918	0.0666998115892423	-1.049753215388108	0.0283229874893539
LINC01162	ENSG00000232790.2_2	ENST00000447262.2_1	intergenic	1.3737636957055	1.25490187427226	0.28817662462614196	0.057117164061375	0.0470923642063062	0.10095566956563301	expressed	-0.9808276722791723	0.0518970889777404	-1.1075700742530168	0.0459077124180619
RP11-679C8.2	ENSG00000250938.5_2	ENST00000508362.1_1	promoter_overlap	0.697252679792104	0.4900190168311261	1.80073776272581	2.48951133051793	0.10900657805675501	0.195677794628625	expressed	0.9807951429854225	0.0231119227436579	-0.4677528192293964	0.0819046513501358
TTTY15	ENSG00000233864.7_1	ENST00000457658.5_1	intergenic	3.2604461985463797	2.1028716546898	0.6276630825051159	1.10374758615508	0.0582840349627588	0.0	expressed	-0.9806348319580925	0.0276925206134836	-1.8389138977328794	0.0188062026954842
RP11-483F11.7	ENSG00000229278.1_1	ENST00000452391.1_1	intergenic	0.5061938125496189	0.513603523395391	1.87709573545757	2.08152419922618	0.44863994791308204	1.22525442657836	expressed	0.9805264984271396	0.0927568286619343	0.28285841822411506	0.0877226099944106
LINC00667	ENSG00000263753.6_1	ENST00000577439.1_1	intergenic	1.2754784820064298	0.8033715024819599	2.74694892823231	3.3009308056752795	3.7675913469659	3.69130717160464	expressed	0.9804462985184664	0.015118631516896998	1.213509745215709	0.0152078712668308
RP11-494M8.4	ENSG00000254951.7_2	ENST00000529488.5_1	promoter_overlap	0.0	0.0328133514845897	0.709868181925009	1.30101157994891	0.0	0.0	expressed	0.9804409615663219	0.019896457607966	-0.023477756132274978	sleuth NA
RP11-402D21.2	ENSG00000272817.1_1	ENST00000610263.1_1	transcript_overlap	1.5131322378794199	1.0997297135602802	0.173241301024241	0.16506585025120699	0.494092549479799	0.684863299914179	expressed	-0.9801976683521499	0.0333138670460201	-0.5371091377988333	0.0802645786416373
AC113189.5	ENSG00000233223.2_1	ENST00000417897.1_1	promoter_overlap	10.3111785917458	10.319605172698301	5.391288637603519	4.083115248666839	13.120431321843801	26.4053311988444	expressed	-0.9798673445908221	0.0209701998352798	0.8757201102032645	0.0793843577265742
RP11-21L19.1	ENSG00000254418.1_1	ENST00000534587.1_1	transcript_overlap	1.53524898761217	0.405604223161608	0.0	0.0	0.47269089115360496	0.30509860133069	expressed	-0.9785080128523693	sleuth NA	-0.5045707402631472	sleuth NA
LRRC75A-AS1	ENSG00000175061.17_1	ENST00000478103.6_1	transcript_overlap	0.393951042897761	0.179758414690071	1.72224201076349	1.3460747018926498	1.4577919725727	4.1104020491170195	expressed	0.9776574805185535	0.048015222896125996	1.5560998757898654	0.0350359731479026
RP11-141C7.4	ENSG00000272792.1	ENST00000608379.1	intergenic	1.6636356990885999	1.38685873117378	3.2027794381105603	4.74278206182834	2.33334850955054	3.2544973963938304	expressed	0.9776281932130588	0.0256759612297719	0.5872657499120495	0.0578935433871973
SNHG12	ENSG00000197989.13_1	ENST00000475441.5_1	transcript_overlap	10.048978154097	5.9135838985111	3.6791960306141602	3.44352018321234	11.585473119326	21.502458346877102	expressed	-0.9774577964942378	0.0406046932498361	0.9659817586963859	0.0725422371814861
RP3-399L15.3	ENSG00000228624.7_1	ENST00000522697.1_1	intergenic	3.0722114389575	2.64326742967208	1.2558846114634399	0.6636944448329151	0.0275606484923667	0.0955110025936654	expressed	-0.9770569775948476	0.0353344563749435	-1.8616026405647303	0.0200351602251234
RP11-16L21.7	ENSG00000224644.1_2	ENST00000450154.1_1	transcript_overlap	0.0848733062502098	0.0	1.1106454687779699	0.9919665232143129	0.0	0.094822916896602	expressed	0.9765830000508564	0.0805226049822275	0.00686857622437172	sleuth NA
RP11-815M8.1	ENSG00000238042.5_1	ENST00000412445.1_1	transcript_overlap	4.03592424605862	4.08834781999835	8.92217745668098	8.99619283488391	0.0328499556778515	0.20053935275538298	expressed	0.9762814297143527	0.00683659719295074	-2.1805115236627954	0.026528546439717002
OR2A1-AS1	ENSG00000244479.6_2	ENST00000468575.1_1	promoter_overlap	1.50691196391952	1.66871731202097	0.33267294610061604	0.298643900341213	0.7124502034402209	0.9079103215128741	expressed	-0.9759493034056163	0.0256337716407809	-0.5156009107308788	0.0766552289753597
RP11-35J10.4	ENSG00000254707.1_1	ENST00000527443.1_1	transcript_overlap	0.0	0.10253521185413302	0.8342954280397099	1.30077750764422	0.0360398490902221	0.0775361264639979	expressed	0.9757828143435107	0.0340804680956634	0.007556011091905368	sleuth NA
CCDC18-AS1	ENSG00000223745.7_2	ENST00000421202.5_1	promoter_overlap	3.55735692296386	2.99344519539128	7.05278659624511	7.76344507253203	2.24232374192352	1.3855615328977502	expressed	0.9757227846187614	0.0027670243381472	-0.6034668407564099	0.0558104496889125
CTD-2023M8.1	ENSG00000248693.1_1	ENST00000512978.1_1	intergenic	0.0	0.0	1.4085578142808997	0.523504108183322	0.0	0.0	expressed	0.9752860415484372	sleuth NA	0.0	sleuth NA
PCGEM1	ENSG00000227418.6_2	ENST00000606314.1_1	intergenic	0.236490122200151	0.131281699586182	1.22156920567149	1.43122237204869	0.138778738697648	0.0	expressed	0.9745665053137547	0.015286905879171999	-0.1467428172658382	0.26965121630475897
NEAT1	ENSG00000245532.6_2	ENST00000499732.2_1	intergenic	9.19289140443573	7.00888151576789	3.3848687123663503	3.8786704867837405	6.059282730523031	3.3774010697993897	expressed	-0.9744435855912017	0.0066597378109623205	-0.6704101945941312	0.077980223339795
RP11-560J1.2	ENSG00000271888.1_1	ENST00000607711.1_1	intergenic	3.3491080476528903	3.77647382393025	1.3531051997293702	1.29136642016284	1.39586793288055	1.6748788197892202	expressed	-0.9744020747345908	0.00501522645602806	-0.8477183279566598	0.0516974266336331
RP11-395B7.2	ENSG00000225946.1	ENST00000420080.1	transcript_overlap	1.7774504265560502	2.0212164761156	0.47279769771788105	0.47923075158956396	0.0770790834719446	0.20681787220696	expressed	-0.9740146417831488	0.00242552376853163	-1.3442237058018707	0.0240603739710736
CTB-78F1.2	ENSG00000253357.1_2	ENST00000517346.1_1	transcript_overlap	1.8279199579319798	1.8481414748445002	0.211230146381309	0.6792533063985501	0.0	0.0	expressed	-0.9735793906180434	0.0473937383906778	-1.5048902039654752	0.0116910360823357
LINC01060	ENSG00000249378.5_2	ENST00000503458.5_1	intergenic	2.1476617624171497	1.36848701392874	0.5467746775139539	0.26267089995697895	0.249695529775623	0.5613928946825201	expressed	-0.973375914644819	0.0725299450793944	-0.9725325331198349	0.0846373395631954
AC137932.5	ENSG00000260279.2_1	ENST00000564394.1_1	transcript_overlap	4.23551799216569	3.74496931529265	0.7310397642023991	2.3524032678562	0.270904963748764	1.31245843137026	expressed	-0.9733042883610681	0.116573263071145	-1.4777959011541328	0.0902271817950246
AC012146.7	ENSG00000234327.7_1	ENST00000623522.1_1	transcript_overlap	0.644719433776661	0.6281320402818591	2.04264132573944	2.3830486145908396	1.07094126589354	1.6531019210481297	expressed	0.9733032353037215	0.00303281324179084	0.5294740212038892	0.0438537992435928
RP11-655H13.2	ENSG00000223381.1_1	ENST00000421481.1_1	intergenic	0.837407254148165	1.08862460960234	0.0	0.0	0.0848561778958795	0.0455455880390566	expressed	-0.9730718817924415	0.0194921239284538	-0.8819463522504475	0.051838188455987
SNHG3	ENSG00000242125.3_2	ENST00000413987.1_1	promoter_overlap	53.9630093601571	54.0544009846226	27.6863412021207	26.375068662483695	92.1496650659833	119.21365880126001	expressed	-0.9726519178172799	0.00187276386981027	0.9555803556294644	0.0190796001329785
U73166.2	ENSG00000230454.1_1	ENST00000439898.1_1	gene_nearby	0.561030679322394	0.5983138894979599	1.81882479135935	2.37819278683362	0.304309971293524	0.617217364644011	expressed	0.9719487697281747	0.00250281405258546	-0.11290250262208722	0.134439563412211
RP11-206L10.9	ENSG00000237491.8_1	ENST00000609830.1_1	transcript_overlap	2.51009696825574	2.00471039750544	0.150148236394771	1.17142317624822	0.6655826584437701	0.5657180699701	expressed	-0.9718565886422342	0.165961934139814	-1.0116074962647967	0.0724158030345911
LINC01122	ENSG00000233723.7_2	ENST00000429664.5_1	intergenic	1.02777268691256	0.9124232936451151	2.19220151429291	3.53482155268104	0.0	0.0	expressed	0.9716453153787762	0.0294599792196341	-0.9782673893636251	0.0190499518751125
STAG3L5P-PVRIG2P-PILRB	ENSG00000272752.6_2	ENST00000310771.8_1	transcript_overlap	7.086450100051089	6.177260492926049	13.8631544492066	14.0698515247367	5.819459152415731	5.3410488236736695	expressed	0.9716314438892731	0.00242552376853163	-0.21389054651238176	0.0472126388067916
SLC8A1-AS1	ENSG00000227028.6_2	ENST00000627108.2_1	transcript_overlap	1.22121360995377	1.92347950453547	3.75727677984144	4.32161181077698	1.63545418288053	4.28078481922236	expressed	0.9701796333880383	0.107209786686149	0.6217301483370107	0.0890217206594328
RP11-115C10.1	ENSG00000254607.2_1	ENST00000550747.1_1	transcript_overlap	0.0528460465860207	0.106973939558056	1.13516615051154	1.0930809329845799	5.4384393044051205	9.9295355030066	expressed	0.9691486115371745	0.0548845379298841	3.0074465597600817	0.009419141903270391
STAG3L5P-PVRIG2P-PILRB	ENSG00000272752.6_2	ENST00000444874.5_1	transcript_overlap	3.80049810584687	3.88340513761159	7.54004307333997	9.410111634481689	4.09389048273444	2.8380116475039	expressed	0.9685490566517782	0.00357666552071421	-0.11662122158043682	0.0525784222450985
RP5-952N6.1	ENSG00000229051.1_1	ENST00000419450.1_1	transcript_overlap	0.0740070694489916	0.11587139176106699	1.2414778886958	1.04356859760361	0.0	0.0	expressed	0.9684600533697362	0.00299635552549588	-0.130850802120862	0.029808171059616004
RP11-620J15.3	ENSG00000257698.1_1	ENST00000546580.1_1	intergenic	7.512731991635491	6.11650178464127	14.407390869733401	14.1646358098753	19.08880682756	28.9851353157129	expressed	0.96796514258159	0.007613912858638491	1.6798129862420697	0.0162739142960236
RP11-214O1.2	ENSG00000266709.1_2	ENST00000583262.1_1	transcript_overlap	4.9376960420332	6.21492972329705	2.30041614105855	2.4288629360415803	0.750795962629178	0.915672339556953	expressed	-0.9668269861387832	0.005037085273601479	-1.8428878732042067	0.0125335910417381
CASC15	ENSG00000272168.6_2	ENST00000606336.5_1	transcript_overlap	1.32978493986268	1.54421106175726	3.65339401570624	3.8706074029474102	0.7048601065328041	0.609844609841814	expressed	0.9664627679581947	0.00502124755193368	-0.5562247109944579	0.0592189591030323
RP11-397A16.1	ENSG00000267284.1_1	ENST00000589662.1_1	transcript_overlap	2.53846475843734	2.0522968267236	0.281343321776283	1.09189716605001	1.07764722391346	0.676253449372644	expressed	-0.9663100074178721	0.0782324516037899	-0.8120547056993551	0.0727949651720691
LINC00969	ENSG00000242086.8_2	ENST00000600527.5_1	intergenic	0.0486786500051595	0.0189655178429128	2.03616693833716	0.0	0.7780996157190609	2.56425677031931	expressed	0.9649979206657523	sleuth NA	1.369488294915913	0.0594792968566834
RP11-867G23.10	ENSG00000254510.1_1	ENST00000527061.1_1	intergenic	2.32610950237579	2.3544271524800098	0.48580674283454	0.937000972135227	0.14341846695173402	0.4348125103908929	expressed	-0.9647837531153811	0.0344406872914504	-1.373582483660299	0.0510495390527207
RP11-404F10.2	ENSG00000228863.8_2	ENST00000630436.2_1	transcript_overlap	6.316879366381559	5.35251910961658	2.13894700629322	2.8743989717699097	0.0	0.0	expressed	-0.9627749532994998	0.00641148904972236	-2.772877853208924	0.00366559531723162
RP11-195F19.9	ENSG00000230074.1_1	ENST00000434627.1_1	promoter_overlap	1.32614984268318	0.91118685327515	2.92347630631037	3.3347586746476297	4.31004970794742	4.968950813008981	expressed	0.9626757008961367	0.0119078896710346	1.4124095562475703	0.015597382443231002
CTD-2336O2.1	ENSG00000253982.1_1	ENST00000518822.1_1	promoter_overlap	4.02831487157055	3.52430926655155	8.42237093683551	8.18293502128451	2.48421044057788	1.77338011309991	expressed	0.9617451093960424	0.005505704433497	-0.6102898374700186	0.0561600833166047
LINC00667	ENSG00000263753.6_1	ENST00000581471.2_1	promoter_overlap	1.9263478246690198	1.9560048028889498	4.533669714226191	4.922612911537139	3.14037113259073	3.92830551241933	expressed	0.9616738126291545	0.00333807680453642	0.6244987679037719	0.033867207999852995
RP6-114E22.1	ENSG00000266869.1_1	ENST00000555581.1_1	intergenic	2.9036060664790897	2.69597880905366	1.00689785894863	0.8953713779060278	1.4044514970336002	1.22903020332696	expressed	-0.9616072939870748	0.0338400260580876	-0.7138239401679923	0.0715546557552898
RP11-156P1.3	ENSG00000262879.5_1	ENST00000571143.1_1	transcript_overlap	0.37866408226082304	0.40327787717871794	1.6983439495328798	1.71540914281268	1.57914833320788	1.69056473522484	expressed	0.9605367705851126	0.0772395707667341	0.9216320896578015	0.0493615554066624
AC144450.2	ENSG00000203635.2_1	ENST00000366424.2_1	gene_nearby	1.6727564157241201	1.6920928994312399	0.337865615304747	0.419297806676853	0.243759413149229	0.28746287395972	expressed	-0.9603528689665078	0.00328626605252363	-1.0837034422146055	0.0219404508601991
CTD-3157E16.1	ENSG00000265519.1_1	ENST00000582780.1_1	promoter_overlap	4.814268987450901	6.96973850315256	11.812927520949	13.0005165109838	4.46508865224036	1.3448660046309702	expressed	0.9599611463876698	0.0236260541372516	-0.819609313187331	0.168274626804851
CTD-2298J14.2	ENSG00000258636.1_1	ENST00000557067.1_1	intergenic	3.01054818732216	3.04463849441272	0.7643625745820971	1.3767294723272698	2.84030373434344	3.84795474489917	expressed	-0.9599067534333818	0.0179874951065116	0.10914900027277352	0.0670107939641018
RP11-356B19.11	ENSG00000271833.1_2	ENST00000607259.1_1	transcript_overlap	3.0191664526242996	3.55553085435696	1.35514157656004	1.05429433604319	3.75927400579817	5.82433304481346	expressed	-0.9594916365542616	0.0127729889928141	0.43392691886533713	0.0594813134067496
DLGAP1-AS1	ENSG00000177337.7_1	ENST00000317114.1_1	transcript_overlap	1.34545930710479	1.28333413265882	3.5644912827578503	3.4337395746331	2.79748312720666	3.87841364982117	expressed	0.9590051972826871	0.00318910219969104	0.9063767047027694	0.0219935118488884
RP11-266N13.2	ENSG00000247345.2_1	ENST00000500224.2_1	promoter_overlap	0.0678635330183846	0.20609232830289498	1.20509293334418	1.21449235942776	0.0728139302310995	0.0786015301429991	expressed	0.9587067511335708	0.0207193389337965	-0.07991810017032963	sleuth NA
OTX2-AS1	ENSG00000248550.3_2	ENST00000534909.2_1	transcript_overlap	0.131078217319065	0.11313190358461099	1.2398764983683	1.12168322018521	0.0900024899240626	0.171474259274189	expressed	0.9586363842997827	0.00208718895111394	0.011057404420174482	0.0896310385823895
EMX2OS	ENSG00000229847.8_1	ENST00000611404.1_1	transcript_overlap	0.5215659409947689	0.624876203632875	1.86291111992914	2.2514953771964197	0.0983300251078826	0.0369949640839868	expressed	0.9584910529430583	0.0193209278299293	-0.559265755693036	0.0645885079735225
RP1-242N11.1	ENSG00000283408.1_1	ENST00000637804.1_1	intergenic	0.0	0.0209002983512114	0.853176460789002	1.06995105326775	0.0	0.0	expressed	0.9570060805972374	0.0121598004073673	-0.014998147733290602	sleuth NA
AC005307.1	ENSG00000260725.1_1	ENST00000567877.1_1	intergenic	1.41587371822122	1.5445750518181598	0.310529696510976	0.24531929366841	0.506217605208366	0.645527654304401	expressed	-0.9566680480375523	0.00404069907866161	-0.6543197132547977	0.0545441053862456
LINC00969	ENSG00000242086.8_2	ENST00000598992.5_1	intergenic	1.35540045701726	1.1716689624332801	3.24308572305821	3.5427812964513796	2.2808980477270095	1.9848445066106697	expressed	0.956607233879594	0.0064739263769946894	0.46890806426464865	0.0440375382096718
CCDC144NL-AS1	ENSG00000233098.8_2	ENST00000582324.5_1	promoter_overlap	5.86706211527994	4.21953000984673	1.6551315722952802	2.57307551393481	0.34360964668612703	0.16537387606425502	expressed	-0.956518707313404	0.0216564215470825	-2.2682326255886482	0.0166368299417015
AC015849.19	ENSG00000270871.1_1	ENST00000603981.1_1	transcript_overlap	11.4591083009919	8.95248489565159	4.24957065897928	5.29930610706182	1.9977554376131899	2.7249349301562202	expressed	-0.956492667714644	0.00989266789831491	-1.7371346020093739	0.0336881495162295
RP5-1136G13.2	ENSG00000273314.1_1	ENST00000610085.1_1	promoter_overlap	2.37420834693733	2.3479075750838905	0.717139648417714	0.7471673233938729	1.01764479166354	1.2775198172618998	expressed	-0.9563486491925326	0.00212116717435563	-0.6462019993338621	0.0537804280365813
AC144450.1	ENSG00000228613.1_2	ENST00000438247.1_1	transcript_overlap	2.6958723787942405	2.72927594115745	6.069901075686659	6.33538136604862	0.0663173064046339	0.11938875324208198	expressed	0.956106197777396	0.00588862450052177	-1.764320448474924	0.0175862573351005
SATB1-AS1	ENSG00000228956.8_2	ENST00000598149.5_1	promoter_overlap	2.9890787543467003	2.7090601165787596	1.21730281016273	0.7511652241150659	0.15769811277288198	0.207711577363568	expressed	-0.9559275122213113	0.0211072942993513	-1.7024196162400684	0.0117042524893824
RP11-328K4.1	ENSG00000248740.5_1	ENST00000513793.5_1	intergenic	3.12108015984259	2.01543639715056	0.79516169081024	0.8839809349133191	3.13278212578673	6.12951699312202	expressed	-0.9558504395815384	0.0366382997638925	0.658209423861523	0.0828166617860642
LINC01168	ENSG00000240707.2_1	ENST00000461291.2_1	promoter_overlap	0.0203858926590435	0.0232390943131987	0.8543628774708959	1.1096824136122	0.0027654092505321197	0.00300380514130312	expressed	0.9558429656019422	0.00108213980489755	-0.026974862774962315	0.0786954906456841
AP000569.9	ENSG00000273102.1_1	ENST00000607953.1_1	promoter_overlap	2.25503822859118	1.92785207619405	0.7306866351747852	0.457833566149932	3.6267825659673196	6.5507709490745105	expressed	-0.9553943882823235	0.0225695606220601	0.9778710081866222	0.0440863020705875
RP11-849I19.1	ENSG00000263146.2_1	ENST00000575722.1_1	intergenic	2.17344131183676	2.1824568235665898	0.545377198640479	0.7334312665134659	30.2623019415213	56.2751568423199	expressed	-0.954924375380377	0.00519333142925761	3.8001200573437615	0.00623332116720401
MIR193BHG	ENSG00000262454.2_1	ENST00000634265.1_1	intergenic	0.31370075659896696	0.442598336516845	1.4450123145574998	1.8979666020338701	0.0388089950359589	0.0	expressed	0.9549118772010966	0.0106298754049801	-0.43500582368594154	0.0481227414709496
RP11-274H2.2	ENSG00000243415.2_1	ENST00000494745.2_1	promoter_overlap	0.5701690144653649	1.33093407528517	2.57894146738842	2.97989695603592	0.682697434687528	0.339549243499873	expressed	0.9542824274177907	0.111595567281169	-0.3682607039996763	0.10121434340647999
AC003005.2	ENSG00000268266.1_1	ENST00000595422.1_1	promoter_overlap	0.25053048278086104	0.0489997299451079	1.12387619406411	1.3314954295030101	0.20825569122637697	0.155072252927996	expressed	0.9542066193800657	0.0412175420484289	0.0394806840100113	0.11847116890335099
AC092159.3	ENSG00000233970.1_1	ENST00000439196.1_1	transcript_overlap	0.0663799904797552	0.0	0.957595492117216	1.04535470322143	0.0	0.24807401217299802	expressed	0.9539580873540858	0.0251391237473183	0.12158395495263481	sleuth NA
AP001595.1	ENSG00000229025.1_1	ENST00000435878.1_1	intergenic	0.43928067999793	0.383323632080726	1.3335653761078703	2.12658357887545	0.306296996821797	0.594608750377339	expressed	0.9519134107855037	0.0334945490412168	0.039476523777989256	0.0833807358562725
UBR5-AS1	ENSG00000246263.2_1	ENST00000520820.1_1	promoter_overlap	0.905411184803247	1.30851246067175	0.0620512167699734	0.118629528899397	0.10446216524158802	0.196196325129883	expressed	-0.9503856002464136	0.0241343911295334	-0.8731173274874973	0.0526955562517108
RP11-1020A11.1	ENSG00000269894.1_2	ENST00000602411.1_1	transcript_overlap	0.423930878206625	0.65966694676625	2.07602961837718	1.88186426539626	0.45235643136254794	0.748885778921413	expressed	0.9501878124039302	0.0271139366642465	0.054017221729341695	0.0842499326332466
CD27-AS1	ENSG00000215039.6_1	ENST00000447687.2_1	transcript_overlap	4.066106413749069	3.88614745209316	1.2456867236801101	1.90529298787515	7.53811702401742	15.8503950689049	expressed	-0.950176429095939	0.0417717881929987	1.3510806557033985	0.0463235650208583
AC011298.2	ENSG00000219159.4_1	ENST00000407635.2_1	intergenic	0.0	0.00405939842338063	1.00482852701371	0.8651366162616729	0.0260657273256717	0.014149793241203001	expressed	0.9493953028110738	0.0025486312161333603	0.02579629175279338	sleuth NA
RP11-44F14.2	ENSG00000261804.1_1	ENST00000565189.1_1	intergenic	2.89069001525573	3.3109692048604	6.2904539406963496	7.52324891589793	1.82600567618767	1.05639719987568	expressed	0.9471875155409255	0.00813038895640493	-0.7483244553970568	0.0646684196259885
RP11-24F11.2	ENSG00000223552.1_1	ENST00000451485.1_1	promoter_overlap	1.06571629984678	0.7898344327972041	0.0	0.0	0.0	0.0	expressed	-0.946936951581306	0.0119815773632019	-0.946936951581306	0.0139903418347121
RP11-326K13.4	ENSG00000263823.1_1	ENST00000580420.1_1	promoter_overlap	1.28682963332969	2.02183107549547	3.97023158266196	4.26250858866607	0.179634785420061	0.282581007381313	expressed	0.9467726855938555	0.0214792712165613	-1.1083907301584135	0.0264108669156557
THAP9-AS1	ENSG00000251022.6_2	ENST00000512932.5_1	promoter_overlap	27.1651095870952	26.6845579491866	12.5146740906868	14.4599310896808	7.3304169968084	0.776609426814163	expressed	-0.9467596899897924	0.0032970696416952	-2.4661900865585973	0.0838547483109353
LRRC75A-AS1	ENSG00000175061.17_1	ENST00000460249.5_1	transcript_overlap	10.4678938691016	6.8584349576966	4.38331721505383	3.6464325438979603	0.46328204542307505	0.399059770174976	expressed	-0.9462820020900558	0.344878815982342	-2.7552997419669367	0.0722182023051877
CTD-2501M5.1	ENSG00000253507.5_1	ENST00000524275.5_1	intergenic	138.94654881699802	125.977646178496	72.0098862116151	64.6446154531485	0.0	0.0	expressed	-0.9449356258215221	0.006128240241324021	-7.060286272391964	0.0028240853672495602
SOCS2-AS1	ENSG00000246985.7_1	ENST00000551626.1_1	promoter_overlap	0.372954906959285	0.129433516772159	1.08315056638039	1.7337969168621998	0.7037877486583531	0.505811493967191	expressed	0.944813451292287	0.09560379488853998	0.3590874268882167	0.11513792330440899
LINC01315	ENSG00000229891.1_1	ENST00000412060.1_1	intergenic	1.17862796782751	0.984000121862229	0.0	0.16303829257114702	2.53314952970951	4.72422918388761	expressed	-0.9444354607831243	0.0478181107251171	1.1531090763759688	0.0446028260139949
SNHG20	ENSG00000234912.10_2	ENST00000434411.5_1	promoter_overlap	4.0538077937487795	4.12263231253071	1.5764800741638798	1.71221214454512	2.8094575213502204	1.95021035529126	expressed	-0.9442500464332981	0.0023914876888303104	-0.5902087008365383	0.0513118942022358
CTD-2374C24.1	ENSG00000253584.1_2	ENST00000517758.1_1	transcript_overlap	0.0	0.0	1.0355219923660501	0.809410765407777	0.0	0.0	expressed	0.9429583677906092	0.0233356685956822	0.0	sleuth NA
LRRC75A-AS1	ENSG00000175061.17_1	ENST00000472367.5_1	transcript_overlap	0.0963519682462157	0.274965436035442	1.24694993368033	1.3088617765371	1.47022374426875	1.64557525671563	expressed	0.9420193397253623	0.0610287246919865	1.1092707994766557	0.0425812322238948
CTB-111H14.1	ENSG00000243797.6_2	ENST00000475791.5_1	intergenic	0.07653962969828	0.0607468166242602	1.0573371913436	1.04880398645126	0.0434801680360933	0.0	expressed	0.9420029553972096	0.0238095303244948	-0.06475203372166848	sleuth NA
RP5-851M4.1	ENSG00000277901.1_1	ENST00000610918.1_1	intergenic	0.17882264860719302	0.14509208616703198	1.12699922484805	1.3376010665586	0.5472116872310789	0.9586645873622951	expressed	0.9419738821864142	0.0521422215659215	0.5932179463003587	0.0581622140518073
RP11-1167A19.2	ENSG00000255038.1_1	ENST00000529036.1_1	promoter_overlap	0.28497343706826395	0.33830878381649604	1.4452100802299899	1.59354520468256	0.274628248060399	0.433236830406826	expressed	0.9416943656663603	0.0406188824762793	0.04578283168948469	0.0866341934560053
RP5-1159O4.1	ENSG00000272894.5_1	ENST00000609497.5_1	promoter_overlap	1.7236916323336597	1.4900830204556	4.05672776444201	3.9541117752486605	0.819843329510712	0.485405547784794	expressed	0.9411628341997658	0.00415708653714606	-0.6575693214718149	0.0543631903381879
RP11-531A24.5	ENSG00000253636.1_1	ENST00000517664.1_1	intergenic	1.5565355688676	1.7241649248711202	0.35468002391128495	0.39596598872079997	0.217056552018191	0.283892958035853	expressed	-0.9409588305404595	0.0014944303056234698	-1.0782533859473147	0.0150483379312358
LINC01184	ENSG00000245937.7_1	ENST00000606251.1_1	promoter_overlap	1.3763956268100601	2.13297749457337	0.385881566380184	0.48518153644326595	0.782581809211251	0.0	expressed	-0.9403031327438126	0.0625788769937934	-0.9854640683926248	0.21606122644943399
AC084117.3	ENSG00000256006.1_2	ENST00000496975.2_1	transcript_overlap	0.0	0.0	0.997787801390922	0.8398979275860441	1.22057606361639	0.833220949196869	expressed	0.9402365729688213	0.0973314996632623	1.0192738500432166	0.0308279968998249
RP11-360K13.1	ENSG00000254587.1_1	ENST00000527528.1_1	intergenic	0.502939865592652	0.46433326563905103	1.7771848694696901	1.91520644812574	0.0301125454295408	0.011282771127698	expressed	0.9398971118972114	0.00305864201280859	-0.5395821423953555	0.0326312733596866
THAP9-AS1	ENSG00000251022.6_2	ENST00000504792.6_1	promoter_overlap	12.3586417132037	11.800876213937599	24.1614758618992	24.013032128488803	25.646225299622998	23.016865633384	expressed	0.9396186098295433	0.0021089926370646	0.9535991431220714	0.00933643124117784
LINC00703	ENSG00000224382.1_1	ENST00000454152.1_1	intergenic	0.959141708846389	1.13172538005917	0.0453234547716763	0.08865961715940303	0.163716471351706	0.19814242278226302	expressed	-0.9388579333791685	0.00522014555666388	-0.7924838896733234	0.0250217105480643
TRG-AS1	ENSG00000281103.1_1	ENST00000629357.1_1	intergenic	0.734656580435165	0.907014174024104	2.51974662460864	2.46053770100894	6.771399603486559	5.72417243106234	expressed	0.9386853091277422	0.0030584297345703604	1.9929398687404436	0.004021401479188279
RP11-12A16.3	ENSG00000227068.1_1	ENST00000437097.1_1	transcript_overlap	0.586634266874665	0.593709151035573	1.7997394108821498	2.29498296084739	0.3923044651820179	0.563957762507796	expressed	0.9383779462078154	0.016220037434359	-0.1054083124016852	0.0832943652171585
LINC01415	ENSG00000267325.1_1	ENST00000587320.1_1	transcript_overlap	0.996783442239506	0.913825439208187	0.00951389968947616	0.0331924675364812	0.5002838791016211	0.20788286128812197	expressed	-0.9369114165199703	0.00450242492453183	-0.5300766848925875	0.0692070544817611
CYP4F26P	ENSG00000226562.3_1	ENST00000433357.2_1	intergenic	1.8541818942661699	1.31119414715234	0.24631938449010501	0.45190422106986605	0.119701173410275	0.581808939670947	expressed	-0.936863470288986	0.0135124034103072	-0.9351072989904403	0.114876456236938
MIAT	ENSG00000225783.6_2	ENST00000413665.5_1	intergenic	0.5843935880964649	1.24416557023056	0.0	0.0	0.0	0.0	expressed	-0.9368015497910213	0.00796264462414552	-0.9368015497910213	0.0117201735281283
RP11-552E20.4	ENSG00000226070.1_1	ENST00000447315.1_1	transcript_overlap	0.912318453154987	0.962981577695366	0.0	0.024785819239806002	0.0208667420016899	0.0450905530274696	expressed	-0.9365387015089282	0.0119428608403493	-0.9074975772038152	0.0333830745649776
RP11-337C18.8	ENSG00000237188.3_2	ENST00000440377.2_1	promoter_overlap	1.93023585737315	1.5425800267551597	4.30742542407012	4.1656940459186	0.4806372611631	0.537828842571738	expressed	0.9363359925836459	0.00566313442457835	-0.8584677220670291	0.0450073180348981
RP11-35G9.5	ENSG00000267787.5_2	ENST00000586729.1_1	transcript_overlap	4.66226476036529	3.8287941049429	2.03010672366181	1.45622751102353	3.8181347905179304	5.367734173868491	expressed	-0.9352458759984768	0.0234509186107891	0.09251703839424419	0.0702496703843718
RP11-46D6.1	ENSG00000261512.2_1	ENST00000574180.1_1	intergenic	1.81418690740769	1.7938635492761401	4.63481465927302	4.08306426012061	0.7691333171523579	1.55103613066687	expressed	0.9344481883120419	0.00737360992396978	-0.376411430009583	0.14143489308302698
RP11-1152H15.1	ENSG00000258807.5_2	ENST00000554519.1_1	transcript_overlap	0.831960777094384	0.8010087789096129	2.6654669001448	2.2759106616289397	0.49392832692283006	0.40492809071284	expressed	0.9340727273493294	0.0102951206314824	-0.3256653986490987	0.078577762526832
RP11-54O7.17	ENSG00000272512.1_1	ENST00000606034.1_1	gene_nearby	0.114374561875714	0.0408957853274353	1.00542223380294	1.11199932531532	0.0364205865406048	0.0474091712117447	expressed	0.9338723197730485	0.009103777247269159	-0.048631426852555434	0.0905667863139194
CTB-58E17.3	ENSG00000275532.1_1	ENST00000618407.1_1	promoter_overlap	0.0942646614126061	0.25243648435162896	1.13236985001796	1.34656879093482	0.584540856610804	0.8958744273146999	expressed	0.9325227769724636	0.0493155778785396	0.5686253338264793	0.0630718792705221
RP11-186B7.7	ENSG00000276384.1_1	ENST00000610459.1_1	promoter_overlap	2.33725977860962	2.07443036529536	0.744560947753876	0.615356613912186	1.5697902412842601	3.46875294878752	expressed	-0.9322788706943158	0.0453941246154546	0.13457215000061398	0.10564922337645698
RP11-138C9.1	ENSG00000264558.1_1	ENST00000578482.1_1	transcript_overlap	16.1364869288494	24.143379285191497	19.522604187317	0.6427205905117739	64.9093805989714	36.0292510393487	expressed	-0.9316663098418031	0.363839938208275	1.2837417933330015	0.03250900642653
CTC-529I10.2	ENSG00000227782.2_2	ENST00000442828.2_1	promoter_overlap	0.9302644842656009	1.0304073539378	2.67204829013539	2.8815781351795398	1.30185923022978	0.8895960148826451	expressed	0.9314242635560382	0.008345308718739041	0.08170605335178664	0.0676000126633135
RP11-244M2.1	ENSG00000267374.1_2	ENST00000591629.1_1	transcript_overlap	2.86835785565379	2.11387419253788	0.8015389162057122	0.8601678213313149	3.9512054020570804	2.88834415003982	expressed	-0.9311720526112028	0.00408870376005996	0.34028454992977836	0.0433746257345284
MIR210HG	ENSG00000247095.2_1	ENST00000533920.1_1	intergenic	0.28855092728402504	0.675017407509772	1.94996730927199	1.69995221459739	7.12396446843272	9.46504502918562	expressed	0.9308949943059932	0.0600027703544067	2.6490426702377383	0.0130614441741966
RP11-338N10.2	ENSG00000270035.1_1	ENST00000602973.1_1	transcript_overlap	0.938365034702587	1.01246193277007	2.55999366284879	2.96724989227907	0.8683406888839759	0.898838675675767	expressed	0.9299669901041071	0.0176896312914741	-0.06866993752116687	0.0795882675465363
RP3-510D11.2	ENSG00000234546.3_1	ENST00000412639.2_1	promoter_overlap	1.03304978553941	1.06185444870177	0.0507117987964689	0.0997746530980209	2.41447380680169	3.66638274504209	expressed	-0.929166670269229	0.0236474660854349	0.9806785107991113	0.0272386647773048
RP4-565E6.1	ENSG00000227733.4	ENST00000596091.1	intergenic	1.03308489234945	1.30152349908609	0.156890556526082	0.120475721530871	0.0633554823691913	0.0	expressed	-0.9285353149617904	0.0186177430037912	-1.0709092642198041	0.0339521716868134
RGMB-AS1	ENSG00000246763.6_1	ENST00000515003.1_1	promoter_overlap	5.0557307829296105	3.32588165645874	7.90521437263209	9.85434893533836	0.301247882689113	0.278169050150005	expressed	0.9285205273451624	0.0282194727766802	-2.0089136439407165	0.0512707870047199
LINC00421	ENSG00000236834.1_1	ENST00000413833.1_1	intergenic	1.11244709944441	0.907111430442241	0.0750922515384854	0.0368331559834713	0.124592385929856	0.0842649585365075	expressed	-0.928478178086578	0.0114774388456006	-0.863736810650495	0.0366951276578696
CTD-2516F10.2	ENSG00000251364.6_1	ENST00000530846.1_1	transcript_overlap	0.0823409032533901	0.0833327543989913	0.748894029151603	1.37058263685615	0.0293693281702982	0.0316539839392036	expressed	0.9276452089677611	0.0298015330331656	-0.07145503841217743	sleuth NA
LINC01336	ENSG00000250889.2_1	ENST00000503568.1_1	intergenic	1.66750435849116	1.5831897053327701	0.424728960024274	0.33608819083667196	0.0	0.0	expressed	-0.9274127969728027	0.0283731433533373	-1.3925081382557023	0.0112499821274236
LINC01089	ENSG00000212694.8_2	ENST00000543167.5_1	promoter_overlap	0.35759634138223706	0.0167709106241304	1.1819354498172001	1.33363084559818	0.34873801659437104	0.0683827919686094	expressed	0.9273638277561107	0.118581921744967	0.025746482199132417	0.326904059253031
CTD-2341M24.1	ENSG00000258733.5_1	ENST00000553668.2_1	transcript_overlap	0.952086135784518	0.732512294108436	2.77322586519746	2.23408557392254	1.72105294423656	3.3037330394585096	expressed	0.9273536239202222	0.014010913288991999	0.9309468788803406	0.0410340366246425
SNHG12	ENSG00000197989.13_1	ENST00000461448.5_1	transcript_overlap	0.95121263122657	0.66945892547656	2.17520548138892	2.7101803729822405	2.8313171250645204	1.93690173675193	expressed	0.9272801936708197	0.0188566441680421	0.902518910169754	0.0304596791125297
RP11-326A19.4	ENSG00000260123.1_1	ENST00000565938.1_1	intergenic	0.8517314997688571	0.950970813798474	0.0	0.0	0.125572821026841	0.3719689577705979	expressed	-0.927025005087407	0.0140733008650726	-0.6065161935122576	0.0823563065640592
OR2A1-AS1	ENSG00000244479.6_2	ENST00000487102.5_1	promoter_overlap	6.68796431125372	5.42695236408978	2.2711438607886003	3.15602998332339	1.60357611294771	1.06402081076719	expressed	-0.926335359890798	0.009387263721066259	-1.5964687263772734	0.0258359565519127
RP11-439C15.4	ENSG00000253764.1_1	ENST00000521498.1_1	promoter_overlap	0.267715709249572	0.0451205482953703	1.05979770141211	1.3352755864066699	0.189634163580519	0.0508119705473151	expressed	0.9262240917569432	0.0550490330198747	-0.04587708979619169	sleuth NA
RP11-799O21.2	ENSG00000234248.1_1	ENST00000457632.1_1	intergenic	0.0	0.0	0.452546396117659	1.34674702416855	0.0	0.0	expressed	0.9257311359684511	sleuth NA	0.0	sleuth NA
RP11-351I24.1	ENSG00000254554.1_1	ENST00000526906.1_1	promoter_overlap	1.4228159921878	1.25788757048373	0.2083098231596	0.255939997684609	0.0215327783524618	0.0	expressed	-0.9255768784271656	0.0129446202535792	-1.2112758029583637	0.0154452999487538
AC068831.15	ENSG00000259661.1_1	ENST00000560522.1_1	transcript_overlap	1.2262419574995702	1.6592679456491297	5.34327955502766	1.93458868089028	8.612158864651999	13.022038936022199	expressed	0.9252842123439902	0.217819852570409	2.2742948471433486	0.0103774972912617
AC005780.1	ENSG00000267320.5_1	ENST00000592311.5_1	intergenic	0.0	0.0	0.63043609435533	1.16617769929953	0.0	0.0	expressed	0.9247132498611133	0.0168375532183212	0.0	sleuth NA
RP1-153P14.8	ENSG00000204110.6_1	ENST00000570443.2_1	intergenic	0.305736874961973	0.687134801074014	1.58903401631108	2.0922511199589198	0.144898952203641	0.0389648533831251	expressed	0.9246868893745552	0.0400112490847917	-0.4546475355239015	0.083069960272123
RP11-92C4.3	ENSG00000267026.5_2	ENST00000629238.2_1	transcript_overlap	0.0475369191807038	0.0	0.800344217300611	1.08543990930095	0.0512354412233734	0.0	expressed	0.9243162893584715	0.0228286901251305	0.002603628788625209	sleuth NA
AC061961.2	ENSG00000235949.1_1	ENST00000443901.1_1	promoter_overlap	0.700345345151038	0.519409709596256	1.6396161829181102	2.4679352298137003	0.0	0.0	expressed	0.923643164580536	0.0529080315043158	-0.6869509384197372	0.03138232460742799
RP11-573D15.8	ENSG00000197099.8_1	ENST00000628253.2_1	transcript_overlap	0.8900257140040709	1.00264235821998	0.0544273128118753	0.0	0.10980574725947699	0.13110423756856698	expressed	-0.9220230435653312	0.0194329487961716	-0.7966746329777197	0.0814531891683766
RP11-85G21.2	ENSG00000237189.1_1	ENST00000434098.1_1	intergenic	1.7889243969281203	0.0	0.0	0.0	0.0	0.7732341205277221	expressed	-0.921788353025543	sleuth NA	-0.45021893705687	sleuth NA
LINC00937	ENSG00000226091.7_2	ENST00000536539.1_1	intergenic	0.22800179046454697	0.350148918973238	1.5759163486005903	1.30827745523054	0.31024930298492104	0.15904695654183099	expressed	0.9217838463721051	0.08720709854379499	-0.06223666340157562	0.131445754442712
LINC00707	ENSG00000238266.1_1	ENST00000436383.1_1	promoter_overlap	1.81851992618094	2.3573505325457202	0.6545056778470371	0.605881452579544	0.0579817310691569	0.0786772272466021	expressed	-0.9215992151141026	0.00419547935422493	-1.5312858404654013	0.0058796620112217795
CFLAR-AS1	ENSG00000226312.7_1	ENST00000625224.2_1	promoter_overlap	0.0	0.146371084160474	1.0785077155854599	0.9866255616977181	0.11173686942586901	0.0448220145874171	expressed	0.9214031286002794	0.0552884433534926	0.006831584942428294	sleuth NA
RP1-92O14.6	ENSG00000229431.1_1	ENST00000436713.1_1	transcript_overlap	2.59974673174565	2.0701785806614597	0.8570608911764179	0.6709126470309089	0.8467135191905271	0.7146106859889141	expressed	-0.9188308667747768	0.0124156629522325	-0.9052568292489633	0.0534025647216227
FAM230B	ENSG00000215498.4	ENST00000415704.1	intergenic	0.0	0.0	0.820615678486746	0.9593322025242841	0.0	0.0	expressed	0.9183663422967968	0.0349031763376902	0.0	sleuth NA
PVRL3-AS1	ENSG00000242242.5_1	ENST00000491709.5_1	promoter_overlap	0.8002129483855129	1.02854530386032	0.0264879988556303	0.0	1.31085682360066	1.00165879844346	expressed	-0.9178949397456717	0.0142011899935582	0.17165311162117688	0.0638674835988604
LINC01487	ENSG00000241336.1_1	ENST00000490497.1_1	intergenic	1.2046589855376202	0.904590517792754	0.0627256699333609	0.11267546666494699	0.0	0.0	expressed	-0.9175934764231719	0.0596530410691449	-1.0388749299919027	0.020251855787102
AC108056.1	ENSG00000229565.1_1	ENST00000442020.1_1	intergenic	0.185001146912677	0.0935694685293838	0.8411864697943291	1.46242728444264	0.0	0.0	expressed	0.9174195210412095	0.0372407947379326	-0.18812908198069206	sleuth NA
RP11-849I19.1	ENSG00000263146.2_1	ENST00000573860.1_1	intergenic	1.72322350404367	1.79092211378222	0.4492167193642171	0.47059552877975397	13.1264157817785	9.34719058332918	expressed	-0.917261763732846	0.0875435638918514	2.1500174370361536	0.00935345545900233
SEC62-AS1	ENSG00000240373.1_1	ENST00000479626.1_1	promoter_overlap	0.539705973070743	0.36843117362270794	1.00339143318322	2.48839146266534	0.35976606923113	0.19230693121015302	expressed	0.9171792853695742	0.111380923466447	-0.18842571076064638	0.0959646839996985
RFPL1S	ENSG00000225465.8_1	ENST00000461286.4_1	transcript_overlap	0.421796628422136	0.319508867971004	1.53219301568484	1.64316677124832	0.06973344578306401	0.0542198203030327	expressed	0.9167960472682792	0.0018038505999591601	-0.3681110913671569	0.0246398765626739
RP3-414A15.10	ENSG00000258603.3_1	ENST00000555011.2_1	transcript_overlap	2.40015809419963	2.0612101650888204	0.8038530147996579	0.619309945506515	0.137299838489115	0.0	expressed	-0.9165097286134686	0.0176737296111497	-1.5960503867084008	0.0451809428365437
C6orf99	ENSG00000203711.11_1	ENST00000367073.5_1	intergenic	3.2446749960803998	2.358997772379	1.1407619006017902	0.891674927895144	0.272521051515615	0.251804835654038	expressed	-0.9150445129907372	0.0140225601797958	-1.5907982731353185	0.0343493540391497
ZNF32-AS1	ENSG00000226245.1_2	ENST00000453284.1_1	transcript_overlap	0.294784299495997	0.775003523759085	1.96434069321329	1.82411913088936	1.9930797619481497	1.81669121757866	expressed	0.9150405880930661	0.0736601623964394	0.9203423506407933	0.0540446815027038
RP11-29H23.4	ENSG00000232519.2_1	ENST00000456382.2_1	promoter_overlap	1.05811902873518	0.162424789847176	1.8798649116364599	2.19185231330605	3.548083086602	4.90198171479286	expressed	0.9148002811026616	0.174915586280927	1.6981356621493675	0.0478885342282308
RP6-65G23.5	ENSG00000275630.1_1	ENST00000622856.1_1	intergenic	2.5692670592204196	2.7090391430034195	0.871929297087087	0.9890982182382071	0.8094746841488929	2.75470546816711	expressed	-0.9146179118309213	0.09587428730002699	-0.3874336164107638	0.162368269890246
XX-FW80269A6.1	ENSG00000214915.3_1	ENST00000454307.1_1	intergenic	0.0396332902981929	0.0801480842460127	0.7213324480250071	1.27420263620099	0.0421746764708719	0.0	expressed	0.9144732437137973	0.0417717881929987	-0.05380920713057591	sleuth NA
LINC00648	ENSG00000259129.5_1	ENST00000557749.5_1	intergenic	0.21708548695239302	0.15774698834550102	1.5624161182928797	0.9111921962507671	0.334338302819712	0.16144934785887802	expressed	0.9136132003046411	0.0764391040538202	0.07166944358898489	sleuth NA
TPT1-AS1	ENSG00000170919.15_2	ENST00000521507.5_1	transcript_overlap	0.406233214240633	0.563971434155922	2.14024870672346	1.45389096224312	0.5065443334130589	0.0	expressed	0.913353937283281	0.167983946729498	-0.2448625853814033	0.46039458608273903
RP11-397A16.1	ENSG00000267284.1_1	ENST00000592936.1_1	intergenic	2.9205225368969203	2.84381372820275	1.16484084251846	0.9579510668645771	0.730349368347836	1.3855920431687	expressed	-0.9132409553963509	0.0289871631629218	-0.9156401546888596	0.0773012833800087
SCARNA10	ENSG00000276232.1_2	ENST00000541782.1_1	promoter_overlap	1.3632851808089501	1.01057355699676	0.16175602366163502	0.160935182928535	1.06129627465534	0.549290129235294	expressed	-0.9131092607242939	0.14432506635654502	-0.2766734588615803	0.0850890437778944
LINC01578	ENSG00000272888.5_2	ENST00000554133.5_1	promoter_overlap	2.4999901755965803	2.2347753118203597	5.2744704738136905	5.40525108295526	3.7943423856082896	3.7097808689049305	expressed	0.9128234493257684	0.00557312636452016	0.4969258356980778	0.0371592451856403
AC080094.1	ENSG00000237670.1_1	ENST00000421181.1_1	intergenic	0.0	0.0	0.25327283460537303	1.5092401013177201	0.0	0.0	expressed	0.9116965420211804	sleuth NA	0.0	sleuth NA
RP1-163G9.2	ENSG00000226286.1_1	ENST00000440516.1_1	transcript_overlap	0.0	0.0	0.9656338578389729	0.796375695421232	0.0	0.0	expressed	0.9115035124505876	0.0241278719084041	0.0	sleuth NA
FOXP4-AS1	ENSG00000234753.5_1	ENST00000414386.5_1	promoter_overlap	0.563045921636105	0.191503679668191	1.3811792507586298	1.79990872905305	0.0	0.38896902358680896	expressed	0.9114386403183398	0.12469181532335302	-0.20542829451133193	0.422976558060626
RP11-82L18.2	ENSG00000224945.1_2	ENST00000456944.1_1	transcript_overlap	2.37357339098617	3.71475836285317	1.33967670050508	0.9641310011952521	0.388818979904534	0.572614348182125	expressed	-0.9102285542162469	0.035825000512184	-1.4495465660004325	0.0391680075979791
RP11-451H23.3	ENSG00000248717.1_1	ENST00000513535.1_1	intergenic	0.0	0.0	0.6896004715373578	1.06763747132081	0.0	0.0	expressed	0.9096724835898712	0.00697434797682229	0.0	sleuth NA
RP1-43E13.2	ENSG00000230424.1_1	ENST00000437898.1_1	promoter_overlap	0.6814856290267621	0.577679136665124	2.0889221023519497	2.03314921651905	2.5575530042273598	5.46477728444021	expressed	0.9095175628360236	0.0338078748248909	1.620643794209355	0.0235944844431536
LRRC75A-AS1	ENSG00000175061.17_1	ENST00000484836.1_1	transcript_overlap	1.1191734314658501	0.586626632210071	2.50540562077361	2.4553841313387204	3.3004857882320398	1.5716822580218601	expressed	0.9094659527893632	0.036069459945041	0.8909802685734425	0.0485626800029011
RP11-403P17.6	ENSG00000277978.1_1	ENST00000612427.1_1	promoter_overlap	1.35445094392572	1.19662040475583	3.8839422251146205	2.66116192480854	2.00451092347745	3.0678202533986605	expressed	0.9088918718456436	0.0549541219860889	0.6359796294594651	0.0618371096259091
KCNMB2-AS1	ENSG00000237978.5_1	ENST00000425330.1_1	transcript_overlap	1.4154870315716002	1.18281626741175	0.192647237130007	0.256665988866735	0.42312215188106	0.11773813396853199	expressed	-0.9087243456099114	0.0585268562437571	-0.8557845795824247	0.0864836426804089
RP11-85G21.3	ENSG00000271736.1_1	ENST00000607010.1_1	intergenic	0.9860082078337191	1.19192201557011	0.0761520807470205	0.150354889343661	0.322392152391008	0.0652218220550485	expressed	-0.9080062696651409	0.0288630407344621	-0.8072187949538077	0.0704640092239746
SYNPR-AS1	ENSG00000241359.1_1	ENST00000488201.1_1	transcript_overlap	3.4460378721756695	2.18255205276425	5.77434092859899	6.52531466837554	1.0655686181295199	1.70168524003569	expressed	0.9064920826989501	0.0272889534110586	-0.6782579611839177	0.0845423063358911
ZNF529-AS1	ENSG00000233527.8_1	ENST00000475219.6_1	promoter_overlap	0.46396779366282004	0.44130293385327707	1.9519560439527601	1.4936047741369798	0.8812866122387479	1.37922588095473	expressed	0.9064080270356027	0.0123617471530401	0.5523543740072825	0.0512290508027392
RP11-254F7.4	ENSG00000272524.1_1	ENST00000607140.1_1	intergenic	1.3648532840152299	1.9626455138838201	0.5630893711955259	0.279332942528855	0.6089683230633349	1.60861631232977	expressed	-0.9063374431349228	0.11026407304330801	-0.3370413427286007	0.10718449181070899
AC093620.5	ENSG00000241269.1_2	ENST00000342963.2_1	promoter_overlap	0.0606595197568974	0.061368361978037994	0.9741121876721701	1.00211283081275	0.7452363781503559	1.3607604284376	expressed	0.905955790515364	0.0261714193137814	0.9522888931738557	0.0278314482305072
LINC00854	ENSG00000236383.3	ENST00000433702.2	intergenic	0.139666764705768	0.29357555715838896	1.27002551535248	1.28720366011213	0.289021024842486	0.11069248075558999	expressed	0.9052769204955684	0.0136827453491156	-0.020017825421974337	0.0969789294028888
RP11-839D17.3	ENSG00000255129.5_1	ENST00000533504.1_1	promoter_overlap	0.775747854556697	1.31268166288752	0.0465698480585272	0.138039811494874	0.0	0.0	expressed	-0.9041712434992646	0.0431521138534739	-1.0315467692050129	0.0172151581669273
RP11-242D8.1	ENSG00000267002.2_2	ENST00000590740.2_1	promoter_overlap	3.27522940251477	2.87901588707523	6.527823697063759	6.73165924489167	2.64161674054564	2.37403567865286	expressed	0.9040828175718838	0.00213441350021282	-0.2169740822745336	0.0473695706633846
RP11-483P21.6	ENSG00000260932.1_1	ENST00000566773.1_1	promoter_overlap	1.02622539067785	1.46698711054738	2.67847024920129	3.7279148789727596	0.0	0.0	expressed	0.903738259251293	0.14986447099480302	-1.167747294047901	0.0530246351965331
SNHG4	ENSG00000281398.2_2	ENST00000506188.5_1	promoter_overlap	1.34403068452351	1.42224180021081	0.373934817577414	0.17589885516481002	0.47972625177334793	0.0	expressed	-0.9024582895876112	0.132687037574205	-0.9426805680797882	0.16854037828853
U73166.2	ENSG00000230454.1_1	ENST00000453717.1_1	intergenic	0.11125801574578399	0.28629589880106	1.1490959390273798	1.3323949504063102	0.0590834508822089	0.18360426897523	expressed	0.9024155058065546	0.110268966947336	-0.0963345097347449	sleuth NA
RP11-345P4.10	ENSG00000272004.1_1	ENST00000607013.1_1	promoter_overlap	0.0	0.0	1.14804940021683	0.590178594264808	5.9431847810253	2.32345066152433	expressed	0.9023545617200944	0.0788581387157364	2.3598915573967103	0.0107511242807985
AC067959.1	ENSG00000233005.1_2	ENST00000435237.1_1	transcript_overlap	0.0389210389612687	0.0	0.75911253874759	1.0508348280003001	0.0	0.0	expressed	0.9019651621007265	0.0296608853361455	-0.027805905366872646	sleuth NA
AP001505.10	ENSG00000276529.1_1	ENST00000616815.1_1	intergenic	15.5192002533341	14.203243572852301	7.88307480346325	7.10066564539593	11.400936930818698	25.408846193664196	expressed	-0.9013496885438776	0.008913671674743759	0.2909164538009399	0.259064093205434
ZNF213-AS1	ENSG00000263072.6_1	ENST00000576590.1_1	promoter_overlap	1.2160390061934598	0.865785715098746	2.4648848288219	3.1583873862981804	1.42563063766402	2.48160489624774	expressed	0.9011961608603386	0.198124513786452	0.533268903840761	0.13612621917426598
TMC3-AS1	ENSG00000259343.5_2	ENST00000559781.5_1	promoter_overlap	1.9738618917360402	2.44361059605987	0.7882702613932691	0.650906146541694	0.660174161011403	0.701877445694138	expressed	-0.8999420870007953	0.0123889687216137	-0.9326633360926403	0.0522981369182171
RP11-496I9.1	ENSG00000254815.5_1	ENST00000527620.5_1	transcript_overlap	1.3894527730141002	1.13976011486859	3.13871047460257	3.3114082260482403	1.4749157482898	2.04776354398315	expressed	0.8997112549999738	0.004025907419269011	0.2861079986533593	0.0534951016051183
CTD-2516F10.2	ENSG00000251364.6_1	ENST00000530201.1_1	promoter_overlap	1.6697352602575202	1.4635644995364299	3.26582385787485	4.30848369159722	0.0	0.0	expressed	0.8992816401919783	0.0234882531612753	-1.359886509397324	0.0130968747710108
RP11-350N15.6	ENSG00000272159.1_1	ENST00000606593.1_1	transcript_overlap	1.28471398355829	1.57657156361228	0.22821142703594502	0.38089797525636404	1.01745127825595	2.19889240922363	expressed	-0.8977804401968006	0.0336866533515074	0.1017010479480638	0.122131615997784
LINC01482	ENSG00000267659.5_1	ENST00000587999.1_1	transcript_overlap	0.28536154512355	0.310211810643685	1.22789011905848	1.6081637848796397	0.276432152021932	0.44819274218716204	expressed	0.8977770637663862	0.0317097228183875	0.07000436262481491	0.0833037217656181
CTC-304I17.6	ENSG00000279668.2_2	ENST00000636687.1_1	transcript_overlap	0.10348324945552198	0.0963510654977267	0.9977868414577199	1.10070439015229	0.18387392450779103	0.264079768027856	expressed	0.8976980430739717	0.0837063901038209	0.1541813988100379	0.22640487323695999
RGMB-AS1	ENSG00000246763.6_1	ENST00000501938.6_1	promoter_overlap	0.749817315303072	0.7423138138769799	2.0049249325839402	2.49976886446366	0.21560771949484098	0.18770391889392898	expressed	0.8973734118529092	0.00399802646972225	-0.5390839975959343	0.172321536647648
RP11-135L13.4	ENSG00000265263.1_1	ENST00000581122.1_1	transcript_overlap	0.0007711941375092469	0.227421125883662	1.3532695147344598	0.7961877282664069	5.399598506654731	4.00446907194762	expressed	0.8970488813787287	0.14011702589108802	2.355602828339923	0.0504871819664509
RP11-502M1.2	ENSG00000249425.1_1	ENST00000512652.1_1	intergenic	0.0205864079881312	0.02085213177415	0.8694070247627729	0.930284018117372	0.0667309485269098	0.0723054532700134	expressed	0.8962959822280382	0.007190498164480959	0.0673749003241438	0.0765752913842495
LINC01630	ENSG00000227115.7_2	ENST00000635680.1_1	intergenic	0.0558426009579718	0.02183301217375	0.962442635656496	0.9025842295608381	0.129376675247699	0.0875641997979711	expressed	0.8955080178584605	0.0258698202484927	0.09359987031881697	0.140292619640246
CCDC144NL-AS1	ENSG00000233098.8_2	ENST00000417232.6_1	promoter_overlap	10.1599710839386	9.47087439052455	5.04532418402254	4.58347251077688	1.3396064542751498	0.8726084404757991	expressed	-0.8953882365831527	0.00990808393933738	-2.3604391109401757	0.0116513856201465
RP11-650J17.1	ENSG00000248152.1_2	ENST00000508959.1_1	transcript_overlap	0.12721788798383998	0.12884444397114	0.9918618948614191	1.20361279751496	0.0137534660909634	0.029725044098889	expressed	0.8950271240434238	0.00836022828244827	-0.14277985636202858	0.0789512372092828
CTD-2139B15.5	ENSG00000249199.1_1	ENST00000511182.1_1	intergenic	0.661741277778533	1.05747808947142	0.0	0.0	0.0	0.0	expressed	-0.8949998435966156	0.0872947109595551	-0.8949998435966156	0.0431060188314333
EIF1AX-AS1	ENSG00000225037.1_1	ENST00000424026.1_1	transcript_overlap	0.980921066746266	0.8758302031742791	0.0	0.0746499167810574	0.0	0.0	expressed	-0.8945181945871363	0.0515366098831349	-0.9473861064999569	0.0260400051268119
GAS5	ENSG00000234741.7_1	ENST00000425771.5_1	intergenic	3.2123599704581203	2.9811842296126496	1.69494413978265	0.71259194570332	3.91550564983651	3.20563361818531	expressed	-0.8945152578847996	0.166464989588067	0.1547263950763535	0.0760982347352094
RP3-340B19.3	ENSG00000228559.1_1	ENST00000450618.1_1	intergenic	1.0031161958353199	0.92533694180521	0.0	0.113408415695362	0.0	0.0	expressed	-0.8943897559574848	0.0378683165899737	-0.9739613506611972	0.0146249651502425
MIR205HG	ENSG00000230937.10_2	ENST00000451937.5_1	intergenic	0.8056955872355859	0.726344883950692	1.9306593685732099	2.63409889005385	1.03767404911677	0.224539633026965	expressed	0.8942400122205062	0.0150625440106609	-0.11465058908546848	0.24742935737891897
H19	ENSG00000130600.16_2	ENST00000428066.5_1	intergenic	1.01892932754907	0.698205965895273	0.0	0.0	0.0	0.0	expressed	-0.8941911992647873	0.011400203232892	-0.8941911992647873	0.0137269643424591
CTC-425F1.4	ENSG00000267458.1_1	ENST00000589120.1_1	promoter_overlap	1.4922872697366798	1.62639316540898	2.5816327000198798	4.9294148011595595	2.9278273780001003	9.987606346538	expressed	0.8938323012511555	0.12415234595214	1.5429620850669132	0.0737774689940602
RP11-778D9.12	ENSG00000272721.5_1	ENST00000608232.5_1	promoter_overlap	0.954777305772495	1.5883390682650802	0.445535692722911	0.0	1.01217109178348	0.745101637341475	expressed	-0.8935317401321529	0.147138932363551	-0.2739964204982933	0.15438296089147
RP11-849F2.5	ENSG00000265749.5_1	ENST00000583963.1_1	transcript_overlap	0.9148234100602319	0.89259035338768	2.22015372223664	2.8516089684877204	0.707456623579408	0.8688164164335379	expressed	0.893258502029654	0.0247499128003623	-0.09035447346860362	0.0816204684539392
RP11-456O19.2	ENSG00000267057.5_1	ENST00000592045.5_1	transcript_overlap	0.18811052479689497	0.345248929100377	1.3798853342067001	1.32529534658621	2.82494515249556	5.7546063556951	expressed	0.8931983310510883	0.0703363904655887	2.0621547714106385	0.0187310748065656
RP11-9B6.1	ENSG00000248511.1_1	ENST00000504213.1_1	promoter_overlap	0.8991047360555141	0.8114564812087509	0.0	0.0	0.0	0.0	expressed	-0.8916374089836916	0.0152929104521074	-0.8916374089836916	0.0161671180081012
AC009133.12	ENSG00000238045.9_2	ENST00000563806.1_1	transcript_overlap	0.7909484281978969	0.778143837606923	1.89150785232768	2.72573065999344	1.7278884466280902	1.09179381457963	expressed	0.8906720836537091	0.033674627393735	0.4333808420848232	0.0660341420299403
AC012368.1	ENSG00000228079.2_1	ENST00000423539.2_1	intergenic	0.0641006131630283	0.194490227548389	0.66618741578491	1.5204610289262899	0.0342066662758088	0.0	expressed	0.8903728389712139	0.0463153576808849	-0.150956682268407	sleuth NA
CTC-250I14.3	ENSG00000267512.1_1	ENST00000591825.1_1	transcript_overlap	13.668857564539499	9.742538107073962	6.561913424569299	5.14951056840484	12.309556216381301	10.591939587273801	expressed	-0.8900972055352425	0.0414797023390951	-0.02924320889808834	0.0599477114533521
CTD-3193O13.11	ENSG00000268120.1_1	ENST00000597156.1_1	transcript_overlap	5.22263477547108	5.33291362519223	2.91465580373004	1.8606971984844598	0.233330745162963	0.0	expressed	-0.8899570246576545	0.0361953301498851	-2.491056215905755	0.0479009397151681
CELF2-AS1	ENSG00000181800.5_1	ENST00000379256.3_1	transcript_overlap	0.17974367268853894	0.09105302075254598	0.7153247175389591	1.49199306767297	0.0060851568982954	0.0	expressed	0.8897022452216051	0.0153545871057694	-0.17881569735009567	0.035173160966989
RP11-400N13.2	ENSG00000228437.5_1	ENST00000421147.5_1	transcript_overlap	61.858384935470504	64.0717615797496	32.347256983660195	34.7215054091584	0.0	0.15271460599793302	expressed	-0.8892509947520921	0.00299635552549588	-5.89305539430021	0.0127380271434899
RP1-27K12.2	ENSG00000231683.6_2	ENST00000502390.5_1	promoter_overlap	0.0590944606646796	0.0633412185940756	0.911814055236236	1.01892942852841	0.0858707635655848	0.0694226494359377	expressed	0.8890813847099901	0.00225206810341118	0.022163452056687516	0.0831684037454673
AP001092.4	ENSG00000237410.1_1	ENST00000433606.1_1	transcript_overlap	0.7014413108520721	1.00128885861213	0.0	0.0	0.0	0.0	expressed	-0.888589419247667	0.0242799025310777	-0.888589419247667	0.021355754895330002
AC006129.2	ENSG00000268027.5_2	ENST00000601116.5_1	promoter_overlap	0.38478550439437004	0.17748524524044898	1.36024114833065	1.3810798293318103	0.0322956522204228	0.0348426207229735	expressed	0.8878661336384949	0.0326466789694597	-0.3097880349109198	0.0810852048106744
RGMB-AS1	ENSG00000246763.6_1	ENST00000505677.1_1	promoter_overlap	2.45773997351735	2.17502749775272	3.79049211537049	6.481461589638691	1.8182725206426698	1.93105018175901	expressed	0.8876820910211887	0.0398432593615831	-0.2062189396553982	0.0747426637993189
CTD-2265O21.3	ENSG00000267424.1_1	ENST00000588469.1_1	transcript_overlap	3.6916733237510897	4.52402685093268	2.05258850158693	1.47165479254555	0.441079099452015	1.00167446060771	expressed	-0.8869393243657401	0.0237680993296652	-1.5691532700459199	0.0444319379204534
RP11-10N23.2	ENSG00000253854.1_2	ENST00000520562.1_1	transcript_overlap	0.910595113520649	0.7555881538706041	1.93538116310409	2.84335391453242	1.35683887255613	0.844914679003482	expressed	0.886737183373779	0.0112974889651312	0.19671263907931716	0.0641472778289463
RP11-54C4.3	ENSG00000275765.5_2	ENST00000623943.1_1	promoter_overlap	3.9112689495198194	3.7981728359177596	1.56598000185619	1.68602930000774	1.4638259929514599	1.42210852448857	expressed	-0.8865188833055776	0.00823274716128634	-0.9907538263420298	0.0486866871771768
RP11-214F16.8	ENSG00000280710.2_1	ENST00000627052.2_1	promoter_overlap	3.27368674632416	3.18252934247005	1.3877783633551601	1.1903824609581999	0.540129927680699	0.208734181148153	expressed	-0.8852440999704192	0.0197370915048627	-1.6211766551694042	0.0346304872112289
RP11-410L14.2	ENSG00000253948.1_2	ENST00000521696.1_1	promoter_overlap	6.0630961796443605	3.9938049311056103	10.132316137555	10.1362545377657	26.9794969716076	36.0214646142711	expressed	0.8851498101810298	0.0314148368659385	2.4306019102101812	0.00888911768538663
AC004485.3	ENSG00000228944.1_1	ENST00000439839.1_1	intergenic	1.08136292864992	0.776017992360756	0.0	0.0895450207504753	0.0	0.0	expressed	-0.8844327779764601	0.0342574285751195	-0.9476216208740317	0.0175169869931337
CTD-2054N24.2	ENSG00000259363.5_1	ENST00000559714.5_1	intergenic	0.7702747082611372	1.23937640229061	2.2741642141044904	3.12506339891496	0.489836497500986	0.5691869761846929	expressed	0.8838979694978778	0.0341978820365453	-0.39040553216797286	0.18858145051047
LINC01011	ENSG00000244041.7_2	ENST00000450238.5_1	promoter_overlap	0.264715090731116	0.422655044661706	1.59307989776501	1.3650332821134201	0.161180257901269	0.0	expressed	0.8835961649794786	0.161158999892134	-0.3143756312122758	0.18772258493814103
RP5-940J5.8	ENSG00000245667.2_1	ENST00000499202.2_1	transcript_overlap	0.154929737007709	0.0428238456077253	0.7019417449824878	1.3504987796244698	0.30893104348123307	0.608495662868383	expressed	0.8827613753348934	0.0441147233219323	0.40866677504739063	0.0690920448728695
AC005537.2	ENSG00000232006.8_1	ENST00000585996.5_1	intergenic	0.164371870855964	0.300081343505975	1.3207827111166	1.22127791669113	0.0140589538945378	0.11411151041758999	expressed	0.8820793705100123	0.0366922613850042	-0.21165387899013482	0.12656615686378098
RP11-474G23.2	ENSG00000273275.1_1	ENST00000609955.1_1	transcript_overlap	11.5030271207275	12.9920822434087	7.209582985120031	5.17190228490799	5.01134424208929	0.0	expressed	-0.8815134023980531	0.0330382043043021	-1.9179631074693466	0.232411483263812
RP11-616M22.5	ENSG00000260182.1_2	ENST00000566997.1_1	transcript_overlap	1.35271177993343	0.626734330978054	0.160443672934667	0.0	0.0	0.0	expressed	-0.8812400221630781	0.15432701277659303	-0.9925676396507082	0.0490337943927648
RP11-1141N12.1	ENSG00000258496.1_1	ENST00000555490.1_1	intergenic	0.0	0.0	0.9384822853258761	0.7448878467436129	0.0	0.0	expressed	0.8810263771102343	0.060763048618189	0.0	sleuth NA
LINC01387	ENSG00000265944.1_2	ENST00000584361.1_1	transcript_overlap	0.0	0.0	0.903492047922598	0.7795564986565701	0.0	0.0	expressed	0.8809004136502027	0.01595654094448	0.0	sleuth NA
RP11-315I14.2	ENSG00000233906.1_1	ENST00000440888.1_1	intergenic	1.2253577747278	1.10927008911779	0.355382358400685	0.0	0.0	0.0	expressed	-0.879946863454774	0.152994406359347	-1.115908140614379	0.0433311519876564
MIAT	ENSG00000225783.6_2	ENST00000421867.5_1	intergenic	0.942981987846822	0.8136374135037829	0.0418236408528227	0.0	0.0	0.0	expressed	-0.8795766967879728	0.0172792152996904	-0.9094349579817361	0.0104021854308102
RP11-54O7.16	ENSG00000272438.1_2	ENST00000607769.1_1	transcript_overlap	1.3702811760697702	1.4540963964328402	2.89571363769993	3.9760339252429997	0.8298423354289609	0.733244400290885	expressed	0.8788754936130766	0.0596078974649573	-0.43721521874726627	0.0780438224370814
LINC00320	ENSG00000224924.6_1	ENST00000419299.1_1	intergenic	1.84102592272237	1.8921915155363798	0.4713789420793711	0.646536997232514	0.35519342453429403	0.6161024276351229	expressed	-0.8787629630632586	0.0115462159600339	-0.948252734202385	0.0535090040051858
RP11-715J22.3	ENSG00000260095.1_1	ENST00000561653.1_1	transcript_overlap	2.55689495073595	2.4263809281482995	1.04037074045579	0.7576219351512541	1.63893846851982	3.25648858466672	expressed	-0.8786668451934914	0.0498721280003783	-0.018264063793046705	0.0941414564406678
MIR92B	ENSG00000231064.6_2	ENST00000453136.5_1	promoter_overlap	1.6892245597818798	1.6711194679967498	0.546432388238837	0.369214426855816	0.219558999006913	0.233250409089764	expressed	-0.8785096257036392	0.0134631130285573	-1.1278904602837427	0.0312780236233582
LINC01060	ENSG00000249378.5_2	ENST00000512839.5_1	intergenic	0.93754298591536	0.949105457026078	0.0807699508911086	0.0339499253669354	0.260434184224528	0.0247265408081944	expressed	-0.8780600470144401	0.0414006822231984	-0.7662309785041992	0.0814509683850485
RP11-452F19.3	ENSG00000228106.5_2	ENST00000457636.5_1	promoter_overlap	4.12690033397845	3.21841997830607	1.36854665194643	1.7182638532916201	1.87469010006834	1.32529690317949	expressed	-0.8774827617398119	0.0230760050441668	-0.8457360959985887	0.0690253717822973
THUMPD3-AS1	ENSG00000206573.8_2	ENST00000522525.5_1	promoter_overlap	7.456360927285349	7.47158138610003	3.24241083840675	3.97193426395371	4.30017985292597	5.29654995852993	expressed	-0.8774530792616776	0.00397755569443802	-0.5456885823865971	0.0580621958256013
RP4-545C24.1	ENSG00000244198.5_1	ENST00000477797.1_1	transcript_overlap	2.77940643545042	2.01459280522862	0.503185757790321	1.19538266460395	0.38793961395629295	0.14117727664534	expressed	-0.8772940915232719	0.11370472371703301	-1.4256273400251032	0.0558918802368766
OR2A1-AS1	ENSG00000244479.6_2	ENST00000493539.1_1	transcript_overlap	2.77940643545042	2.01459280522862	0.503185757790321	1.19538266460395	0.38793961395629295	0.14117727664534	expressed	-0.8772940915232719	0.11370472371703301	-1.4256273400251032	0.0558918802368766
DANCR	ENSG00000226950.6_1	ENST00000444958.1_1	intergenic	1.6057591844693702	1.5013551753071601	0.5142197685869939	0.268654920825867	0.721352539102053	0.918542652927068	expressed	-0.8759324178525452	0.0255173435617054	-0.48861145486608715	0.0733046427353706
RP11-810M2.2	ENSG00000263165.1_2	ENST00000573371.1_1	transcript_overlap	7.69581348624663	8.39678891014588	17.8886469720639	13.314230718089199	26.1052511194885	53.2270819257119	expressed	0.8759083485608893	0.0385110396254045	2.1684290620127054	0.0245463175978893
RP11-982M15.2	ENSG00000258430.1_1	ENST00000557223.1_1	transcript_overlap	4.81420950898829	4.14756114720333	7.21538438822607	10.896398123353501	30.4823494869338	41.7145918127406	expressed	0.8755600978465172	0.07442321700351	2.758878858469222	0.007623501144106341
RP11-419I17.2	ENSG00000270154.1_2	ENST00000602979.1_1	intergenic	1.46797810815645	1.24655491221685	3.34335718363992	3.30648943686701	2.17117382201244	2.77564568606064	expressed	0.8755596735756728	0.0140665249210756	0.559237736322325	0.0498437280344211
RP11-281P23.2	ENSG00000249631.5_1	ENST00000510639.1_1	promoter_overlap	0.0792408898778575	0.0480664832809073	0.895804095665557	1.0042552981553199	0.0	0.0599958747333894	expressed	0.8744675925169867	0.0625251727775865	-0.04638705403293111	sleuth NA
RP11-522I20.3	ENSG00000254473.1_1	ENST00000524818.1_1	promoter_overlap	0.6267482084442609	1.0381370981662599	0.0	0.0	0.0731548720994919	0.0	expressed	-0.8737680496078267	0.0261673396855462	-0.8219401546443049	0.0610942965145398
RP11-379B18.5	ENSG00000241288.7_1	ENST00000609312.3_1	intergenic	0.0	0.0248072495544058	0.5125353174448151	1.19474398854598	0.0	0.12075530779590599	expressed	0.8725762337787769	0.0877212979422249	0.06679359473728844	sleuth NA
RP11-15A1.2	ENSG00000267191.1_1	ENST00000586247.1_1	promoter_overlap	1.36210603065994	1.23218347346269	0.279419088351163	0.23006635249145602	0.26728523524664605	0.205242562688427	expressed	-0.8724501933192428	0.041139372749793	-0.893855028538179	0.0593662960394111
RP11-61O11.1	ENSG00000275016.4_1	ENST00000611285.1_1	intergenic	0.0351658729404097	0.0	0.8223819202827859	0.9027164661106128	0.0374743509325779	0.20147174253905703	expressed	0.8721321463527484	0.0275537594710533	0.13767340937567457	sleuth NA
LINC01108	ENSG00000226673.2_1	ENST00000427276.1_1	intergenic	1.1717153551817399	1.57626161961351	3.04577274498727	3.6444194902365696	0.004699951866541229	0.0153066232650435	expressed	0.872075152483085	0.0101031390496887	-1.2329529497161391	0.00934002320138503
RP11-632L2.2	ENSG00000278177.1_1	ENST00000610286.1_1	promoter_overlap	1.44005452516929	1.32881278143512	2.9350991783234703	3.7916809389797903	0.6113294070035501	1.9860288874015501	expressed	0.8718028066160362	0.0123804385093452	-0.05284153365287043	0.40093872549819604
POT1-AS1	ENSG00000224897.6_2	ENST00000449642.5_1	promoter_overlap	0.112984661368789	0.19994535516826398	1.06137329650203	1.17092245300894	0.28215509479192896	0.21481920620147302	expressed	0.8717188310737062	0.00557312636452016	0.11045935874027012	0.07038049903441498
MIR193BHG	ENSG00000262454.2_1	ENST00000570945.1_1	intergenic	0.146035642249314	0.11574639353927499	1.14220115117451	0.9934905145338	0.112114691227419	0.0302237817758696	expressed	0.8706687244207434	0.0345641394985163	-0.07827347306266448	sleuth NA
AC159540.1	ENSG00000230606.6	ENST00000604397.1	transcript_overlap	3.11085466956063	2.5695329515901	4.953325609873151	7.08552390953688	1.03875123832987	0.776935815947841	expressed	0.8701736827393527	0.016394674838865	-1.0092362713482697	0.0542407677273333
CTD-2015G9.2	ENSG00000261175.5_1	ENST00000569740.5_1	promoter_overlap	0.76503092785042	1.0844262434967902	0.0608593095220254	0.0461640196296453	0.0155966899028907	0.0761462910622625	expressed	-0.8694487315719914	0.00237819142211337	-0.8799494254644278	0.0360572024552977
LINC00967	ENSG00000253138.5_1	ENST00000517725.1_1	intergenic	0.944175412416472	2.05374764228735	0.7368092882415691	0.0	0.248561573864415	0.318272975732739	expressed	-0.8688337851740898	0.207860992525814	-0.9613383835049579	0.0879528823181327
RP11-14P20.1	ENSG00000264265.1_1	ENST00000579492.1_1	intergenic	0.0	0.0	0.830542710383686	0.820857422293545	0.320185891809376	0.34398998328823904	expressed	0.8684497727986596	0.0227402668968521	0.41368932481002113	0.0339773169456106
LINC01515	ENSG00000228065.10_2	ENST00000601389.5_1	intergenic	1.2223114708096898	1.06577826394667	0.17647294290463394	0.173274124675159	0.237569274168438	0.21735557047676102	expressed	-0.8678296266977958	0.0107836546662504	-0.8046562383028144	0.0513335813462323
C15orf59-AS1	ENSG00000260469.2_1	ENST00000562031.1_1	intergenic	1.07930951806822	1.31570436087825	0.138943208768517	0.26963479593538897	0.48122098357847104	0.41492673031915295	expressed	-0.8676860731396876	0.0473522047157211	-0.601732534332653	0.0725450154977805
MIR548XHG	ENSG00000224141.5_1	ENST00000414582.1_1	transcript_overlap	3.9027744853571997	3.5783847326539395	1.47891083914582	1.7184533020328399	0.172165209342662	0.0	expressed	-0.8672833200324863	0.0110329257083307	-2.1259296266191456	0.0433000527929462
RP6-74O6.2	ENSG00000215859.8_2	ENST00000616036.1_1	transcript_overlap	1.38719173147616	1.14039826295335	0.43118003920435494	0.0514388021514865	0.0772274704895656	0.0	expressed	-0.8668805374740736	0.101859339735143	-1.124084108037417	0.0373877106951318
CTD-2145A24.3	ENSG00000265478.1	ENST00000584957.1	intergenic	0.5163763937268591	0.41198387107231105	1.42328967185817	1.9156733394819998	0.151710506313698	0.218809567851962	expressed	0.8664665002453216	0.008669720019768479	-0.30488944348908714	0.0767031547866295
RP11-164P12.4	ENSG00000251603.1_2	ENST00000508664.1_1	transcript_overlap	10.7459247862001	10.400547274907499	4.66330778762382	6.03405688334478	1.04627613889644	0.12114599045367802	expressed	-0.8662632198202762	0.0179798137087683	-2.8694112611043687	0.039581859088157006
LINC00941	ENSG00000235884.3_1	ENST00000550292.1_1	intergenic	1.41204405845596	0.8625598979168491	0.19303184840645604	0.15317374696245	0.0	0.0	expressed	-0.8654613193079693	0.0421383258014881	-1.0957907599646326	0.0128950376286108
CTD-2006C1.2	ENSG00000219665.8_1	ENST00000489336.5_1	intergenic	21.4306032715713	21.656280256977	12.101536928852902	10.646490212819801	28.507423364088503	39.3895164704839	expressed	-0.8653942709281053	0.00737360992396978	0.6325215019702348	0.0416474202853134
RP11-10K16.1	ENSG00000245213.6_1	ENST00000510523.1_1	promoter_overlap	2.2928941648410297	1.42608333037108	0.7739268727207841	0.366499287702251	0.7493401952227199	0.618437132439319	expressed	-0.8647968801644228	0.0556724386091841	-0.7639604756472945	0.073825480276447
RP11-736K20.4	ENSG00000280339.1_2	ENST00000624364.1_1	transcript_overlap	0.11605042147077	0.22059189475713298	1.10412158145098	1.15012994343397	0.11987364635196301	0.106452303591357	expressed	0.8644684234513995	0.00790712241410707	-0.0697720801376593	0.0885074176208181
RP11-1149O23.3	ENSG00000246582.2_1	ENST00000500853.1_1	promoter_overlap	1.45131601391537	1.39148555600436	0.36742590701146505	0.29347067764711604	0.18862439577033802	0.11240548195881199	expressed	-0.8639294495015538	0.00619727562416686	-1.0735621744661201	0.0194429138859273
RP11-57H12.5	ENSG00000228852.6_2	ENST00000624604.3_1	transcript_overlap	0.518786753902282	1.4145913258628797	2.92303552481611	2.2351928883597596	0.644022144226121	0.0	expressed	0.8638337136360286	0.111574782817241	-0.5730346063016767	0.347678255695609
U91319.1	ENSG00000262801.5_2	ENST00000571619.5_1	transcript_overlap	1.86536592373345	1.54600053214313	0.396791903881215	0.578860940246135	0.0686825026673431	0.0247237230104343	expressed	-0.8627867198411103	0.016535190487438	-1.3701406495708195	0.0238041967222006
RP11-983P16.4	ENSG00000257337.6_1	ENST00000546566.5_1	promoter_overlap	0.906645580665245	1.1298691045244	2.80321075072337	2.53684683979178	2.4258144880677204	2.5787793666892798	expressed	0.8626812422229766	0.00736084308314605	0.795191261373356	0.0232032587337843
AL035610.1	ENSG00000232079.6_1	ENST00000631186.1_1	intergenic	1.9760435051149399	2.2737395919645698	4.55720452238738	4.8004974519124906	0.30548486182504103	0.69760110391821	expressed	0.8617929350492604	0.0157048537514795	-1.057360347154792	0.0689481079404278
SNHG11	ENSG00000174365.19_1	ENST00000457218.5_1	intergenic	1.41372416707701	0.416532508666696	0.107677375295885	7.019111759384361e-10	1.8939824511096999	1.2099997166728	expressed	-0.8617870249477517	0.13895610604585198	0.41418221440211556	0.266347874043622
RP11-676J15.1	ENSG00000263958.1_1	ENST00000580564.1_1	promoter_overlap	2.04407007949749	1.5357317567928201	0.8037355923429441	0.267564448503582	0.25663344216711304	0.119236994638396	expressed	-0.8613644277312539	0.147208620706921	-1.2317577225282763	0.0666993581030082
ZNF790-AS1	ENSG00000267254.5_1	ENST00000588906.5_1	transcript_overlap	3.2672293841989304	2.85099719722467	1.3673972482590402	1.1014390980477	0.9140498116761651	1.6962308612326003	expressed	-0.8612653938977397	0.0132204903331411	-0.8163100222255915	0.08212312426044799
RP11-286B14.1	ENSG00000228971.2_2	ENST00000440116.2_1	intergenic	0.0	0.0587826086355795	0.7360890124314101	1.0010210052898598	0.0	0.0	expressed	0.8601315355223031	0.0251525582173834	-0.04179150068351904	sleuth NA
LINC01224	ENSG00000269416.5_1	ENST00000596763.1_1	intergenic	2.29280551382778	3.9492130605903597	1.19512147681881	1.34792957515008	1.23230186944068	0.42138645902459293	expressed	-0.859336197324403	0.0501965685018615	-1.1736441422952635	0.07588245011699
AC007620.3	ENSG00000242539.2_2	ENST00000600539.1_1	transcript_overlap	0.935443556903013	1.71386492263745	0.0974712503883413	0.466615620674979	0.8799850761589341	0.0	expressed	-0.8585710100237972	0.155682402016426	-0.6909548154417133	0.313858515678196
CTC-260E6.6	ENSG00000267383.6_2	ENST00000585816.1_1	intergenic	18.569338235532502	14.893376749391901	25.5053876792904	36.7768751790797	1.11288041425051	0.9449443246368392	expressed	0.8581177239783938	0.0300352306841785	-3.1275245312961464	0.00602070183794908
RP11-346D14.1	ENSG00000259380.5_1	ENST00000561161.1_1	intergenic	0.315614324906287	0.38108331110904203	1.5290414360051499	1.35909248732142	0.10954949715548401	0.0539484367751846	expressed	0.8580900419432951	0.0155152724784744	-0.3178280271579629	0.0755517351593599
CTC-499J9.1	ENSG00000248268.1_1	ENST00000504081.1_1	transcript_overlap	1.3300530328207099	1.45732078192831	0.19553591591076397	0.44679925540854604	0.18928651938590602	0.402908401396838	expressed	-0.8574209818873262	0.0912687158817863	-0.8850602549510351	0.0730265423113773
AL163953.3	ENSG00000237356.5_2	ENST00000612453.1_1	intergenic	0.14006906903020802	0.0	1.27525703115853	0.6019354219057801	0.3965751857769079	0.636963763112375	expressed	0.8573549890262278	0.0604557037994057	0.5033444756465074	0.0614666135804546
RP11-789C1.2	ENSG00000251061.2_1	ENST00000509548.2_1	intergenic	0.38798853207726003	0.0963296987783799	1.26522723514951	1.23137031674059	0.051242468031277	0.10916724517032199	expressed	0.8559837790918474	0.0694963040668947	-0.2015450488696211	sleuth NA
RP11-843P14.1	ENSG00000251414.1_1	ENST00000512934.1_1	transcript_overlap	0.45226072776994103	0.9850208663479281	1.85333184528281	2.36651516064198	0.667453834621087	0.0797514207691641	expressed	0.8556110466087755	0.0499276892524506	-0.3233033428463187	0.24387732123164002
RP11-496H1.2	ENSG00000273308.1_1	ENST00000608482.1_1	intergenic	2.7658379509287703	2.40209957099901	4.47160843156312	6.49139138207258	1.3967496003409	3.10870063074493	expressed	0.8547696484560753	0.0430159288809006	-0.1399091555966032	0.109065100913688
RP11-74M11.2	ENSG00000248300.1_1	ENST00000506195.1_1	promoter_overlap	0.0	0.0261763774604663	0.504055209254761	1.15838900727402	0.0	0.0298709438882986	expressed	0.8540470203463101	0.0229227134820524	0.0026282406074261216	sleuth NA
RP11-479O16.1	ENSG00000248475.5_1	ENST00000509476.1_1	transcript_overlap	0.42764787587196096	0.4696520803787129	1.4384557133439198	1.79856607253135	0.17118010302022	0.25385349605533497	expressed	0.8540375524201262	0.0251300534434505	-0.2567043178358421	0.11251241363009899
STX18-AS1	ENSG00000247708.7_1	ENST00000507244.5_1	promoter_overlap	1.1969596399553701	0.9257920729643729	0.281196037282202	0.0	0.11296097393239399	0.0	expressed	-0.8538171478236007	0.130177512317414	-0.9643414583463986	0.0556577302363446
SNHG21	ENSG00000250988.7_2	ENST00000559366.1_1	transcript_overlap	1.19861741701999	0.41565638877163996	0.0	0.0	2.5473121499965496	1.78374884957607	expressed	-0.8537058042918083	0.0526469856872051	0.8087414916576223	0.0941166716398951
PCAT6	ENSG00000228288.6_1	ENST00000417262.5_1	promoter_overlap	3.50122910793355	4.2851069120100895	1.4787917466331797	1.93692993018282	7.157077184127519	12.121022859699499	expressed	-0.8536152211978181	0.0131904011478101	1.120528611435566	0.0384522370608079
LINC00624	ENSG00000278811.4_1	ENST00000619867.4_1	transcript_overlap	0.526951275315244	0.4383408133437511	1.5078214760603703	1.8496429628601998	0.169743045867398	0.247062098357387	expressed	0.8533761479735262	0.00266275211340116	-0.29507306083589696	0.0679966897224658
LINC00667	ENSG00000263753.6_1	ENST00000580082.1_1	promoter_overlap	0.190765673673358	0.594923535987301	0.840071480787977	2.19255204111376	0.160800472431449	0.0	expressed	0.8532763673338466	0.352836197792705	-0.3664684497091405	0.185279834633418
RP11-810P8.1	ENSG00000250945.1_1	ENST00000506852.1_1	intergenic	0.36868301775329904	0.5064105914886189	1.71082350568624	1.4830605043138998	0.0	0.0608066902034077	expressed	0.853204866997394	0.0237990796713853	-0.48039974692407444	0.0621941588565097
RP11-1109F11.3	ENSG00000271327.1_1	ENST00000605595.1_1	intergenic	0.19388491162040197	0.108016351751952	1.15894516147218	0.9993491781764379	2.3471113695360097	3.4066922519284097	expressed	0.8531659286280149	0.00751953248234682	1.7520782442543137	0.00723019349351927
CTD-2647L4.5	ENSG00000259607.1_1	ENST00000560714.1_1	transcript_overlap	0.0	0.0	1.6105474269946203	0.0	2.6398376689769703	5.677783899200151	expressed	0.8522175934380258	sleuth NA	2.3670385319987757	0.00827164360983167
RP11-118F19.1	ENSG00000270124.1_1	ENST00000602862.1_1	transcript_overlap	0.9896347649823392	0.824655650217457	0.11344228968300099	0.0	0.0311165241542703	0.0	expressed	-0.8518199745661246	0.0460416590996974	-0.9091416840781208	0.0264419312516398
LINC01405	ENSG00000185847.7_1	ENST00000547607.1_1	transcript_overlap	1.02436945041306	0.806100851260937	0.0435424194012475	0.0796788794318617	0.0	0.0	expressed	-0.8512667877044982	0.0303459061885341	-0.9375215358155504	0.0137497526726834
RP11-151G14.2	ENSG00000283627.1_1	ENST00000637466.1_1	intergenic	0.0773940017951395	0.39129426982086607	1.35839669072102	1.0942310069828198	0.041190591623863994	0.0	expressed	0.850912312508434	0.0697354063150668	-0.27433377762485583	sleuth NA
RP4-760C5.3	ENSG00000231081.1_2	ENST00000448580.1_2	intergenic	0.40238948554645204	0.169571721621026	1.1328305425468799	1.50569183513057	0.286128219978052	0.19238288515143498	expressed	0.8507964188013335	0.0462585477907958	-0.053395159782135285	0.0909034606327737
RP11-733C7.1	ENSG00000249091.1_1	ENST00000507220.1_1	intergenic	0.0	0.0	0.806137974293655	0.8001561741392459	0.0	0.0	expressed	0.8505170754109015	0.0384230311241725	0.0	sleuth NA
STX18-AS1	ENSG00000247708.7_1	ENST00000608184.1_1	intergenic	1.37758018890025	1.12384617274364	0.220055770833439	0.27641985794458096	0.353173519653866	0.311327675751213	expressed	-0.8504893961698531	0.0022461615777619698	-0.7565167386047759	0.0325602672822117
RP11-446N19.1	ENSG00000272369.1_2	ENST00000607353.1_1	transcript_overlap	2.25283166661396	1.5186410627322098	0.631895191591902	0.569199314826322	0.3754868167058761	0.352221986890525	expressed	-0.8503742335781534	0.0640106659382635	-1.0812498662512138	0.0573179115376877
C5orf66	ENSG00000224186.8_2	ENST00000554670.2_1	promoter_overlap	0.527398421570136	0.554693067711489	1.65778199989585	1.89890761391179	0.5988575703194411	0.39948517974948206	expressed	0.850315968645834	0.0224512789599083	-0.03974437591330658	0.0841172959805662
GRM5-AS1	ENSG00000255082.1_1	ENST00000531994.1_1	transcript_overlap	1.01311735592287	0.592140664979261	0.0	0.0	0.124171025857902	0.0	expressed	-0.8501025138780842	sleuth NA	-0.7632025856720658	sleuth NA
CTC-471J1.2	ENSG00000260160.1_2	ENST00000569091.1_1	promoter_overlap	0.33153728845824604	0.6118111526591071	1.79211755683814	1.51149213955969	1.2842059105571297	1.86155874545259	expressed	0.8495162661286693	0.0307316583115299	0.8059271339200583	0.0447861176187694
CTA-398F10.1	ENSG00000253505.1_1	ENST00000517681.1_1	intergenic	2.28493500300821	1.4768552934085	2.9665945570044703	5.41128068046258	0.42554742927831896	0.63431175998872	expressed	0.8489220381808478	0.0806100126369853	-0.9130518902601389	0.0735344061746093
SAP30L-AS1	ENSG00000245275.7_2	ENST00000524264.5_1	promoter_overlap	0.140280320044978	0.0990131309443236	0.7121626502120809	1.31859928992296	0.0772675709471081	0.0	expressed	0.8480089786975854	0.017507330549479002	-0.10835653995292033	0.18886798240058703
TMEM161B-AS1	ENSG00000247828.7_2	ENST00000507736.1_1	intergenic	12.4829919424685	10.1356058352673	5.2587448304726205	6.43231256344136	6.14346165892523	7.39372845050403	expressed	-0.8465147175904083	0.009468564058981109	-0.6640229744725532	0.0609916515876676
RP11-767N6.7	ENSG00000230896.1_2	ENST00000430643.1_1	promoter_overlap	0.764129802340118	0.6859239258421619	2.13752090698109	2.06494730330663	1.8167673337245602	2.4630959926348504	expressed	0.8462236064819315	0.0221345369312995	0.8641143315806151	0.0391926459250641
RP11-180M15.3	ENSG00000257004.1_1	ENST00000539988.1_1	transcript_overlap	1.57961333815546	0.938096624780506	0.343293505627314	0.170257232871116	0.14090377924715197	0.29052261348361796	expressed	-0.8458648411072242	0.170768823734642	-0.8937887355388916	0.0894069260237663
ZNF630-AS1	ENSG00000277541.1_1	ENST00000614448.1_1	transcript_overlap	0.0	0.0	0.34818551667575603	1.2448217957319199	0.0	0.0	expressed	0.845191871483566	0.0577288682210387	0.0	sleuth NA
LINC01234	ENSG00000249550.6_1	ENST00000550223.5_1	intergenic	1.1786216432705199	0.874223784891256	0.13362808693533598	0.12264195073773401	0.0754196641592193	0.0650181488798629	expressed	-0.8449954088929998	0.0257854168854565	-0.9210292323861597	0.0359062625567444
RP11-135A24.4	ENSG00000233825.1_1	ENST00000412085.1_1	promoter_overlap	0.612758807024521	1.3909881757845601	0.12070666373107901	0.10899011394941001	0.151157322911242	0.0884791329309315	expressed	-0.844503278199064	0.12124113987270402	-0.8380862368710922	0.0819549508628536
RP11-1275H24.2	ENSG00000272953.1_1	ENST00000609130.1_1	promoter_overlap	0.10886807319804	0.19281625798397	1.0843310840418698	1.04537931931281	0.7573028830040192	0.8790616188590521	expressed	0.8433506300388596	0.032573492923205	0.6598068337117351	0.0463483862263226
MALAT1	ENSG00000251562.7_1	ENST00000534336.1_1	promoter_overlap	28.773672516882	26.9044601547227	42.6779329009005	58.7570252051851	27.610405377075402	45.55278569771129	expressed	0.8426274951820936	0.0140209800226446	0.3820018599774128	0.11783754498054301
TTC28-AS1	ENSG00000235954.6_2	ENST00000454741.5_1	promoter_overlap	0.5064842904170239	0.5248755118388271	1.81968557509626	1.61615312097903	0.8692490553856731	0.9276372621583571	expressed	0.842537545387279	0.00221248480053863	0.3248517033202926	0.0345239839083706
RP13-131K19.2	ENSG00000223343.1_2	ENST00000452042.1_1	promoter_overlap	1.4413326218525002	1.35809907830322	0.34358612737473493	0.33294355808568205	1.43023048028869	3.0335069901156	expressed	-0.8424999329767551	0.0200574590293418	0.42950501644059924	0.0937215293260629
OIP5-AS1	ENSG00000247556.6_1	ENST00000560706.5_1	intergenic	2.01536245812297	1.02210878019757	0.809306845876021	0.0	0.315463063221346	0.19821351830352898	expressed	-0.8424854854334014	0.23859382012773397	-1.002900657051089	0.22396891538040303
RP11-539L10.3	ENSG00000251580.1_1	ENST00000513179.1_1	promoter_overlap	0.8986442304234609	1.4432651936519199	2.05668616984862	3.7272151243031	3.66115648986048	7.17622830237637	expressed	0.8421637853325808	0.0991054996666982	1.5639497937526383	0.0319804658768348
RP11-482G13.1	ENSG00000282572.2_1	ENST00000635373.1_1	transcript_overlap	2.3537124855745	2.52070421167419	4.2325184679786405	6.08729941803041	1.15087322252849	0.566035002444583	expressed	0.8416717206126734	0.0183639613890143	-0.8871342375331173	0.0634614967035275
ATP1B3-AS1	ENSG00000244124.1_1	ENST00000492725.1_1	transcript_overlap	0.814562885605009	1.00118504656933	1.97146054277378	2.86204607775612	0.43176798608395894	0.262582761501647	expressed	0.840660218644357	0.0799805163671725	-0.5020281987767754	0.0769730749279448
TRHDE-AS1	ENSG00000236333.3_1	ENST00000550334.1_1	promoter_overlap	0.672900448799259	0.9744145210242149	0.0	0.0370620911508508	0.0	0.113188468038592	expressed	-0.8403448359533009	0.0491049945260684	-0.7874133492950381	0.0641453547357721
FAM215A	ENSG00000267496.4_1	ENST00000632077.1_1	promoter_overlap	1.13761979268028	1.09382789868351	0.0	0.364542243933747	0.15691992486352402	0.0	expressed	-0.839590415717265	0.15290271210332998	-0.9721787145520177	0.0752580685801647
CTD-2020K17.4	ENSG00000233483.2_1	ENST00000589518.1_1	promoter_overlap	0.317447167246447	0.38364415362214094	1.6433515036519097	1.19029077717246	0.596864264899899	2.2685582021742596	expressed	0.839568292199407	0.0863668839128593	0.8490226638066948	0.0785647344622382
RP11-479J7.2	ENSG00000229588.1_1	ENST00000425271.1_1	intergenic	0.337612067511274	0.146321203900929	1.8190444280674698	0.62220057977483	0.0	0.38345607346508204	expressed	0.8383377445030895	0.11442832815612199	-0.059571380278404244	0.6414879456320011
WDR86-AS1	ENSG00000243836.5_1	ENST00000460148.1_1	promoter_overlap	0.666334154168693	0.42850702525135903	1.65380701128575	1.87757436737626	0.496886622475818	0.11212925025744098	expressed	0.8377744413374549	0.10322581506972699	-0.24635965408713484	0.11105037726884
RP11-66N11.8	ENSG00000260081.1_1	ENST00000562749.1_1	promoter_overlap	0.84573936386201	1.1186320713624198	2.87381057718094	2.21080905174849	2.22151183565581	6.3126881854155705	expressed	0.837598257582429	0.0310877248868844	1.4099167135451398	0.0535964903415288
[truncated: 23,532 more rows]
