# Supplementary material for: Genome-wide CRISPR interference screen identifies long non-coding RNA loci required for differentiation and pluripotency
Source: PLoS One. 2021 Nov 3;16(11):e0252848. doi: 10.1371/journal.pone.0252848 (PMC8565776; doi:10.1371/journal.pone.0252848)
Supplement: S2 Table — (TXT) [file pone.0252848.s002.txt]

sgRNA	control_status	gene_name	gene_id	transcript_name	transcript_id	tss_id	tss_chr_hg38	tss_start_hg38	tss_strand_hg38	tss_type	DayZero_Rep1__counts	DayZero_Rep2__counts	Undiff_Rep1__counts	Undiff_Rep2__counts	Diff_Rep1__counts	Diff_Rep2__counts	DayZero_Rep1__cpm	DayZero_Rep2__cpm	Undiff_Rep1__cpm	Undiff_Rep2__cpm	Diff_Rep1__cpm	Diff_Rep2__cpm	sgRNA_status	sgRNA_l2fc_diff	sgRNA_l2fcSE_diff	sgRNA_l2fc_dz	sgRNA_l2fcSE_dz
TTGCAAGTGTCTTTAAACTA	experimental	RP4-714D9.2	ENSG00000241073.1_2	RP4-714D9.2-001	ENST00000432294.1_1	NC_000001.11:-:100084320	chr1	100084320	-	FANTOM CAT assignment	865	1367	872	1049	574	769	6.374259603249007	9.515494727647306	5.975173175987015	7.4499676139265025	2.6839499976848016	7.81344576306771	filter not met	0.698720516402332	0.8181133668107041	0.737236299252148	0.214447511604793
ATTGCAAGTGTCTTTAAACT	experimental	RP4-714D9.2	ENSG00000241073.1_2	RP4-714D9.2-001	ENST00000432294.1_1	NC_000001.11:-:100084320	chr1	100084320	-	FANTOM CAT assignment	435	580	0	449	1159	482	3.2092115323516937	4.041302950850209	0.0068444137181981855	3.192843263111358	5.414577386633687	4.901161433197017	filter not met	-6.009609325484099	1.8454612741088101	-0.545334431332911	0.21894846858121303
AGCCAGTATCTTGAAACTAT	experimental	RP4-714D9.2	ENSG00000241073.1_2	RP4-714D9.2-001	ENST00000432294.1_1	NC_000001.11:-:100084320	chr1	100084320	-	FANTOM CAT assignment	730	916	0	1080	967	700	5.380581720525432	6.378442006763582	0.0068444137181981855	7.669919038718617	4.518371474363283	7.113279844039563	filter not met	-5.39479004710073	1.8033853689466102	0.0202485238402466	0.20502664216411198
TGCCAATAGTTTCAAGATAC	experimental	RP4-714D9.2	ENSG00000241073.1_2	RP4-714D9.2-001	ENST00000432294.1_1	NC_000001.11:-:100084320	chr1	100084320	-	FANTOM CAT assignment	420	526	516	584	1145	382	3.0988028787157407	3.665691316864131	3.5385618923084614	4.1506962420447655	5.349229038863969	3.886428217214199	filter not met	-0.0956502935375629	0.947994295468708	-0.465902346728118	0.22591938323030103
ACAGTAGTGTATCTAAATGG	experimental	RP4-714D9.2	ENSG00000241073.1_2	RP4-714D9.2-001	ENST00000432294.1_1	NC_000001.11:-:100084320	chr1	100084320	-	FANTOM CAT assignment	1133	1178	0	690	2263	679	8.346894214878029	8.200854008696036	0.0068444137181981855	4.902788210688773	10.567761382188506	6.900185868683171	filter not met	-6.2844860134594	1.7975767955387199	-0.0753823569276512	0.192657405051427
GTAGTGTATCTAAATGGGGG	experimental	RP4-714D9.2	ENSG00000241073.1_2	RP4-714D9.2-001	ENST00000432294.1_1	NC_000001.11:-:100084320	chr1	100084320	-	FANTOM CAT assignment	570	846	0	1539	1151	445	4.202889415075268	5.891538036781629	0.0068444137181981855	10.926619167092204	5.377235473622418	4.525710143283375	filter not met	-4.95250657011241	1.8207126453331202	-0.0162489675406074	0.21869896034891198
TACAGTAGTGTATCTAAATG	experimental	RP4-714D9.2	ENSG00000241073.1_2	RP4-714D9.2-001	ENST00000432294.1_1	NC_000001.11:-:100084320	chr1	100084320	-	FANTOM CAT assignment	494	391	368	193	913	226	3.6434855699864412	2.726662231898936	2.5255886620151298	1.3764702067635632	4.266313561537232	2.303444400281	filter not met	-0.595968150343885	1.1604915022642701	-0.022547871838036	0.230500492265037
AATAACATTACTGAGTCCCA	experimental	RP4-714D9.2	ENSG00000241073.1_2	RP4-714D9.2-001	ENST00000432294.1_1	NC_000001.11:-:100084320	chr1	100084320	-	FANTOM CAT assignment	1139	1318	2436	5503	1789	1173	8.391057676332409	9.17466194865994	16.679836231248974	39.05202071147758	8.355253036270948	11.912967955638301	filter not met	1.5109792812353	0.388439570806817	-0.212361871711976	0.180151470834218
TCTTATTGACAAACAATACC	experimental	RP4-714D9.2	ENSG00000241073.1_2	RP4-714D9.2-001	ENST00000432294.1_1	NC_000001.11:-:100084320	chr1	100084320	-	FANTOM CAT assignment	643	948	1862	1272	1402	617	4.740211529436905	6.601026678755332	12.75114275700322	9.032198830979462	6.548837994350915	6.271051274773824	filter not met	0.900362339898986	0.533947753518384	-0.224369325745849	0.20664084884075398
AAAATTCACCTAGAATCATA	experimental	RP4-714D9.2	ENSG00000241073.1_2	RP4-714D9.2-001	ENST00000432294.1_1	NC_000001.11:-:100084320	chr1	100084320	-	FANTOM CAT assignment	491	330	60	120	1143	366	3.6214038392592505	2.302360200914663	0.4175092368100893	0.8585200774143873	5.339893560611153	3.7240709026569467	filter not met	-2.75570760382974	1.25431404876152	-0.6543848126537979	0.22250989281821304
GGGAAGTGAGATGACGGTCG	experimental	RTCA-AS1	ENSG00000224616.1_1	RTCA-AS1-001	ENST00000421185.1_1	NC_000001.11:-:100266115	chr1	100266115	-	FANTOM CAT assignment	1760	2013	1550	1943	2646	1187	12.961975936860853	14.008922793480759	10.615685676925382	13.793082896641064	12.355505467602903	12.055030605875896	filter met	0.14288481524423902	0.423871251931575	0.11530071155439399	0.15725385928634697
GGAAGTGAGATGACGGTCGC	experimental	RTCA-AS1	ENSG00000224616.1_1	RTCA-AS1-001	ENST00000421185.1_1	NC_000001.11:-:100266115	chr1	100266115	-	FANTOM CAT assignment	1901	1810	3648	1542	2616	1350	13.999817281038807	12.596901280533096	24.975265657705172	10.947904788846278	12.215473293810652	13.709045747927888	filter met	0.5099786686021621	0.547237811421825	0.0110372086234159	0.16042830528271398
GAAGTGAGATGACGGTCGCG	experimental	RTCA-AS1	ENSG00000224616.1_1	RTCA-AS1-001	ENST00000421185.1_1	NC_000001.11:-:100266115	chr1	100266115	-	FANTOM CAT assignment	1104	1264	3311	256	1694	1098	8.133437484515186	8.799050314673863	22.668698234672387	1.8234682635991533	7.911817819262153	11.151918043651182	filter met	-0.3911683805358379	1.05535169997275	-0.17798390205990602	0.18274262980483602
CCCTGAAAAACTTGTGCCCT	experimental	RTCA-AS1	ENSG00000224616.1_1	RTCA-AS1-001	ENST00000421185.1_1	NC_000001.11:-:100266115	chr1	100266115	-	FANTOM CAT assignment	2767	3322	3101	4028	4436	2421	20.374076884287813	23.114027032143284	21.23137135385077	28.58659001572369	20.710758503873848	24.57683849110389	filter met	0.282262979562935	0.268984499917168	-0.0832447279507356	0.12703431791338798
AAGTGAGATGACGGTCGCGG	experimental	RTCA-AS1	ENSG00000224616.1_1	RTCA-AS1-001	ENST00000421185.1_1	NC_000001.11:-:100266115	chr1	100266115	-	FANTOM CAT assignment	736	674	68	904	1037	554	5.424745181979811	4.695145424825975	0.4722645465556747	6.421162562479508	4.845113213211867	5.631769348704648	filter not met	-1.43426710145597	1.26982252187098	-0.0756942839605096	0.21115701576992502
CTGCCGGGGAAGTGAGATGA	experimental	RTCA-AS1	ENSG00000224616.1_1	RTCA-AS1-001	ENST00000421185.1_1	NC_000001.11:-:100266115	chr1	100266115	-	FANTOM CAT assignment	1263	1458	2710	878	1645	845	9.303769213056283	10.148469888623849	18.555205590035282	6.236687173944185	7.683098602068144	8.584643007214652	filter met	0.562238386830325	0.7003382579361351	0.231841312278439	0.17735412647951398
GCCCTGAAAAACTTGTGCCC	experimental	RTCA-AS1	ENSG00000224616.1_1	RTCA-AS1-001	ENST00000421185.1_1	NC_000001.11:-:100266115	chr1	100266115	-	FANTOM CAT assignment	1171	782	743	488	1359	528	8.62659613742244	5.44636869279813	5.092243806339449	3.469556345914342	6.348125211915357	5.3679387125491145	filter met	-0.31881836682633097	0.8228038231056991	0.20737999858331602	0.20083889432266397
TGACGGTCGCGGGGGTGCCC	experimental	RTCA-AS1	ENSG00000224616.1_1	RTCA-AS1-001	ENST00000421185.1_1	NC_000001.11:-:100266115	chr1	100266115	-	FANTOM CAT assignment	778	984	3149	2116	2748	493	5.73388941216048	6.851434434746054	21.55990321232428	15.020553751126098	12.831614858496554	5.012782086955127	filter met	1.32099689800414	0.505137331328129	-0.387792123448786	0.227164653578805
CTCTAAAAGTCGGCACCTCG	experimental	RTCA-AS1	ENSG00000224616.1_1	RTCA-AS1-001	ENST00000421185.1_1	NC_000001.11:-:100266115	chr1	100266115	-	FANTOM CAT assignment	1535	1470	2287	1027	3771	1204	11.305846132321562	10.231939140620751	15.660018587237447	7.293873054396613	17.606711984812296	12.227535252592974	filter met	-0.30122880171983	0.43148992897938	-0.477123970275027	0.16433681926740398
CTGGGCACGGCAAAATCTGC	experimental	RTCA-AS1	ENSG00000224616.1_1	RTCA-AS1-001	ENST00000421185.1_1	NC_000001.11:-:100266115	chr1	100266115	-	FANTOM CAT assignment	230	147	0	0	479	14	1.7002932659936725	1.0294541079618431	0.0068444137181981855	0.007095207251358574	2.2405147806760084	0.1522099823974229	filter not met	-8.91013381712489	1.902045894317	1.11165493214151	0.21722105442730702
TTACCTTGGAGAAGAAATGG	experimental	RP4-549L20.3	ENSG00000273204.1_1	RP4-549L20.3-001	ENST00000609247.1_1	NC_000001.11:+:100894913	chr1	100894913	+	FANTOM CAT assignment	482	494	452	2137	1579	241	3.5551586470776786	3.443106644872381	3.1005194143437778	15.169553103404628	7.375027819725193	2.4556543826784227	filter not met	0.844495390406143	1.13473014744226	-0.31805438354795396	0.236626279839217
ATGTTTAAAAGTTGTTACCT	experimental	RP4-549L20.3	ENSG00000273204.1_1	RP4-549L20.3-001	ENST00000609247.1_1	NC_000001.11:+:100894913	chr1	100894913	+	FANTOM CAT assignment	515	728	123	559	991	776	3.798057685076775	5.0707570588120525	0.8487073010565749	3.9733160607608013	4.630397213397083	7.884477088186506	filter not met	-1.56667216500297	1.05848576019546	-0.48966414704569605	0.20818613535194896
TTTCCTCCATTTCTTCTCCA	experimental	RP4-549L20.3	ENSG00000273204.1_1	RP4-549L20.3-001	ENST00000609247.1_1	NC_000001.11:+:100894913	chr1	100894913	+	FANTOM CAT assignment	2967	2749	4573	1753	5753	2457	21.84619226610052	19.128370249291013	31.306348347038497	12.444993518882935	26.858170933353644	24.942142448857695	filter met	-0.234934528970487	0.46539270407154	-0.367459316985462	0.125368210018637
GAAGAAATGGAGGAAAGGAT	experimental	RP4-549L20.3	ENSG00000273204.1_1	RP4-549L20.3-001	ENST00000609247.1_1	NC_000001.11:+:100894913	chr1	100894913	+	FANTOM CAT assignment	928	281	0	477	1241	165	6.8379759485200085	1.961527421927296	0.0068444137181981855	3.3915090661493976	5.79733199499917	1.6844571385314802	filter not met	-5.34891288938068	1.88405671177811	0.203509946288893	0.219540238805599
TTGGAGAAGAAATGGAGGAA	experimental	RP4-549L20.3	ENSG00000273204.1_1	RP4-549L20.3-001	ENST00000609247.1_1	NC_000001.11:+:100894913	chr1	100894913	+	FANTOM CAT assignment	250	280	156	0	461	225	1.847504804174943	1.9545716509275537	1.074572953757115	0.007095207251358574	2.1564954764006576	2.293297068121172	filter not met	-5.71818896677276	1.88029420479006	-0.254777307188366	0.24053069842830396
TGGAGGAAAGGATTGGCTTT	experimental	RP4-549L20.3	ENSG00000273204.1_1	RP4-549L20.3-001	ENST00000609247.1_1	NC_000001.11:+:100894913	chr1	100894913	+	FANTOM CAT assignment	1418	805	1736	1580	1325	407	10.444658633961133	5.606351425792202	11.88874662851025	11.217522664397904	6.189422081617472	4.140111521209904	filter met	1.34595895900741	0.555322400281138	0.5726794528651059	0.197886130101099
TTGTTACCTTGGAGAAGAAA	experimental	RP4-549L20.3	ENSG00000273204.1_1	RP4-549L20.3-001	ENST00000609247.1_1	NC_000001.11:+:100894913	chr1	100894913	+	FANTOM CAT assignment	370	678	1	1261	661	252	2.730774033262565	4.722968508824943	0.013688827436396371	8.954151551214517	3.090043301682328	2.5672750364365333	filter not met	-3.1646633542372995	1.74096649710559	0.322053876852065	0.235951603551839
AGGAAAGGATTGGCTTTCGG	experimental	RP4-549L20.3	ENSG00000273204.1_1	RP4-549L20.3-001	ENST00000609247.1_1	NC_000001.11:+:100894913	chr1	100894913	+	FANTOM CAT assignment	1203	1173	1632	1866	1897	1014	8.862134598512474	8.166075153697324	11.176927601817637	13.246751938286454	8.859368861923047	10.299542142225617	filter met	0.5047585753564799	0.42198930960735	-0.193710919551363	0.18120386614641196
AAGGATTGGCTTTCGGAGGT	experimental	RP4-549L20.3	ENSG00000273204.1_1	RP4-549L20.3-001	ENST00000609247.1_1	NC_000001.11:+:100894913	chr1	100894913	+	FANTOM CAT assignment	2263	2541	655	2832	3363	1770	16.664346122119802	17.681569881344632	4.489935399138009	20.100722143098835	15.702274421237691	17.970925255055736	filter met	-0.666798363977225	0.6768651956301489	0.00420735810220946	0.14090658831618302
GAAGTTGTTTGGCTGAGGGA	experimental	RP4-549L20.3	ENSG00000273204.1_1	RP4-549L20.3-001	ENST00000609247.1_1	NC_000001.11:+:100894913	chr1	100894913	+	FANTOM CAT assignment	821	838	1	771	1269	660	6.050394219250211	5.835891868783692	0.013688827436396371	5.477499998048818	5.928028690538605	6.707386557646437	filter not met	-4.65002549296116	1.6721090532611498	-0.11235571924594599	0.199784575851578
ACTTACATTACATCTATCAA	experimental	RP11-421L21.2	ENSG00000235795.1_1	RP11-421L21.2-001	ENST00000414686.1_1	NC_000001.11:+:100995473	chr1	100995473	+	annotation	1227	1139	421	0	1993	608	9.038788444329999	7.929578939706088	2.888342589079634	0.007095207251358574	9.30747181805825	6.17972528533537	filter not met	-6.4632236702353705	1.7777091033206	0.129469606961395	0.189143066802998
CTTACATTACATCTATCAAA	experimental	RP11-421L21.2	ENSG00000235795.1_1	RP11-421L21.2-001	ENST00000414686.1_1	NC_000001.11:+:100995473	chr1	100995473	+	annotation	411	289	0	776	537	169	3.032557686534169	2.017173589925233	0.0068444137181981855	5.512976034305612	2.5112436500076925	1.7250464671707928	filter not met	-4.4198724463044	1.88327052664779	0.22332150645977103	0.23852161351244897
CTATCAAAGGGCTTTCAGAT	experimental	RP11-421L21.2	ENSG00000235795.1_1	RP11-421L21.2-001	ENST00000414686.1_1	NC_000001.11:+:100995473	chr1	100995473	+	annotation	947	1210	313	2074	1614	1078	6.977826909792213	8.423438680687786	2.14914590751423	14.722555046569038	7.538398689149486	10.948971400454619	filter met	-0.536121299379853	0.8350051203370501	-0.272276319086087	0.18311313924953895
TCTATCAAAGGGCTTTCAGA	experimental	RP11-421L21.2	ENSG00000235795.1_1	RP11-421L21.2-001	ENST00000414686.1_1	NC_000001.11:+:100995473	chr1	100995473	+	annotation	1201	750	226	1534	1617	319	8.847413444694347	5.22378402080638	1.553681914030988	10.89114313083541	7.552401906528711	3.2471462911450217	filter met	-0.11271181538354101	1.21870640157143	0.425928600712238	0.204417355428651
TATATCTGGTCAGGTCCCTG	experimental	RP11-421L21.2	ENSG00000235795.1_1	RP11-421L21.2-001	ENST00000414686.1_1	NC_000001.11:+:100995473	chr1	100995473	+	annotation	922	1499	2008	2879	3726	919	6.793812487065628	10.433656499613276	13.750427159860154	20.434196883912687	17.396663724123922	9.335545587041937	filter met	0.5504297267925781	0.5743028302349339	-0.627302943262601	0.216346952830276
TCAGAGACTGGGATACCACA	experimental	RP11-421L21.2	ENSG00000235795.1_1	RP11-421L21.2-001	ENST00000414686.1_1	NC_000001.11:+:100995473	chr1	100995473	+	annotation	1024	809	1397	2243	1841	594	7.544591331790105	5.634174509791169	9.56849037804106	15.921645072048635	8.597975470844181	6.037662635097775	filter met	0.932054035806407	0.618137371281757	-0.17200586381479502	0.19197085075566
AGCAGAGTTTATATCTGGTC	experimental	RP11-421L21.2	ENSG00000235795.1_1	RP11-421L21.2-001	ENST00000414686.1_1	NC_000001.11:+:100995473	chr1	100995473	+	annotation	1870	988	1464	611	2601	705	13.771639396857841	6.879257518745019	10.02706609716034	4.342266837831446	12.145457206914527	7.164016504838705	filter met	-0.343733119561729	0.556713412651059	0.0365149164413149	0.17380004612723998
GTCAGAGACTGGGATACCAC	experimental	RP11-421L21.2	ENSG00000235795.1_1	RP11-421L21.2-001	ENST00000414686.1_1	NC_000001.11:+:100995473	chr1	100995473	+	annotation	1278	1517	1285	498	1956	570	9.414177866692238	10.558860377608637	8.801916041602865	3.5405084184279283	9.134765470381144	5.794126663261897	filter met	-0.22627327393392802	0.6799761505067929	0.42434659506500805	0.19992602688512898
AAGTATTCATGCTTTTAACA	experimental	RP11-421L21.2	ENSG00000235795.1_1	RP11-421L21.2-001	ENST00000414686.1_1	NC_000001.11:+:100995473	chr1	100995473	+	annotation	707	815	1218	541	2166	811	5.211288451616969	5.675909135789622	8.343340322483588	3.8456023302363462	10.114990686926896	8.239633713780494	filter met	-0.5330987476396021	0.651143284090465	-0.77625665153809	0.194719842295013
CAGACGCTGCGTCAGAGACT	experimental	RP11-421L21.2	ENSG00000235795.1_1	RP11-421L21.2-001	ENST00000414686.1_1	NC_000001.11:+:100995473	chr1	100995473	+	annotation	915	1521	779	1433	1733	1037	6.7422884487021815	10.586683461607604	5.338642700194584	10.174527198448192	8.09385964519208	10.532930781901664	filter met	-0.170020547777332	0.5628863506324411	-0.155445961076724	0.18020601941282702
CCTCCCGACTCTCTTCCACG	experimental	RP11-421L21.3	ENSG00000233184.6_1	['RP11-421L21.3-004', 'RP11-421L21.3-005']	['ENST00000446527.5_1', 'ENST00000453011.5_1']	NC_000001.11:+:101025906	chr1	101025906	+	closest CAGE	1042	1421	26	248	940	134	7.677081716153247	9.891106361633383	0.18479917039135094	1.7667066055882843	4.392342517950258	1.369889841576806	filter not met	-1.9637096238816398	1.5842347323105201	1.78768582753094	0.237790916041022
TCCCTGAGGCTATGAAACGG	experimental	RP11-421L21.3	ENSG00000233184.6_1	['RP11-421L21.3-004', 'RP11-421L21.3-005']	['ENST00000446527.5_1', 'ENST00000453011.5_1']	NC_000001.11:+:101025906	chr1	101025906	+	closest CAGE	1397	1283	2862	131	934	221	10.290086518870798	8.931209963668966	19.5955564752014	0.9365673571793316	4.364336083191808	2.2527077394818598	filter not met	0.610068328536469	1.08596540423404	1.57943947336122	0.210085145737518
CGAAAGGTCAGTCGGCCGAG	experimental	RP11-421L21.3	ENSG00000233184.6_1	['RP11-421L21.3-004', 'RP11-421L21.3-005']	['ENST00000446527.5_1', 'ENST00000453011.5_1']	NC_000001.11:+:101025906	chr1	101025906	+	closest CAGE	2226	1243	7444	2581	1916	398	16.392004776484455	8.652979123679279	50.956660131985494	18.319825123007835	8.948055905324807	4.048785531771449	filter met	2.5029118122584904	0.304567502075395	0.955440008612095	0.17701578284023103
GCTATGAAACGGTGGCTCCA	experimental	RP11-421L21.3	ENSG00000233184.6_1	['RP11-421L21.3-004', 'RP11-421L21.3-005']	['ENST00000446527.5_1', 'ENST00000453011.5_1']	NC_000001.11:+:101025906	chr1	101025906	+	closest CAGE	1079	727	756	525	1082	47	7.949423061788599	5.0638012878123115	5.181221184676025	3.7320790142146087	5.055161473900244	0.4870719436717533	filter met	1.64873273127496	1.25665517445017	1.9922469014579298	0.173451385005972
GTGGCTCCACGGACTCCTCT	experimental	RP11-421L21.3	ENSG00000233184.6_1	['RP11-421L21.3-004', 'RP11-421L21.3-005']	['ENST00000446527.5_1', 'ENST00000453011.5_1']	NC_000001.11:+:101025906	chr1	101025906	+	closest CAGE	616	477	0	1	562	137	4.541475952892188	3.3248585378767643	0.0068444137181981855	0.014190414502717148	2.6279371281679014	1.4003318380562906	filter not met	-9.16544631216887	1.72650437002462	0.9897860492199101	0.23381290494552298
AGTCGGCCGAGAGGAGTCCG	experimental	RP11-421L21.3	ENSG00000233184.6_1	['RP11-421L21.3-004', 'RP11-421L21.3-005']	['ENST00000446527.5_1', 'ENST00000453011.5_1']	NC_000001.11:+:101025906	chr1	101025906	+	closest CAGE	781	701	559	1747	334	204	5.755971142887669	4.882951241819013	3.832871682190984	12.402422275374784	1.5636926073467972	2.0802030927647794	filter not met	2.09376563536989	0.908575815493121	1.5349183537853102	0.22916353585907198
CGCCGGCTGCTGGGGCAGGG	experimental	RP11-421L21.3	ENSG00000233184.6_1	['RP11-421L21.3-004', 'RP11-421L21.3-005']	['ENST00000446527.5_1', 'ENST00000453011.5_1']	NC_000001.11:+:101025906	chr1	101025906	+	closest CAGE	37	162	0	0	19	21	0.2797019225444136	1.1337906729579759	0.0068444137181981855	0.007095207251358574	0.093354782528167	0.22324130751622026	filter not met	-6.60859834515787	1.85145398428186	1.98718309107255	0.168980058373329
CACGCCCGATCCTTTCCCTG	experimental	RP11-421L21.3	ENSG00000233184.6_1	['RP11-421L21.3-004', 'RP11-421L21.3-005']	['ENST00000446527.5_1', 'ENST00000453011.5_1']	NC_000001.11:+:101025906	chr1	101025906	+	closest CAGE	1798	1751	5847	1612	2270	362	13.241677859405268	12.186510791548304	40.026131424022985	11.444569296441376	10.600435556073363	3.6834815740176334	filter met	1.9349936402962	0.334764335911187	0.9884053294507329	0.215670965776376
AAATTTTTTTAACTTAAACA	experimental	RP11-421L21.3	ENSG00000233184.6_1	['RP11-421L21.3-001', 'RP11-421L21.3-007']	['ENST00000449473.2_1', 'ENST00000454721.5_1']	NC_000001.11:+:101072856	chr1	101072856	+	closest CAGE	704	434	917	183	1248	676	5.1892067208897785	3.0257603848878505	6.283171793305933	1.305518134249977	5.830006168884029	6.869743872203688	filter not met	-0.98942046137979	1.08595417745404	-0.6998643331037789	0.22299769576998602
AGTTAATTGAATATTCATGA	experimental	RP11-421L21.3	ENSG00000233184.6_1	['RP11-421L21.3-001', 'RP11-421L21.3-007']	['ENST00000449473.2_1', 'ENST00000454721.5_1']	NC_000001.11:+:101072856	chr1	101072856	+	closest CAGE	504	310	0	510	1479	541	3.717091339077076	2.16324478091982	0.0068444137181981855	3.6256509054442314	6.908253907084359	5.4998540306268815	filter not met	-6.1300725944388095	1.8315834976188001	-1.1463042265566201	0.217434632985677
CATCAGACAGTCATCCATAG	experimental	RP11-421L21.3	ENSG00000233184.6_1	['RP11-421L21.3-001', 'RP11-421L21.3-007']	['ENST00000449473.2_1', 'ENST00000454721.5_1']	NC_000001.11:+:101072856	chr1	101072856	+	closest CAGE	1370	1221	808	1844	1680	1090	10.091350942326079	8.499952161684947	5.537130698022331	13.090657378756564	7.846469471492437	11.070739386372562	filter not met	0.0248310686172151	0.554144702727833	-0.0350388244237358	0.193580588166811
TGAGACCAGACTGGCCAACA	experimental	RP11-421L21.3	ENSG00000233184.6_1	['RP11-421L21.3-001', 'RP11-421L21.3-007']	['ENST00000449473.2_1', 'ENST00000454721.5_1']	NC_000001.11:+:101072856	chr1	101072856	+	closest CAGE	1083	493	34	0	513	202	7.978865369424852	3.4361508738726387	0.2395544801369365	0.007095207251358574	2.399217910973892	2.0599084284451235	filter not met	-6.86260158685007	1.87331785291058	1.2198276322683999	0.230742265950577
CAAAAATTAGCTAGGCATGG	experimental	RP11-421L21.3	ENSG00000233184.6_1	['RP11-421L21.3-001', 'RP11-421L21.3-007']	['ENST00000449473.2_1', 'ENST00000454721.5_1']	NC_000001.11:+:101072856	chr1	101072856	+	closest CAGE	803	851	0	52	702	623	5.917903834887067	5.926316891780341	0.0068444137181981855	0.3760459843220044	3.2814206058650703	6.331935267732793	filter not met	-7.3514205680248095	1.77991380408331	0.35110634990112105	0.22071489413692702
ATACAAAAATTAGCTAGGCA	experimental	RP11-421L21.3	ENSG00000233184.6_1	['RP11-421L21.3-001', 'RP11-421L21.3-007']	['ENST00000449473.2_1', 'ENST00000454721.5_1']	NC_000001.11:+:101072856	chr1	101072856	+	closest CAGE	503	462	950	0	680	511	3.7097307621680127	3.220521972880632	6.509037446006474	0.007095207251358574	3.1787303450840865	5.195434065832035	filter not met	-5.13224439589458	1.85738533428507	-0.26007331050292803	0.230213406200052
GAGAATCACTTGAACACAGG	experimental	RP11-421L21.3	ENSG00000233184.6_1	['RP11-421L21.3-001', 'RP11-421L21.3-007']	['ENST00000449473.2_1', 'ENST00000454721.5_1']	NC_000001.11:+:101072856	chr1	101072856	+	closest CAGE	732	602	0	1772	465	355	5.395302874343559	4.1943299128445375	0.0068444137181981855	12.579802456658747	2.1751664329062907	3.6124502488988366	filter not met	-4.048406172101839	1.8198550124085302	0.739228843421987	0.232743736451113
CCCACCTACTCAGGATGCTG	experimental	RP11-421L21.3	ENSG00000233184.6_1	['RP11-421L21.3-001', 'RP11-421L21.3-007']	['ENST00000449473.2_1', 'ENST00000454721.5_1']	NC_000001.11:+:101072856	chr1	101072856	+	closest CAGE	1569	1830	2477	1944	1684	983	11.556105747229722	12.736016700527939	16.9604571936951	13.800178103892422	7.865140427998071	9.984974845270944	filter not met	0.944008180414926	0.456441654641086	0.42659724758678796	0.169861535197219
CATGAGAATCACTTGAACAC	experimental	RP11-421L21.3	ENSG00000233184.6_1	['RP11-421L21.3-001', 'RP11-421L21.3-007']	['ENST00000449473.2_1', 'ENST00000454721.5_1']	NC_000001.11:+:101072856	chr1	101072856	+	closest CAGE	1062	1312	0	564	2007	742	7.824293254334519	9.132927322661487	0.0068444137181981855	4.008792097017594	9.372820165827967	7.539467794752348	filter not met	-6.4118946707401205	1.79491744716478	-0.0207598044287532	0.19105390114558898
GCTTAAAACCTAAATTACAG	experimental	RP11-421L21.3	ENSG00000233184.6_1	RP11-421L21.3-003	ENST00000451213.1_1	NC_000001.11:+:101081966	chr1	101081966	+	FANTOM CAT assignment	1260	2012	1532	2073	2202	1589	9.281687482329096	14.001967022481015	10.492486229997818	14.71545983931768	10.283029295477595	16.134258134126828	filter met	0.10347391056544698	0.38102006363310603	-0.20359792332193	0.15781492432027697
ACCTAAATTACAGAGGACAT	experimental	RP11-421L21.3	ENSG00000233184.6_1	RP11-421L21.3-003	ENST00000451213.1_1	NC_000001.11:+:101081966	chr1	101081966	+	FANTOM CAT assignment	1000	1140	1334	1121	1358	979	7.367937485972581	7.936534710705832	9.137292313794577	7.960822536024318	6.3434574727889474	9.94438551663163	filter met	0.258439890416465	0.6121354636274781	-0.0816440472018762	0.194108776110957
CTGTGACAAGTTTAGTCTAC	experimental	RP11-421L21.3	ENSG00000233184.6_1	RP11-421L21.3-003	ENST00000451213.1_1	NC_000001.11:+:101081966	chr1	101081966	+	FANTOM CAT assignment	2104	1689	1554	622	4700	1209	15.494014393578706	11.755252989564292	10.643063331798178	4.420314117596392	21.943041633245652	12.278271913392114	filter met	-1.10346027792122	0.42852607163657397	-0.312294585874607	0.158003380349648
TCCTATGTCCTCTGTAATTT	experimental	RP11-421L21.3	ENSG00000233184.6_1	RP11-421L21.3-003	ENST00000451213.1_1	NC_000001.11:+:101081966	chr1	101081966	+	FANTOM CAT assignment	2231	2039	479	1393	2661	1210	16.428807661029772	14.189772839474056	3.2853185847351285	9.890718908393849	12.425521554499028	12.288419245551946	filter met	-0.961300004377539	0.7096198541863771	0.278989927319854	0.153954395230212
ACATGAAACAATAATATTTG	experimental	RP11-421L21.3	ENSG00000233184.6_1	RP11-421L21.3-003	ENST00000451213.1_1	NC_000001.11:+:101081966	chr1	101081966	+	FANTOM CAT assignment	130	88	0	0	57	35	0.9642355750873208	0.6190636189770544	0.0068444137181981855	0.007095207251358574	0.2707288693316843	0.36530395775381497	filter not met	-7.752169011070321	1.8906446875448502	1.29258273182579	0.18655546367974898
GCCTAAGTAAATCTAGCGTG	experimental	RP11-421L21.3	ENSG00000233184.6_1	RP11-421L21.3-003	ENST00000451213.1_1	NC_000001.11:+:101081966	chr1	101081966	+	FANTOM CAT assignment	1116	946	0	1619	1558	698	8.221764407423949	6.587115136755849	0.0068444137181981855	11.494235747200888	7.277005298070617	7.092985179719907	filter not met	-5.37625874263754	1.78394576082655	0.008731501381957291	0.19161224073101502
TCCACACGCTAGATTTACTT	experimental	RP11-421L21.3	ENSG00000233184.6_1	RP11-421L21.3-003	ENST00000451213.1_1	NC_000001.11:+:101081966	chr1	101081966	+	FANTOM CAT assignment	1308	1527	1394	160	3052	789	9.634995173964144	10.628418087606057	9.547957136886467	1.14232836746873	14.250607552924693	8.016392406264274	filter met	-1.53865825274573	0.8614701366819949	-0.10928832454973302	0.198059906512337
TATGTATAATAGGCCCAGCA	experimental	RP11-421L21.3	ENSG00000233184.6_1	RP11-421L21.3-003	ENST00000451213.1_1	NC_000001.11:+:101081966	chr1	101081966	+	FANTOM CAT assignment	729	1087	2966	2071	971	670	5.373221143616368	7.567878847719497	20.30737550189401	14.701269424814965	4.537042430868917	6.808859879244717	filter met	1.79345359397035	0.54043542448777	0.171179705819588	0.19905234526985702
TAGTGGAGAAGCAAGTCACT	experimental	RP11-421L21.3	ENSG00000233184.6_1	RP11-421L21.3-003	ENST00000451213.1_1	NC_000001.11:+:101081966	chr1	101081966	+	FANTOM CAT assignment	901	614	8	672	1837	298	6.639240371975293	4.277799164841444	0.06159972346378366	4.775074480164318	8.57930451433855	3.0340523157886294	filter not met	-3.13255998901626	1.6184650514932701	0.0283744659623304	0.21760693683805604
TTATTTTTAACCAGTTGGCA	experimental	RP11-421L21.3	ENSG00000233184.6_1	RP11-421L21.3-003	ENST00000451213.1_1	NC_000001.11:+:101081966	chr1	101081966	+	FANTOM CAT assignment	1333	793	531	376	1573	633	9.819009596690732	5.522882173795294	3.641228098081434	2.6748931337621817	7.347021384966742	6.433408589331075	filter met	-0.98559056876405	0.832882244657072	0.0756135962174103	0.200984266266822
GAGAATCCTCTCCACAGCCA	experimental	RP4-575N6.4	ENSG00000225938.1_1	RP4-575N6.4-001	ENST00000432195.1_1	NC_000001.11:-:101236615	chr1	101236615	-	FANTOM CAT assignment	1249	1057	1227	1494	2186	615	9.200721136329397	7.359205717727232	8.40494004594737	10.607334840781066	10.208345469455061	6.250756610454168	filter met	0.396399039900572	0.624114967441499	0.0132968056574257	0.18782785783068898
CCCAGATAGACGCTGATCCC	experimental	RP4-575N6.4	ENSG00000225938.1_1	RP4-575N6.4-001	ENST00000432195.1_1	NC_000001.11:-:101236615	chr1	101236615	-	FANTOM CAT assignment	1858	1983	123	862	2162	757	13.683312473949076	13.800249663488493	0.8487073010565749	6.1231638579224485	10.096319730421259	7.6916777771497715	filter not met	-1.7980130860702699	1.1121217669092098	0.6121040823411079	0.17203492308454402
TAGACGCTGATCCCTGGCTG	experimental	RP4-575N6.4	ENSG00000225938.1_1	RP4-575N6.4-001	ENST00000432195.1_1	NC_000001.11:-:101236615	chr1	101236615	-	FANTOM CAT assignment	1818	2497	1796	3264	2455	1674	13.388889397586533	17.375515957355972	12.299411451602136	23.165851675685733	11.463967294458909	16.996781367712224	filter met	0.429617465266512	0.352735131318627	0.10072539517887401	0.15004326695778197
GCTGATCCCTGGCTGTGGAG	experimental	RP4-575N6.4	ENSG00000225938.1_1	RP4-575N6.4-001	ENST00000432195.1_1	NC_000001.11:-:101236615	chr1	101236615	-	FANTOM CAT assignment	2072	2017	1	3061	4384	1278	15.258475932488674	14.036745877479728	0.013688827436396371	21.725524603659952	20.468036069300613	12.97843783242026	filter not met	-5.111918260573191	1.85422320427118	-0.184867590711785	0.16179012107396398
GGAGAATCCTCTCCACAGCC	experimental	RP4-575N6.4	ENSG00000225938.1_1	RP4-575N6.4-001	ENST00000432195.1_1	NC_000001.11:-:101236615	chr1	101236615	-	FANTOM CAT assignment	418	372	684	0	392	356	3.0840817248976133	2.594502582903835	4.6884233969657565	0.007095207251358574	1.8344214766784817	3.622597581058665	filter not met	-4.8172001411412	1.88336937437797	0.10789500824541198	0.239841139821487
CGAAAAGTCTGAGGAGGCAG	experimental	RP4-575N6.4	ENSG00000225938.1_1	RP4-575N6.4-001	ENST00000432195.1_1	NC_000001.11:-:101236615	chr1	101236615	-	FANTOM CAT assignment	757	1021	0	586	350	345	5.579317297070147	7.108797961736512	0.0068444137181981855	4.164886656547482	1.6383764333693311	3.5109769273005553	filter not met	-4.7840166310065	1.86245851113881	1.3675202587813797	0.224279953174962
GCAGCAGAAAACCTGAGCCG	experimental	RP4-575N6.4	ENSG00000225938.1_1	RP4-575N6.4-001	ENST00000432195.1_1	NC_000001.11:-:101236615	chr1	101236615	-	FANTOM CAT assignment	1346	1697	825	295	1714	892	9.914697096508556	11.810899157562227	5.6534857312317	2.1001813464021373	8.00517260179032	9.061567618726576	filter met	-1.15097108360091	0.87221132372012	0.318294185404073	0.17283714519066598
ATCAGCGTCTATCTGGGCGA	experimental	RP4-575N6.4	ENSG00000225938.1_1	RP4-575N6.4-001	ENST00000432195.1_1	NC_000001.11:-:101236615	chr1	101236615	-	FANTOM CAT assignment	1912	1743	3375	698	4204	1204	14.080783627038507	12.13086462355037	23.106740712637077	4.959549868699642	19.62784302654711	12.227535252592974	filter met	-0.37649689389885	0.589828846767121	-0.274859234027972	0.16196567280682098
TTCTGCTGCTCGCGCGAAAG	experimental	RP4-575N6.4	ENSG00000225938.1_1	RP4-575N6.4-001	ENST00000432195.1_1	NC_000001.11:-:101236615	chr1	101236615	-	FANTOM CAT assignment	1391	2588	459	1118	2205	1853	10.245923057416416	18.008491118332515	3.1484303103711655	7.939536914270242	10.297032512856822	18.813153824321468	filter met	-1.32263459668375	0.496707050178492	-0.0625650046729027	0.14956363317163
ATTTATACAGTAGAATCCAG	experimental	RP4-575N6.4	ENSG00000225938.1_1	RP4-575N6.4-001	ENST00000432195.1_1	NC_000001.11:-:101236615	chr1	101236615	-	FANTOM CAT assignment	180	311	0	0	314	163	1.3322644205404963	2.170200551919561	0.0068444137181981855	0.007095207251358574	1.4703378248186303	1.6641624742118235	filter not met	-10.0910431786057	1.89691774521184	0.093204010378209	0.241395769079399
TCAATTGACTCAAAATAGTC	experimental	RP4-575N6.5	ENSG00000260940.1_1	RP4-575N6.5-001	ENST00000561748.1_1	NC_000001.11:+:101243119	chr1	101243119	+	FANTOM CAT assignment	2049	2244	2948	5069	3276	1913	15.08918266358021	15.615705894421204	20.18417605496645	35.97270076438797	15.296181117240165	19.421993753911163	filter met	0.80011263290034	0.322964825960844	-0.194015567300532	0.148162744735457
AATCACATTTAATATTGTTG	experimental	RP4-575N6.5	ENSG00000260940.1_1	RP4-575N6.5-001	ENST00000561748.1_1	NC_000001.11:+:101243119	chr1	101243119	+	FANTOM CAT assignment	853	926	3650	1259	1229	938	6.285932680340244	6.4479997167610055	24.98895448514157	8.939961136711801	5.741319125482272	9.528344898078672	filter met	1.17164736769273	0.74363469944131	-0.24343166232772898	0.20416166874294103
GAATATGTCAAGTATTGTCC	experimental	RP4-575N6.5	ENSG00000260940.1_1	RP4-575N6.5-001	ENST00000561748.1_1	NC_000001.11:+:101243119	chr1	101243119	+	FANTOM CAT assignment	969	1746	348	628	1885	1377	7.139759601791612	12.151731936549597	2.3887003876511663	4.462885361104544	8.803355992406148	13.98302371624325	filter met	-1.6115040561688798	0.610263978675331	-0.27965597212868204	0.16822786654507502
GTAATCACATTTAATATTGT	experimental	RP4-575N6.5	ENSG00000260940.1_1	RP4-575N6.5-001	ENST00000561748.1_1	NC_000001.11:+:101243119	chr1	101243119	+	FANTOM CAT assignment	634	887	1394	164	1202	683	4.673966337255334	6.176724647771059	9.547957136886467	1.1707091964741645	5.6152901690692465	6.940775197322483	filter not met	-0.745984021253167	1.13787547910642	-0.244096638715883	0.20100652471421201
TAATCACATTTAATATTGTT	experimental	RP4-575N6.5	ENSG00000260940.1_1	RP4-575N6.5-001	ENST00000561748.1_1	NC_000001.11:+:101243119	chr1	101243119	+	FANTOM CAT assignment	104	83	0	0	37	40	0.7728605754516693	0.5842847639783434	0.0068444137181981855	0.007095207251358574	0.17737408680351732	0.4160406185529559	filter not met	-7.555792475481111	1.8879756544721	1.30112190124391	0.17493457116511
ATTGAATGTTTCTCCTTCTA	experimental	RP4-575N6.5	ENSG00000260940.1_1	RP4-575N6.5-001	ENST00000561748.1_1	NC_000001.11:+:101243119	chr1	101243119	+	FANTOM CAT assignment	1100	1085	4797	1337	2858	728	8.103995176878932	7.553967305720012	32.83949701991489	9.493387302317773	13.345066162401473	7.397405144514753	filter met	0.98715640718216	0.460505232456197	-0.37535522162165397	0.19545487434947603
TTGCCCAGGCTAGTATGCAG	experimental	RP4-575N6.5	ENSG00000260940.1_1	RP4-575N6.5-001	ENST00000561748.1_1	NC_000001.11:+:101243119	chr1	101243119	+	FANTOM CAT assignment	1980	1276	1090	1483	2194	1200	14.581302856854828	8.88251956667077	7.46725536655422	10.529287561016123	10.245687382466327	12.18694592395366	filter met	-0.17854457453578698	0.462832040772921	0.00188418303343568	0.19465287839053003
GTGCCACTGCATACTAGCCT	experimental	RP4-575N6.5	ENSG00000260940.1_1	RP4-575N6.5-001	ENST00000561748.1_1	NC_000001.11:+:101243119	chr1	101243119	+	FANTOM CAT assignment	1838	1515	437	2077	3095	898	13.536100935767806	10.544948835609153	2.9978532085708047	14.743840668323116	14.451320335360252	9.122451611685547	filter met	-0.6332051793579929	0.9092486317806808	0.0282891172215179	0.16569283960967401
AAGAGGAGTGAAACAGATCC	experimental	RP4-575N6.5	ENSG00000260940.1_1	RP4-575N6.5-001	ENST00000561748.1_1	NC_000001.11:+:101243119	chr1	101243119	+	FANTOM CAT assignment	444	877	0	128	271	435	3.275456724533265	6.107166937773638	0.0068444137181981855	0.9152817354252558	1.2696250423830713	4.424236821685093	filter not met	-5.87711379824752	1.84229459918982	0.88633148357078	0.23125178735161603
GCATACTAGCCTGGGCAAGA	experimental	RP4-575N6.5	ENSG00000260940.1_1	RP4-575N6.5-001	ENST00000561748.1_1	NC_000001.11:+:101243119	chr1	101243119	+	FANTOM CAT assignment	862	752	1727	227	2180	663	6.352177872521817	5.2376955628058655	11.827146905046463	1.6177072533097543	10.180339034696614	6.737828554125921	filter met	-0.7647908088114042	0.890951304754198	-0.551260976086391	0.19374647936342002
GCTGTCATCACATGGACTAA	experimental	RP11-54O7.11	ENSG00000224969.1_1	RP11-54O7.11-001	ENST00000458555.1_1	NC_000001.11:-:1013226	chr1	1013226	-	FANTOM CAT assignment	1486	1536	3	0	1843	776	10.945177863777449	10.691020026603738	0.027377654872792742	0.007095207251358574	8.607310949096997	7.884477088186506	filter not met	-10.0775858104864	1.4023042084198	0.36567138935631394	0.174112185440857
ACTTGCAAAATTAGTAAACT	experimental	RP11-54O7.11	ENSG00000224969.1_1	RP11-54O7.11-001	ENST00000458555.1_1	NC_000001.11:-:1013226	chr1	1013226	-	FANTOM CAT assignment	853	816	0	637	1152	503	6.285932680340244	5.682864906789364	0.0068444137181981855	4.5267422263667685	5.3819032127488295	5.114255408553409	filter not met	-5.759818803222599	1.8401983047891102	0.161428584793987	0.203060546202288
GCACTAAAGCTGTCATCACA	experimental	RP11-54O7.11	ENSG00000224969.1_1	RP11-54O7.11-001	ENST00000458555.1_1	NC_000001.11:-:1013226	chr1	1013226	-	FANTOM CAT assignment	2628	2404	4508	909	5151	1388	19.35095669392799	16.728629254379953	30.86146145535561	6.4566385987363	24.04819197925582	14.094644370001363	filter met	-0.22642488559792198	0.544091622501787	-0.0629602790674417	0.156068576934994
AAACTTGGAAAACATCCCCA	experimental	RP11-54O7.11	ENSG00000224969.1_1	RP11-54O7.11-001	ENST00000458555.1_1	NC_000001.11:-:1013226	chr1	1013226	-	FANTOM CAT assignment	2511	2335	275	2751	4331	2040	18.489769195567554	16.248681055397743	1.889058186222699	19.52601035573879	20.22064589560097	20.710704938209343	filter met	-1.5971684108605801	0.889599715671905	-0.266195751796502	0.138370607219041
CTTGTTTCTCAATTAACCAT	experimental	RP11-54O7.11	ENSG00000224969.1_1	RP11-54O7.11-001	ENST00000458555.1_1	NC_000001.11:-:1013226	chr1	1013226	-	FANTOM CAT assignment	1161	1299	1219	104	1695	918	8.552990368331807	9.04250229966484	8.350184736201786	0.7449967613926501	7.916485558388562	9.32539825488211	filter not met	-1.6309506678638799	1.1474894536748899	0.00669709544017863	0.17974963221378
TTGTTTCTCAATTAACCATG	experimental	RP11-54O7.11	ENSG00000224969.1_1	RP11-54O7.11-001	ENST00000458555.1_1	NC_000001.11:-:1013226	chr1	1013226	-	FANTOM CAT assignment	569	997	468	960	939	700	4.1955288381662035	6.941859457742701	3.2100300338349483	6.8184941685555875	4.387674778823849	7.113279844039563	filter not met	-0.10098943033706098	0.788738666858266	-0.0772844124199566	0.20250369876097601
TCTTGTTTCTCAATTAACCA	experimental	RP11-54O7.11	ENSG00000224969.1_1	RP11-54O7.11-001	ENST00000458555.1_1	NC_000001.11:-:1013226	chr1	1013226	-	FANTOM CAT assignment	1250	1461	1674	2111	1944	1153	9.208081713238457	10.169337201623073	11.46439297798196	14.985077714869304	9.078752600864242	11.710021312441736	filter met	0.501764263567413	0.39764186921995404	-0.118548490665996	0.17273996585776802
TACCCAGAGATAACAACACT	experimental	RP11-54O7.11	ENSG00000224969.1_1	RP11-54O7.11-001	ENST00000458555.1_1	NC_000001.11:-:1013226	chr1	1013226	-	FANTOM CAT assignment	828	1415	982	885	1141	994	6.101918257613655	9.849371735634934	6.728058684988817	6.286353624703696	5.330558082358336	10.096595499029052	filter met	-0.0185531224569014	0.709364132773095	0.0519192473110357	0.18673660547561605
GCGATATTTAGGTGTTTCCA	experimental	RP11-54O7.11	ENSG00000224969.1_1	RP11-54O7.11-001	ENST00000458555.1_1	NC_000001.11:-:1013226	chr1	1013226	-	FANTOM CAT assignment	1325	1196	300	1283	2247	873	9.760124981418222	8.326057886691395	2.0601685291776537	9.110246110744407	10.493077556165973	8.868768307689843	filter met	-1.00029366269853	0.910476234167226	-0.125116492056445	0.17457674531143
AGCTTTAGTGCATCCTGTGA	experimental	RP11-54O7.11	ENSG00000224969.1_1	RP11-54O7.11-001	ENST00000458555.1_1	NC_000001.11:-:1013226	chr1	1013226	-	FANTOM CAT assignment	1491	1934	156	272	2628	1941	10.981980748322767	13.459416884501126	1.074572953757115	1.9369915796208903	12.271486163327555	19.706119054386352	filter met	-3.2809680973140196	0.538201263662684	-0.38261461269599795	0.15936965002425899
GAAATGGTTCCTGTCAGTGC	experimental	LINC01307	ENSG00000231671.1_1	LINC01307-001	ENST00000444327.1_1	NC_000001.11:+:101350049	chr1	101350049	+	annotation	746	643	495	1368	1273	528	5.498350951070447	4.479516523833967	3.3948292042262995	9.713338727109887	5.9466996470442375	5.3679387125491145	filter not met	0.178819732357074	0.8781987939087829	-0.21379098935975702	0.20616083839229601
CTTTCATCACCTGCACTGAC	experimental	LINC01307	ENSG00000231671.1_1	LINC01307-001	ENST00000444327.1_1	NC_000001.11:+:101350049	chr1	101350049	+	annotation	3620	3791	1933	3164	6075	2850	26.652648987718997	26.376283631022357	13.237096130995289	22.456330950549887	28.36118293205713	28.930043987670174	filter met	-0.577235363238225	0.371868004158401	-0.138632778118792	0.11740137042735901
CAAGAGTTAAACAAGAGAAA	experimental	LINC01307	ENSG00000231671.1_1	LINC01307-001	ENST00000444327.1_1	NC_000001.11:+:101350049	chr1	101350049	+	annotation	289	35	0	0	49	69	2.13456730362842	0.25040775599071863	0.0068444137181981855	0.007095207251358574	0.23338695632041756	0.7103132511879735	filter not met	-8.169859375019849	1.9006519791878402	0.83706938401067	0.18310895364167198
TAACTCTTGAATGATTCACG	experimental	LINC01307	ENSG00000231671.1_1	LINC01307-001	ENST00000444327.1_1	NC_000001.11:+:101350049	chr1	101350049	+	annotation	1308	1829	744	975	2096	1174	9.634995173964144	12.729060929528195	5.099088220057649	6.924922277325968	9.78824894807831	11.923115287798128	filter met	-0.7077485036729839	0.53578278437658	0.00843071871601333	0.16569876550017099
AACTCTTGAATGATTCACGT	experimental	LINC01307	ENSG00000231671.1_1	LINC01307-001	ENST00000444327.1_1	NC_000001.11:+:101350049	chr1	101350049	+	annotation	1531	1155	3906	1685	3516	971	11.276403824685307	8.040871275701965	26.741124397000302	11.962519425790553	16.416438507578167	9.863206859353003	filter met	0.647741284647105	0.35999572203043895	-0.44734209600560504	0.16651034753666502
GATCATTACAACATAACTGA	experimental	LINC01307	ENSG00000231671.1_1	LINC01307-001	ENST00000444327.1_1	NC_000001.11:+:101350049	chr1	101350049	+	annotation	598	1372	0	1056	1319	1025	4.408985568529046	9.55027358264602	0.0068444137181981855	7.4996340646860125	6.161415646859022	10.411162795983728	filter not met	-5.820944733132469	1.76148518289969	-0.33018602651193296	0.191409735991349
TGAATGATTCACGTGGGAGC	experimental	LINC01307	ENSG00000231671.1_1	LINC01307-001	ENST00000444327.1_1	NC_000001.11:+:101350049	chr1	101350049	+	annotation	1176	1885	1117	1398	1753	1354	8.663399021967761	13.118584105513758	7.65205453694557	9.926194944650645	8.187214427720246	13.749635076567204	filter met	-0.128663896740584	0.482390088197712	-0.0205610090203748	0.166483562305008
CATAACTGAAGGTCAAGACA	experimental	LINC01307	ENSG00000231671.1_1	LINC01307-001	ENST00000444327.1_1	NC_000001.11:+:101350049	chr1	101350049	+	annotation	688	807	59	740	857	534	5.0714374903447625	5.6202629677916836	0.4106648230918911	5.257548573256702	4.004920170458365	5.428822705508083	filter not met	-1.5166974266543503	1.2848382742336202	0.168773159434348	0.21024951817474105
CTGCAAAAAATTAACTGTCC	experimental	LINC01307	ENSG00000231671.1_1	LINC01307-001	ENST00000444327.1_1	NC_000001.11:+:101350049	chr1	101350049	+	annotation	1008	949	1923	1089	1380	835	7.4268221012450875	6.607982449755075	13.168651993813308	7.7337759039808445	6.4461477335699335	8.483169685616371	filter met	0.6048973572572349	0.637926006951458	-0.10418032999909199	0.198871738412216
CTGTAATCACTACTCTACCT	experimental	LINC01307	ENSG00000231671.1_1	LINC01307-001	ENST00000444327.1_1	NC_000001.11:+:101350049	chr1	101350049	+	annotation	1203	1491	941	1412	1743	1347	8.862134598512474	10.37801033161534	6.4474377225426895	10.025527846169664	8.140537036456161	13.678603751448405	filter met	-0.237308846687822	0.4748024005044071	-0.165288235153254	0.18074055376693698
ATCCAGAGGATGTAGCATCA	experimental	RP11-411H5.1	ENSG00000226715.2_1	RP11-411H5.1-002	ENST00000635702.1_1	NC_000001.11:+:101639586	chr1	101639586	+	annotation	2201	2526	1841	4187	2911	1642	16.207990353757864	17.577233316348494	12.607410068921055	29.714727968689704	13.592456336101115	16.672066738597724	filter met	0.518133986032046	0.4425431276111189	0.138271280231161	0.145514096467753
AGACACAGTGTTCCATCCAG	experimental	RP11-411H5.1	ENSG00000226715.2_1	RP11-411H5.1-002	ENST00000635702.1_1	NC_000001.11:+:101639586	chr1	101639586	+	annotation	1743	1409	464	1863	2821	1085	12.836846129406776	9.807637109636481	3.1826523789621555	13.22546631653238	13.172359814724365	11.020002725573418	filter met	-0.737889251620762	0.8110470872946508	-0.129271927357371	0.162318686303725
AAGATCAATGCACTGGCATC	experimental	RP11-411H5.1	ENSG00000226715.2_1	RP11-411H5.1-002	ENST00000635702.1_1	NC_000001.11:+:101639586	chr1	101639586	+	annotation	971	1378	1240	26	1332	1030	7.154480755609739	9.592008208644472	8.493917424283946	0.19157059578668145	6.222096255502331	10.461899456782866	filter not met	-2.51877142479032	1.40936632346265	0.0106950432893028	0.18523591485326604
TTGATGCTACATCCTCTGGA	experimental	RP11-411H5.1	ENSG00000226715.2_1	RP11-411H5.1-002	ENST00000635702.1_1	NC_000001.11:+:101639586	chr1	101639586	+	annotation	1138	1502	698	507	788	1075	8.383697099423346	10.454523812612502	4.78424518902053	3.6043652836901545	3.682846170736189	10.918529403975135	filter met	-0.45618606292127	0.958912309236981	0.53330504840847	0.21536312103027302
GAAGTCCAAGATCAATGCAC	experimental	RP11-411H5.1	ENSG00000226715.2_1	RP11-411H5.1-002	ENST00000635702.1_1	NC_000001.11:+:101639586	chr1	101639586	+	annotation	457	319	349	216	594	229	3.3711442243510907	2.225846719917499	2.3955448013693648	1.5396599735448104	2.7773047802129684	2.3338863967604846	filter not met	-0.252179315393893	1.21609725633946	0.081036084772559	0.23548977315006897
CGCCTTGATGCTACATCCTC	experimental	RP11-411H5.1	ENSG00000226715.2_1	RP11-411H5.1-002	ENST00000635702.1_1	NC_000001.11:+:101639586	chr1	101639586	+	annotation	2914	3058	1277	1396	4316	2230	21.45608168992015	21.27770348821134	8.747160731857281	9.912004530147925	20.15062980870485	22.6386980485767	filter met	-1.04297527078941	0.338721851976205	-0.0262322190393675	0.131287948569066
AAATCTTAGGATATTGTCTT	experimental	RP11-411H5.1	ENSG00000226715.2_1	RP11-411H5.1-002	ENST00000635702.1_1	NC_000001.11:+:101639586	chr1	101639586	+	annotation	1283	779	668	135	1709	371	9.450980751237557	5.425501379798903	4.578912777474585	0.9649481861847656	7.981833906158278	3.7748075634560876	filter not met	-1.23155179118059	1.01540344557664	0.35410662385283204	0.19759017553768699
TTTGAAAGAGTCAAAATCTT	experimental	RP11-411H5.1	ENSG00000226715.2_1	RP11-411H5.1-002	ENST00000635702.1_1	NC_000001.11:+:101639586	chr1	101639586	+	annotation	699	1112	953	1373	1236	987	5.152403836344462	7.7417731227130515	6.529570687161068	9.74881476336668	5.773993299367128	10.025564173910254	filter met	0.22388980668622102	0.5536471483670911	-0.29655508796323804	0.191206525572317
CTGTGTCTTCTCATGGATGA	experimental	RP11-411H5.1	ENSG00000226715.2_1	RP11-411H5.1-002	ENST00000635702.1_1	NC_000001.11:+:101639586	chr1	101639586	+	annotation	501	946	207	1443	1434	453	3.695009608349885	6.587115136755849	1.4236380533852224	10.245479270961779	6.698205646395983	4.606888800562	filter not met	-0.385880202973136	1.14794031293129	-0.20017622389328302	0.229631966146059
TGGAACACTGTGTCTTCTCA	experimental	RP11-411H5.1	ENSG00000226715.2_1	RP11-411H5.1-002	ENST00000635702.1_1	NC_000001.11:+:101639586	chr1	101639586	+	annotation	1149	1389	1401	982	2735	1122	8.464663445423046	9.668521689641636	9.595868032913856	6.974588728085476	12.770934249853244	11.395454015487061	filter met	-0.40503045788148107	0.465470972689601	-0.443537353099394	0.17371448730329997
TCTGCAGGCTTCCCAAATGG	experimental	RP11-202K23.1	ENSG00000233359.1_1	RP11-202K23.1-001	ENST00000447916.1_1	NC_000001.11:-:102389629	chr1	102389629	-	annotation	1713	1326	137	1213	3713	958	12.616028822134867	9.23030811665788	0.9445290931113496	8.613581603149306	17.335983115480616	9.731291541275237	filter not met	-2.03315147174263	1.09039079040569	-0.29717000821462297	0.167030677657116
CAAGCGTGAAGCCTCCATTT	experimental	RP11-202K23.1	ENSG00000233359.1_1	RP11-202K23.1-001	ENST00000447916.1_1	NC_000001.11:-:102389629	chr1	102389629	-	annotation	1008	1156	1333	1902	1889	452	7.4268221012450875	8.047827046701707	9.130447900076378	13.502179399335365	8.822026948911784	4.596741468402172	filter met	0.957398041483741	0.6979470765826589	0.248297325388297	0.214380595457001
GCAGTGCTGTGATTGGATTG	experimental	RP11-202K23.1	ENSG00000233359.1_1	RP11-202K23.1-001	ENST00000447916.1_1	NC_000001.11:-:102389629	chr1	102389629	-	annotation	1114	1064	0	207	2390	927	8.207043253605821	7.407896114725426	0.0068444137181981855	1.475803108282583	11.160564251242363	9.416724244320564	filter not met	-7.33496408225782	1.73880186975477	-0.422730289527623	0.17703995323969202
GCTTCTGCAGGCTTCCCAAA	experimental	RP11-202K23.1	ENSG00000233359.1_1	RP11-202K23.1-001	ENST00000447916.1_1	NC_000001.11:-:102389629	chr1	102389629	-	annotation	1853	1342	493	532	1030	943	13.64650958940376	9.341600452653754	3.381140376789903	3.7817454649741187	4.81243903932701	9.579081558877816	filter met	-0.7710510882634941	0.835374218970016	0.7082040178123822	0.220778708820971
GGCAGTGCTGTGATTGGATT	experimental	RP11-202K23.1	ENSG00000233359.1_1	RP11-202K23.1-001	ENST00000447916.1_1	NC_000001.11:-:102389629	chr1	102389629	-	annotation	2151	2317	250	1217	2796	1402	15.83996150830469	16.123477177402382	1.7179478432677442	8.641962432154742	13.055666336564155	14.236707020238955	filter met	-1.6684045427979999	0.8180937563819691	0.2023897862994	0.148259549140206
GATTGGATTGGGGCTTCTGC	experimental	RP11-202K23.1	ENSG00000233359.1_1	RP11-202K23.1-001	ENST00000447916.1_1	NC_000001.11:-:102389629	chr1	102389629	-	annotation	407	492	0	42	335	287	3.003115378897915	3.429195102872897	0.0068444137181981855	0.3050939118084186	1.568360346473206	2.92243166203052	filter not met	-6.579380751532481	1.84719043608844	0.558219951311354	0.23692953872744799
TGGCAGTGCTGTGATTGGAT	experimental	RP11-202K23.1	ENSG00000233359.1_1	RP11-202K23.1-001	ENST00000447916.1_1	NC_000001.11:-:102389629	chr1	102389629	-	annotation	814	969	223	281	829	614	5.998870180886767	6.747097869749919	1.5331486728763934	2.0008484448831174	3.87422347491893	6.240609278294339	filter met	-1.33765811650898	1.05101858614575	0.34524275021319895	0.208384692110956
TGTCTCTCTTGAATCACAGT	experimental	RP11-202K23.1	ENSG00000233359.1_1	RP11-202K23.1-001	ENST00000447916.1_1	NC_000001.11:-:102389629	chr1	102389629	-	annotation	1664	3094	1933	2943	3805	1742	12.255360553590755	21.528111244202062	13.237096130995289	20.88829014799964	17.76541511511018	17.68679995458054	filter met	0.0629715758504283	0.395322331936936	-0.15353796123925	0.172906173805
GCTCACATTATGATCTAAAG	experimental	RP11-202K23.1	ENSG00000233359.1_1	RP11-202K23.1-001	ENST00000447916.1_1	NC_000001.11:-:102389629	chr1	102389629	-	annotation	1706	1849	27	2415	1402	1840	12.564504783771426	12.868176349523038	0.1916435841095492	17.14202071928231	6.548837994350915	18.6812385062437	filter not met	-2.4581280893515296	1.1658181396745	0.172986251939799	0.211264068924488
TCCAATCACAGCACTGCCAG	experimental	RP11-202K23.1	ENSG00000233359.1_1	RP11-202K23.1-001	ENST00000447916.1_1	NC_000001.11:-:102389629	chr1	102389629	-	annotation	1269	1082	2065	385	2466	720	9.347932674510668	7.5330999927207865	14.140558741797449	2.738749999024409	11.5153124248494	7.316226487236128	filter met	-0.40397543303166905	0.7416997386251241	-0.158605361939667	0.18252338866938503
TTTCTGGACAGAAAAGTACC	experimental	RP4-736L20.3	ENSG00000271989.1_1	RP4-736L20.3-001	ENST00000607572.1_1	NC_000001.11:-:10430668	chr1	10430668	-	FANTOM CAT assignment	1917	1733	2516	71	2187	659	14.117586511583823	12.061306913552947	17.22738932870483	0.5108549220978171	10.21301320858147	6.697239225486608	filter not met	-1.3243129943488001	1.15139464170204	0.628651186754259	0.17391956951540802
GAAAAGTACCCGGCAGCCCC	experimental	RP4-736L20.3	ENSG00000271989.1_1	RP4-736L20.3-001	ENST00000607572.1_1	NC_000001.11:-:10430668	chr1	10430668	-	FANTOM CAT assignment	2164	1329	426	197	969	505	15.935649008122516	9.251175429657104	2.922564657670625	1.4048510357689974	4.5277069526161	5.134550072873067	filter met	-1.09771626326249	1.09817866168134	1.3107549963041498	0.20498588225471304
GCAGGACGGCGTCGAGTTTC	experimental	RP4-736L20.3	ENSG00000271989.1_1	RP4-736L20.3-001	ENST00000607572.1_1	NC_000001.11:-:10430668	chr1	10430668	-	FANTOM CAT assignment	1258	1204	0	418	1495	634	9.266966328510966	8.381704054689331	0.0068444137181981855	2.9728918383192418	6.982937733106892	6.443555921490903	filter not met	-6.37035833349931	1.8182633422506598	0.36713967938018	0.18545809244136602
GAGAAGCCGCCGGGGGCTGC	experimental	RP4-736L20.3	ENSG00000271989.1_1	RP4-736L20.3-001	ENST00000607572.1_1	NC_000001.11:-:10430668	chr1	10430668	-	FANTOM CAT assignment	748	605	0	922	240	107	5.513072104888575	4.215197225843764	0.0068444137181981855	6.548876293003963	1.1249251294644125	1.095911873261445	filter not met	-3.3997090982919596	1.88494609370565	2.10213915806876	0.232796711977315
AGAAGCCGCCGGGGGCTGCC	experimental	RP4-736L20.3	ENSG00000271989.1_1	RP4-736L20.3-001	ENST00000607572.1_1	NC_000001.11:-:10430668	chr1	10430668	-	FANTOM CAT assignment	1363	1323	1943	811	1721	763	10.039826903962638	9.209440803658651	13.305540268177273	5.7613082881031605	8.03784677567518	7.7525617701087395	filter met	0.305861316860488	0.6474862319637161	0.257979829830299	0.17870446307688198
GGGTCGGGCTGGGCTGGGGC	experimental	RP4-736L20.3	ENSG00000271989.1_1	RP4-736L20.3-001	ENST00000607572.1_1	NC_000001.11:-:10430668	chr1	10430668	-	FANTOM CAT assignment	363	391	4838	171	64	14	2.6792499948991204	2.726662231898936	33.120117982361016	1.2203756472336744	0.3034030432165428	0.1522099823974229	filter not met	5.14089561784879	1.0459445928844	3.6414914402188505	0.23784117309335198
CGGGCTGGGCTGGGGCAGGA	experimental	RP4-736L20.3	ENSG00000271989.1_1	RP4-736L20.3-001	ENST00000607572.1_1	NC_000001.11:-:10430668	chr1	10430668	-	FANTOM CAT assignment	158	35	0	0	36	41	1.1703317285410992	0.25040775599071863	0.0068444137181981855	0.007095207251358574	0.17270634767710896	0.4261879507127841	filter not met	-7.556691167397929	1.88853316211144	0.992039743075705	0.16536734409530301
AAACGGGGGTCGGGCTGGGC	experimental	RP4-736L20.3	ENSG00000271989.1_1	RP4-736L20.3-001	ENST00000607572.1_1	NC_000001.11:-:10430668	chr1	10430668	-	FANTOM CAT assignment	1878	1522	1961	2033	3366	1112	13.830524012130349	10.593639232607346	13.428739715104838	14.431651549263337	15.716277638616916	11.293980693888779	filter met	0.218397239397702	0.424001251102383	-0.16620076688201998	0.156398960548849
ACGGGGGTCGGGCTGGGCTG	experimental	RP4-736L20.3	ENSG00000271989.1_1	RP4-736L20.3-001	ENST00000607572.1_1	NC_000001.11:-:10430668	chr1	10430668	-	FANTOM CAT assignment	779	751	0	237	1220	342	5.7412499890695425	5.230739791806124	0.0068444137181981855	1.6886593258233404	5.699309473344597	3.4805349308210705	filter not met	-6.316654589226039	1.86091219306979	0.269004682105499	0.21525964792325303
AACGGGGGTCGGGCTGGGCT	experimental	RP4-736L20.3	ENSG00000271989.1_1	RP4-736L20.3-001	ENST00000607572.1_1	NC_000001.11:-:10430668	chr1	10430668	-	FANTOM CAT assignment	797	1046	854	99	2065	368	5.873740373432686	7.2826922367300675	5.8519737290594485	0.7095207251358573	9.643549035159653	3.744365566976604	filter not met	-1.40695555346064	1.0378034565156802	0.0893207118804378	0.23100227399891898
TTTCTTGCCTGAGTGTTGGC	experimental	RP11-54O7.14	ENSG00000242590.1_2	RP11-54O7.14-001	ENST00000418300.1_1	NC_000001.11:+:1055020	chr1	1055020	+	FANTOM CAT assignment	1967	2993	3882	2687	3088	2244	14.485615357037004	20.8255783732281	26.576858467763554	19.071917091651844	14.418646161475394	22.780760698814287	filter met	0.46871003281183204	0.46264593961478	-0.0887634748710601	0.138078706022278
AGTCCCTCCGGCCAACACTC	experimental	RP11-54O7.14	ENSG00000242590.1_2	RP11-54O7.14-001	ENST00000418300.1_1	NC_000001.11:+:1055020	chr1	1055020	+	FANTOM CAT assignment	1311	1707	0	1482	1875	1125	9.657076904691333	11.880456867559653	0.0068444137181981855	10.522192353764762	8.756678601142065	11.425896011966545	filter not met	-5.838408566369231	1.73992439106554	0.0716470435876275	0.16847133436842598
GTGTTGGCCGGAGGGACTGC	experimental	RP11-54O7.14	ENSG00000242590.1_2	RP11-54O7.14-001	ENST00000418300.1_1	NC_000001.11:+:1055020	chr1	1055020	+	FANTOM CAT assignment	1454	1055	4074	1384	2162	1204	10.709639402687417	7.345294175727746	27.8909859016576	9.826862043131623	10.096319730421259	12.227535252592974	filter met	0.7318274149931658	0.6320299056633699	-0.350317352019189	0.19353537708587099
TTGCCTGAGTGTTGGCCGGA	experimental	RP11-54O7.14	ENSG00000242590.1_2	RP11-54O7.14-001	ENST00000418300.1_1	NC_000001.11:+:1055020	chr1	1055020	+	FANTOM CAT assignment	2217	2256	2543	1825	4065	1297	16.32575958430288	15.699175146418108	17.412188499096178	12.955848440980755	18.97902728797635	13.171237143456993	filter met	0.081201578252086	0.333769315445209	-0.0111221836803047	0.157471873661591
CTTGCCTGAGTGTTGGCCGG	experimental	RP11-54O7.14	ENSG00000242590.1_2	RP11-54O7.14-001	ENST00000418300.1_1	NC_000001.11:+:1055020	chr1	1055020	+	FANTOM CAT assignment	409	364	706	30	817	192	3.017836532716042	2.538856414905897	4.839000498766117	0.2199514247921157	3.8182106054020304	1.9584351068468413	filter not met	-1.26127669192604	1.40654094323026	-0.0140563719852275	0.23623910066552603
GGCCGGGCCAGCAGTCCCTC	experimental	RP11-54O7.14	ENSG00000242590.1_2	RP11-54O7.14-001	ENST00000418300.1_1	NC_000001.11:+:1055020	chr1	1055020	+	FANTOM CAT assignment	692	742	601	36	879	732	5.100879797981016	5.168137852808443	4.1203370583553065	0.2625226683002672	4.107610431239348	7.437994473154067	filter not met	-2.2654647905915	1.42479096614041	-0.133564814931711	0.21760169301754395
GGCCGGAGGGACTGCTGGCC	experimental	RP11-54O7.14	ENSG00000242590.1_2	RP11-54O7.14-001	ENST00000418300.1_1	NC_000001.11:+:1055020	chr1	1055020	+	FANTOM CAT assignment	579	624	557	1192	1297	523	4.26913460725684	4.347356874838866	3.8191828547545863	8.464582250870777	6.05872538607804	5.317202051749972	filter not met	0.157824009767094	0.844555707391546	-0.4262508148789821	0.20984667683614
GCCTGGACGGAAGGGAGGCC	experimental	RP11-54O7.14	ENSG00000242590.1_2	RP11-54O7.14-001	ENST00000418300.1_1	NC_000001.11:+:1055020	chr1	1055020	+	FANTOM CAT assignment	1718	2073	3409	825	3266	690	12.652831706680185	14.42626905346529	23.33945077905581	5.860641189622181	15.249503725976082	7.011806522441281	filter met	0.335008997321513	0.488460794187993	0.354308242802453	0.20638757820484102
TGCCTGGACGGAAGGGAGGC	experimental	RP11-54O7.14	ENSG00000242590.1_2	RP11-54O7.14-001	ENST00000418300.1_1	NC_000001.11:+:1055020	chr1	1055020	+	FANTOM CAT assignment	166	239	0	0	1	69	1.2292163438136072	1.6693850399381245	0.0068444137181981855	0.007095207251358574	0.0093354782528167	0.7103132511879735	filter not met	-6.08545317213058	1.8991418321182099	4.03414007482976	0.176511042858495
CACTAGGTCTGTCTGCAGCA	experimental	RP11-54O7.14	ENSG00000242590.1_2	RP11-54O7.14-001	ENST00000418300.1_1	NC_000001.11:+:1055020	chr1	1055020	+	FANTOM CAT assignment	3511	3125	3880	3531	4469	2142	25.850346104631072	21.743740145194067	26.563169640327157	25.06027201179848	20.864793895045324	21.74573281851182	filter met	0.432118805648104	0.26476395295467703	0.128332608349744	0.13417902601894502
AGTAAGTCTTACCTGAAGAG	experimental	RP11-251P6.1	ENSG00000230768.7_1	RP11-251P6.1-013	ENST00000623447.3_1	NC_000001.11:-:105606002	chr1	105606002	-	annotation	109	138	44	0	165	37	0.8096634599969869	0.9668521689641636	0.3079986173189183	0.007095207251358574	0.7748446949837859	0.38559862207347134	filter not met	-4.680155564690629	1.8812843840115903	0.671156659254988	0.20526435217001895
TGTCACATGTAAAAAGTAGG	experimental	RP11-251P6.1	ENSG00000230768.7_1	RP11-251P6.1-013	ENST00000623447.3_1	NC_000001.11:-:105606002	chr1	105606002	-	annotation	344	470	0	1004	283	650	2.539399033626913	3.276168140878569	0.0068444137181981855	7.130683287615366	1.3256379118999717	6.605913236048154	filter not met	-4.52201380744669	1.79497729816886	-0.0706720961451376	0.24124337167080104
AAGTCTTACCTGAAGAGTGG	experimental	RP11-251P6.1	ENSG00000230768.7_1	RP11-251P6.1-013	ENST00000623447.3_1	NC_000001.11:-:105606002	chr1	105606002	-	annotation	127	86	0	0	112	67	0.9421538443601302	0.60515207697757	0.0068444137181981855	0.007095207251358574	0.5274545212841436	0.6900185868683171	filter not met	-8.70751235309737	1.90118915325766	0.302891099489985	0.202702594590278
TCTTGTCACATGTAAAAAGT	experimental	RP11-251P6.1	ENSG00000230768.7_1	RP11-251P6.1-013	ENST00000623447.3_1	NC_000001.11:-:105606002	chr1	105606002	-	annotation	556	636	78	977	609	312	4.099841338348378	4.430826126835771	0.5407086837376566	6.939112691828684	2.8473208671090937	3.1761149660262245	filter not met	-0.48242971552637	1.34236718101252	0.47708373179382396	0.223492917144904
CTTACCTGAAGAGTGGAGGT	experimental	RP11-251P6.1	ENSG00000230768.7_1	RP11-251P6.1-013	ENST00000623447.3_1	NC_000001.11:-:105606002	chr1	105606002	-	annotation	897	534	2449	0	1129	213	6.609798064339037	3.721337484862069	16.768813609585553	0.007095207251358574	5.274545212841436	2.1715290822032336	filter not met	-3.97254266760185	1.76865000603715	0.5203094669585739	0.21957935389552102
TCTTACCTGAAGAGTGGAGG	experimental	RP11-251P6.1	ENSG00000230768.7_1	RP11-251P6.1-013	ENST00000623447.3_1	NC_000001.11:-:105606002	chr1	105606002	-	annotation	1246	865	2479	0	1638	743	9.178639405602203	6.023697685776732	16.974146021131492	0.007095207251358574	7.650424428183285	7.549615126912175	filter not met	-5.705971087114249	1.89802383914516	-0.0561235648126709	0.197451773038119
ACTACCCACCTCCACTCTTC	experimental	RP11-251P6.1	ENSG00000230768.7_1	RP11-251P6.1-013	ENST00000623447.3_1	NC_000001.11:-:105606002	chr1	105606002	-	annotation	1440	2072	2299	1633	3258	1775	10.606591325960528	14.419313282465547	15.742151551855825	11.59356864871991	15.212161812964812	18.021661915854875	filter not met	-0.137853699582668	0.422276107809757	-0.44854551048487795	0.151441695275073
TGGTCCTTGGACACACAAAG	experimental	RP11-251P6.1	ENSG00000230768.7_1	RP11-251P6.1-013	ENST00000623447.3_1	NC_000001.11:-:105606002	chr1	105606002	-	annotation	617	540	1917	1113	451	156	4.548836529801253	3.763072110860522	13.127585511504119	7.90406087801345	2.1098180851365744	1.5931311490930262	filter not met	2.63536502281863	0.680533987126714	1.1494194288361899	0.23147711752239603
TGTAAAAAGTAGGTGGTCCT	experimental	RP11-251P6.1	ENSG00000230768.7_1	RP11-251P6.1-013	ENST00000623447.3_1	NC_000001.11:-:105606002	chr1	105606002	-	annotation	682	1024	0	273	936	884	5.027274028890382	7.129665274735738	0.0068444137181981855	1.944086786872249	4.373671561444623	8.98038896144795	filter not met	-6.56336173834684	1.79603400822242	-0.0942559533238095	0.203812647947957
CAAGATGTGGGGGAGTCATG	experimental	RP11-251P6.1	ENSG00000230768.7_1	RP11-251P6.1-013	ENST00000623447.3_1	NC_000001.11:-:105606002	chr1	105606002	-	annotation	2568	2331	3855	2256	3404	1131	18.90932207938417	16.220857971398775	26.3920592973722	16.013882766316296	15.893651725420431	11.486780004925516	filter not met	0.761677017762768	0.321443944669443	0.345803270772611	0.149320673127873
CGGAACTCCAAATTCATAGT	experimental	RP11-24P14.1	ENSG00000233047.6_1	RP11-24P14.1-003	ENST00000446693.5_1	NC_000001.11:-:105952893	chr1	105952893	-	annotation	994	685	1088	452	1585	612	7.323774024518199	4.771658905823139	7.453566539117823	3.214128884865433	7.403034254483643	6.220314613974682	filter not met	-0.315809200959745	0.7811074565932741	-0.22431279593521802	0.19975094267270896
GTGAGAACCAACTATGAATT	experimental	RP11-24P14.1	ENSG00000233047.6_1	RP11-24P14.1-003	ENST00000446693.5_1	NC_000001.11:-:105952893	chr1	105952893	-	annotation	656	630	1425	1017	1434	642	4.835899029254732	4.389091500837319	9.760133962150613	7.222920981883028	6.698205646395983	6.524734578769528	filter not met	0.500975871434861	0.593878940468476	-0.5485222517204	0.203166150229346
TAAACATTTGCTGATTTCTG	experimental	RP11-24P14.1	ENSG00000233047.6_1	RP11-24P14.1-003	ENST00000446693.5_1	NC_000001.11:-:105952893	chr1	105952893	-	annotation	740	916	855	714	1844	690	5.454187489616066	6.378442006763582	5.858818142777647	5.07307318472138	8.611978688223406	7.011806522441281	filter met	-0.35644962588603707	0.653583292993038	-0.42668251572823296	0.2004531498682
AGAAATCAGCAAATGTTTAA	experimental	RP11-24P14.1	ENSG00000233047.6_1	RP11-24P14.1-003	ENST00000446693.5_1	NC_000001.11:-:105952893	chr1	105952893	-	annotation	431	294	1340	39	631	302	3.1797692247154394	2.0519524449239444	9.178358796103764	0.2838082900543429	2.9500111278900776	3.0746416444279427	filter not met	-0.7508041380140379	1.44224312491694	-0.262151923169399	0.23609180632411497
TTAAACATTTGCTGATTTCT	experimental	RP11-24P14.1	ENSG00000233047.6_1	RP11-24P14.1-003	ENST00000446693.5_1	NC_000001.11:-:105952893	chr1	105952893	-	annotation	1396	2256	2699	3522	3017	2025	10.282725941961733	15.699175146418108	18.4799170391351	24.99641514653625	14.0872366835004	20.558494955811923	filter met	0.492287209871454	0.289185255248997	-0.44901728928407797	0.146600697393461
TATGAAAGATTGGAACTACG	experimental	RP11-24P14.1	ENSG00000233047.6_1	RP11-24P14.1-003	ENST00000446693.5_1	NC_000001.11:-:105952893	chr1	105952893	-	annotation	887	1198	1881	1748	1641	1018	6.536192295248402	8.33996942869088	12.881186617648982	12.409517482626145	7.664427645562512	10.340131470864927	filter met	0.662048202554249	0.462706344454697	-0.297414224549905	0.18224019049073897
ACGGGGCTGGTATGAAAGAT	experimental	RP11-24P14.1	ENSG00000233047.6_1	RP11-24P14.1-003	ENST00000446693.5_1	NC_000001.11:-:105952893	chr1	105952893	-	annotation	1686	1553	62	1945	2509	576	12.417293245590153	10.809268133599355	0.4311980642464857	13.807273311143785	11.71602520728496	5.855010656220868	filter not met	-1.61244077364108	1.32857696350803	0.4526359711861479	0.19286567278112401
GGACAGATAGGAATTCTAAT	experimental	RP11-24P14.1	ENSG00000233047.6_1	RP11-24P14.1-003	ENST00000446693.5_1	NC_000001.11:-:105952893	chr1	105952893	-	annotation	599	891	375	631	1445	630	4.41634614543811	6.2045477317700275	2.573499558042517	4.484170982858618	6.749550776786474	6.40296659285159	filter not met	-0.7984880741974001	0.8758623714231971	-0.3569668035238	0.20797324364534603
GCTGATTTCTGGGGACAGAT	experimental	RP11-24P14.1	ENSG00000233047.6_1	RP11-24P14.1-003	ENST00000446693.5_1	NC_000001.11:-:105952893	chr1	105952893	-	annotation	1201	1014	0	142	916	443	8.847413444694347	7.060107564738318	0.0068444137181981855	1.014614636944276	4.280316778916458	4.505415478963719	filter not met	-6.641844647010701	1.8429756181931103	0.8236123174180259	0.20257898644045397
AAGCTACTCTCTGTCTGAGT	experimental	RP11-24P14.1	ENSG00000233047.6_1	RP11-24P14.1-003	ENST00000446693.5_1	NC_000001.11:-:105952893	chr1	105952893	-	annotation	790	884	2083	1387	1530	621	5.822216335069243	6.155857334771833	14.263758188725015	9.848147664885698	7.146308602531184	6.311640603413137	filter met	0.9760186353972129	0.49199795913839295	-0.194069081211005	0.198500264223057
GTGCAATGAGGAGCATGCAC	experimental	RP5-947P14.1	ENSG00000237480.2_1	['RP5-947P14.1-010', 'RP5-947P14.1-009']	['ENST00000635102.1_1', 'ENST00000634776.1_1']	NC_000001.11:+:105956718	chr1	105956718	+	closest CAGE	801	740	0	14	1304	543	5.903182681068941	5.154226310808959	0.0068444137181981855	0.1064281087703786	6.091399559962897	5.520148694946537	filter not met	-8.55038352466189	1.7027583383949199	-0.0991403177169376	0.202499420974571
AGGCTCAAGAAAGCCATCCA	experimental	RP5-947P14.1	ENSG00000237480.2_1	['RP5-947P14.1-010', 'RP5-947P14.1-009']	['ENST00000635102.1_1', 'ENST00000634776.1_1']	NC_000001.11:+:105956718	chr1	105956718	+	closest CAGE	607	843	751	20	504	651	4.475230760710618	5.8706707237824025	5.146999116085035	0.14899935227853006	2.357208258836217	6.616060568207983	filter not met	-2.03956753250807	1.57552587827288	0.347240672202607	0.22695352178148498
TGGATGGCTTTCTTGAGCCT	experimental	RP5-947P14.1	ENSG00000237480.2_1	['RP5-947P14.1-010', 'RP5-947P14.1-009']	['ENST00000635102.1_1', 'ENST00000634776.1_1']	NC_000001.11:+:105956718	chr1	105956718	+	closest CAGE	2161	2123	1623	1433	3456	1282	15.913567277395325	14.774057603452402	11.115327878353849	10.174527198448192	16.136374159993668	13.019027161059572	filter met	-0.291706786546135	0.391384620950167	0.0530974218003505	0.150093511132087
CCTTCAGCAGCAGTGCAATG	experimental	RP5-947P14.1	ENSG00000237480.2_1	['RP5-947P14.1-010', 'RP5-947P14.1-009']	['ENST00000635102.1_1', 'ENST00000634776.1_1']	NC_000001.11:+:105956718	chr1	105956718	+	closest CAGE	1264	2120	0	1491	2588	2127	9.311129789965348	14.75319029045317	0.0068444137181981855	10.58604921902699	12.084776598271219	21.593522836114396	filter not met	-7.13744171743429	1.90361219275276	-0.49076617451320903	0.150959623122782
TCTGGCTCACCAGGAATTCT	experimental	RP5-947P14.1	ENSG00000237480.2_1	['RP5-947P14.1-010', 'RP5-947P14.1-009']	['ENST00000635102.1_1', 'ENST00000634776.1_1']	NC_000001.11:+:105956718	chr1	105956718	+	closest CAGE	2100	1446	1078	216	3411	980	15.46457208594245	10.06500063662694	7.385122401935841	1.5396599735448104	15.926325899305288	9.954532848791457	filter met	-1.74584557364784	0.787765419096226	-0.0408953667142465	0.15623816946327998
CCTCATTGCACTGCTGCTGA	experimental	RP5-947P14.1	ENSG00000237480.2_1	['RP5-947P14.1-010', 'RP5-947P14.1-009']	['ENST00000635102.1_1', 'ENST00000634776.1_1']	NC_000001.11:+:105956718	chr1	105956718	+	closest CAGE	2349	3547	6647	1120	4732	2261	17.297355736299266	24.679075507085273	45.50166239858153	7.953727328772961	22.092409285290717	22.953265345531374	filter met	-0.0870978358011043	0.707638407252848	-0.151897992659863	0.14387998864131302
TTTCTTGAGCCTTGGAAATC	experimental	RP5-947P14.1	ENSG00000237480.2_1	['RP5-947P14.1-010', 'RP5-947P14.1-009']	['ENST00000635102.1_1', 'ENST00000634776.1_1']	NC_000001.11:+:105956718	chr1	105956718	+	closest CAGE	2125	2299	2583	1264	2591	1643	15.648586508669036	15.998273299407025	17.68596504782411	8.975437172968595	12.098779815650447	16.682214070757553	filter met	-0.0173898755124384	0.584880064831546	0.128846682843989	0.15792211017066
CCTGGTGAGCCAGATTTCCA	experimental	RP5-947P14.1	ENSG00000237480.2_1	['RP5-947P14.1-010', 'RP5-947P14.1-009']	['ENST00000635102.1_1', 'ENST00000634776.1_1']	NC_000001.11:+:105956718	chr1	105956718	+	closest CAGE	1015	1053	3165	1419	1884	934	7.478346139608535	7.331382633728262	21.669413831815454	10.075194296929173	8.79868825327974	9.48775556943936	filter met	0.8501554415406829	0.557775308997595	-0.330403347713918	0.182412115864558
CCTTGGAAATCTGGCTCACC	experimental	RP5-947P14.1	ENSG00000237480.2_1	['RP5-947P14.1-010', 'RP5-947P14.1-009']	['ENST00000635102.1_1', 'ENST00000634776.1_1']	NC_000001.11:+:105956718	chr1	105956718	+	closest CAGE	1140	1147	2977	2614	1902	872	8.398418253241472	7.985225107704028	20.382664052794194	18.553966962302667	8.88270755755509	8.858620975530014	filter met	1.28864413470892	0.351889169773079	-0.142396968377603	0.18009569345350698
CAACAGAAGCCTAGAATTCC	experimental	RP5-947P14.1	ENSG00000237480.2_1	['RP5-947P14.1-010', 'RP5-947P14.1-009']	['ENST00000635102.1_1', 'ENST00000634776.1_1']	NC_000001.11:+:105956718	chr1	105956718	+	closest CAGE	941	1163	1177	1946	1398	880	6.933663448337832	8.096517443699902	8.06271936003746	13.814368518395142	6.530167037845283	8.939799632808636	filter met	0.621684519653376	0.493974037730669	-0.0552804920630791	0.18820488014860298
GTATTTATCTACTATATGGC	experimental	RP11-24P14.1	ENSG00000233047.6_1	RP11-24P14.1-001	ENST00000429080.1_1	NC_000001.11:-:106023211	chr1	106023211	-	annotation	364	147	0	0	724	186	2.6866105718081834	1.0294541079618431	0.0068444137181981855	0.007095207251358574	3.3841108666460538	1.897551113887872	filter not met	-10.8007734844603	1.8740963524193501	-0.630807813372916	0.240188338089515
GGCAGGTCAAGTCTGCATTC	experimental	RP11-24P14.1	ENSG00000233047.6_1	RP11-24P14.1-001	ENST00000429080.1_1	NC_000001.11:-:106023211	chr1	106023211	-	annotation	865	761	363	24	1214	471	6.374259603249007	5.300297501803545	2.49136659342414	0.17738018128396432	5.671303038586147	4.789540779438908	filter not met	-2.83265987815568	1.37034098495543	0.13056944601943699	0.20373200050861898
CTGAGTATTTATCTACTATA	experimental	RP11-24P14.1	ENSG00000233047.6_1	RP11-24P14.1-001	ENST00000429080.1_1	NC_000001.11:-:106023211	chr1	106023211	-	annotation	945	916	195	294	1589	780	6.963105755974087	6.378442006763582	1.341505088766844	2.093086139150779	7.421705210989277	7.925066416825818	filter met	-2.04357549618945	0.904997047454119	-0.22935486306527897	0.19142073171196103
GCAGGTCAAGTCTGCATTCT	experimental	RP11-24P14.1	ENSG00000233047.6_1	RP11-24P14.1-001	ENST00000429080.1_1	NC_000001.11:-:106023211	chr1	106023211	-	annotation	1527	1898	981	2483	2938	1675	11.246961517049057	13.209009128510411	6.721214271270617	17.624494812374696	13.71848529251414	17.006928699872052	filter met	-0.33356649919457504	0.519379933295309	-0.352930772632625	0.151872799068929
AAATACTCAGTAGAAATTGG	experimental	RP11-24P14.1	ENSG00000233047.6_1	RP11-24P14.1-001	ENST00000429080.1_1	NC_000001.11:-:106023211	chr1	106023211	-	annotation	1798	1206	520	702	1890	835	13.241677859405268	8.395615596688819	3.5659395471812543	4.987930697705076	8.82669468803819	8.483169685616371	filter met	-0.882728096739455	0.703336974009639	0.26089193882135603	0.18647216211792997
CAATCTTGAATCAGTGCCTA	experimental	RP11-24P14.1	ENSG00000233047.6_1	RP11-24P14.1-001	ENST00000429080.1_1	NC_000001.11:-:106023211	chr1	106023211	-	annotation	1013	1814	1147	1536	1710	1200	7.463624985790408	12.624724364532065	7.857386948491516	10.905333545338127	7.9865016452846875	12.18694592395366	filter met	0.0633814418756032	0.46723208865409493	-0.0505336909154281	0.171490183505489
TCTGGACTTGTGAACTCCTT	experimental	RP11-24P14.1	ENSG00000233047.6_1	RP11-24P14.1-001	ENST00000429080.1_1	NC_000001.11:-:106023211	chr1	106023211	-	annotation	2065	1672	82	3666	3056	1042	15.206951894125226	11.637004882568677	0.5680863386104493	26.01812499073189	14.269278509430327	10.583667442700808	filter not met	-1.52368934963531	1.2262363164091699	0.086940622533288	0.15570606174427898
GATAAATACTCAGTAGAAAT	experimental	RP11-24P14.1	ENSG00000233047.6_1	RP11-24P14.1-001	ENST00000429080.1_1	NC_000001.11:-:106023211	chr1	106023211	-	annotation	538	467	3705	1	920	281	3.9673509539852354	3.2553008278793425	25.365397239642476	0.014190414502717148	4.298987735422092	2.8615476690715504	filter not met	-2.64237828568977	1.62228665176748	0.00628914754430913	0.225222486941185
CACATAATTTCGTTCTGCAA	experimental	RP11-24P14.1	ENSG00000233047.6_1	RP11-24P14.1-001	ENST00000429080.1_1	NC_000001.11:-:106023211	chr1	106023211	-	annotation	913	1276	206	1907	1838	1083	6.727567294884055	8.88251956667077	1.4167936396670242	13.537655435592155	8.583972253464957	10.99970806125376	filter met	-0.994689371671011	0.947413583709018	-0.35755348806021997	0.178180367843752
ACATAATTTCGTTCTGCAAA	experimental	RP11-24P14.1	ENSG00000233047.6_1	RP11-24P14.1-001	ENST00000429080.1_1	NC_000001.11:-:106023211	chr1	106023211	-	annotation	646	604	1392	589	1434	258	4.762293260164094	4.208241454844021	9.53426830945007	4.186172278301558	6.698205646395983	2.6281590293955017	filter not met	0.7470530171855431	0.7301837794557691	0.0592777668628726	0.22991390276352902
AGGCCTCCTGGAGGACCGGT	experimental	RP11-54O7.18	ENSG00000273443.1_1	RP11-54O7.18-001	ENST00000442292.2_1	NC_000001.11:-:1063289	chr1	1063289	-	FANTOM CAT assignment	733	1213	0	653	1467	786	5.4026634512526215	8.444305993687012	0.0068444137181981855	4.640265542388506	6.852241037567457	7.985950409784786	filter not met	-6.1346970391888	1.79778164738836	-0.15870317106817902	0.195749080510175
TCTGGTTGAAGGCCTCCTGG	experimental	RP11-54O7.18	ENSG00000273443.1_1	RP11-54O7.18-001	ENST00000442292.2_1	NC_000001.11:-:1063289	chr1	1063289	-	FANTOM CAT assignment	1825	2119	4164	1310	3949	1544	13.440413435949981	14.74623451945343	28.506983136295442	9.301816706531088	18.437569549312986	15.677628186934555	filter met	0.0941649107359506	0.52988101807574	-0.300561840954758	0.15396433942683801
CTGCCCACCGGTCCTCCAGG	experimental	RP11-54O7.18	ENSG00000273443.1_1	RP11-54O7.18-001	ENST00000442292.2_1	NC_000001.11:-:1063289	chr1	1063289	-	FANTOM CAT assignment	2738	3560	259	8068	3890	3113	20.160620153924974	24.76950053008192	1.7795475667315281	57.25122731121233	18.16217294085489	31.598792345705	filter met	-1.09100162413996	0.939437658772368	-0.12774927419235302	0.142828816324826
AAGCTGCCCACCGGTCCTCC	experimental	RP11-54O7.18	ENSG00000273443.1_1	RP11-54O7.18-001	ENST00000442292.2_1	NC_000001.11:-:1063289	chr1	1063289	-	FANTOM CAT assignment	4105	4442	5127	7689	6967	3333	30.222528788614802	30.90449055185452	35.09815354692029	54.56214376294743	32.524806232813376	33.83120542086719	filter met	0.5549953851020749	0.299225623356823	-0.145438794151208	0.111847630357923
GTGTCCAGGAAGCTGCCCAC	experimental	RP11-54O7.18	ENSG00000273443.1_1	RP11-54O7.18-001	ENST00000442292.2_1	NC_000001.11:-:1063289	chr1	1063289	-	FANTOM CAT assignment	808	766	1	584	1012	427	5.9547067194323855	5.335076356802255	0.013688827436396371	4.1506962420447655	4.728419735051658	4.343058164406467	filter not met	-4.3973668296552795	1.7204754864980802	0.28820183492630197	0.207961720882034
ACCCTGTCCATGCCCAGCCA	experimental	RP11-54O7.18	ENSG00000273443.1_1	RP11-54O7.18-001	ENST00000442292.2_1	NC_000001.11:-:1063289	chr1	1063289	-	FANTOM CAT assignment	845	1734	0	125	981	719	6.227048065067736	12.068262684552689	0.0068444137181981855	0.8939961136711801	4.583719822133	7.306079155076299	filter not met	-7.04959441213741	1.80296033577189	0.5565802469740849	0.19013993059964102
GGCCCTGGCTGGGCATGGAC	experimental	RP11-54O7.18	ENSG00000273443.1_1	RP11-54O7.18-001	ENST00000442292.2_1	NC_000001.11:-:1063289	chr1	1063289	-	FANTOM CAT assignment	227	305	0	292	418	205	1.678211535266482	2.1284659259211085	0.0068444137181981855	2.0788957246480617	1.9557826939650989	2.0903504249246083	filter not met	-5.13668475248559	1.8854142792557498	-0.125359628225469	0.24120607292303398
AAGGCCTCCTGGAGGACCGG	experimental	RP11-54O7.18	ENSG00000273443.1_1	RP11-54O7.18-001	ENST00000442292.2_1	NC_000001.11:-:1063289	chr1	1063289	-	FANTOM CAT assignment	1844	1655	3283	560	1562	812	13.580264397222187	11.518756775573056	22.477054650562838	3.980411268012159	7.295676254576253	8.24978104594032	filter met	0.44286422665908703	0.854441432413989	0.6638113806718989	0.177690499426716
TTGAAGGCCTCCTGGAGGAC	experimental	RP11-54O7.18	ENSG00000273443.1_1	RP11-54O7.18-001	ENST00000442292.2_1	NC_000001.11:-:1063289	chr1	1063289	-	FANTOM CAT assignment	1620	1764	3112	219	2531	912	11.931495169591964	12.276935814544954	21.30665990475095	1.560945595298886	11.818715468065946	9.264514261923141	filter met	-0.70298999536249	0.959376494159873	0.1812562525801	0.171406615086062
GGCTGGGCATGGACAGGGTC	experimental	RP11-54O7.18	ENSG00000273443.1_1	RP11-54O7.18-001	ENST00000442292.2_1	NC_000001.11:-:1063289	chr1	1063289	-	FANTOM CAT assignment	2330	2366	2895	2102	3071	1931	17.15750477502706	16.464309956389748	19.82142212790194	14.92122084960708	14.339294596326454	19.604645732788068	filter met	0.192366638943781	0.433456559260617	-0.0229798677054624	0.156710877704798
GGTGTCCAGGCAATAGGCAT	experimental	RP11-356N1.2	ENSG00000226822.2_1	RP11-356N1.2-003	ENST00000634635.1_1	NC_000001.11:+:108050327	chr1	108050327	+	closest CAGE	928	1144	0	2693	1010	790	6.8379759485200085	7.964357794704799	0.0068444137181981855	19.11448833516	4.7190842567988405	8.0265397384241	filter not met	-4.70142504753027	1.7420385479066003	0.235047648203192	0.20068333292482998
AGTAGGCAGCAGGCTGAAGA	experimental	RP11-356N1.2	ENSG00000226822.2_1	RP11-356N1.2-003	ENST00000634635.1_1	NC_000001.11:+:108050327	chr1	108050327	+	closest CAGE	653	538	0	113	1112	333	4.81381729852754	3.7491605688610377	0.0068444137181981855	0.8088536266548773	5.195193647692494	3.3892089413826163	filter not met	-6.76496900682067	1.85362931639174	-0.0108667840944078	0.217482108049791
GAAGAGGGTGAAAAAAAACA	experimental	RP11-356N1.2	ENSG00000226822.2_1	RP11-356N1.2-003	ENST00000634635.1_1	NC_000001.11:+:108050327	chr1	108050327	+	closest CAGE	1190	1215	263	2392	1846	622	8.766447098694648	8.458217535686497	1.8069252216043208	16.978830952501063	8.621314166476223	6.3217879355729645	filter met	-0.259289523566325	1.0593469914628801	0.19316789891235697	0.18941298968457101
AATAGGCATAGGAAATGAGT	experimental	RP11-356N1.2	ENSG00000226822.2_1	RP11-356N1.2-003	ENST00000634635.1_1	NC_000001.11:+:108050327	chr1	108050327	+	closest CAGE	524	627	1006	38	622	482	3.8643028772583454	4.368224187838091	6.892324614225571	0.27671308280298434	2.9080014757524024	4.901161433197017	filter not met	-1.30515460927156	1.4790309366756	0.0951489365249091	0.22378523675651102
ATAGGAAATGAGTAGGCAGC	experimental	RP11-356N1.2	ENSG00000226822.2_1	RP11-356N1.2-003	ENST00000634635.1_1	NC_000001.11:+:108050327	chr1	108050327	+	closest CAGE	391	489	0	83	1672	410	2.8853461483528986	3.4083277898736704	0.0068444137181981855	0.5959974091141201	7.80912755848117	4.170553517689386	filter not met	-7.33981209561375	1.81956111928755	-0.895404037018407	0.22941963841045301
GAGTAGGCAGCAGGCTGAAG	experimental	RP11-356N1.2	ENSG00000226822.2_1	RP11-356N1.2-003	ENST00000634635.1_1	NC_000001.11:+:108050327	chr1	108050327	+	closest CAGE	1615	1365	904	985	4663	823	11.894692285046645	9.501583185647824	6.194194414969357	6.995874349839553	21.770335285568546	8.361401699698431	filter met	-0.8812299134703859	0.664990008195408	-0.376073769776106	0.19478480467060896
TGAAGAGGGTGAAAAAAAAC	experimental	RP11-356N1.2	ENSG00000226822.2_1	RP11-356N1.2-003	ENST00000634635.1_1	NC_000001.11:+:108050327	chr1	108050327	+	closest CAGE	912	828	2070	1104	1880	723	6.720206717974992	5.766334158786272	14.17478081038844	7.840204012751223	8.780017296774107	7.346668483715613	filter met	0.548840834203012	0.5207064359314371	-0.395290899342264	0.19002443421294
CCCTTCCCAGTGCATTTCAG	experimental	RP11-356N1.2	ENSG00000226822.2_1	RP11-356N1.2-003	ENST00000634635.1_1	NC_000001.11:+:108050327	chr1	108050327	+	closest CAGE	2308	2727	3866	1377	2790	2249	16.99557208302766	18.975343287296678	26.467347848272382	9.777195592372113	13.027659901805706	22.831497359613444	filter met	0.0553865492295017	0.689235702171398	0.0311917175917359	0.161794608918975
CATTTCCTATGCCTATTGCC	experimental	RP11-356N1.2	ENSG00000226822.2_1	RP11-356N1.2-003	ENST00000634635.1_1	NC_000001.11:+:108050327	chr1	108050327	+	closest CAGE	1234	1295	372	1605	1354	1143	9.090312482693443	9.01467921566587	2.552966316887922	11.394902845681868	6.3247865162833135	11.608547990843453	filter met	-0.512511710413945	0.708413580056134	0.05234348142318901	0.20063601404968304
CTGCTCTGGCAGAGGAAGGG	experimental	RP11-356N1.2	ENSG00000226822.2_1	RP11-356N1.2-003	ENST00000634635.1_1	NC_000001.11:+:108050327	chr1	108050327	+	closest CAGE	45	33	0	0	0	6	0.3385865378169218	0.2364962139912343	0.0068444137181981855	0.007095207251358574	0.0046677391264083505	0.07103132511879738	filter not met	-2.7697829106141096	1.81001849697324	5.028610767466049	0.0880779662023222
GAGGAGGTGGGTCGCCGCCG	experimental	RP11-483I13.5	ENSG00000260879.1_2	RP11-483I13.5-001	ENST00000564063.1_1	NC_000001.11:+:108199918	chr1	108199918	+	FANTOM CAT assignment	619	777	0	216	1278	400	4.563557683619381	5.411589837799419	0.0068444137181981855	1.5396599735448104	5.970038342676281	4.0690801960911065	filter not met	-6.50242748103181	1.8506721682246798	-0.0180643743574787	0.22001463865805898
TCCTCGGCGTCCTGGCCCAG	experimental	RP11-483I13.5	ENSG00000260879.1_2	RP11-483I13.5-001	ENST00000564063.1_1	NC_000001.11:+:108199918	chr1	108199918	+	FANTOM CAT assignment	3034	2993	12838	3214	5884	2101	22.339350919007774	20.8255783732281	87.87542772794649	22.81109131311781	27.46964475891314	21.329692199958863	filter met	1.04364848788477	0.49728043068242	-0.19468986520912301	0.131667253803731
CCGGCGGCGACCCACCTCCT	experimental	RP11-483I13.5	ENSG00000260879.1_2	RP11-483I13.5-001	ENST00000564063.1_1	NC_000001.11:+:108199918	chr1	108199918	+	FANTOM CAT assignment	2016	2403	6329	2127	1976	1366	14.846283625581114	16.72167348338021	43.325138836194505	15.09860103089104	9.228120252909306	13.871403062485141	filter met	1.33318025405392	0.646444545137724	0.45123913132687504	0.16221189754967802
AGGAACCTGGGCATCCCTCT	experimental	RP11-483I13.5	ENSG00000260879.1_2	RP11-483I13.5-001	ENST00000564063.1_1	NC_000001.11:+:108199918	chr1	108199918	+	FANTOM CAT assignment	1400	1383	2769	1700	2086	1109	10.312168249597988	9.626787063643183	18.95902599940897	12.06894753456093	9.741571556814227	11.263538697409295	filter met	0.686402172408199	0.482682079735502	-0.0986838785023645	0.173773837012049
CCTCGGCGTCCTGGCCCAGA	experimental	RP11-483I13.5	ENSG00000260879.1_2	RP11-483I13.5-001	ENST00000564063.1_1	NC_000001.11:+:108199918	chr1	108199918	+	FANTOM CAT assignment	809	784	392	893	566	386	5.962067296341449	5.460280234797613	2.6898545912518865	6.343115282714564	2.6466080846735345	3.927017545853511	filter met	0.513513929695562	0.9819711900541029	0.7992461644516529	0.221639746428793
GGCCAGGACGCCGAGGAGGT	experimental	RP11-483I13.5	ENSG00000260879.1_2	RP11-483I13.5-001	ENST00000564063.1_1	NC_000001.11:+:108199918	chr1	108199918	+	FANTOM CAT assignment	1631	1773	6323	1125	3144	1394	12.01246151559166	12.339537753542636	43.284072353885314	7.989203365029754	14.680039552554266	14.155528362960329	filter met	0.524026119614962	0.6975842124566071	-0.271335608945651	0.15431716903622597
CCCTCTGGGCCAGGACGCCG	experimental	RP11-483I13.5	ENSG00000260879.1_2	RP11-483I13.5-001	ENST00000564063.1_1	NC_000001.11:+:108199918	chr1	108199918	+	FANTOM CAT assignment	1176	1783	210	1436	2011	1459	8.663399021967761	12.409095463540055	1.444171294539817	10.195812820202267	9.3914911223336	14.815104953349163	filter met	-1.46513689123405	0.823867353428703	-0.213555303737804	0.164224269327305
CCGAGGAGGTGGGTCGCCGC	experimental	RP11-483I13.5	ENSG00000260879.1_2	RP11-483I13.5-001	ENST00000564063.1_1	NC_000001.11:+:108199918	chr1	108199918	+	FANTOM CAT assignment	893	1175	834	1195	2294	796	6.580355756702784	8.17998669569681	5.715085454695483	8.485867872624853	10.712461295107165	8.087423731383069	filter met	-0.263673104580482	0.6435129606169699	-0.372408866315534	0.19769694252071002
TCTGGGCCAGGACGCCGAGG	experimental	RP11-483I13.5	ENSG00000260879.1_2	RP11-483I13.5-001	ENST00000564063.1_1	NC_000001.11:+:108199918	chr1	108199918	+	FANTOM CAT assignment	1573	807	413	1409	1311	355	11.585548054865976	5.6202629677916836	2.8335872793340484	10.004242224415588	6.124073733847755	3.6124502488988366	filter met	0.33437802636892305	1.04582159086815	0.75579140470842	0.19639066234029
CAGGAGGGGCTCAGGAACCT	experimental	RP11-483I13.5	ENSG00000260879.1_2	RP11-483I13.5-001	ENST00000564063.1_1	NC_000001.11:+:108199918	chr1	108199918	+	FANTOM CAT assignment	790	1247	0	1088	1750	792	5.822216335069243	8.680802207678246	0.0068444137181981855	7.726680696729486	8.173211210341021	8.046834402743759	filter not met	-5.852352282130151	1.78546763831701	-0.217939237042993	0.19752315654962
GGGTCTCGGGAGGTGCTGTG	experimental	RP11-483I13.6	ENSG00000280186.1_2	RP11-483I13.6-001	ENST00000622910.1_1	NC_000001.11:+:108200412	chr1	108200412	+	closest CAGE	1487	1018	2900	296	2077	548	10.952538440686514	7.087930648737286	19.855644196492936	2.107276553653496	9.699561904676553	5.570885355745679	filter met	-0.0268469437256747	0.848084705100171	0.233040794665377	0.183234919255124
ACTGGGCAGAGGTCGACCCC	experimental	RP11-483I13.6	ENSG00000280186.1_2	RP11-483I13.6-001	ENST00000622910.1_1	NC_000001.11:+:108200412	chr1	108200412	+	closest CAGE	2043	1958	3312	3072	3243	1385	15.045019202125829	13.626355388494938	22.675542648390586	21.803571883424894	15.142145726068687	14.064202373521875	filter met	0.7631323338221291	0.29627092342811306	-0.054550332579190994	0.148949146643936
CGGGACTGGCAACTGGGCAG	experimental	RP11-483I13.6	ENSG00000280186.1_2	RP11-483I13.6-001	ENST00000622910.1_1	NC_000001.11:+:108200412	chr1	108200412	+	closest CAGE	1022	576	3991	647	1207	333	7.5298701779719766	4.013479866851241	27.322899563047155	4.597694298880356	5.638628864701286	3.3892089413826163	filter not met	1.51814489547519	0.7152592638954741	0.30581656073318103	0.20837428647493
AACTGGGCAGAGGTCGACCC	experimental	RP11-483I13.6	ENSG00000280186.1_2	RP11-483I13.6-001	ENST00000622910.1_1	NC_000001.11:+:108200412	chr1	108200412	+	closest CAGE	791	680	265	1458	1488	303	5.829576911978305	4.736880050824428	1.820614049040717	10.351907379732156	6.9502635592220345	3.0847889765877707	filter not met	0.0622116933146576	1.19386229868142	0.149691510788392	0.22074395410133
GGAGGTGCTGTGCGGACCCG	experimental	RP11-483I13.6	ENSG00000280186.1_2	RP11-483I13.6-001	ENST00000622910.1_1	NC_000001.11:+:108200412	chr1	108200412	+	closest CAGE	246	550	588	0	545	413	1.818062496538689	3.8326298208579432	4.03135968001873	0.007095207251358574	2.54858556301896	4.200995514168873	filter not met	-5.248434425911349	1.87581364037567	-0.337043704566451	0.23104655386576298
GGGAGCTGGGAGCTGGGTCT	experimental	RP11-483I13.6	ENSG00000280186.1_2	RP11-483I13.6-001	ENST00000622910.1_1	NC_000001.11:+:108200412	chr1	108200412	+	closest CAGE	573	380	491	0	465	247	4.224971145802459	2.6501487509017725	3.3674515493535067	0.007095207251358574	2.1751664329062907	2.516538375637392	filter not met	-4.9421253043180595	1.88319921607025	0.49434402033315794	0.23695291335364396
GGGAGGTGCTGTGCGGACCC	experimental	RP11-483I13.6	ENSG00000280186.1_2	RP11-483I13.6-001	ENST00000622910.1_1	NC_000001.11:+:108200412	chr1	108200412	+	closest CAGE	1477	1215	4422	2531	1442	786	10.878932671595877	8.458217535686497	30.272841875590572	17.965064760439905	6.73554755940725	7.985950409784786	filter met	1.8260837036661002	0.47071665591217	0.362333644401939	0.19295390279413502
AAGTGAGGGAGCTGGGAGCT	experimental	RP11-483I13.6	ENSG00000280186.1_2	RP11-483I13.6-001	ENST00000622910.1_1	NC_000001.11:+:108200412	chr1	108200412	+	closest CAGE	1028	1068	1388	557	2382	1054	7.574033639426359	7.435719198724396	9.506890654577278	3.9591256462580833	11.123222338231098	10.705435428618745	filter met	-0.675209321492555	0.658849494947099	-0.567854553414455	0.17551335440842003
GCTGGGAGCTGGGTCTCGGG	experimental	RP11-483I13.6	ENSG00000280186.1_2	RP11-483I13.6-001	ENST00000622910.1_1	NC_000001.11:+:108200412	chr1	108200412	+	closest CAGE	1182	1501	2781	3400	2302	1121	8.707562483422139	10.44756804161276	19.041158964027353	24.130799861870504	10.749803208118431	11.385306683327231	filter met	1.10986650483776	0.334961998920185	-0.24170239460910398	0.17053264388302602
CGGGAGGTGCTGTGCGGACC	experimental	RP11-483I13.6	ENSG00000280186.1_2	RP11-483I13.6-001	ENST00000622910.1_1	NC_000001.11:+:108200412	chr1	108200412	+	closest CAGE	2667	3287	1957	1567	3681	2231	19.638019193381464	22.8705750471523	13.401362060232046	11.125284970130243	17.186615463435544	22.64884538073653	filter met	-0.536897714991526	0.408788726041466	0.0762212482389116	0.13298629302652198
GGGTTCAGTGGTAATAGCGG	experimental	RP5-1065J22.8	ENSG00000273382.1_2	RP5-1065J22.8-001	ENST00000608574.1_2	NC_000001.11:-:109090890	chr1	109090890	-	FANTOM CAT assignment	524	1142	0	677	695	794	3.8643028772583454	7.950446252705317	0.0068444137181981855	4.810550516421112	3.248746431980212	8.067129067063414	filter not met	-5.60214835660583	1.8000346650911798	0.0861458813969556	0.203419314818452
TCCGGGTTCAGTGGTAATAG	experimental	RP5-1065J22.8	ENSG00000273382.1_2	RP5-1065J22.8-001	ENST00000608574.1_2	NC_000001.11:-:109090890	chr1	109090890	-	FANTOM CAT assignment	950	1031	2503	652	2258	704	6.999908640519403	7.178355671733934	17.138411950368255	4.633170335137149	10.544422686556464	7.153869172678879	filter met	0.193978675561439	0.638914086795533	-0.322719412970445	0.195815393993729
TGGTAATAGCGGCGGAGATG	experimental	RP5-1065J22.8	ENSG00000273382.1_2	RP5-1065J22.8-001	ENST00000608574.1_2	NC_000001.11:-:109090890	chr1	109090890	-	FANTOM CAT assignment	254	506	847	366	258	278	1.8769471118111969	3.5265758968692875	5.804062833032059	2.6039410612485963	1.2089444337397628	2.8311056725920665	filter not met	1.22968612467999	1.24634822793097	0.44857683481089006	0.238513591884218
GTGGTAATAGCGGCGGAGAT	experimental	RP5-1065J22.8	ENSG00000273382.1_2	RP5-1065J22.8-001	ENST00000608574.1_2	NC_000001.11:-:109090890	chr1	109090890	-	FANTOM CAT assignment	1160	1247	93	2380	2973	1216	8.545629791422744	8.680802207678246	0.6433748895106294	16.89368846548476	13.881856161938432	12.349303238510911	filter not met	-1.83600891501192	1.14787712478984	-0.6324159746194871	0.16779065296373497
AGTGGTAATAGCGGCGGAGA	experimental	RP5-1065J22.8	ENSG00000273382.1_2	RP5-1065J22.8-001	ENST00000608574.1_2	NC_000001.11:-:109090890	chr1	109090890	-	FANTOM CAT assignment	694	576	188	1245	1436	379	5.115600951799145	4.013479866851241	1.293594192739457	8.840628235192781	6.7075411246488	3.855986220734713	filter not met	-0.43429444720802096	1.20806300756045	-0.196795130314735	0.21384602546935602
GCCGCTATTACCACTGAACC	experimental	RP5-1065J22.8	ENSG00000273382.1_2	RP5-1065J22.8-001	ENST00000608574.1_2	NC_000001.11:-:109090890	chr1	109090890	-	FANTOM CAT assignment	1870	1962	3549	2749	1766	1253	13.771639396857841	13.654178472493909	24.297668699603552	19.51181994123608	8.247895036363555	12.724754528424555	filter met	1.24393448745292	0.45615122588911206	0.39439845396386997	0.17788092290994398
GGACCCCCTACCCAGGTCCA	experimental	RP5-1065J22.8	ENSG00000273382.1_2	RP5-1065J22.8-001	ENST00000608574.1_2	NC_000001.11:-:109090890	chr1	109090890	-	FANTOM CAT assignment	1551	1947	2315	1243	2817	1546	11.423615362866578	13.549841907497775	15.851662171346993	8.826437820690064	13.153688858218732	15.697922851254216	filter met	-0.12491106231743401	0.525932271808167	-0.23522541396326602	0.152945816996137
TGAACCCGGACCCCCTACCC	experimental	RP5-1065J22.8	ENSG00000273382.1_2	RP5-1065J22.8-001	ENST00000608574.1_2	NC_000001.11:-:109090890	chr1	109090890	-	FANTOM CAT assignment	1348	978	1075	351	153	29	9.929418250326684	6.809699808747599	7.3645891607812475	2.4975129524782176	0.7188318254668861	0.3044199647948458	filter met	3.37976227725517	1.13164375865428	4.09367737426394	0.225326709799832
TGGCGGCTGGCCCTGGACCT	experimental	RP5-1065J22.8	ENSG00000273382.1_2	RP5-1065J22.8-001	ENST00000608574.1_2	NC_000001.11:-:109090890	chr1	109090890	-	FANTOM CAT assignment	1506	1115	984	4347	3201	750	11.092389401958721	7.762640435712278	6.741747512425213	30.84996112890708	14.946100682759536	7.6206464520309725	filter met	0.589832879183832	0.8647774985695601	-0.23226945140450797	0.17847674653547702
GGTAGGGGGTCCGGGTTCAG	experimental	RP5-1065J22.8	ENSG00000273382.1_2	RP5-1065J22.8-001	ENST00000608574.1_2	NC_000001.11:-:109090890	chr1	109090890	-	FANTOM CAT assignment	1105	1220	807	0	785	436	8.140798061424249	8.492996390685207	5.5302862843041325	0.007095207251358574	3.6688429533569633	4.4343841538449205	filter not met	-5.25072781747014	1.8567517664928401	1.01854422032277	0.199709736218815
CAGCTCCGCACACAACACCC	experimental	SCARNA2	ENSG00000270066.3_1	SCARNA2-001	ENST00000602755.1_1	NC_000001.11:+:109100198	chr1	109100198	+	FANTOM CAT assignment	2107	1689	520	2290	2392	709	15.516096124305895	11.755252989564292	3.5659395471812543	16.255119812862493	11.169899729495185	7.204605833478018	filter met	-0.0813637908640436	0.904847415511227	0.561716672801171	0.166907385683664
TCGCGTGTGAGGCGCGTGCA	experimental	SCARNA2	ENSG00000270066.3_1	SCARNA2-001	ENST00000602755.1_1	NC_000001.11:+:109100198	chr1	109100198	+	FANTOM CAT assignment	2620	2235	0	1310	2316	1358	19.29207207865548	15.553103955423524	0.0068444137181981855	9.301816706531088	10.815151555888148	13.790224405206516	filter not met	-6.176850919815361	1.71814266867427	0.4788561499115179	0.17008048266892
GGGTGTTGTGTGCGGAGCTG	experimental	SCARNA2	ENSG00000270066.3_1	SCARNA2-001	ENST00000602755.1_1	NC_000001.11:+:109100198	chr1	109100198	+	FANTOM CAT assignment	592	342	278	1204	816	280	4.364822107074666	2.3858294529115693	1.9095914273772931	8.549724737887079	3.8135428662756223	2.8514003369117225	filter not met	0.448979766801563	1.1532958489178	-0.0548596002392664	0.22897941032616395
TGGGTCCTGGGTGTTGTGTG	experimental	SCARNA2	ENSG00000270066.3_1	SCARNA2-001	ENST00000602755.1_1	NC_000001.11:+:109100198	chr1	109100198	+	FANTOM CAT assignment	1437	2495	1059	1733	1984	1383	10.58450959523334	17.361604415356492	7.255078541290076	12.303089373855764	9.265462165920574	14.043907709202221	filter met	-0.11671530539460902	0.43627769404314004	0.221910211246129	0.156813499627116
GAGCTGTGGCGTCGCGTGTG	experimental	SCARNA2	ENSG00000270066.3_1	SCARNA2-001	ENST00000602755.1_1	NC_000001.11:+:109100198	chr1	109100198	+	FANTOM CAT assignment	683	809	1739	697	1260	509	5.034634605799446	5.634174509791169	11.909279869664841	4.952454661448284	5.8860190384009305	5.175139401512379	filter met	0.6334946641073411	0.720842985559945	-0.0797480950763341	0.207626121896735
GTCGCGTGTGAGGCGCGTGC	experimental	SCARNA2	ENSG00000270066.3_1	SCARNA2-001	ENST00000602755.1_1	NC_000001.11:+:109100198	chr1	109100198	+	FANTOM CAT assignment	767	1349	326	1220	267	699	5.652923066160781	9.390290849651947	2.2381232858508064	8.663248053908818	1.2509540858774375	7.103132511879736	filter met	0.718359247097103	0.8576882535062959	1.25547082102921	0.234453760600501
GCACACAACACCCAGGACCC	experimental	SCARNA2	ENSG00000270066.3_1	SCARNA2-001	ENST00000602755.1_1	NC_000001.11:+:109100198	chr1	109100198	+	FANTOM CAT assignment	575	1010	965	2057	1358	697	4.239692299620587	7.032284480739348	6.611703651779447	14.601936523295944	6.3434574727889474	7.08283784756008	filter not met	0.70748938861838	0.619003278373965	-0.323370408544107	0.206417412905619
GCGTGCAGGGTGAGTGTGAG	experimental	SCARNA2	ENSG00000270066.3_1	SCARNA2-001	ENST00000602755.1_1	NC_000001.11:+:109100198	chr1	109100198	+	FANTOM CAT assignment	491	550	1145	0	558	167	3.6214038392592505	3.8326298208579432	7.84369812105512	0.007095207251358574	2.6092661716622683	1.7047518028511364	filter not met	-4.0754596044885	1.85886913227395	0.791503532541984	0.235251368434996
TTAGGGAGGGAGAGCGGCCT	experimental	SCARNA2	ENSG00000270066.3_1	SCARNA2-001	ENST00000602755.1_1	NC_000001.11:+:109100198	chr1	109100198	+	FANTOM CAT assignment	1761	1266	620	1247	3593	784	12.969336513769916	8.812961856673349	4.250380919001072	8.854818649695497	16.775854420311607	7.965655745465133	filter met	-0.759465185449544	0.8019473960606051	-0.143666839873689	0.175043117782883
GGGAGAGCGGCCTGGGTCCT	experimental	SCARNA2	ENSG00000270066.3_1	SCARNA2-001	ENST00000602755.1_1	NC_000001.11:+:109100198	chr1	109100198	+	FANTOM CAT assignment	1078	1113	169	365	2465	681	7.942062484879534	7.7487288937127925	1.1635503320936913	2.596845853997237	11.510644685722992	6.920480533002827	filter met	-2.20893519548772	0.9754873060187621	-0.21641705763400101	0.196310209454285
ACTTCCATCAGGTAGGCCTA	experimental	AC000032.2	ENSG00000260246.1_1	AC000032.2-001	ENST00000562538.1_1	NC_000001.11:-:109693741	chr1	109693741	-	annotation	813	1172	0	2107	1239	855	5.991509603977701	8.159119382697583	0.0068444137181981855	14.956696885863868	5.787996516746356	8.686116328812934	filter not met	-5.10760931096551	1.7529014102850402	-0.0475527129853993	0.190538955204341
GGGACCATGCTGCAGGAGCA	experimental	AC000032.2	ENSG00000260246.1_1	AC000032.2-001	ENST00000562538.1_1	NC_000001.11:-:109693741	chr1	109693741	-	annotation	558	392	944	32	593	254	4.114562492166506	2.7336180028986785	6.467970963697286	0.2341418392948329	2.77263704108656	2.5875697007561893	filter not met	-0.977050509857657	1.4765903049307298	0.30087193270773804	0.23240122109630998
CATCAGGTAGGCCTAAGGCA	experimental	AC000032.2	ENSG00000260246.1_1	AC000032.2-001	ENST00000562538.1_1	NC_000001.11:-:109693741	chr1	109693741	-	annotation	1165	917	2693	384	1563	619	8.582432675968061	6.385397777763326	18.43885055682591	2.7316547917730505	7.3003439937026595	6.29134593909348	filter met	0.223713235651276	0.883603053027197	0.10153466762056401	0.191666800319118
CCATCAGGTAGGCCTAAGGC	experimental	AC000032.2	ENSG00000260246.1_1	AC000032.2-001	ENST00000562538.1_1	NC_000001.11:-:109693741	chr1	109693741	-	annotation	997	878	0	1	1040	291	7.34585575524539	6.1141227087733805	0.0068444137181981855	0.014190414502717148	4.859116430591093	2.963020990669832	filter not met	-10.106094001835698	1.62622160501073	0.7912324535254229	0.21120484854469102
TGCAGCATGGTCCCTGCCTT	experimental	AC000032.2	ENSG00000260246.1_1	AC000032.2-001	ENST00000562538.1_1	NC_000001.11:-:109693741	chr1	109693741	-	annotation	1958	3241	1600	5049	3409	2233	14.41937016485543	22.55060958116416	10.957906362835292	35.83079661936079	15.916990421052475	22.669140045056185	filter met	0.216602983541086	0.47357213883224	-0.10228565902440499	0.136256617012264
AGGGACCATGCTGCAGGAGC	experimental	AC000032.2	ENSG00000260246.1_1	AC000032.2-001	ENST00000562538.1_1	NC_000001.11:-:109693741	chr1	109693741	-	annotation	317	512	904	602	728	345	2.3406634570821985	3.5683105228677405	6.194194414969357	4.27840997256922	3.4027818231516878	3.5109769273005553	filter not met	0.7314627326018791	0.9151724444564399	-0.28643033987801697	0.231466720997632
AGCAGCATTGACTGGTTTAC	experimental	AC000032.2	ENSG00000260246.1_1	AC000032.2-001	ENST00000562538.1_1	NC_000001.11:-:109693741	chr1	109693741	-	annotation	636	662	0	0	1847	519	4.688687491073461	4.6116761728290685	0.0068444137181981855	0.007095207251358574	8.62598190560263	5.27661272311066	filter not met	-12.210449317339599	1.65240089831285	-0.567496036639793	0.211921983685451
CATGAAGGAGCAGCATTGAC	experimental	AC000032.2	ENSG00000260246.1_1	AC000032.2-001	ENST00000562538.1_1	NC_000001.11:-:109693741	chr1	109693741	-	annotation	1776	2425	3318	3242	2660	1999	13.07974516740587	16.874700445374533	22.716609130699773	23.009757116155853	12.42085381537262	20.294664319656388	filter met	0.6817739104177621	0.378650056445435	-0.123230363765186	0.152128383532135
TAAGGCAGGGACCATGCTGC	experimental	AC000032.2	ENSG00000260246.1_1	AC000032.2-001	ENST00000562538.1_1	NC_000001.11:-:109693741	chr1	109693741	-	annotation	980	1053	982	1048	988	831	7.220725947791309	7.331382633728262	6.728058684988817	7.442872406675142	4.616393996017859	8.442580356977057	filter met	0.336380483430484	0.6844003762789251	0.194151088000014	0.209432395224044
CTGCTCCTTCATGCAACACG	experimental	AC000032.2	ENSG00000260246.1_1	AC000032.2-001	ENST00000562538.1_1	NC_000001.11:-:109693741	chr1	109693741	-	annotation	1622	1380	514	555	2695	1216	11.94621632341009	9.605919750643956	3.524873064872065	3.9449352317553674	12.584224684796913	12.349303238510911	filter met	-1.58769017540896	0.564862144103215	-0.24499238217027103	0.16612890253693602
AACAGGACATGGTAGGGACT	experimental	RP4-735C1.6	ENSG00000228420.1_1	RP4-735C1.6-001	ENST00000453347.1_1	NC_000001.11:+:109828318	chr1	109828318	+	FANTOM CAT assignment	425	487	0	537	447	473	3.1356057632610583	3.394416247874186	0.0068444137181981855	3.8172215012309123	2.091147128630941	4.809835443758564	filter not met	-5.20867817146936	1.8478651491419398	0.0127293165000778	0.235568918732272
ATGAGGAACAGGACATGGTA	experimental	RP4-735C1.6	ENSG00000228420.1_1	RP4-735C1.6-001	ENST00000453347.1_1	NC_000001.11:+:109828318	chr1	109828318	+	FANTOM CAT assignment	652	1289	0	1856	1205	695	4.806456721618477	8.972944589667417	0.0068444137181981855	13.17579986577287	5.629293386448469	7.0625431832404235	filter not met	-5.079633512736089	1.77808588681005	0.0317481253049781	0.203494563911752
GCCTAAAAAACAGAGACAGC	experimental	RP4-735C1.6	ENSG00000228420.1_1	RP4-735C1.6-001	ENST00000453347.1_1	NC_000001.11:+:109828318	chr1	109828318	+	FANTOM CAT assignment	129	87	0	0	359	43	0.9568749981782572	0.6121078479773122	0.0068444137181981855	0.007095207251358574	1.6803860855070059	0.4464826150324405	filter not met	-9.29168711773114	1.9000457728664601	-0.21491439813053198	0.21938781626600798
GGGACAGTAGAAGAGAGAAG	experimental	RP4-735C1.6	ENSG00000228420.1_1	RP4-735C1.6-001	ENST00000453347.1_1	NC_000001.11:+:109828318	chr1	109828318	+	FANTOM CAT assignment	167	168	0	20	42	42	1.236576920722671	1.175525298956429	0.0068444137181981855	0.14899935227853006	0.20071278243555907	0.4363352828726123	filter not met	-4.32532827982168	1.8576494557349599	2.02469007419848	0.20813019041905303
CCTAAAAAACAGAGACAGCT	experimental	RP4-735C1.6	ENSG00000228420.1_1	RP4-735C1.6-001	ENST00000453347.1_1	NC_000001.11:+:109828318	chr1	109828318	+	FANTOM CAT assignment	213	277	0	110	432	328	1.5751634585395926	1.9337043379283272	0.0068444137181981855	0.7875680049008015	2.021131041734816	3.338472280583476	filter not met	-6.220904168486889	1.87912234803507	-0.603314510986192	0.23986022784526798
CCTCCATGAGGAACAGGACA	experimental	RP4-735C1.6	ENSG00000228420.1_1	RP4-735C1.6-001	ENST00000453347.1_1	NC_000001.11:+:109828318	chr1	109828318	+	FANTOM CAT assignment	342	418	0	515	657	310	2.5246778798087863	2.914468048891975	0.0068444137181981855	3.6611269417010233	3.0713723451766946	3.1558203017065685	filter not met	-5.27123549157945	1.8715236397086799	-0.226843294519399	0.232151416942171
CATGTCCTGTTCCTCATGGA	experimental	RP4-735C1.6	ENSG00000228420.1_1	RP4-735C1.6-001	ENST00000453347.1_1	NC_000001.11:+:109828318	chr1	109828318	+	FANTOM CAT assignment	1882	2133	1900	1322	3274	1795	13.859966319766604	14.843615313449822	13.011230478294747	9.386959193547392	15.286845638987348	18.224608559051443	filter not met	-0.439355806819381	0.446471288224438	-0.245773575240133	0.146458285151896
CCATGTCCTGTTCCTCATGG	experimental	RP4-735C1.6	ENSG00000228420.1_1	RP4-735C1.6-001	ENST00000453347.1_1	NC_000001.11:+:109828318	chr1	109828318	+	FANTOM CAT assignment	2305	2089	3877	27	3576	1687	16.97349035230047	14.537561389461164	26.542636399172558	0.19866580303804	16.69650285516267	17.12869668578999	filter not met	-2.73346051500695	1.30454192036951	-0.132835426755178	0.147001449952032
CATGAGGAACAGGACATGGT	experimental	RP4-735C1.6	ENSG00000228420.1_1	RP4-735C1.6-001	ENST00000453347.1_1	NC_000001.11:+:109828318	chr1	109828318	+	FANTOM CAT assignment	258	745	576	1528	562	706	1.9063894194474509	5.18900516580767	3.9492267154003526	10.848571887327257	2.6279371281679014	7.174163836998532	filter not met	0.7480826180614041	0.684930163392673	-0.4938969120482489	0.21700880062629999
CTACCATGTCCTGTTCCTCA	experimental	RP4-735C1.6	ENSG00000228420.1_1	RP4-735C1.6-001	ENST00000453347.1_1	NC_000001.11:+:109828318	chr1	109828318	+	FANTOM CAT assignment	1349	1534	1	1274	3165	881	9.936778827235747	10.67710848460425	0.013688827436396371	9.04638924548218	14.778062074208837	8.949946964968467	filter not met	-5.13104630939856	1.62523668225129	-0.18904186053110397	0.19043598386055302
TCTGATGCAGCACCTGACAA	experimental	LINC01397	ENSG00000258673.1_1	LINC01397-001	ENST00000554808.1_1	NC_000001.11:+:110082693	chr1	110082693	+	FANTOM CAT assignment	398	240	936	0	302	136	2.936870186716343	1.6763408109378664	6.4132156539517	0.007095207251358574	1.41432495530173	1.3901845058964624	filter not met	-3.7134315939470803	1.88150627286576	0.6425413658439311	0.24168612452218105
AACAGAGTAACGCTTTAATG	experimental	LINC01397	ENSG00000258673.1_1	LINC01397-001	ENST00000554808.1_1	NC_000001.11:+:110082693	chr1	110082693	+	FANTOM CAT assignment	524	492	0	55	1117	382	3.8643028772583454	3.429195102872897	0.0068444137181981855	0.39733160607608	5.2185323433245365	3.886428217214199	filter not met	-7.339204933073041	1.82582560172244	-0.33586139552368	0.219307457281647
GGGCAAATTTGTTCTCTGCA	experimental	LINC01397	ENSG00000258673.1_1	LINC01397-001	ENST00000554808.1_1	NC_000001.11:+:110082693	chr1	110082693	+	FANTOM CAT assignment	766	1323	290	711	2127	806	5.645562489251717	9.209440803658651	1.9917243919956715	5.051787562967304	9.932948860996971	8.188897052981353	filter met	-1.3538569665173101	0.8712600959566259	-0.351086135978122	0.207590039954964
CTCTGATGCAGCACCTGACA	experimental	LINC01397	ENSG00000258673.1_1	LINC01397-001	ENST00000554808.1_1	NC_000001.11:+:110082693	chr1	110082693	+	FANTOM CAT assignment	1588	1362	1176	493	2628	970	11.69595670850193	9.480715872648595	8.055874946319264	3.5050323821711347	12.271486163327555	9.853059527193176	filter met	-0.8938733240911471	0.622601660710481	-0.0897478105158517	0.166022132240941
CCAACAGAGTAACGCTTTAA	experimental	LINC01397	ENSG00000258673.1_1	LINC01397-001	ENST00000554808.1_1	NC_000001.11:+:110082693	chr1	110082693	+	FANTOM CAT assignment	1452	1416	812	4052	2268	1126	10.694918248869289	9.856327506634674	5.564508352895124	28.756874989756287	10.591100077820547	11.436043344126372	filter met	0.35667672441630105	0.7301416158786771	-0.12680020231862502	0.16954800723395702
GGCAAATTTGTTCTCTGCAC	experimental	LINC01397	ENSG00000258673.1_1	LINC01397-001	ENST00000554808.1_1	NC_000001.11:+:110082693	chr1	110082693	+	FANTOM CAT assignment	2138	2257	5406	2872	3636	1702	15.744274008486865	15.70613091741785	37.00774497429757	20.384530433153177	16.97656720274717	17.280906668187413	filter met	0.8375337610609591	0.399293148558736	-0.150489659716362	0.141881538354164
TTCTCTGCACGGGAAACATG	experimental	LINC01397	ENSG00000258673.1_1	LINC01397-001	ENST00000554808.1_1	NC_000001.11:+:110082693	chr1	110082693	+	FANTOM CAT assignment	133	431	0	907	405	152	0.9863173058145112	3.0048930718886235	0.0068444137181981855	6.442448184233585	1.8951020853217904	1.5525418204537136	filter not met	-4.02063429654829	1.88165874916872	-0.0209460094871693	0.238787432775105
CAACAGAGTAACGCTTTAAT	experimental	LINC01397	ENSG00000258673.1_1	LINC01397-001	ENST00000554808.1_1	NC_000001.11:+:110082693	chr1	110082693	+	FANTOM CAT assignment	921	1175	296	1588	1969	576	6.786451910156562	8.17998669569681	2.032790874304861	11.274284322408773	9.19544607902445	5.855010656220868	filter met	-0.46119637325525203	1.0397344613455501	-0.00800305890986372	0.208898695454993
GAAACATGTGGGCCCTTGTC	experimental	LINC01397	ENSG00000258673.1_1	LINC01397-001	ENST00000554808.1_1	NC_000001.11:+:110082693	chr1	110082693	+	FANTOM CAT assignment	178	83	1233	0	113	0	1.3175432667223694	0.5842847639783434	8.446006528256559	0.007095207251358574	0.5321222604105519	0.010147332159828193	filter not met	2.2502192831172203	1.82032671225225	3.7094085432261097	0.153647421367988
ATTAAAGCGTTACTCTGTTG	experimental	LINC01397	ENSG00000258673.1_1	LINC01397-001	ENST00000554808.1_1	NC_000001.11:+:110082693	chr1	110082693	+	FANTOM CAT assignment	1561	1827	1454	260	2392	1143	11.497221131957215	12.715149387528713	9.95862195997836	1.8518490926045876	11.169899729495185	11.608547990843453	filter met	-1.25144024165845	0.884690200196774	0.0590849703519216	0.161594550399305
CCTCACTAGATACTGAAGCT	experimental	RP5-1028L10.2	ENSG00000235526.1_1	RP5-1028L10.2-001	ENST00000440688.1_1	NC_000001.11:-:110178718	chr1	110178718	-	annotation	893	835	84	18	1332	631	6.580355756702784	5.8150245557844675	0.5817751660468456	0.1348089377758129	6.222096255502331	6.413113925011418	filter not met	-4.37376471913512	1.23290810793451	-0.0566684592848313	0.198669767377147
CCCAGCTTCAGTATCTAGTG	experimental	RP5-1028L10.2	ENSG00000235526.1_1	RP5-1028L10.2-001	ENST00000440688.1_1	NC_000001.11:-:110178718	chr1	110178718	-	annotation	1198	1714	80	835	1143	1071	8.82533171396716	11.929147264557846	0.554397511174053	5.931593262135767	5.339893560611153	10.877940075335822	filter not met	-1.91952709921056	1.0379990002725101	0.401460326860257	0.18851599782424397
TCCTCACTAGATACTGAAGC	experimental	RP5-1028L10.2	ENSG00000235526.1_1	RP5-1028L10.2-001	ENST00000440688.1_1	NC_000001.11:-:110178718	chr1	110178718	-	annotation	581	1264	0	363	545	416	4.283855761074968	8.799050314673863	0.0068444137181981855	2.5826554394945203	2.54858556301896	4.231437510648357	filter not met	-5.57880933782854	1.85887907373125	0.877067230070985	0.211517913658114
GAAGCTGGGTGCCTTGATCT	experimental	RP5-1028L10.2	ENSG00000235526.1_1	RP5-1028L10.2-001	ENST00000440688.1_1	NC_000001.11:-:110178718	chr1	110178718	-	annotation	1179	1552	1855	3109	2283	1112	8.68548075269495	10.802312362599613	12.70323186097583	22.066094551725158	10.661116164716672	11.293980693888779	filter met	0.765034791416916	0.43915319372577294	-0.20769621367512503	0.171354730585615
ACAGTTGCTATCTTTGGGAA	experimental	RP5-1028L10.2	ENSG00000235526.1_1	RP5-1028L10.2-001	ENST00000440688.1_1	NC_000001.11:-:110178718	chr1	110178718	-	annotation	1883	2594	1011	554	3659	1539	13.867326896675664	18.05022574433097	6.9265466828165625	3.937840024504008	17.083925202654562	15.62689152613542	filter met	-1.4906898250979	0.5041145983904001	-0.0746493316395278	0.159050836368553
GGGATCAGGGAGGGCTACAC	experimental	RP5-1028L10.2	ENSG00000235526.1_1	RP5-1028L10.2-001	ENST00000440688.1_1	NC_000001.11:-:110178718	chr1	110178718	-	annotation	1310	1509	0	1875	2828	1216	9.64971632778227	10.503214209610697	0.0068444137181981855	13.310608803548682	13.205033988609225	12.349303238510911	filter not met	-6.65853376577343	1.8987959391707199	-0.37107399595781	0.165469385549752
TGCTATCTTTGGGAAGGGAA	experimental	RP5-1028L10.2	ENSG00000235526.1_1	RP5-1028L10.2-001	ENST00000440688.1_1	NC_000001.11:-:110178718	chr1	110178718	-	annotation	388	54	0	0	167	0	2.8632644176257083	0.3825674049858201	0.0068444137181981855	0.007095207251358574	0.7841801732366029	0.010147332159828193	filter not met	-5.06205899905404	1.86837824843196	3.31597954850006	0.20422167480014
TTGCTATCTTTGGGAAGGGA	experimental	RP5-1028L10.2	ENSG00000235526.1_1	RP5-1028L10.2-001	ENST00000440688.1_1	NC_000001.11:-:110178718	chr1	110178718	-	annotation	238	357	0	614	882	388	1.7591778812661805	2.490166017907702	0.0068444137181981855	4.363552459585522	4.121613648618573	3.947312210173167	filter not met	-5.4646427719542405	1.85871532026185	-0.9761474965784099	0.232717240365968
GGAAGGGAATGGGATCAGGG	experimental	RP5-1028L10.2	ENSG00000235526.1_1	RP5-1028L10.2-001	ENST00000440688.1_1	NC_000001.11:-:110178718	chr1	110178718	-	annotation	1018	818	0	106	1087	449	7.500427870335723	5.6967764487888495	0.0068444137181981855	0.7591871758953672	5.078500169532285	4.566299471922687	filter not met	-6.96122666042796	1.83273119840188	0.415641552832657	0.20372020186093104
GAAGGGAATGGGATCAGGGA	experimental	RP5-1028L10.2	ENSG00000235526.1_1	RP5-1028L10.2-001	ENST00000440688.1_1	NC_000001.11:-:110178718	chr1	110178718	-	annotation	695	872	858	230	1573	791	5.122961528708208	6.0723880827749275	5.87935138393224	1.6389928750638303	7.347021384966742	8.03668707058393	filter met	-1.1531673270907299	0.962930277640852	-0.49017723591182	0.194455862300324
GCACTGTTGCCGTTTCACTG	experimental	KCNC4-AS1	ENSG00000224965.1_1	KCNC4-AS1-001	ENST00000455967.1_1	NC_000001.11:-:110209969	chr1	110209969	-	FANTOM CAT assignment	1801	1390	726	1757	3285	846	13.26375959013246	9.675477460641376	4.97588877313008	12.47337434788837	15.338190769377839	8.594790339374478	filter met	-0.388442534977248	0.7803366642228979	-0.0491468224030421	0.16924945567952
GTTTCACTGCGGCTGACGGA	experimental	KCNC4-AS1	ENSG00000224965.1_1	KCNC4-AS1-001	ENST00000455967.1_1	NC_000001.11:-:110209969	chr1	110209969	-	FANTOM CAT assignment	2207	2902	3568	1528	4277	1934	16.252153815212246	20.19260321225156	24.42771256024932	10.848571887327257	19.968587982774924	19.635087729267553	filter met	-0.126528558143656	0.478583653008726	-0.156248160188782	0.14325075261315698
TGCCGTTTCACTGCGGCTGA	experimental	KCNC4-AS1	ENSG00000224965.1_1	KCNC4-AS1-001	ENST00000455967.1_1	NC_000001.11:-:110209969	chr1	110209969	-	FANTOM CAT assignment	1090	1580	0	4407	2784	1150	8.030389407788299	10.997073950592391	0.0068444137181981855	31.27567356398859	12.999653467047255	11.67957931596225	filter not met	-5.97284643658752	1.89028342287727	-0.41913061396483203	0.181613032261079
CTGCGGCTGACGGAAGGCCA	experimental	KCNC4-AS1	ENSG00000224965.1_1	KCNC4-AS1-001	ENST00000455967.1_1	NC_000001.11:-:110209969	chr1	110209969	-	FANTOM CAT assignment	428	812	0	1665	445	412	3.1576874939882487	5.6550418227903965	0.0068444137181981855	11.82061528076338	2.0818116503781243	4.190848182009043	filter not met	-4.16202745947019	1.8145792290598797	0.4898300222377971	0.22237259941721801
GGAAGGCCAAGGAAGAAAGA	experimental	KCNC4-AS1	ENSG00000224965.1_1	KCNC4-AS1-001	ENST00000455967.1_1	NC_000001.11:-:110209969	chr1	110209969	-	FANTOM CAT assignment	141	291	0	0	213	304	1.0452019210870194	2.031085131924718	0.0068444137181981855	0.007095207251358574	0.9988961730513871	3.0949363087475987	filter not met	-10.299135615680301	1.8889318988910402	-0.303842734795234	0.24166864439026
CGGAAGGCCAAGGAAGAAAG	experimental	KCNC4-AS1	ENSG00000224965.1_1	KCNC4-AS1-001	ENST00000455967.1_1	NC_000001.11:-:110209969	chr1	110209969	-	FANTOM CAT assignment	209	992	1046	757	284	729	1.5457211509033386	6.907080602743988	7.1661011629535	5.378167096529797	1.3303056510263798	7.407552476674581	filter not met	1.14026345924266	1.10846618326916	0.0248094457658411	0.21843052141603897
TTCCGTCAGCCGCAGTGAAA	experimental	KCNC4-AS1	ENSG00000224965.1_1	KCNC4-AS1-001	ENST00000455967.1_1	NC_000001.11:-:110209969	chr1	110209969	-	FANTOM CAT assignment	1742	2107	1852	2266	2454	1636	12.829485552497712	14.662765267456525	12.682698619821235	16.08483483882988	11.459299555332501	16.61118274563875	filter met	0.20537188490397698	0.359801203685892	-0.0355124337411435	0.158297833981513
CGGCAACAGTGCGACCAGCT	experimental	KCNC4-AS1	ENSG00000224965.1_1	KCNC4-AS1-001	ENST00000455967.1_1	NC_000001.11:-:110209969	chr1	110209969	-	FANTOM CAT assignment	2025	1668	2509	1134	2989	1138	14.912528817762684	11.609181798569706	17.179478432677442	8.053060230291981	13.956539987960966	11.557811330044313	filter met	0.0454364645787249	0.48283460043163	0.0242915063068736	0.155591456226108
CAACAGTGCGACCAGCTTGG	experimental	KCNC4-AS1	ENSG00000224965.1_1	KCNC4-AS1-001	ENST00000455967.1_1	NC_000001.11:-:110209969	chr1	110209969	-	FANTOM CAT assignment	826	1005	152	557	1483	744	6.0871971037955275	6.997505625740637	1.0471952988843225	3.9591256462580833	6.926924863589993	7.559762459072004	filter met	-1.6771383563716	1.01471628006373	-0.176514850526448	0.19217731882017602
ACAGTGCGACCAGCTTGGCG	experimental	KCNC4-AS1	ENSG00000224965.1_1	KCNC4-AS1-001	ENST00000455967.1_1	NC_000001.11:-:110209969	chr1	110209969	-	FANTOM CAT assignment	418	742	0	0	465	342	3.0840817248976133	5.168137852808443	0.0068444137181981855	0.007095207251358574	2.1751664329062907	3.4805349308210705	filter not met	-10.914285295322301	1.86903218003626	0.510787105202537	0.225434646005075
AATGAAAGGGATAAGGAGGT	experimental	RP5-1074L1.1	ENSG00000227963.1_1	RP5-1074L1.1-001	ENST00000449169.1_1	NC_000001.11:-:110339155	chr1	110339155	-	FANTOM CAT assignment	245	169	0	0	779	92	1.8107019196296248	1.1824810699561714	0.0068444137181981855	0.007095207251358574	3.640836518598513	0.9437018908640219	filter not met	-10.3971019157351	1.884050216947	-0.3813628154629579	0.24113002128191896
GGGTTTATAAGCCAATGAAA	experimental	RP5-1074L1.1	ENSG00000227963.1_1	RP5-1074L1.1-001	ENST00000449169.1_1	NC_000001.11:-:110339155	chr1	110339155	-	FANTOM CAT assignment	532	449	2854	153	678	516	3.923187492530855	3.130096949883983	19.540801165455814	1.0926619167092202	3.16939486683127	5.246170726631176	filter not met	0.33691197601681894	1.2373108197064902	-0.244707174955478	0.23191817804883602
ATAAGCCAATGAAAGGGATA	experimental	RP5-1074L1.1	ENSG00000227963.1_1	RP5-1074L1.1-001	ENST00000449169.1_1	NC_000001.11:-:110339155	chr1	110339155	-	FANTOM CAT assignment	1030	1420	7046	4020	4620	1940	7.588754793244486	9.884150590633645	48.23258347214261	28.529828357712823	21.569622503132987	19.695971722226524	filter met	1.00400440702429	0.323275775420662	-1.2789500169166002	0.163525864611414
CCAAATAGTGGTTTAAAGGA	experimental	RP5-1074L1.1	ENSG00000227963.1_1	RP5-1074L1.1-001	ENST00000449169.1_1	NC_000001.11:-:110339155	chr1	110339155	-	FANTOM CAT assignment	567	614	1986	1092	592	480	4.1808076843480775	4.277799164841444	13.599850058059792	7.755061525734921	2.7679693019601515	4.880866768877361	filter not met	1.63992018768435	0.789501096095604	0.175824205635521	0.226800603809023
CGGGTTTATAAGCCAATGAA	experimental	RP5-1074L1.1	ENSG00000227963.1_1	RP5-1074L1.1-001	ENST00000449169.1_1	NC_000001.11:-:110339155	chr1	110339155	-	FANTOM CAT assignment	1636	2153	6227	3962	4415	2260	12.049264400136973	14.982730733444665	42.62700863693829	28.118306337134022	20.61273598221928	22.94311801337155	filter met	0.8268493118122908	0.35238769706243395	-0.7223387619784409	0.14039821224552101
AGCCAATGAAAGGGATAAGG	experimental	RP5-1074L1.1	ENSG00000227963.1_1	RP5-1074L1.1-001	ENST00000449169.1_1	NC_000001.11:-:110339155	chr1	110339155	-	FANTOM CAT assignment	514	1070	1573	2322	988	1379	3.790697108167712	7.449630740723879	10.773107192443941	16.482166444905964	4.616393996017859	14.00331838056291	filter not met	0.8842998203462121	0.534250145642325	-0.628717985476805	0.19942253139234603
CACCTCCTTATCCCTTTCAT	experimental	RP5-1074L1.1	ENSG00000227963.1_1	RP5-1074L1.1-001	ENST00000449169.1_1	NC_000001.11:-:110339155	chr1	110339155	-	FANTOM CAT assignment	3832	4043	3071	5022	7121	3957	28.213091292440463	28.12913792295739	21.026038942304822	35.63922602357411	33.24363805828027	40.1631406886	filter met	-0.261365719339938	0.29227292379132597	-0.402160070588867	0.11928104380457599
CAAATAGTGGTTTAAAGGAC	experimental	RP5-1074L1.1	ENSG00000227963.1_1	RP5-1074L1.1-001	ENST00000449169.1_1	NC_000001.11:-:110339155	chr1	110339155	-	FANTOM CAT assignment	893	685	0	443	872	412	6.580355756702784	4.771658905823139	0.0068444137181981855	3.150272019603206	4.07493625735449	4.190848182009043	filter not met	-5.74614595794808	1.85850170651705	0.415215050745984	0.214768328497205
CAATGAAAGGGATAAGGAGG	experimental	RP5-1074L1.1	ENSG00000227963.1_1	RP5-1074L1.1-001	ENST00000449169.1_1	NC_000001.11:-:110339155	chr1	110339155	-	FANTOM CAT assignment	731	394	7	244	1411	272	5.387942297434495	2.7475295448981627	0.054755309745585484	1.73832577658285	6.59084764648859	2.7702216796330967	filter not met	-3.69849957208493	1.6142462155015702	-0.18156084146837498	0.217048375864815
GAGCAAGAAGTACCGTTACA	experimental	RP5-1074L1.1	ENSG00000227963.1_1	RP5-1074L1.1-001	ENST00000449169.1_1	NC_000001.11:-:110339155	chr1	110339155	-	FANTOM CAT assignment	2102	1542	9822	7483	7014	2156	15.479293239760578	10.732754652602187	67.23267595386076	53.100531069167545	32.74418997175458	21.887795468749413	filter met	1.3134599938226201	0.22818829143864397	-1.08247825452421	0.131766522255315
ATTAACATTTAAAAAGCAAA	experimental	LAMTOR5-AS1	ENSG00000224699.8_1	LAMTOR5-AS1-044	ENST00000626572.2_1	NC_000001.11:+:110347116	chr1	110347116	+	annotation	78	86	0	0	74	160	0.5814855758160178	0.60515207697757	0.0068444137181981855	0.007095207251358574	0.35008043448062626	1.6337204777323393	filter not met	-9.1122282356061	1.9004474842823502	-0.38679470968249	0.204329277913696
AGGAGCTCCTCAAATGTGTC	experimental	LAMTOR5-AS1	ENSG00000224699.8_1	LAMTOR5-AS1-044	ENST00000626572.2_1	NC_000001.11:+:110347116	chr1	110347116	+	annotation	1261	815	1643	1712	2490	783	9.28904805923816	5.675909135789622	11.252216152717816	12.154090021577234	11.6273381638832	7.955508413305304	filter met	0.43719316652754403	0.49565797067152	-0.431857141750077	0.18061709563479897
CTCCTCAAATGTGTCAGGAA	experimental	LAMTOR5-AS1	ENSG00000224699.8_1	LAMTOR5-AS1-044	ENST00000626572.2_1	NC_000001.11:+:110347116	chr1	110347116	+	annotation	1579	1772	700	1146	2567	1560	11.629711516320356	12.33258198254289	4.797934016456928	8.138202717308282	11.986754076616645	15.839985501491807	filter met	-0.986305171055768	0.480282272005852	-0.229292719502448	0.161077332811539
TGCACCAAATTGCCAAAAGA	experimental	LAMTOR5-AS1	ENSG00000224699.8_1	LAMTOR5-AS1-044	ENST00000626572.2_1	NC_000001.11:+:110347116	chr1	110347116	+	annotation	1531	1705	2575	1305	1541	970	11.276403824685307	11.866545325560164	17.63120973807852	9.266340670274298	7.197653732921675	9.853059527193176	filter met	0.7583885350890469	0.61845488949774	0.43174614933536404	0.17697983938666198
AGCCTTTCCTGACACATTTG	experimental	LAMTOR5-AS1	ENSG00000224699.8_1	LAMTOR5-AS1-044	ENST00000626572.2_1	NC_000001.11:+:110347116	chr1	110347116	+	annotation	1227	1600	1	3180	1511	1125	9.038788444329999	11.136189370587237	0.013688827436396371	22.569854266571614	7.057621559129426	11.425896011966545	filter not met	-4.08861513350311	1.57863186982243	0.13286338149605698	0.17942037161358104
CGGAGCATTTCTCCTTCTTT	experimental	LAMTOR5-AS1	ENSG00000224699.8_1	LAMTOR5-AS1-044	ENST00000626572.2_1	NC_000001.11:+:110347116	chr1	110347116	+	annotation	1860	1541	362	316	2456	1101	13.698033627767206	10.725798881602447	2.4845221797059414	2.2491806986806675	11.468635033585315	11.18236004013067	filter met	-2.10810994620974	0.6529344606577121	0.0722470657087309	0.1663763368407
TCACGGTGCATGCACATCCA	experimental	LAMTOR5-AS1	ENSG00000224699.8_1	LAMTOR5-AS1-044	ENST00000626572.2_1	NC_000001.11:+:110347116	chr1	110347116	+	annotation	1484	994	1265	1457	2288	857	10.930456709959323	6.920992144743472	8.6650277672389	10.344812172480802	10.684454860348714	8.70641099313259	filter met	0.12838812608077801	0.516094520488751	-0.174330819944234	0.180592038574151
AAGGCACAGATACCAAGTAA	experimental	LAMTOR5-AS1	ENSG00000224699.8_1	LAMTOR5-AS1-044	ENST00000626572.2_1	NC_000001.11:+:110347116	chr1	110347116	+	annotation	748	500	0	389	901	520	5.513072104888575	3.484841270870834	0.0068444137181981855	2.7671308280298432	4.210300692020332	5.286760055270488	filter not met	-5.994106318817099	1.8436357778089398	-0.130286294313734	0.226120432251246
TCCAAGGCATGTGGAACCAA	experimental	LAMTOR5-AS1	ENSG00000224699.8_1	LAMTOR5-AS1-044	ENST00000626572.2_1	NC_000001.11:+:110347116	chr1	110347116	+	annotation	372	220	1960	0	843	235	2.745495187080692	1.5372253909430234	13.42189530138664	0.007095207251358574	3.9395718226886483	2.394770389719454	filter not met	-4.0839497314202795	1.81084460409814	-0.607812486834655	0.235143251128996
TTGTAATTAGAACCGTTACT	experimental	LAMTOR5-AS1	ENSG00000224699.8_1	LAMTOR5-AS1-044	ENST00000626572.2_1	NC_000001.11:+:110347116	chr1	110347116	+	annotation	532	1145	342	32	1098	673	3.923187492530855	7.971313565704544	2.347633905341977	0.2341418392948329	5.129845299922778	6.839301875724202	filter not met	-2.8559253764688903	1.35541319302621	-0.10958608409073	0.208830756073672
ACTTGGAAAACACACTCTGG	experimental	RP5-1074L1.4	ENSG00000273373.1_1	RP5-1074L1.4-001	ENST00000609909.1_1	NC_000001.11:+:110370281	chr1	110370281	+	FANTOM CAT assignment	1963	1883	1716	1398	2650	1614	14.456173049400745	13.104672563514276	11.751858354146282	9.926194944650645	12.374176424108537	16.38794143812253	filter met	-0.24344758499039001	0.454071194404253	-0.0753909056791336	0.16664752440706
TTTACTTGGAAAACACACTC	experimental	RP5-1074L1.4	ENSG00000273373.1_1	RP5-1074L1.4-001	ENST00000609909.1_1	NC_000001.11:+:110370281	chr1	110370281	+	FANTOM CAT assignment	709	877	0	2004	829	615	5.226009605435096	6.107166937773638	0.0068444137181981855	14.225890538973939	3.87422347491893	6.250756610454168	filter not met	-4.676298038481179	1.7803512778283401	0.17232057942173298	0.21005393926904198
AAACACACTCTGGAGGTTGG	experimental	RP5-1074L1.4	ENSG00000273373.1_1	RP5-1074L1.4-001	ENST00000609909.1_1	NC_000001.11:+:110370281	chr1	110370281	+	FANTOM CAT assignment	2210	2387	509	2478	3876	1536	16.274235545939437	16.610381147384338	3.4906509962810737	17.589018776117904	18.096824593085174	15.596449529655931	filter met	-0.9450510100909941	0.788001147853881	-0.0592388367324831	0.14581285056117801
GAAAACACACTCTGGAGGTT	experimental	RP5-1074L1.4	ENSG00000273373.1_1	RP5-1074L1.4-001	ENST00000609909.1_1	NC_000001.11:+:110370281	chr1	110370281	+	FANTOM CAT assignment	768	797	0	2128	1731	559	5.660283643069844	5.550705257794262	0.0068444137181981855	15.1056962381424	8.084524166939262	5.682506009503786	filter not met	-5.079400431773321	1.78514296219829	-0.303544067556468	0.203796533920901
AAAACACACTCTGGAGGTTG	experimental	RP5-1074L1.4	ENSG00000273373.1_1	RP5-1074L1.4-001	ENST00000609909.1_1	NC_000001.11:+:110370281	chr1	110370281	+	FANTOM CAT assignment	1476	1095	1	302	2563	690	10.871572094686814	7.6235250157174335	0.013688827436396371	2.149847797161648	11.968083120111011	7.011806522441281	filter not met	-5.84615068442652	1.6289393876029798	-0.0380172977681617	0.177902001736167
GGAAAACACACTCTGGAGGT	experimental	RP5-1074L1.4	ENSG00000273373.1_1	RP5-1074L1.4-001	ENST00000609909.1_1	NC_000001.11:+:110370281	chr1	110370281	+	FANTOM CAT assignment	2230	2152	3305	44	3054	1399	16.421447084120707	14.97577496244492	22.6276317523632	0.3192843263111357	14.259943031177508	14.206265023759473	filter not met	-2.2535009333866296	1.24586766898784	0.11317683839883198	0.148158031816599
TCTGGAGGTTGGGGGTGAGT	experimental	RP5-1074L1.4	ENSG00000273373.1_1	RP5-1074L1.4-001	ENST00000609909.1_1	NC_000001.11:+:110370281	chr1	110370281	+	FANTOM CAT assignment	3415	4801	26255	22407	16190	9139	25.14373072136097	33.401612340761965	179.70692658501153	158.98940408844288	75.5753641956776	92.7466159408297	filter met	1.1691250746156399	0.26995661927924697	-1.55794773049117	0.11042366116550802
CTGGAGGTTGGGGGTGAGTG	experimental	RP5-1074L1.4	ENSG00000273373.1_1	RP5-1074L1.4-001	ENST00000609909.1_1	NC_000001.11:+:110370281	chr1	110370281	+	FANTOM CAT assignment	489	917	382	0	401	82	3.606682685441123	6.385397777763326	2.621410454069905	0.007095207251358574	1.8764311288161568	0.8422285692657401	filter not met	-4.241559208319431	1.88033390139845	1.8946224908946898	0.24160715825291898
CTCTGGAGGTTGGGGGTGAG	experimental	RP5-1074L1.4	ENSG00000273373.1_1	RP5-1074L1.4-001	ENST00000609909.1_1	NC_000001.11:+:110370281	chr1	110370281	+	FANTOM CAT assignment	774	739	2395	0	515	313	5.704447104524226	5.147270539809216	16.399215268802852	0.007095207251358574	2.4085533892267086	3.1862622981860524	filter not met	-3.78999614866247	1.82286694442111	0.9443041990931541	0.222712562538717
ATCAATTGCGAATTTCTCTA	experimental	RP5-1074L1.4	ENSG00000273373.1_1	RP5-1074L1.4-001	ENST00000609909.1_1	NC_000001.11:+:110370281	chr1	110370281	+	FANTOM CAT assignment	635	481	0	466	1062	464	4.681326914164397	3.3526816218757327	0.0068444137181981855	3.3134617863844533	4.961806691372076	4.718509454320111	filter not met	-5.9043360625821695	1.84920805309879	-0.31417485440073495	0.21753092931752105
CTCGCTCAAGAGGGAATGTG	experimental	LAMTOR5-AS1	ENSG00000224699.8_1	LAMTOR5-AS1-001	ENST00000457535.5_1	NC_000001.11:+:110407353	chr1	110407353	+	closest CAGE	1145	669	0	0	55	10	8.435221137786792	4.6603665698272625	0.0068444137181981855	0.007095207251358574	0.2613933910788676	0.11162065375811013	filter not met	-6.85043316875414	1.86272578920248	5.1962733763932	0.23341811346612804
AAGAGGGAATGTGCGGTGCC	experimental	LAMTOR5-AS1	ENSG00000224699.8_1	LAMTOR5-AS1-001	ENST00000457535.5_1	NC_000001.11:+:110407353	chr1	110407353	+	closest CAGE	879	1094	0	0	218	238	6.477307679975895	7.6165692447176925	0.0068444137181981855	0.007095207251358574	1.0222348686834288	2.4252123861989383	filter not met	-10.122944690737901	1.8949627379070202	2.13382122102912	0.23111847928349696
CCCGGAATTAAAATCCTGCC	experimental	LAMTOR5-AS1	ENSG00000224699.8_1	LAMTOR5-AS1-001	ENST00000457535.5_1	NC_000001.11:+:110407353	chr1	110407353	+	closest CAGE	1236	1568	974	219	462	118	9.105033636511573	10.913604698595488	6.673303375243231	1.560945595298886	2.161163215527066	1.2075325270195552	filter not met	1.15934012907108	1.16213576155559	2.58826798073105	0.222424578596635
GGGAATGTGCGGTGCCCGGC	experimental	LAMTOR5-AS1	ENSG00000224699.8_1	LAMTOR5-AS1-001	ENST00000457535.5_1	NC_000001.11:+:110407353	chr1	110407353	+	closest CAGE	990	1061	972	0	398	67	7.2943317168819455	7.387028801726201	6.659614547806834	0.007095207251358574	1.862427911436932	0.6900185868683171	filter not met	-3.3313469189234706	1.86459832242425	2.64901567560806	0.23534044987492603
CTCTACCCAAGGCCGCAGGG	experimental	LAMTOR5-AS1	ENSG00000224699.8_1	LAMTOR5-AS1-001	ENST00000457535.5_1	NC_000001.11:+:110407353	chr1	110407353	+	closest CAGE	574	387	501	178	436	45	4.232331722711523	2.698839147899968	3.4358956865354884	1.2700420979931846	2.0398019982404487	0.4667772793520969	filter not met	1.26357503513215	1.2913171062392301	1.7500974999322	0.24134837016915803
ACCCGGAATTAAAATCCTGC	experimental	LAMTOR5-AS1	ENSG00000224699.8_1	LAMTOR5-AS1-001	ENST00000457535.5_1	NC_000001.11:+:110407353	chr1	110407353	+	closest CAGE	1102	2092	0	699	1375	635	8.11871633069706	14.558428702460391	0.0068444137181981855	4.966645075951001	6.422809037937889	6.453703253650732	filter not met	-5.928473108070331	1.81848582343762	0.7278983494236009	0.199703073074709
GGGTCACCCGCCCCGCCCTG	experimental	LAMTOR5-AS1	ENSG00000224699.8_1	LAMTOR5-AS1-001	ENST00000457535.5_1	NC_000001.11:+:110407353	chr1	110407353	+	closest CAGE	147	89	0	0	5	33	1.0893653825414005	0.6260193899767965	0.0068444137181981855	0.007095207251358574	0.0280064347584501	0.3450092934341585	filter not met	-6.1771648364195	1.87178348692435	3.09381956414544	0.160287854601641
CCCAAGGCCGCAGGGCGGGG	experimental	LAMTOR5-AS1	ENSG00000224699.8_1	LAMTOR5-AS1-001	ENST00000457535.5_1	NC_000001.11:+:110407353	chr1	110407353	+	closest CAGE	24	5	0	0	15	0	0.1840144227265879	0.04173462599845311	0.0068444137181981855	0.007095207251358574	0.07468382602253361	0.010147332159828193	filter not met	-3.40026094146337	1.8225733874542098	2.7705368214709707	0.0584355834659638
TCTACCCAAGGCCGCAGGGC	experimental	LAMTOR5-AS1	ENSG00000224699.8_1	LAMTOR5-AS1-001	ENST00000457535.5_1	NC_000001.11:+:110407353	chr1	110407353	+	closest CAGE	2387	2133	3009	1982	1200	523	17.577057658843678	14.843615313449822	20.601685291776537	14.06979597944405	5.605954690816429	5.317202051749972	filter not met	1.7982814615426101	0.44222750298337	1.54021413349418	0.168304109798792
CTACCCAAGGCCGCAGGGCG	experimental	LAMTOR5-AS1	ENSG00000224699.8_1	LAMTOR5-AS1-001	ENST00000457535.5_1	NC_000001.11:+:110407353	chr1	110407353	+	closest CAGE	609	754	0	70	589	189	4.489951914528746	5.251607104805348	0.0068444137181981855	0.5037597148464587	2.7539660845809264	1.9279931103673569	filter not met	-6.3384606163145705	1.87418165295406	1.0460072495359	0.23001440023939498
CGTCGCACAGAGCCTGACGA	experimental	LAMTOR5-AS1	ENSG00000224699.8_1	['LAMTOR5-AS1-022', 'LAMTOR5-AS1-006', 'LAMTOR5-AS1-020', 'LAMTOR5-AS1-014', 'LAMTOR5-AS1-023', 'LAMTOR5-AS1-031']	['ENST00000612551.4_1', 'ENST00000608067.5_1', 'ENST00000587691.1_1', 'ENST00000608253.1_1', 'ENST00000609709.5_1', 'ENST00000610148.5_1']	NC_000001.11:+:110407783	chr1	110407783	+	['FANTOM CAT assignment', 'closest CAGE', 'FANTOM CAT assignment', 'closest CAGE', 'closest CAGE', 'closest CAGE']	1005	905	0	76	104	38	7.404740370517898	6.301928525766419	0.0068444137181981855	0.5463309583546101	0.4901126082728768	0.3957459542332995	filter not met	-3.9557461231960804	1.8910408210128302	3.94842916450645	0.226971045006127
ACAGAGCCTGACGAAGGCTT	experimental	LAMTOR5-AS1	ENSG00000224699.8_1	['LAMTOR5-AS1-022', 'LAMTOR5-AS1-006', 'LAMTOR5-AS1-020', 'LAMTOR5-AS1-014', 'LAMTOR5-AS1-023', 'LAMTOR5-AS1-031']	['ENST00000612551.4_1', 'ENST00000608067.5_1', 'ENST00000587691.1_1', 'ENST00000608253.1_1', 'ENST00000609709.5_1', 'ENST00000610148.5_1']	NC_000001.11:+:110407783	chr1	110407783	+	['FANTOM CAT assignment', 'closest CAGE', 'FANTOM CAT assignment', 'closest CAGE', 'closest CAGE', 'closest CAGE']	1491	1435	1909	108	1490	665	10.981980748322767	9.988487155629775	13.072830201758533	0.7733775903980844	6.959599037474849	6.7581232184455775	filter not met	-0.954442160347999	1.1649994819110199	0.584619452611345	0.17960601579064603
CACAGAGCCTGACGAAGGCT	experimental	LAMTOR5-AS1	ENSG00000224699.8_1	['LAMTOR5-AS1-022', 'LAMTOR5-AS1-006', 'LAMTOR5-AS1-020', 'LAMTOR5-AS1-014', 'LAMTOR5-AS1-023', 'LAMTOR5-AS1-031']	['ENST00000612551.4_1', 'ENST00000608067.5_1', 'ENST00000587691.1_1', 'ENST00000608253.1_1', 'ENST00000609709.5_1', 'ENST00000610148.5_1']	NC_000001.11:+:110407783	chr1	110407783	+	['FANTOM CAT assignment', 'closest CAGE', 'FANTOM CAT assignment', 'closest CAGE', 'closest CAGE', 'closest CAGE']	847	896	5013	1647	1181	488	6.241769218885863	6.23932658676874	34.3178903830457	11.692901550238929	5.51726764741467	4.962045426155988	filter met	2.09538656204735	0.567342244660599	0.226733401220382	0.202574993002911
GAAGGCTTGGGCTCCCCGCG	experimental	LAMTOR5-AS1	ENSG00000224699.8_1	['LAMTOR5-AS1-022', 'LAMTOR5-AS1-006', 'LAMTOR5-AS1-020', 'LAMTOR5-AS1-014', 'LAMTOR5-AS1-023', 'LAMTOR5-AS1-031']	['ENST00000612551.4_1', 'ENST00000608067.5_1', 'ENST00000587691.1_1', 'ENST00000608253.1_1', 'ENST00000609709.5_1', 'ENST00000610148.5_1']	NC_000001.11:+:110407783	chr1	110407783	+	['FANTOM CAT assignment', 'closest CAGE', 'FANTOM CAT assignment', 'closest CAGE', 'closest CAGE', 'closest CAGE']	1645	1463	0	0	316	220	12.115509592318547	10.183248743622556	0.0068444137181981855	0.007095207251358574	1.4796733030714466	2.242560407322031	filter not met	-10.3162540191085	1.8922230043831598	2.58956827825182	0.21241394115257997
GGGGAGCCCAAGCCTTCGTC	experimental	LAMTOR5-AS1	ENSG00000224699.8_1	['LAMTOR5-AS1-022', 'LAMTOR5-AS1-006', 'LAMTOR5-AS1-020', 'LAMTOR5-AS1-014', 'LAMTOR5-AS1-023', 'LAMTOR5-AS1-031']	['ENST00000612551.4_1', 'ENST00000608067.5_1', 'ENST00000587691.1_1', 'ENST00000608253.1_1', 'ENST00000609709.5_1', 'ENST00000610148.5_1']	NC_000001.11:+:110407783	chr1	110407783	+	['FANTOM CAT assignment', 'closest CAGE', 'FANTOM CAT assignment', 'closest CAGE', 'closest CAGE', 'closest CAGE']	793	493	1022	185	65	32	5.8442980657964325	3.4361508738726387	7.001835233716742	1.3197085487526945	0.3080707823429511	0.3348619612743304	filter not met	3.4316098782503803	1.3526730638737	3.82563264598073	0.24018972024555899
CCGTCGAGGTGACCTGCACC	experimental	LAMTOR5-AS1	ENSG00000224699.8_1	['LAMTOR5-AS1-022', 'LAMTOR5-AS1-006', 'LAMTOR5-AS1-020', 'LAMTOR5-AS1-014', 'LAMTOR5-AS1-023', 'LAMTOR5-AS1-031']	['ENST00000612551.4_1', 'ENST00000608067.5_1', 'ENST00000587691.1_1', 'ENST00000608253.1_1', 'ENST00000609709.5_1', 'ENST00000610148.5_1']	NC_000001.11:+:110407783	chr1	110407783	+	['FANTOM CAT assignment', 'closest CAGE', 'FANTOM CAT assignment', 'closest CAGE', 'closest CAGE', 'closest CAGE']	1525	1480	0	0	661	334	11.232240363230927	10.301496850618175	0.0068444137181981855	0.007095207251358574	3.090043301682328	3.3993562735424447	filter not met	-11.145371977456698	1.85556049237993	1.7074635103504698	0.194302271701389
CCAGGTGCAGGTCACCTCGA	experimental	LAMTOR5-AS1	ENSG00000224699.8_1	['LAMTOR5-AS1-022', 'LAMTOR5-AS1-006', 'LAMTOR5-AS1-020', 'LAMTOR5-AS1-014', 'LAMTOR5-AS1-023', 'LAMTOR5-AS1-031']	['ENST00000612551.4_1', 'ENST00000608067.5_1', 'ENST00000587691.1_1', 'ENST00000608253.1_1', 'ENST00000609709.5_1', 'ENST00000610148.5_1']	NC_000001.11:+:110407783	chr1	110407783	+	['FANTOM CAT assignment', 'closest CAGE', 'FANTOM CAT assignment', 'closest CAGE', 'closest CAGE', 'closest CAGE']	1551	1618	215	1648	290	237	11.423615362866578	11.261393248582596	1.4783933631308075	11.699996757490284	1.35831208578483	2.4150650540391103	filter met	1.3576878218412598	1.09701159761598	2.6261713117126204	0.21175821978803
TCACCTCGACGGTCACCGCG	experimental	LAMTOR5-AS1	ENSG00000224699.8_1	['LAMTOR5-AS1-022', 'LAMTOR5-AS1-006', 'LAMTOR5-AS1-020', 'LAMTOR5-AS1-014', 'LAMTOR5-AS1-023', 'LAMTOR5-AS1-031']	['ENST00000612551.4_1', 'ENST00000608067.5_1', 'ENST00000587691.1_1', 'ENST00000608253.1_1', 'ENST00000609709.5_1', 'ENST00000610148.5_1']	NC_000001.11:+:110407783	chr1	110407783	+	['FANTOM CAT assignment', 'closest CAGE', 'FANTOM CAT assignment', 'closest CAGE', 'closest CAGE', 'closest CAGE']	1642	2342	5458	317	3584	1251	12.093427861591358	16.29737145239594	37.36365448764389	2.256275905932026	16.733844768173935	12.704459864104898	filter met	-0.5106775396455421	0.91389770511188	-0.0833957581198017	0.17994990274967998
ACCTCGACGGTCACCGCGCG	experimental	LAMTOR5-AS1	ENSG00000224699.8_1	['LAMTOR5-AS1-022', 'LAMTOR5-AS1-006', 'LAMTOR5-AS1-020', 'LAMTOR5-AS1-014', 'LAMTOR5-AS1-023', 'LAMTOR5-AS1-031']	['ENST00000612551.4_1', 'ENST00000608067.5_1', 'ENST00000587691.1_1', 'ENST00000608253.1_1', 'ENST00000609709.5_1', 'ENST00000610148.5_1']	NC_000001.11:+:110407783	chr1	110407783	+	['FANTOM CAT assignment', 'closest CAGE', 'FANTOM CAT assignment', 'closest CAGE', 'closest CAGE', 'closest CAGE']	1975	1424	228	657	604	166	14.544499972309511	9.911973674632614	1.567370741467384	4.668646371393941	2.823982171477052	1.6946044706913082	filter met	0.46259226381630103	1.29188290531854	2.42996936061694	0.192989906521143
TCCCCGCGCGGTGACCGTCG	experimental	LAMTOR5-AS1	ENSG00000224699.8_1	['LAMTOR5-AS1-022', 'LAMTOR5-AS1-006', 'LAMTOR5-AS1-020', 'LAMTOR5-AS1-014', 'LAMTOR5-AS1-023', 'LAMTOR5-AS1-031']	['ENST00000612551.4_1', 'ENST00000608067.5_1', 'ENST00000587691.1_1', 'ENST00000608253.1_1', 'ENST00000609709.5_1', 'ENST00000610148.5_1']	NC_000001.11:+:110407783	chr1	110407783	+	['FANTOM CAT assignment', 'closest CAGE', 'FANTOM CAT assignment', 'closest CAGE', 'closest CAGE', 'closest CAGE']	1895	1835	2622	1836	668	317	13.955653819584427	12.770795555526652	17.952897182833837	13.033895720745699	3.1227174755671863	3.2268516268253653	filter met	2.4276300400376805	0.5071686088435751	2.0491081237069397	0.18443537910898
TGGGAGGATCTGTTGAAGCA	experimental	LAMTOR5-AS1	ENSG00000224699.8_1	LAMTOR5-AS1-017	ENST00000608602.5_1	NC_000001.11:+:110408653	chr1	110408653	+	annotation	554	462	167	2340	1249	664	4.085120184530251	3.220521972880632	1.1498615046572949	16.609880175430416	5.834673908010437	6.747975886285748	filter not met	-0.366717700927289	1.08429849499948	-0.817432326089917	0.214968053127595
GCCTCCCAAAATGTGATTAC	experimental	LAMTOR5-AS1	ENSG00000224699.8_1	LAMTOR5-AS1-017	ENST00000608602.5_1	NC_000001.11:+:110408653	chr1	110408653	+	annotation	2196	2243	3737	2517	3559	1313	16.171187469212544	15.608750123421462	25.584418478624816	17.865731858920885	16.617151290013727	13.333594458014247	filter met	0.678317765164344	0.306838079930987	0.0657159405210978	0.150494070268833
ATGTAAGTGAAAACTTGACA	experimental	LAMTOR5-AS1	ENSG00000224699.8_1	LAMTOR5-AS1-017	ENST00000608602.5_1	NC_000001.11:+:110408653	chr1	110408653	+	annotation	528	408	723	762	271	190	3.893745184894601	2.8449103388945534	4.955355531975485	5.413643132786591	1.2696250423830713	1.9381404425271849	filter not met	1.88325190463032	1.03768745510041	1.06441779936881	0.24046894006924
TATTCTAAACTCTGTAAAGA	experimental	LAMTOR5-AS1	ENSG00000224699.8_1	LAMTOR5-AS1-017	ENST00000608602.5_1	NC_000001.11:+:110408653	chr1	110408653	+	annotation	244	490	0	346	322	475	1.8033413427205616	3.415283560873412	0.0068444137181981855	2.4620369162214244	1.5076797378298972	4.8301301080782215	filter not met	-5.38844493614285	1.86912069609036	-0.15273985523253	0.23595648666630104
AAAATTGACATACATACTGG	experimental	LAMTOR5-AS1	ENSG00000224699.8_1	LAMTOR5-AS1-017	ENST00000608602.5_1	NC_000001.11:+:110408653	chr1	110408653	+	annotation	1286	1725	0	1105	1174	1180	9.473062481964746	12.00566074555501	0.0068444137181981855	7.847299220002579	5.484593473529812	11.983999280757097	filter not met	-5.769055860169329	1.74067179993774	0.3678434165567461	0.19367401727723002
TAGCCAGACATGATGGCTCG	experimental	LAMTOR5-AS1	ENSG00000224699.8_1	LAMTOR5-AS1-017	ENST00000608602.5_1	NC_000001.11:+:110408653	chr1	110408653	+	annotation	1156	1686	3096	1747	1644	999	8.516187483786489	11.734385676565065	21.197149285259773	12.402422275374784	7.678430862941736	10.147332159828194	filter met	1.0337602922479798	0.54441633189757	0.152333533780674	0.17375904184502602
TTATAGCTGTATCTTAATTG	experimental	LAMTOR5-AS1	ENSG00000224699.8_1	LAMTOR5-AS1-017	ENST00000608602.5_1	NC_000001.11:+:110408653	chr1	110408653	+	annotation	215	526	0	1046	293	525	1.5898846123577195	3.665691316864131	0.0068444137181981855	7.428681992172426	1.3723153031640551	5.33749671606963	filter not met	-4.40440150936183	1.81535227550818	-0.198689742868814	0.23510107686551002
TGGAGGTACAATTCTGTAGC	experimental	LAMTOR5-AS1	ENSG00000224699.8_1	LAMTOR5-AS1-017	ENST00000608602.5_1	NC_000001.11:+:110408653	chr1	110408653	+	annotation	1840	1511	1199	1536	2335	936	13.550822089585932	10.517125751610182	8.213296461837821	10.905333545338127	10.903838599289903	9.508050233759016	filter met	0.049612738211359	0.5148831218170701	0.203367894894686	0.16594675599183897
AAAAAAAACCATGCTAGGCG	experimental	LAMTOR5-AS1	ENSG00000224699.8_1	LAMTOR5-AS1-017	ENST00000608602.5_1	NC_000001.11:+:110408653	chr1	110408653	+	annotation	2051	1617	5867	2569	4151	1565	15.103903817398336	11.254437477582853	40.163019698386954	18.23468263599153	19.38045285284747	15.89072216229095	filter met	0.781321759353552	0.390408463680676	-0.455408849208295	0.146844847657943
AGCAAAATTGACATACATAC	experimental	LAMTOR5-AS1	ENSG00000224699.8_1	LAMTOR5-AS1-017	ENST00000608602.5_1	NC_000001.11:+:110408653	chr1	110408653	+	annotation	1667	2022	999	1125	2024	1365	12.277442284317946	14.071524732478439	6.844413718198185	7.989203365029754	9.452171730976907	13.861255730325313	filter met	-0.47540134679095	0.49329172313471104	0.17269151526385298	0.16474730314872502
AAAAAAAAGTCCAAGTACAG	experimental	LAMTOR5-AS1	ENSG00000224699.8_1	LAMTOR5-AS1-003	ENST00000590826.3_1	NC_000001.11:+:110408970	chr1	110408970	+	annotation	306	330	0	1146	680	235	2.2596971110825	2.302360200914663	0.0068444137181981855	8.138202717308282	3.1787303450840865	2.394770389719454	filter not met	-4.45910282598407	1.8641570936977898	-0.30404160274778197	0.237276476286712
TGCAGGTGAGCCACTGTACT	experimental	LAMTOR5-AS1	ENSG00000224699.8_1	LAMTOR5-AS1-003	ENST00000590826.3_1	NC_000001.11:+:110408970	chr1	110408970	+	annotation	854	1111	425	460	1135	737	6.293293257249307	7.734817351713308	2.9157202439524266	3.2708905428763018	5.302551647599887	7.488731133953206	filter met	-0.875194754262142	0.867469596636163	0.119935638020915	0.19478148632890802
TTTGGGAAGCCAACGAGGGA	experimental	LAMTOR5-AS1	ENSG00000224699.8_1	LAMTOR5-AS1-003	ENST00000590826.3_1	NC_000001.11:+:110408970	chr1	110408970	+	annotation	234	302	0	0	38	150	1.7297355736299265	2.107598612921882	0.0068444137181981855	0.007095207251358574	0.18204182592992565	1.5322471561340572	filter not met	-8.66355436949241	1.90185376201422	1.8188350567851101	0.224086119071531
GCGCTTTGGGAAGCCAACGA	experimental	LAMTOR5-AS1	ENSG00000224699.8_1	LAMTOR5-AS1-003	ENST00000590826.3_1	NC_000001.11:+:110408970	chr1	110408970	+	annotation	1190	1471	968	973	893	350	8.766447098694648	10.238894911620497	6.632236892934041	6.9107318628232495	4.172958779009065	3.561713588099696	filter met	0.9688835891035649	0.779915767909285	1.26887702588626	0.20041356588155199
AGCGCTTTGGGAAGCCAACG	experimental	LAMTOR5-AS1	ENSG00000224699.8_1	LAMTOR5-AS1-003	ENST00000590826.3_1	NC_000001.11:+:110408970	chr1	110408970	+	annotation	1253	1585	268	2393	1340	1096	9.230163443965653	11.031852805591104	1.841147290195312	16.985926159752427	6.259438168513597	11.13162337933153	filter met	-0.42206272205694706	0.849086162171572	0.246585289661041	0.18694998634466897
TGCACAGATATTTAGCTATG	experimental	LAMTOR5-AS1	ENSG00000224699.8_1	LAMTOR5-AS1-003	ENST00000590826.3_1	NC_000001.11:+:110408970	chr1	110408970	+	annotation	960	1010	2162	656	1311	734	7.07351440961004	7.032284480739348	14.80446687246267	4.6615511641425815	6.124073733847755	7.458289137473723	filter met	0.454338408357886	0.803243647700761	0.0350510222757273	0.194493773604955
TCTTAATTGTGGATTAAGGT	experimental	LAMTOR5-AS1	ENSG00000224699.8_1	LAMTOR5-AS1-003	ENST00000590826.3_1	NC_000001.11:+:110408970	chr1	110408970	+	annotation	798	281	0	871	983	320	5.88110095034175	1.961527421927296	0.0068444137181981855	6.187020723184675	4.593055300385816	3.2572936233048497	filter not met	-5.13636146404765	1.85967165241425	-0.20597187308797602	0.232206208285962
CTTTGGGAAGCCAACGAGGG	experimental	LAMTOR5-AS1	ENSG00000224699.8_1	LAMTOR5-AS1-003	ENST00000590826.3_1	NC_000001.11:+:110408970	chr1	110408970	+	annotation	194	805	1367	0	17	113	1.435312497267386	5.606351425792202	9.363157966495116	0.007095207251358574	0.0840193042753503	1.156795866220414	filter not met	-1.22421527131826	1.90120777299996	3.12397807732375	0.240457630589255
AGGGAGGGTCACTTGAGACT	experimental	LAMTOR5-AS1	ENSG00000224699.8_1	LAMTOR5-AS1-003	ENST00000590826.3_1	NC_000001.11:+:110408970	chr1	110408970	+	annotation	718	430	592	1	1289	369	5.2922547976166685	2.997937300888881	4.058737334891523	0.014190414502717148	6.021383473066773	3.754512899136432	filter not met	-4.43908369608971	1.67939688831871	-0.281693759288252	0.21426353537447304
TTTTTTTTTAATTAGCTAGG	experimental	LAMTOR5-AS1	ENSG00000224699.8_1	LAMTOR5-AS1-003	ENST00000590826.3_1	NC_000001.11:+:110408970	chr1	110408970	+	annotation	428	271	0	0	933	164	3.1576874939882487	1.8919697119298744	0.0068444137181981855	0.007095207251358574	4.359668344065399	1.674309806371652	filter not met	-10.9117050658637	1.86464926442639	-0.177943374921558	0.23635203230118398
GTATTGGCCAGTGTAGCCCA	experimental	LAMTOR5-AS1	ENSG00000224699.8_1	LAMTOR5-AS1-048	ENST00000631307.2_1	NC_000001.11:+:110411020	chr1	110411020	+	annotation	1714	1598	1324	1122	3301	1089	12.623389399043932	11.122277828587752	9.068848176612596	7.967917743275678	15.412874595400375	11.060592054212732	filter met	-0.46438021692886705	0.44488008358170705	-0.16871403278546804	0.162468131301099
AAAGCTAGATCAGTGATTAA	experimental	LAMTOR5-AS1	ENSG00000224699.8_1	LAMTOR5-AS1-048	ENST00000631307.2_1	NC_000001.11:+:110411020	chr1	110411020	+	annotation	1239	845	3921	149	1191	720	9.127115367238762	5.884582265781888	26.84379060277328	1.0642810877037858	5.563945038678753	7.316226487236128	filter met	-0.100184147896185	1.17317810557966	0.175718901954886	0.21440573876269198
GAGATAATTTGAGATATCCT	experimental	LAMTOR5-AS1	ENSG00000224699.8_1	LAMTOR5-AS1-048	ENST00000631307.2_1	NC_000001.11:+:110411020	chr1	110411020	+	annotation	44	139	0	26	0	5	0.3312259609078583	0.9738079399639056	0.0068444137181981855	0.19157059578668145	0.0046677391264083505	0.060883992958969166	filter not met	1.5037145326889598	1.83694702371692	5.82398503209188	0.13974437137533402
AGATAATTTGAGATATCCTT	experimental	LAMTOR5-AS1	ENSG00000224699.8_1	LAMTOR5-AS1-048	ENST00000631307.2_1	NC_000001.11:+:110411020	chr1	110411020	+	annotation	276	373	0	1313	181	345	2.038879803810594	2.6014583539035767	0.0068444137181981855	9.323102328285163	0.8495285210063197	3.5109769273005553	filter not met	-3.60321529369721	1.8228093191371297	0.38358610045524394	0.241472603512776
GGCTACACTGGCCAATACTG	experimental	LAMTOR5-AS1	ENSG00000224699.8_1	LAMTOR5-AS1-048	ENST00000631307.2_1	NC_000001.11:+:110411020	chr1	110411020	+	annotation	1780	1685	145	3423	2608	923	13.109187475042127	11.727429905565323	0.9992844028569352	24.293989628651747	12.178131380799384	9.37613491568125	filter not met	-0.96232628457647	1.14258841101639	0.186371305581802	0.16473383806779401
GATTAAAGGATTCTCAGGCC	experimental	LAMTOR5-AS1	ENSG00000224699.8_1	LAMTOR5-AS1-048	ENST00000631307.2_1	NC_000001.11:+:110411020	chr1	110411020	+	annotation	1393	1129	5805	811	1407	868	10.260644211234544	7.860021229708668	39.738666047858665	5.7613082881031605	6.572176689982957	8.818031646890699	filter met	1.1482589022246399	0.866202439769326	0.213233916526838	0.200647197151412
GAGATATCCTTGGGCTACAC	experimental	LAMTOR5-AS1	ENSG00000224699.8_1	LAMTOR5-AS1-048	ENST00000631307.2_1	NC_000001.11:+:110411020	chr1	110411020	+	annotation	767	449	2525	1048	1130	270	5.652923066160781	3.130096949883983	17.288989052168613	7.442872406675142	5.279212951967844	2.7499270153134403	filter not met	1.73242657361359	0.5380368424817561	0.11525509069679901	0.21755393457911498
AAGGATTCTCAGGCCAGGCA	experimental	LAMTOR5-AS1	ENSG00000224699.8_1	LAMTOR5-AS1-048	ENST00000631307.2_1	NC_000001.11:+:110411020	chr1	110411020	+	annotation	654	915	36	316	1477	713	4.821177875436604	6.3714862357638395	0.2532433075733328	2.2491806986806675	6.898918428831543	7.24519516211733	filter not met	-3.0843423030177903	1.24529271494546	-0.37921302789670797	0.19988751679618302
GGCCTGAAAACTACCATGCC	experimental	LAMTOR5-AS1	ENSG00000224699.8_1	LAMTOR5-AS1-048	ENST00000631307.2_1	NC_000001.11:+:110411020	chr1	110411020	+	annotation	1147	1312	99	352	1803	706	8.449942291604918	9.132927322661487	0.6844413718198185	2.504608159729576	8.420601384040664	7.174163836998532	filter not met	-2.41982400327416	1.07677857052332	0.148332851671552	0.186384684212879
GTGGCTAGTGGCCACAGTAT	experimental	LAMTOR5-AS1	ENSG00000224699.8_1	LAMTOR5-AS1-048	ENST00000631307.2_1	NC_000001.11:+:110411020	chr1	110411020	+	annotation	1607	1789	209	1692	1432	1143	11.835807669774134	12.45083008953851	1.4373268808216186	12.012185876550063	6.6888701681431675	11.608547990843453	filter met	-0.9293641282584449	0.8763559152127659	0.435632787921437	0.18731528161135397
GGCCAAGGAGAGCAAATTGC	experimental	LAMTOR5-AS1	ENSG00000224699.8_1	LAMTOR5-AS1-018	ENST00000609653.5_1	NC_000001.11:+:110412015	chr1	110412015	+	annotation	859	867	0	29	1456	473	6.330096141794624	6.037609227776216	0.0068444137181981855	0.2128562175407572	6.800895907176965	4.809835443758564	filter not met	-8.048411907921249	1.7676547597622299	0.0831104414296261	0.20464817249795197
ACAAAAAATTTAGCTACACA	experimental	LAMTOR5-AS1	ENSG00000224699.8_1	LAMTOR5-AS1-018	ENST00000609653.5_1	NC_000001.11:+:110412015	chr1	110412015	+	annotation	680	523	0	274	866	282	5.012552875072255	3.6448240038649047	0.0068444137181981855	1.9511819941236077	4.04692982259604	2.871695001231379	filter not met	-5.87806088006301	1.8745389562883898	0.29971915596513	0.22067363690279998
CTCCTGCAATTTGCTCTCCT	experimental	LAMTOR5-AS1	ENSG00000224699.8_1	LAMTOR5-AS1-018	ENST00000609653.5_1	NC_000001.11:+:110412015	chr1	110412015	+	annotation	1321	1456	1057	1751	2600	1285	9.730682673781967	10.13455834662436	7.241389713853679	12.430803104380221	12.14078946778812	13.049469157539056	filter met	-0.25270470591931	0.489619022480456	-0.36933023706206003	0.163593101494234
TGTCATGCTCTGTTGCACTA	experimental	LAMTOR5-AS1	ENSG00000224699.8_1	LAMTOR5-AS1-018	ENST00000609653.5_1	NC_000001.11:+:110412015	chr1	110412015	+	annotation	1666	1548	4282	3959	2130	907	12.270081707408886	10.774489278600646	29.314623955042826	28.097020715379948	9.946952078376192	9.213777601124	filter met	1.7399549193106498	0.28800393511671196	0.23761019482792803	0.167865640437501
TTGTCATGCTCTGTTGCACT	experimental	LAMTOR5-AS1	ENSG00000224699.8_1	LAMTOR5-AS1-018	ENST00000609653.5_1	NC_000001.11:+:110412015	chr1	110412015	+	annotation	2966	3701	5893	4823	4561	2463	21.83883168919145	25.75026424104557	40.3409744550601	34.22727978055376	21.29422589467489	25.003026441816672	filter met	0.843269381905172	0.28997626694053	0.0122080983370481	0.124125677236772
TGAAGAGTCTTGATGTCTTT	experimental	LAMTOR5-AS1	ENSG00000224699.8_1	LAMTOR5-AS1-018	ENST00000609653.5_1	NC_000001.11:+:110412015	chr1	110412015	+	annotation	1332	938	2001	855	1457	339	9.811649019781669	6.531468968757911	13.702516263832765	6.073497407162937	6.805563646303375	3.4500929343415856	filter met	1.06995317824468	0.578186466671789	0.6943203659744731	0.20051500144493103
GAAAAGTAAACGTAAGGGCT	experimental	LAMTOR5-AS1	ENSG00000224699.8_1	LAMTOR5-AS1-018	ENST00000609653.5_1	NC_000001.11:+:110412015	chr1	110412015	+	annotation	17	128	0	0	16	38	0.1324903843631433	0.8972944589667418	0.0068444137181981855	0.007095207251358574	0.07935156514894195	0.3957459542332995	filter not met	-6.973789558608449	1.87985189549247	0.954955116039412	0.159531009186316
TCAATGAAAAGTAAACGTAA	experimental	LAMTOR5-AS1	ENSG00000224699.8_1	LAMTOR5-AS1-018	ENST00000609653.5_1	NC_000001.11:+:110412015	chr1	110412015	+	annotation	273	746	0	2294	1090	391	2.0167980730834034	5.195960936807412	0.0068444137181981855	16.283500641867928	5.09250338691151	3.977754206652652	filter not met	-4.47280474486775	1.80230509138143	-0.502153391906334	0.23873679370746198
TGTAATCCCAGCATTTCGTG	experimental	LAMTOR5-AS1	ENSG00000224699.8_1	LAMTOR5-AS1-018	ENST00000609653.5_1	NC_000001.11:+:110412015	chr1	110412015	+	annotation	2133	2777	2380	2647	2778	2052	15.707471123941549	19.32313183728379	16.296549063029875	18.7881088015975	12.971647032288804	20.83247292412728	filter met	0.24557100090069398	0.35960922717966604	0.0566251564017454	0.149602178500888
GTCAATGAAAAGTAAACGTA	experimental	LAMTOR5-AS1	ENSG00000224699.8_1	LAMTOR5-AS1-018	ENST00000609653.5_1	NC_000001.11:+:110412015	chr1	110412015	+	annotation	1096	979	798	576	1432	751	8.074552869242678	6.816655579747341	5.468686560840349	4.093934584033897	6.6888701681431675	7.6307937841908	filter met	-0.439504795644575	0.7496852222498341	0.0286232087579688	0.19491138166932198
CCAAGCCCACATGTCCTGAT	experimental	LAMTOR5-AS1	ENSG00000224699.8_1	LAMTOR5-AS1-005	ENST00000585330.5_1	NC_000001.11:+:110412177	chr1	110412177	+	annotation	1332	850	2826	0	1592	587	9.811649019781669	5.919361120780598	19.34915758134627	0.007095207251358574	7.435708428368502	5.966631309978977	filter not met	-5.42137541944468	1.89870604821683	0.16997822869946	0.19463854212834303
CACTTCCCATCAGGACATGT	experimental	LAMTOR5-AS1	ENSG00000224699.8_1	LAMTOR5-AS1-005	ENST00000585330.5_1	NC_000001.11:+:110412177	chr1	110412177	+	annotation	1851	2508	3459	2388	3399	1553	13.631788435585635	17.45202943835314	23.68167146496572	16.95045012349563	15.870313029788392	15.768954176373011	filter met	0.496829556684303	0.35000280195438505	-0.0644341895501526	0.15355099093681499
CCCAAGCCCACATGTCCTGA	experimental	LAMTOR5-AS1	ENSG00000224699.8_1	LAMTOR5-AS1-005	ENST00000585330.5_1	NC_000001.11:+:110412177	chr1	110412177	+	annotation	1302	861	2846	1312	2293	1073	9.590831712509763	5.995874601777762	19.48604585571023	9.316007121033806	10.707793555980757	10.89823473965548	filter met	0.475133944672505	0.533827162402748	-0.535348569128271	0.19235994238218
GGAAAATTAAAATGCCAGGA	experimental	LAMTOR5-AS1	ENSG00000224699.8_1	LAMTOR5-AS1-005	ENST00000585330.5_1	NC_000001.11:+:110412177	chr1	110412177	+	annotation	320	452	0	0	955	297	2.362745187809389	3.150964262883209	0.0068444137181981855	0.007095207251358574	4.462358604846383	3.023904983628801	filter not met	-11.3314309612624	1.8357993704959101	-0.45934120887576096	0.235270272867653
TGGAAAATTAAAATGCCAGG	experimental	LAMTOR5-AS1	ENSG00000224699.8_1	LAMTOR5-AS1-005	ENST00000585330.5_1	NC_000001.11:+:110412177	chr1	110412177	+	annotation	339	535	585	795	711	286	2.502596149081596	3.7282932558618103	4.010826438864137	5.647784972081424	3.323430258002745	2.912284329870692	filter not met	0.76986106994246	0.972274854953303	-0.0550316115635095	0.234219182931052
TCTTGGAAAATTAAAATGCC	experimental	LAMTOR5-AS1	ENSG00000224699.8_1	LAMTOR5-AS1-005	ENST00000585330.5_1	NC_000001.11:+:110412177	chr1	110412177	+	annotation	743	964	1027	1166	2131	619	5.476269220343257	6.712319014751206	7.036057302307733	8.280106862335455	9.951619817502602	6.29134593909348	filter met	0.10307153886302901	0.646352509560377	-0.41415107895993003	0.21183815206300302
CCATCAGGACATGTGGGCTT	experimental	LAMTOR5-AS1	ENSG00000224699.8_1	LAMTOR5-AS1-005	ENST00000585330.5_1	NC_000001.11:+:110412177	chr1	110412177	+	annotation	2481	2516	4335	2007	3942	2043	18.26895188829565	17.507675606351075	29.67737788210733	14.247176160728015	18.40489537542813	20.741146934688828	filter met	0.22976113784209304	0.4812012407587	-0.154305120400958	0.13928240495862898
TATTCTCTGCTGGACCCTCC	experimental	LAMTOR5-AS1	ENSG00000224699.8_1	LAMTOR5-AS1-005	ENST00000585330.5_1	NC_000001.11:+:110412177	chr1	110412177	+	annotation	1306	1186	1953	731	848	830	9.620274020146017	8.256500176693972	13.373984405359252	5.193691707994475	3.9629105183206894	8.432433024817229	filter met	0.6841387179089311	0.9059859664086759	0.598261681160217	0.219864984216509
CTTATCCCCCACTTCCCATC	experimental	LAMTOR5-AS1	ENSG00000224699.8_1	LAMTOR5-AS1-005	ENST00000585330.5_1	NC_000001.11:+:110412177	chr1	110412177	+	annotation	3272	3720	4609	4384	6807	3231	24.091168223364892	25.882423890040666	31.55274724089363	31.112483797207346	31.77796797258805	32.796177540564734	filter met	0.11227374276150699	0.22890175469596802	-0.398002372048067	0.116171654924803
CTCTTTCATAAATGAGCTCT	experimental	LAMTOR5-AS1	ENSG00000224699.8_1	LAMTOR5-AS1-005	ENST00000585330.5_1	NC_000001.11:+:110412177	chr1	110412177	+	annotation	310	400	0	0	110	121	2.289139418718754	2.789264170896616	0.0068444137181981855	0.007095207251358574	0.5181190430313268	1.2379745234990396	filter not met	-9.142416333712712	1.9004440779116598	1.63750224225669	0.240763396573783
TAAGAGGGGCTGGTGCATTG	experimental	LAMTOR5-AS1	ENSG00000224699.8_1	['LAMTOR5-AS1-027', 'LAMTOR5-AS1-025', 'LAMTOR5-AS1-019', 'LAMTOR5-AS1-029']	['ENST00000608152.1_1', 'ENST00000608111.1_1', 'ENST00000608077.1_1', 'ENST00000608635.5_1']	NC_000001.11:+:110412941	chr1	110412941	+	['FANTOM CAT assignment', 'FANTOM CAT assignment', 'FANTOM CAT assignment', 'closest CAGE']	2011	1848	5166	3156	2573	1349	14.809480741035795	12.8612205785233	35.36508568193002	22.39956929253901	12.014760511375096	13.698898415768063	filter met	1.28988497509904	0.40126114833110293	0.07930613110867	0.16238576535185
ATACCTTATGTAAGAGGGGC	experimental	LAMTOR5-AS1	ENSG00000224699.8_1	['LAMTOR5-AS1-027', 'LAMTOR5-AS1-025', 'LAMTOR5-AS1-019', 'LAMTOR5-AS1-029']	['ENST00000608152.1_1', 'ENST00000608111.1_1', 'ENST00000608077.1_1', 'ENST00000608635.5_1']	NC_000001.11:+:110412941	chr1	110412941	+	['FANTOM CAT assignment', 'FANTOM CAT assignment', 'FANTOM CAT assignment', 'closest CAGE']	1064	1075	3891	264	1604	622	7.839014408152645	7.484409595722591	26.638458191227336	1.8802299216100216	7.491721297885403	6.3217879355729645	filter met	0.197379908760031	0.9860927996569879	0.126642026294054	0.190318286201188
TGAGATACCTTATGTAAGAG	experimental	LAMTOR5-AS1	ENSG00000224699.8_1	['LAMTOR5-AS1-027', 'LAMTOR5-AS1-025', 'LAMTOR5-AS1-019', 'LAMTOR5-AS1-029']	['ENST00000608152.1_1', 'ENST00000608111.1_1', 'ENST00000608077.1_1', 'ENST00000608635.5_1']	NC_000001.11:+:110412941	chr1	110412941	+	['FANTOM CAT assignment', 'FANTOM CAT assignment', 'FANTOM CAT assignment', 'closest CAGE']	480	335	1	0	310	254	3.540437493259552	2.3371390559133736	0.013688827436396371	0.007095207251358574	1.451666868312997	2.5875697007561893	filter not met	-9.1696115382064	1.7221401927862798	0.546680677871949	0.241509413954901
CCTAGATTATAAGCAACTTG	experimental	LAMTOR5-AS1	ENSG00000224699.8_1	['LAMTOR5-AS1-027', 'LAMTOR5-AS1-025', 'LAMTOR5-AS1-019', 'LAMTOR5-AS1-029']	['ENST00000608152.1_1', 'ENST00000608111.1_1', 'ENST00000608077.1_1', 'ENST00000608635.5_1']	NC_000001.11:+:110412941	chr1	110412941	+	['FANTOM CAT assignment', 'FANTOM CAT assignment', 'FANTOM CAT assignment', 'closest CAGE']	366	573	626	1056	1364	774	2.7013317256263107	3.9926125538520143	4.291447401310261	7.4996340646860125	6.3714639075473976	7.8641824238668505	filter not met	-0.16430899025010298	0.6879860326601589	-1.1365894305345399	0.20846049464507602
TATGAGATACCTTATGTAAG	experimental	LAMTOR5-AS1	ENSG00000224699.8_1	['LAMTOR5-AS1-027', 'LAMTOR5-AS1-025', 'LAMTOR5-AS1-019', 'LAMTOR5-AS1-029']	['ENST00000608152.1_1', 'ENST00000608111.1_1', 'ENST00000608077.1_1', 'ENST00000608635.5_1']	NC_000001.11:+:110412941	chr1	110412941	+	['FANTOM CAT assignment', 'FANTOM CAT assignment', 'FANTOM CAT assignment', 'closest CAGE']	483	235	0	0	338	162	3.5625192239867425	1.6415619559391554	0.0068444137181981855	0.007095207251358574	1.5823635638524307	1.6540151420519955	filter not met	-10.1395251399098	1.8962766788506897	0.561809934460684	0.241693495389732
GCACCAGCCCCTCTTACATA	experimental	LAMTOR5-AS1	ENSG00000224699.8_1	['LAMTOR5-AS1-027', 'LAMTOR5-AS1-025', 'LAMTOR5-AS1-019', 'LAMTOR5-AS1-029']	['ENST00000608152.1_1', 'ENST00000608111.1_1', 'ENST00000608077.1_1', 'ENST00000608635.5_1']	NC_000001.11:+:110412941	chr1	110412941	+	['FANTOM CAT assignment', 'FANTOM CAT assignment', 'FANTOM CAT assignment', 'closest CAGE']	1035	1543	509	631	3250	1275	7.6255576777898035	10.739710423601933	3.4906509962810737	4.484170982858618	15.174819899953544	12.947995835940777	filter met	-1.67141635570128	0.55705930451445	-0.659502259379882	0.18382438298229
ATGAGATACCTTATGTAAGA	experimental	LAMTOR5-AS1	ENSG00000224699.8_1	['LAMTOR5-AS1-027', 'LAMTOR5-AS1-025', 'LAMTOR5-AS1-019', 'LAMTOR5-AS1-029']	['ENST00000608152.1_1', 'ENST00000608111.1_1', 'ENST00000608077.1_1', 'ENST00000608635.5_1']	NC_000001.11:+:110412941	chr1	110412941	+	['FANTOM CAT assignment', 'FANTOM CAT assignment', 'FANTOM CAT assignment', 'closest CAGE']	564	507	25	1595	831	448	4.158725953620887	3.5335316678690294	0.1779547566731528	11.32395077316828	3.883558953171748	4.556152139762858	filter not met	-1.42494039511424	1.43239651237077	-0.16000167351220002	0.222074877358068
AGCAACTTGAGGAAACAAAC	experimental	LAMTOR5-AS1	ENSG00000224699.8_1	['LAMTOR5-AS1-027', 'LAMTOR5-AS1-025', 'LAMTOR5-AS1-019', 'LAMTOR5-AS1-029']	['ENST00000608152.1_1', 'ENST00000608111.1_1', 'ENST00000608077.1_1', 'ENST00000608635.5_1']	NC_000001.11:+:110412941	chr1	110412941	+	['FANTOM CAT assignment', 'FANTOM CAT assignment', 'FANTOM CAT assignment', 'closest CAGE']	187	541	49	4013	152	453	1.3837884589039409	3.770027881860264	0.34222068590990923	28.48016190695331	0.7141640863404777	4.606888800562	filter not met	0.946170893593461	1.05105001843741	0.293579297432734	0.24060994678319397
TGGTCTGGCATTTACGGGAG	experimental	LAMTOR5-AS1	ENSG00000224699.8_1	['LAMTOR5-AS1-027', 'LAMTOR5-AS1-025', 'LAMTOR5-AS1-019', 'LAMTOR5-AS1-029']	['ENST00000608152.1_1', 'ENST00000608111.1_1', 'ENST00000608077.1_1', 'ENST00000608635.5_1']	NC_000001.11:+:110412941	chr1	110412941	+	['FANTOM CAT assignment', 'FANTOM CAT assignment', 'FANTOM CAT assignment', 'closest CAGE']	575	730	0	219	875	650	4.239692299620587	5.084668600811536	0.0068444137181981855	1.560945595298886	4.088939474733715	6.605913236048154	filter not met	-6.57457953008872	1.8437543770153502	-0.190205823399643	0.21245153636120997
CGTAAATGCCAGACCACTTG	experimental	LAMTOR5-AS1	ENSG00000224699.8_1	['LAMTOR5-AS1-027', 'LAMTOR5-AS1-025', 'LAMTOR5-AS1-019', 'LAMTOR5-AS1-029']	['ENST00000608152.1_1', 'ENST00000608111.1_1', 'ENST00000608077.1_1', 'ENST00000608635.5_1']	NC_000001.11:+:110412941	chr1	110412941	+	['FANTOM CAT assignment', 'FANTOM CAT assignment', 'FANTOM CAT assignment', 'closest CAGE']	1387	1469	590	3263	1394	1154	10.21648074978016	10.224983369621013	4.045048507455127	23.158756468434387	6.511496081339648	11.720168644601564	filter met	0.30403564493494106	0.66661268230812	0.19973499794106503	0.19633713919663698
CTGACAGTCTAATTAAGGAT	experimental	LAMTOR5-AS1	ENSG00000224699.8_1	LAMTOR5-AS1-045	ENST00000631010.1_1	NC_000001.11:+:110415610	chr1	110415610	+	annotation	1138	932	1182	73	1052	852	8.383697099423346	6.4897343427594585	8.096941428628451	0.5250453366005343	4.915129300107993	8.655674332333449	filter not met	-1.51003027554266	1.31649171409915	0.151682975106354	0.21821415332785501
TGACAGTCTAATTAAGGATA	experimental	LAMTOR5-AS1	ENSG00000224699.8_1	LAMTOR5-AS1-045	ENST00000631010.1_1	NC_000001.11:+:110415610	chr1	110415610	+	annotation	280	480	544	1	760	335	2.0683221114468484	3.345725850875991	3.7302054764180106	0.014190414502717148	3.5521494751967544	3.4095036057022727	filter not met	-4.07411635690489	1.73512169656719	-0.43222192882102206	0.234264301939678
GTATGCTGACAGTCTAATTA	experimental	LAMTOR5-AS1	ENSG00000224699.8_1	LAMTOR5-AS1-045	ENST00000631010.1_1	NC_000001.11:+:110415610	chr1	110415610	+	annotation	2101	2439	4222	2915	4516	1505	15.471932662851513	16.97208123937093	28.90395913195093	20.689624344961604	21.084177633986517	15.281882232701259	filter met	0.601701021642308	0.27090323556539003	-0.17655546856727802	0.161092468038174
CCAGAGAAATGAAAATTTAG	experimental	LAMTOR5-AS1	ENSG00000224699.8_1	LAMTOR5-AS1-045	ENST00000631010.1_1	NC_000001.11:+:110415610	chr1	110415610	+	annotation	810	718	1089	841	1046	323	5.969427873250513	5.001199348814631	7.460410952836021	5.974164505643919	4.887122865349543	3.2877356197843346	filter met	0.892464158997792	0.771697853934616	0.41840419974818394	0.21356675462009803
GCCAATAAATCTTGGCATTA	experimental	LAMTOR5-AS1	ENSG00000224699.8_1	LAMTOR5-AS1-045	ENST00000631010.1_1	NC_000001.11:+:110415610	chr1	110415610	+	annotation	1130	1130	518	1037	2422	823	8.324812484150838	7.86697700070841	3.5522507197448583	7.364825126910198	11.309931903287433	8.361401699698431	filter met	-0.772407357125044	0.762849399859572	-0.29389980281261197	0.182523849530402
GACTAAAACCCTCAGTGCAC	experimental	LAMTOR5-AS1	ENSG00000224699.8_1	LAMTOR5-AS1-045	ENST00000631010.1_1	NC_000001.11:+:110415610	chr1	110415610	+	annotation	1712	1475	156	986	2170	845	12.608668245225804	10.266717995619462	1.074572953757115	7.0029695570909105	10.133661643432529	8.584643007214652	filter met	-1.61202637164076	1.04173558794128	0.26001948389066	0.16863843879597898
GATGCAGGCCTGTGCACTGA	experimental	LAMTOR5-AS1	ENSG00000224699.8_1	LAMTOR5-AS1-045	ENST00000631010.1_1	NC_000001.11:+:110415610	chr1	110415610	+	annotation	2903	2106	1263	1281	3364	1462	21.375115343920452	14.655809496456785	8.651338939802505	9.09605569624169	15.706942160364099	14.845546949828648	filter met	-0.628720872966207	0.40273960775197604	0.187860526272959	0.155043572832664
TGATGCAGGCCTGTGCACTG	experimental	LAMTOR5-AS1	ENSG00000224699.8_1	LAMTOR5-AS1-045	ENST00000631010.1_1	NC_000001.11:+:110415610	chr1	110415610	+	annotation	2144	2352	2569	1133	2591	1782	15.788437469941243	16.36692916239336	17.590143255769338	8.04596502304062	12.098779815650447	18.092693240973663	filter met	-0.158783554760413	0.6343786868884449	0.0930170529331756	0.161159579711787
ATATTGTTACCCCACAAAGA	experimental	LAMTOR5-AS1	ENSG00000224699.8_1	LAMTOR5-AS1-045	ENST00000631010.1_1	NC_000001.11:+:110415610	chr1	110415610	+	annotation	282	335	111	0	225	237	2.0830432652649757	2.3371390559133736	0.7665743364381967	0.007095207251358574	1.0549090425682872	2.4150650540391103	filter not met	-5.53520778446645	1.89201859701478	0.44055748068563	0.24169688032859601
ATTTCATTTACCCAATTCCA	experimental	LAMTOR5-AS1	ENSG00000224699.8_1	LAMTOR5-AS1-045	ENST00000631010.1_1	NC_000001.11:+:110415610	chr1	110415610	+	annotation	284	166	445	0	1072	193	2.0977644190831017	1.161613756956945	3.0526085183163905	0.007095207251358574	5.00848408263616	1.9685824390066693	filter not met	-5.3291895091447	1.8445269637956798	-1.04345492369957	0.23745038844454602
ACCAGTTCTTGGATTCCAAG	experimental	LAMTOR5-AS1	ENSG00000224699.8_1	LAMTOR5-AS1-034	ENST00000626643.2_1	NC_000001.11:+:110416091	chr1	110416091	+	annotation	1166	1076	55	115	1035	635	8.589793252877124	7.4913653667223326	0.3832871682190984	0.8230440411575943	4.835777734959051	6.453703253650732	filter not met	-3.1751556963648397	1.12248659678721	0.496847790162114	0.20293703077814298
TTGGATTCCAAGGGGAATGT	experimental	LAMTOR5-AS1	ENSG00000224699.8_1	LAMTOR5-AS1-034	ENST00000626643.2_1	NC_000001.11:+:110416091	chr1	110416091	+	annotation	3058	2856	5790	1828	4994	2502	22.5160047648253	19.872637746263425	39.63599984208569	12.977134062734828	23.31535693640971	25.398772396049967	filter met	0.0544189265292729	0.5578448430487191	-0.228638189801272	0.133444603953362
GACCAGTTCTTGGATTCCAA	experimental	LAMTOR5-AS1	ENSG00000224699.8_1	LAMTOR5-AS1-034	ENST00000626643.2_1	NC_000001.11:+:110416091	chr1	110416091	+	annotation	1124	2211	91	1583	1513	1698	8.280649022696457	15.386165451429713	0.6296860620742329	11.238808286151981	7.066957037382243	17.2403173395481	filter not met	-1.8979067486192	0.934563231563582	0.00359857454412872	0.16799171064408402
TGTGACAGTAGACCAGTTCT	experimental	LAMTOR5-AS1	ENSG00000224699.8_1	LAMTOR5-AS1-034	ENST00000626643.2_1	NC_000001.11:+:110416091	chr1	110416091	+	annotation	864	731	28	0	1816	372	6.366899026339942	5.091624371811278	0.19848799782774731	0.007095207251358574	8.481281992683972	3.784954895615917	filter not met	-7.97888896185873	1.6675209310216101	-0.0255140257645651	0.21512879285772
CCGGACTCCCACATTCCCCT	experimental	LAMTOR5-AS1	ENSG00000224699.8_1	LAMTOR5-AS1-034	ENST00000626643.2_1	NC_000001.11:+:110416091	chr1	110416091	+	annotation	2496	2693	2386	4613	4199	1469	18.3793605419316	18.73884707330545	16.33761554533907	32.73728625776845	19.60450433091507	14.916578274947446	filter met	0.59077116463292	0.514644400901195	0.0892634803477884	0.150143134052305
AGACCAGTTCTTGGATTCCA	experimental	LAMTOR5-AS1	ENSG00000224699.8_1	LAMTOR5-AS1-034	ENST00000626643.2_1	NC_000001.11:+:110416091	chr1	110416091	+	annotation	1467	2536	6155	5056	2021	1521	10.805326902505245	17.646791026345923	42.134210849228026	35.8804630701203	9.438168513597684	15.44423954725851	filter met	1.8435044511768999	0.39837027853239393	0.16656186366120498	0.15357205295741103
CAGAGCGCAAAGATTTCTTC	experimental	LAMTOR5-AS1	ENSG00000224699.8_1	LAMTOR5-AS1-034	ENST00000626643.2_1	NC_000001.11:+:110416091	chr1	110416091	+	annotation	427	244	709	1	202	341	3.150326917079185	1.7041638949368352	4.8595337399207095	0.014190414502717148	0.9475510426608952	3.4703875986612416	filter not met	-2.98208116373544	1.8081220412817698	0.326874854636793	0.23686856533474698
CTTGGATTCCAAGGGGAATG	experimental	LAMTOR5-AS1	ENSG00000224699.8_1	LAMTOR5-AS1-034	ENST00000626643.2_1	NC_000001.11:+:110416091	chr1	110416091	+	annotation	739	616	479	2	1566	749	5.446826912707003	4.291710706840928	3.2853185847351285	0.02128562175407572	7.314347211081885	7.610499119871144	filter not met	-4.8233458656377195	1.60013148085244	-0.652399559843768	0.20238647410553
CCAAGGGGAATGTGGGAGTC	experimental	LAMTOR5-AS1	ENSG00000224699.8_1	LAMTOR5-AS1-034	ENST00000626643.2_1	NC_000001.11:+:110416091	chr1	110416091	+	annotation	1079	1112	0	73	1735	775	7.949423061788599	7.7417731227130515	0.0068444137181981855	0.5250453366005343	8.103195123444896	7.874329756026678	filter not met	-7.7659134950554005	1.73546245743752	-0.0533128191031827	0.18421751501617897
TCCCCTTGGAATCCAAGAAC	experimental	LAMTOR5-AS1	ENSG00000224699.8_1	LAMTOR5-AS1-034	ENST00000626643.2_1	NC_000001.11:+:110416091	chr1	110416091	+	annotation	1211	1509	1975	4439	2677	1117	8.921019213784984	10.503214209610697	13.524561507159612	31.502720196032058	12.500205380521562	11.34471735468792	filter met	0.9490134342981899	0.531979764996832	-0.32718332318713694	0.17313853664011802
TTCACTTTACAGATAAACTC	experimental	RP11-284N8.3	ENSG00000259834.1_1	RP11-284N8.3-001	ENST00000566942.1_1	NC_000001.11:-:110656580	chr1	110656580	-	FANTOM CAT assignment	569	533	69	0	858	359	4.1955288381662035	3.7143817138623274	0.479108960273873	0.007095207251358574	4.0095879095847735	3.6530395775381495	filter not met	-6.97003175119249	1.8336229888835298	0.0178564070047321	0.22051514698422
CTTCACTTTACAGATAAACT	experimental	RP11-284N8.3	ENSG00000259834.1_1	RP11-284N8.3-001	ENST00000566942.1_1	NC_000001.11:-:110656580	chr1	110656580	-	FANTOM CAT assignment	672	1189	98	3561	860	1210	4.953668259799748	8.277367489693201	0.6775969581016204	25.273128229339232	4.01892338783759	12.288419245551946	filter not met	-0.6078466353069879	0.993417818080022	-0.164607555381165	0.207589737884585
CAAAAACTCTCATATGCCCT	experimental	RP11-284N8.3	ENSG00000259834.1_1	RP11-284N8.3-001	ENST00000566942.1_1	NC_000001.11:-:110656580	chr1	110656580	-	FANTOM CAT assignment	3306	3579	3451	3512	3990	2698	24.34142783827305	24.90166017907702	23.626916155220126	24.925463074022666	18.628946853495727	27.387649499376288	filter met	0.259024468645734	0.31541747810518106	0.0975839590399846	0.1439269584009
AAGTTAAAGGAACTTTCCTA	experimental	RP11-284N8.3	ENSG00000259834.1_1	RP11-284N8.3-001	ENST00000566942.1_1	NC_000001.11:-:110656580	chr1	110656580	-	FANTOM CAT assignment	1676	1002	4398	4178	4039	622	12.343687476499516	6.976638312741411	30.108575946353806	29.650871103427477	18.857666070689735	6.3217879355729645	filter met	1.6069593447194601	0.54220696083508	-0.26818881949650697	0.18729909671944
CTCGGGCTCAGAGAAGTTAA	experimental	RP11-284N8.3	ENSG00000259834.1_1	RP11-284N8.3-001	ENST00000566942.1_1	NC_000001.11:-:110656580	chr1	110656580	-	FANTOM CAT assignment	1239	1564	0	2602	1581	847	9.127115367238762	10.88578161459652	0.0068444137181981855	18.46882447528636	7.38436329797801	8.604937671534309	filter not met	-5.74098873202341	1.89811932817878	0.29537931282782	0.176941331042292
GAAGTTAAAGGAACTTTCCT	experimental	RP11-284N8.3	ENSG00000259834.1_1	RP11-284N8.3-001	ENST00000566942.1_1	NC_000001.11:-:110656580	chr1	110656580	-	FANTOM CAT assignment	1099	1103	2010	4364	1212	798	8.09663459996987	7.679171183715371	13.764115987296547	30.97057965218017	5.66196756033333	8.107718395702728	filter met	1.76371683587624	0.418731311119085	0.19278131898274697	0.19888934661017002
GTATTAGAAACAAGAACATT	experimental	RP11-284N8.3	ENSG00000259834.1_1	RP11-284N8.3-001	ENST00000566942.1_1	NC_000001.11:-:110656580	chr1	110656580	-	FANTOM CAT assignment	770	543	858	603	1169	300	5.675004796887972	3.783939423859749	5.87935138393224	4.285505179820578	5.46125477789777	3.0543469801082863	filter not met	0.453497354554074	0.869409513657417	0.153409466191155	0.215669680884672
TGTGGCATCTTAGTGACTAG	experimental	RP11-284N8.3	ENSG00000259834.1_1	RP11-284N8.3-001	ENST00000566942.1_1	NC_000001.11:-:110656580	chr1	110656580	-	FANTOM CAT assignment	911	986	1369	1603	837	438	6.712846141065928	6.8653459767455365	9.376846793931511	11.380712431179152	3.9115653879301977	4.454678818164576	filter met	1.4640965847433	0.5862645175448641	0.6758776840313401	0.204912101591659
TGGCATCTTAGTGACTAGAG	experimental	RP11-284N8.3	ENSG00000259834.1_1	RP11-284N8.3-001	ENST00000566942.1_1	NC_000001.11:-:110656580	chr1	110656580	-	FANTOM CAT assignment	360	377	0	0	245	136	2.6571682641719296	2.629281437902545	0.0068444137181981855	0.007095207251358574	1.1482638250964543	1.3901845058964624	filter not met	-9.781922134108449	1.8987355929582097	1.04308256069013	0.24131627127235
GTGGCATCTTAGTGACTAGA	experimental	RP11-284N8.3	ENSG00000259834.1_1	RP11-284N8.3-001	ENST00000566942.1_1	NC_000001.11:-:110656580	chr1	110656580	-	FANTOM CAT assignment	1518	1666	548	1308	2866	1484	11.180716324867484	11.595270256570222	3.757583131290804	9.287626292028369	13.38240807541274	15.068788257344869	filter met	-1.11052614623388	0.5981212488919039	-0.34584226956923403	0.15668876440752802
TCTGCCCTTGGGAAGAAATG	experimental	RP4-635E18.7	ENSG00000226849.1_2	RP4-635E18.7-001	ENST00000452378.1_1	NC_000001.11:+:11068470	chr1	11068470	+	FANTOM CAT assignment	564	587	0	0	129	9	4.158725953620887	4.089993347848405	0.0068444137181981855	0.007095207251358574	0.6068060864330855	0.10147332159828193	filter not met	-7.4887568105364695	1.8979931432001498	3.9462448624740696	0.23800655857305802
CCTTGGGAAGAAATGAGGTG	experimental	RP4-635E18.7	ENSG00000226849.1_2	RP4-635E18.7-001	ENST00000452378.1_1	NC_000001.11:+:11068470	chr1	11068470	+	FANTOM CAT assignment	426	504	0	13	932	425	3.1429663401701218	3.5126643548698038	0.0068444137181981855	0.09933290151902	4.355000604938991	4.32276350008681	filter not met	-8.28494674989131	1.7514103699249	-0.41328693070925504	0.22160505729168103
GATCAGTACTGTCTGCCCTT	experimental	RP4-635E18.7	ENSG00000226849.1_2	RP4-635E18.7-001	ENST00000452378.1_1	NC_000001.11:+:11068470	chr1	11068470	+	FANTOM CAT assignment	974	1490	2381	4087	1441	1097	7.1765624863369295	10.371054560615596	16.303393476748074	29.005207243553844	6.73087982028084	11.141770711491358	filter met	1.4843479777264101	0.326233278559671	-0.0329198234084958	0.179361573493966
CTCACCTCATTTCTTCCCAA	experimental	RP4-635E18.7	ENSG00000226849.1_2	RP4-635E18.7-001	ENST00000452378.1_1	NC_000001.11:+:11068470	chr1	11068470	+	FANTOM CAT assignment	1026	1439	1987	675	2586	1017	7.559312485608232	10.016310239628744	13.60669447177799	4.796360101918395	12.075441120018404	10.3299841387051	filter met	-0.311126976108928	0.623330193344077	-0.388584493250887	0.18670559156781896
GTGAGGAAAAAGATATGCAA	experimental	RP4-635E18.7	ENSG00000226849.1_2	RP4-635E18.7-001	ENST00000452378.1_1	NC_000001.11:+:11068470	chr1	11068470	+	FANTOM CAT assignment	651	712	0	85	1257	559	4.799096144709413	4.959464722816177	0.0068444137181981855	0.6101878236168372	5.872015821021705	5.682506009503786	filter not met	-7.31661660900433	1.80155254818147	-0.271529120352299	0.20579313699043103
TGATCAGTACTGTCTGCCCT	experimental	RP4-635E18.7	ENSG00000226849.1_2	RP4-635E18.7-001	ENST00000452378.1_1	NC_000001.11:+:11068470	chr1	11068470	+	FANTOM CAT assignment	975	1555	1139	1369	3462	909	7.1839230632459925	10.82317967559884	7.80263163874593	9.720433934361244	16.164380594752117	9.234072265443656	filter met	-0.333704739157268	0.58424821026301	-0.49975201160878496	0.21299951604854397
CCTCACCTCATTTCTTCCCA	experimental	RP4-635E18.7	ENSG00000226849.1_2	RP4-635E18.7-001	ENST00000452378.1_1	NC_000001.11:+:11068470	chr1	11068470	+	FANTOM CAT assignment	1144	1917	0	1164	2214	1321	8.427860560877726	13.341168777505507	0.0068444137181981855	8.265916447832737	10.339042164994495	13.414773115292874	filter not met	-6.221699968546281	1.72256510016624	-0.178687907000641	0.167523201510802
CCCCAGCAACTCATAAAACG	experimental	RP4-635E18.7	ENSG00000226849.1_2	RP4-635E18.7-001	ENST00000452378.1_1	NC_000001.11:+:11068470	chr1	11068470	+	FANTOM CAT assignment	533	1024	1284	511	678	874	3.9305480694399177	7.129665274735738	8.795071627884669	3.632746112695589	3.16939486683127	8.87891563984967	filter not met	0.247309615754438	1.0397696154345	-0.0329254522741184	0.210415960694803
CTGAGAAGACAGGCCCATCC	experimental	RP4-635E18.7	ENSG00000226849.1_2	RP4-635E18.7-001	ENST00000452378.1_1	NC_000001.11:+:11068470	chr1	11068470	+	FANTOM CAT assignment	609	420	0	92	429	287	4.489951914528746	2.9283795908914594	0.0068444137181981855	0.6598542743763472	2.0071278243555906	2.92243166203052	filter not met	-6.26967011292732	1.88325016692774	0.559778598233425	0.23787912446530105
CAAAGGAATGGACTCCTGGA	experimental	RP4-635E18.7	ENSG00000226849.1_2	RP4-635E18.7-001	ENST00000452378.1_1	NC_000001.11:+:11068470	chr1	11068470	+	FANTOM CAT assignment	850	876	1310	1502	1376	699	6.263850949613053	6.100211166773896	8.973026384557821	10.664096498791935	6.427476777064299	7.103132511879736	filter met	0.6896131924042679	0.52937662246332	-0.155260510492657	0.196410491348355
CGGACCGAGTAGATCTCCAC	experimental	RP11-96K19.5	ENSG00000273010.1_1	RP11-96K19.5-001	ENST00000609118.1_1	NC_000001.11:+:110963315	chr1	110963315	+	FANTOM CAT assignment	527	761	208	1191	678	647	3.8863846079855366	5.300297501803545	1.4304824671034206	8.457487043619418	3.16939486683127	6.575471239568668	filter not met	-0.23740288337960697	0.9605198421988149	-0.0366384100704558	0.21791470167210397
GCGGACCGAGTAGATCTCCA	experimental	RP11-96K19.5	ENSG00000273010.1_1	RP11-96K19.5-001	ENST00000609118.1_1	NC_000001.11:+:110963315	chr1	110963315	+	FANTOM CAT assignment	1102	1351	761	1854	2186	593	8.11871633069706	9.404202391651436	5.215443253267017	13.161609451270154	10.208345469455061	6.027515302937948	filter met	0.234154573778049	0.8160823699567221	0.125162862228034	0.20642143682090902
ATCTCCCGTGGAGATCTACT	experimental	RP11-96K19.5	ENSG00000273010.1_1	RP11-96K19.5-001	ENST00000609118.1_1	NC_000001.11:+:110963315	chr1	110963315	+	FANTOM CAT assignment	1815	1748	2650	2247	1884	1249	13.366807666859348	12.16564347854908	18.14454076694339	15.950025901054072	8.79868825327974	12.684165199785244	filter met	0.8433844849453922	0.44094060417689795	0.24550792277522102	0.180353541712155
TTTGAGTCACATAAGAGCGT	experimental	RP11-96K19.5	ENSG00000273010.1_1	RP11-96K19.5-001	ENST00000609118.1_1	NC_000001.11:+:110963315	chr1	110963315	+	FANTOM CAT assignment	595	1109	4171	842	1199	663	4.3869038378018566	7.720905809713825	28.554894032322828	5.981259712895278	5.601286951690019	6.737828554125921	filter not met	1.24657896960851	0.804004349421538	-0.10525159301332099	0.206356598936909
CTCTTTAGAGCCTGACACAG	experimental	RP11-96K19.5	ENSG00000273010.1_1	RP11-96K19.5-001	ENST00000609118.1_1	NC_000001.11:+:110963315	chr1	110963315	+	FANTOM CAT assignment	2773	2853	3929	1835	4547	2140	20.418240345742195	19.851770433264196	26.898545912518863	13.026800513494338	21.22887754690517	21.72543815419216	filter met	-0.0422135907439908	0.45171734449846296	-0.12019153600080698	0.130223113151551
ACGGGAGATGAAAACCAAGA	experimental	RP11-96K19.5	ENSG00000273010.1_1	RP11-96K19.5-001	ENST00000609118.1_1	NC_000001.11:+:110963315	chr1	110963315	+	FANTOM CAT assignment	885	326	336	33	588	239	6.521471141430276	2.274537116915694	2.3065674230327886	0.24123704654619146	2.7492983454545183	2.4353597183587663	filter not met	-1.65174841382985	1.4489516857426	0.557194260386891	0.23749694897210896
AGCCTGACACAGCGGCTCCG	experimental	RP11-96K19.5	ENSG00000273010.1_1	RP11-96K19.5-001	ENST00000609118.1_1	NC_000001.11:+:110963315	chr1	110963315	+	FANTOM CAT assignment	2425	1486	2160	1665	1970	1267	17.856759581388093	10.343231476616626	14.790778045026276	11.82061528076338	9.200113818150855	12.86681717866215	filter met	0.43718631631177596	0.488070626353613	0.296308300471257	0.204092877940414
CATAAGAGCGTCGGCCATCT	experimental	RP11-96K19.5	ENSG00000273010.1_1	RP11-96K19.5-001	ENST00000609118.1_1	NC_000001.11:+:110963315	chr1	110963315	+	FANTOM CAT assignment	868	848	1321	1112	2091	1100	6.3963413339761965	5.9054495787811145	9.048314935458	7.896965670762091	9.764910252446267	11.172212707970841	filter met	-0.149864008759452	0.500220314061824	-0.7922941546330041	0.18515138989041102
TCCCGCGGAGCCGCTGTGTC	experimental	RP11-96K19.5	ENSG00000273010.1_1	RP11-96K19.5-001	ENST00000609118.1_1	NC_000001.11:+:110963315	chr1	110963315	+	FANTOM CAT assignment	2247	2484	897	1184	2055	1279	16.546576891574787	17.285090934359328	6.14628351894197	8.407820592859911	9.596871643895568	12.988585164580087	filter met	-0.4802825538585871	0.487241325910678	0.572886001536423	0.158905029166074
GCCTGACACAGCGGCTCCGC	experimental	RP11-96K19.5	ENSG00000273010.1_1	RP11-96K19.5-001	ENST00000609118.1_1	NC_000001.11:+:110963315	chr1	110963315	+	FANTOM CAT assignment	1493	1366	0	2283	1944	955	10.996701902140892	9.508538956647566	0.0068444137181981855	16.20545336210298	9.078752600864242	9.700849544795751	filter not met	-6.071490562684	1.8983833608218201	0.0977424129207314	0.176016073933464
GCCTTTCCCAGGATGCGAGA	experimental	RP4-635E18.6	ENSG00000230337.1_1	['RP4-635E18.6-001', 'RP4-635E18.6-002']	['ENST00000447600.1_1', 'ENST00000435388.1_1']	NC_000001.11:+:11099429	chr1	11099429	+	FANTOM CAT assignment	982	778	1329	2517	1651	600	7.235447101609437	5.41854560879916	9.103070245203586	17.865731858920885	7.711105036826594	6.098546628056744	filter met	1.05063960697393	0.6252196795863559	-0.15804988187390198	0.19450954420827102
AGTCCATGGAGGCCCAAATG	experimental	RP4-635E18.6	ENSG00000230337.1_1	['RP4-635E18.6-001', 'RP4-635E18.6-002']	['ENST00000447600.1_1', 'ENST00000435388.1_1']	NC_000001.11:+:11099429	chr1	11099429	+	FANTOM CAT assignment	318	198	0	0	5	143	2.348024033991262	1.3841984289486948	0.0068444137181981855	0.007095207251358574	0.0280064347584501	1.46121583101526	filter not met	-7.6962750807414695	1.90276815384592	3.07300287590711	0.185715151154146
CTAGGGACGTCTGGGTGGCA	experimental	RP4-635E18.6	ENSG00000230337.1_1	['RP4-635E18.6-001', 'RP4-635E18.6-002']	['ENST00000447600.1_1', 'ENST00000435388.1_1']	NC_000001.11:+:11099429	chr1	11099429	+	FANTOM CAT assignment	13	0	0	0	0	0	0.10304807672688923	0.006955770999742185	0.0068444137181981855	0.007095207251358574	0.0046677391264083505	0.010147332159828193	filter not met			3.41416755623154	0.0498804528466811
GTGGCAAGGAAGCCTTTCCC	experimental	RP4-635E18.6	ENSG00000230337.1_1	['RP4-635E18.6-001', 'RP4-635E18.6-002']	['ENST00000447600.1_1', 'ENST00000435388.1_1']	NC_000001.11:+:11099429	chr1	11099429	+	FANTOM CAT assignment	57	18	0	0	0	0	0.4269134607256839	0.13215964899510152	0.0068444137181981855	0.007095207251358574	0.0046677391264083505	0.010147332159828193	filter not met			7.5905600908390705	0.0796961818709869
TTTCCACATTTGGGCCTCCA	experimental	RP4-635E18.6	ENSG00000230337.1_1	['RP4-635E18.6-001', 'RP4-635E18.6-002']	['ENST00000447600.1_1', 'ENST00000435388.1_1']	NC_000001.11:+:11099429	chr1	11099429	+	FANTOM CAT assignment	1820	2289	4033	3444	3050	1770	13.403610551404665	15.928715589409599	27.61036493921148	24.442988980930284	14.241272074671876	17.970925255055736	filter met	0.855381997473864	0.33405437913061997	-0.157957703122616	0.14588972503848802
AAGGGCTAGGGACGTCTGGG	experimental	RP4-635E18.6	ENSG00000230337.1_1	['RP4-635E18.6-001', 'RP4-635E18.6-002']	['ENST00000447600.1_1', 'ENST00000435388.1_1']	NC_000001.11:+:11099429	chr1	11099429	+	FANTOM CAT assignment	45	11	0	0	0	6	0.3385865378169218	0.08346925199690622	0.0068444137181981855	0.007095207251358574	0.0046677391264083505	0.07103132511879738	filter not met	-2.7697829106141096	1.81001849697324	4.42189323996541	0.0735045544486146
CATGGACTTAGGCTCGCAAG	experimental	RP4-635E18.6	ENSG00000230337.1_1	['RP4-635E18.6-001', 'RP4-635E18.6-002']	['ENST00000447600.1_1', 'ENST00000435388.1_1']	NC_000001.11:+:11099429	chr1	11099429	+	FANTOM CAT assignment	1158	1655	0	3007	1965	934	8.530908637604616	11.518756775573056	0.0068444137181981855	21.342383412086587	9.176775122518816	9.48775556943936	filter not met	-5.86420383377221	1.89574681670407	0.0594534579452119	0.17938380687761502
TTGCGAGCCTAAGTCCATGG	experimental	RP4-635E18.6	ENSG00000230337.1_1	['RP4-635E18.6-001', 'RP4-635E18.6-002']	['ENST00000447600.1_1', 'ENST00000435388.1_1']	NC_000001.11:+:11099429	chr1	11099429	+	FANTOM CAT assignment	560	403	0	0	323	45	4.129283645984634	2.8101314838958418	0.0068444137181981855	0.007095207251358574	1.5123474769563054	0.4667772793520969	filter not met	-9.2346223040644	1.90021157182997	1.98345270242969	0.2416771047826
GCGCGACGTCGCAAGGGCTA	experimental	RP4-635E18.6	ENSG00000230337.1_1	['RP4-635E18.6-001', 'RP4-635E18.6-002']	['ENST00000447600.1_1', 'ENST00000435388.1_1']	NC_000001.11:+:11099429	chr1	11099429	+	FANTOM CAT assignment	949	495	0	1094	422	171	6.99254806361034	3.450062415872124	0.0068444137181981855	7.769251940237638	1.9744536504707324	1.7453411314904492	filter not met	-3.96222984724317	1.87390109394694	1.38757294880732	0.23178254719698999
ATGGACTTAGGCTCGCAAGC	experimental	RP4-635E18.6	ENSG00000230337.1_1	['RP4-635E18.6-001', 'RP4-635E18.6-002']	['ENST00000447600.1_1', 'ENST00000435388.1_1']	NC_000001.11:+:11099429	chr1	11099429	+	FANTOM CAT assignment	1363	811	190	2444	2708	631	10.039826903962638	5.648086051790654	1.3072830201758534	17.347781729571707	12.644905293440221	6.413113925011418	filter met	-0.764485523167328	1.15772895961199	-0.286766903292083	0.18028512597808105
TTCTCAAGCTTTCTTTACTG	experimental	RP5-1180E21.5	ENSG00000273221.1_1	RP5-1180E21.5-001	ENST00000610049.1_1	NC_000001.11:-:111184787	chr1	111184787	-	FANTOM CAT assignment	1358	1688	7026	530	2344	1241	10.003024019417321	11.748297218564547	48.095695197778646	3.767555050471402	10.945848251427579	12.602986542506617	filter met	0.35313782378769004	0.931464654327203	-0.14300377552549098	0.16323958102696803
CATCCCACTAGCTTGTGAGG	experimental	RP5-1180E21.5	ENSG00000273221.1_1	RP5-1180E21.5-001	ENST00000610049.1_1	NC_000001.11:-:111184787	chr1	111184787	-	FANTOM CAT assignment	924	1129	0	613	782	662	6.808533640883753	7.860021229708668	0.0068444137181981855	4.356457252334164	3.654839735977738	6.727681221966092	filter not met	-5.6750599876049606	1.8216294173495702	0.534415422486717	0.208309457405446
GTTCCACCTCACAAGCTAGT	experimental	RP5-1180E21.5	ENSG00000273221.1_1	RP5-1180E21.5-001	ENST00000610049.1_1	NC_000001.11:-:111184787	chr1	111184787	-	FANTOM CAT assignment	572	987	1444	461	1125	944	4.217610568893396	6.8723017477452775	9.890177822796376	3.2779857501276606	5.255874256335803	9.589228891037644	filter not met	-0.162610810053587	0.946315993382915	-0.42727327676201293	0.196095219973297
ATACATCCCACTAGCTTGTG	experimental	RP5-1180E21.5	ENSG00000273221.1_1	RP5-1180E21.5-001	ENST00000610049.1_1	NC_000001.11:-:111184787	chr1	111184787	-	FANTOM CAT assignment	2045	1251	1376	1266	2613	980	15.059740355943953	8.708625291677215	9.4247576899589	8.989627587471311	12.201470076431427	9.954532848791457	filter met	-0.10472437418391001	0.459835646678134	0.0310570811966255	0.17439777498962303
GCTTGAGAAGACACTAAACA	experimental	RP5-1180E21.5	ENSG00000273221.1_1	RP5-1180E21.5-001	ENST00000610049.1_1	NC_000001.11:-:111184787	chr1	111184787	-	FANTOM CAT assignment	984	994	864	1968	2039	980	7.250168255427566	6.920992144743472	5.920417866241429	13.970463077925027	9.522187817873034	9.954532848791457	filter met	0.0570186961193017	0.6145342486291391	-0.48608363946609706	0.181416145729638
AGTTCCACCTCACAAGCTAG	experimental	RP5-1180E21.5	ENSG00000273221.1_1	RP5-1180E21.5-001	ENST00000610049.1_1	NC_000001.11:-:111184787	chr1	111184787	-	FANTOM CAT assignment	305	179	0	0	133	277	2.2523365341734363	1.252038779953593	0.0068444137181981855	0.007095207251358574	0.6254770429387189	2.8209583404322376	filter not met	-9.92585002382456	1.89576099635675	0.31017570688684604	0.228702291783323
ATTCAGAATAATACTGTGAT	experimental	RP5-1180E21.5	ENSG00000273221.1_1	RP5-1180E21.5-001	ENST00000610049.1_1	NC_000001.11:-:111184787	chr1	111184787	-	FANTOM CAT assignment	271	312	124	209	407	205	2.002076919265277	2.1771563229193043	0.8555517147747731	1.4899935227853005	1.9044375635746071	2.0903504249246083	filter not met	-0.669972843762721	1.32591746369795	0.0384988240039727	0.24066606272657898
GATTCAGAATAATACTGTGA	experimental	RP5-1180E21.5	ENSG00000273221.1_1	RP5-1180E21.5-001	ENST00000610049.1_1	NC_000001.11:-:111184787	chr1	111184787	-	FANTOM CAT assignment	1284	1457	7825	2268	1514	1001	9.458341328146618	10.141514117624103	53.56438175861899	16.099025253332602	7.071624776508651	10.167626824147849	filter met	1.9490900539198202	0.66440883067235	0.18135794145273498	0.182846143719665
CCATGTGATTGTAATTATCC	experimental	RP5-1180E21.5	ENSG00000273221.1_1	RP5-1180E21.5-001	ENST00000610049.1_1	NC_000001.11:-:111184787	chr1	111184787	-	FANTOM CAT assignment	1753	2463	219	1331	3008	2048	12.91045189849741	17.139019743364738	1.5057710180036006	9.450816058809618	14.045227031362725	20.79188359548797	filter met	-2.02437555428667	0.748487552772576	-0.22750955560296	0.144272628604613
TTCAGAATAATACTGTGATG	experimental	RP5-1180E21.5	ENSG00000273221.1_1	RP5-1180E21.5-001	ENST00000610049.1_1	NC_000001.11:-:111184787	chr1	111184787	-	FANTOM CAT assignment	792	1158	144	474	1343	956	5.8369374888873695	8.061738588701191	0.9924399891387368	3.3702234443953216	6.273441385892824	9.710996876955582	filter not met	-1.9419588844963702	0.911401657294626	-0.21385009124808396	0.18839062766453699
AGTAACACTTGCAGGTCCAG	experimental	RP11-552M11.4	ENSG00000243960.1_2	['RP11-552M11.4-001', 'RP11-552M11.4-002']	['ENST00000416099.1_1', 'ENST00000445680.1_1']	NC_000001.11:-:111441291	chr1	111441291	-	FANTOM CAT assignment	1138	1820	1479	4157	3717	1304	8.383697099423346	12.666458990530517	10.129732302933313	29.501871751148943	17.354654071986243	13.242268468575793	filter met	0.34484474924296804	0.638320637386764	-0.5852036581554411	0.19150903517329199
CAGTAACACTTGCAGGTCCA	experimental	RP11-552M11.4	ENSG00000243960.1_2	['RP11-552M11.4-001', 'RP11-552M11.4-002']	['ENST00000416099.1_1', 'ENST00000445680.1_1']	NC_000001.11:-:111441291	chr1	111441291	-	FANTOM CAT assignment	948	1122	1746	497	1031	871	6.985187486701277	7.811330832710474	11.957190765692227	3.533413211176569	4.817106778453417	8.848473643370186	filter met	0.14965958940384802	0.956534690296461	0.15105206133156798	0.20420476628956102
GCAAGTGTTACTGAGTAGAT	experimental	RP11-552M11.4	ENSG00000243960.1_2	['RP11-552M11.4-001', 'RP11-552M11.4-002']	['ENST00000416099.1_1', 'ENST00000445680.1_1']	NC_000001.11:-:111441291	chr1	111441291	-	FANTOM CAT assignment	1097	1197	794	83	1532	941	8.081913446151741	8.333013657691136	5.441308905967556	0.5959974091141201	7.1556440807840005	9.55878689455816	filter not met	-2.0475546859438	1.18815646700404	-0.0378458969088042	0.18688994185104102
TCAGTAACACTTGCAGGTCC	experimental	RP11-552M11.4	ENSG00000243960.1_2	['RP11-552M11.4-001', 'RP11-552M11.4-002']	['ENST00000416099.1_1', 'ENST00000445680.1_1']	NC_000001.11:-:111441291	chr1	111441291	-	FANTOM CAT assignment	1869	2206	157	1424	2268	1321	13.764278819948776	15.351386596431	1.0814173674753131	10.110670333185963	10.591100077820547	13.414773115292874	filter met	-1.6953913973400199	0.9437955702885941	0.259565746969065	0.15598160330047303
ATCTACTCAGTAACACTTGC	experimental	RP11-552M11.4	ENSG00000243960.1_2	['RP11-552M11.4-001', 'RP11-552M11.4-002']	['ENST00000416099.1_1', 'ENST00000445680.1_1']	NC_000001.11:-:111441291	chr1	111441291	-	FANTOM CAT assignment	1730	1596	1133	2733	2587	1125	12.741158629588947	11.108366286588268	7.761565156436741	19.398296625214336	12.080108859144811	11.425896011966545	filter met	0.218098326444434	0.5955298556429721	-0.0086213295955273	0.16141476298959498
CACTTGCAGGTCCAGGGGCT	experimental	RP11-552M11.4	ENSG00000243960.1_2	['RP11-552M11.4-001', 'RP11-552M11.4-002']	['ENST00000416099.1_1', 'ENST00000445680.1_1']	NC_000001.11:-:111441291	chr1	111441291	-	FANTOM CAT assignment	827	804	1138	1851	1653	602	6.094557680704592	5.599395654792459	7.795787225027731	13.140323829516078	7.720440515079411	6.1188412923764	filter met	0.713851325578983	0.6363881510649699	-0.262938110103229	0.19767508726892102
ACAGAACCTCTCCCAGCCCC	experimental	RP11-552M11.4	ENSG00000243960.1_2	['RP11-552M11.4-001', 'RP11-552M11.4-002']	['ENST00000416099.1_1', 'ENST00000445680.1_1']	NC_000001.11:-:111441291	chr1	111441291	-	FANTOM CAT assignment	1777	1143	666	600	2110	639	13.087105744314933	7.957402023705058	4.565223950038189	4.264219558066502	9.853597295848028	6.494292582290044	filter met	-0.704181517798945	0.713830224966409	0.325398514839579	0.17555349922753
ACACTTGCAGGTCCAGGGGC	experimental	RP11-552M11.4	ENSG00000243960.1_2	['RP11-552M11.4-001', 'RP11-552M11.4-002']	['ENST00000416099.1_1', 'ENST00000445680.1_1']	NC_000001.11:-:111441291	chr1	111441291	-	FANTOM CAT assignment	1488	1309	804	386	1152	659	10.959899017595577	9.112060009662262	5.509753043149539	2.745845206275768	5.3819032127488295	6.697239225486608	filter met	-0.471216280093919	0.922075543609491	0.71043065475939	0.19479476671193302
GCAGGTCCAGGGGCTGGGAG	experimental	RP11-552M11.4	ENSG00000243960.1_2	['RP11-552M11.4-001', 'RP11-552M11.4-002']	['ENST00000416099.1_1', 'ENST00000445680.1_1']	NC_000001.11:-:111441291	chr1	111441291	-	FANTOM CAT assignment	167	33	42	0	60	4	1.236576920722671	0.2364962139912343	0.29430978988252193	0.007095207251358574	0.2847320867109094	0.05073666079914097	filter not met	-2.18456512468622	1.7886429831939799	2.2726786675575603	0.17178635915472798
AAAGAAGTGGACACTCATGG	experimental	RP11-552M11.4	ENSG00000243960.1_2	['RP11-552M11.4-001', 'RP11-552M11.4-002']	['ENST00000416099.1_1', 'ENST00000445680.1_1']	NC_000001.11:-:111441291	chr1	111441291	-	FANTOM CAT assignment	149	139	0	186	669	31	1.1040865363595276	0.9738079399639056	0.0068444137181981855	1.3268037560040529	3.1273852146935943	0.32471462911450216	filter not met	-4.52791256709761	1.9031107900277	-0.0125034046562104	0.220844644317705
TCACATCCCAGGCGGGGCGG	experimental	LINC01160	ENSG00000231346.5_1	LINC01160-002	ENST00000450155.5_1	NC_000001.11:-:111608317	chr1	111608317	-	annotation	1469	1258	1097	1610	1171	469	10.820048056323369	8.75731568867541	7.515166262581607	11.43037888193866	5.470590256150587	4.769246115119251	filter met	1.0155369790064	0.658086580026325	0.904859289258546	0.188480015862518
CGGACGGGGTGGTTGCTGGG	experimental	LINC01160	ENSG00000231346.5_1	LINC01160-002	ENST00000450155.5_1	NC_000001.11:-:111608317	chr1	111608317	-	annotation	2048	2766	1473	2424	2795	1656	15.081822086671146	19.246618356286625	10.088665820624122	17.205877584544538	13.050998597437749	16.81412938883532	filter met	-0.0138167056786966	0.386508514003594	0.174637094972532	0.143127810734917
TCCCGGACGGGGTGGTTGCT	experimental	LINC01160	ENSG00000231346.5_1	LINC01160-002	ENST00000450155.5_1	NC_000001.11:-:111608317	chr1	111608317	-	annotation	1650	1290	29	838	2034	888	12.152312476863868	8.979900360667159	0.20533241154594556	5.952878883889843	9.498849122240994	9.020978290087264	filter not met	-2.92117135363842	1.3081807058261699	0.149008907289289	0.177179258954245
CAGACGGGGTGACTGCCGGG	experimental	LINC01160	ENSG00000231346.5_1	LINC01160-002	ENST00000450155.5_1	NC_000001.11:-:111608317	chr1	111608317	-	annotation	634	594	0	318	403	261	4.673966337255334	4.138683744846601	0.0068444137181981855	2.2633711131833847	1.8857666070689736	2.6586010258749866	filter not met	-5.19510017787892	1.8784593652141899	0.950924640110706	0.23132762614934602
CAGACGGGGCGGCTGCGAGG	experimental	LINC01160	ENSG00000231346.5_1	LINC01160-002	ENST00000450155.5_1	NC_000001.11:-:111608317	chr1	111608317	-	annotation	736	740	1107	646	1282	428	5.424745181979811	5.154226310808959	7.583610399763588	4.590599091628996	5.988709299181914	4.353205496566295	filter met	0.36470010875946096	0.750158808298897	0.021553611422837	0.210066253823579
GCCATCCCATCTAGGAAGTG	experimental	LINC01160	ENSG00000231346.5_1	LINC01160-002	ENST00000450155.5_1	NC_000001.11:-:111608317	chr1	111608317	-	annotation	641	526	0	0	785	212	4.7254903756187785	3.665691316864131	0.0068444137181981855	0.007095207251358574	3.6688429533569633	2.161381750043405	filter not met	-10.9514889588115	1.86680543840895	0.53473523663431	0.22697918565859102
CGGGGCGGCTGCGAGGCGGA	experimental	LINC01160	ENSG00000231346.5_1	LINC01160-002	ENST00000450155.5_1	NC_000001.11:-:111608317	chr1	111608317	-	annotation	1271	1358	1081	1700	2407	951	9.362653828328794	9.452892788649628	7.4056556430904354	12.06894753456093	11.239915816391306	9.66026021615644	filter met	0.0147325619602232	0.562084924904505	-0.17561732147650302	0.17382864361390804
GCCCAGCAACCACCCCGTCC	experimental	LINC01160	ENSG00000231346.5_1	LINC01160-002	ENST00000450155.5_1	NC_000001.11:-:111608317	chr1	111608317	-	annotation	432	726	155	0	490	261	3.1871298016245033	5.056845516812568	1.0677285400389172	0.007095207251358574	2.2918599110665	2.6586010258749866	filter not met	-5.86479396346449	1.8787060693986597	0.675158238890741	0.22967448112992997
CCCACATCTCAGACGATGGG	experimental	LINC01160	ENSG00000231346.5_1	LINC01160-002	ENST00000450155.5_1	NC_000001.11:-:111608317	chr1	111608317	-	annotation	396	408	0	97	65	96	2.9221490328982163	2.8449103388945534	0.0068444137181981855	0.6953303106331401	0.3080707823429511	0.9842912195033348	filter not met	-4.05383986024547	1.8693145520888101	2.3697764693338503	0.23886648472126
CGCCCATCGTCTGAGATGTG	experimental	LINC01160	ENSG00000231346.5_1	LINC01160-002	ENST00000450155.5_1	NC_000001.11:-:111608317	chr1	111608317	-	annotation	2129	1653	1392	769	1397	633	15.67802881630529	11.504845233573572	9.53426830945007	5.463309583546102	6.5254992987188745	6.433408589331075	filter met	0.311750313571038	0.6789507157615711	1.02761466403592	0.17892807778403502
GTCTGCAATCCCCGCACCCC	experimental	LINC01160	ENSG00000231346.5_1	LINC01160-003	ENST00000453988.1_1	NC_000001.11:-:111608722	chr1	111608722	-	annotation	1720	1935	2744	331	3721	1577	12.667552860498311	13.466372655500868	18.78791565645401	2.3556088074510457	17.37332502849188	16.01249014820889	filter met	-1.16992219980644	0.8402746906277099	-0.380750706619289	0.150381534940949
AAAAAATACGAAAAGCAGTG	experimental	LINC01160	ENSG00000231346.5_1	LINC01160-003	ENST00000453988.1_1	NC_000001.11:-:111608722	chr1	111608722	-	annotation	322	326	0	175	355	210	2.377466341627516	2.274537116915694	0.0068444137181981855	1.2487564762391088	1.6617151290013727	2.1410870857237487	filter not met	-5.40429681779637	1.8809065216365302	0.276836226808324	0.240593675226553
ATACGAAAAGCAGTGAGGCG	experimental	LINC01160	ENSG00000231346.5_1	LINC01160-003	ENST00000453988.1_1	NC_000001.11:-:111608722	chr1	111608722	-	annotation	1303	850	732	1501	1303	654	9.598192289418826	5.919361120780598	5.016955255439268	10.657001291540576	6.086731820836488	6.6465025646874665	filter met	0.356658794571924	0.6981273208471371	0.22126118512009804	0.207889666106701
CTCACGTCCCAGGCGATGGG	experimental	LINC01160	ENSG00000231346.5_1	LINC01160-003	ENST00000453988.1_1	NC_000001.11:-:111608722	chr1	111608722	-	annotation	1713	1401	3564	4163	1573	853	12.616028822134867	9.751990941638542	24.400334905376525	29.544442994657093	7.347021384966742	8.665821664493278	filter met	1.9068018816051298	0.302761439696669	0.45030162258370704	0.18751126568263898
CGCCCATCGCCTGGGACGTG	experimental	LINC01160	ENSG00000231346.5_1	LINC01160-003	ENST00000453988.1_1	NC_000001.11:-:111608722	chr1	111608722	-	annotation	1195	1848	1726	1296	2579	1189	8.803249983239967	12.8612205785233	11.820302491328265	9.202483805012069	12.042766946133545	12.07532527019555	filter met	-0.053855862749573	0.438050660798745	-0.20840352513406898	0.176685432335787
CTGGTTCACTCAGTGCTCAA	experimental	LINC01160	ENSG00000231346.5_1	LINC01160-003	ENST00000453988.1_1	NC_000001.11:-:111608722	chr1	111608722	-	annotation	1320	1243	2768	350	1194	962	9.723322096872907	8.652979123679279	18.952181585690774	2.4904177452268588	5.5779482560579785	9.77188086991455	filter met	0.0523855467556539	1.04211745595431	0.286977769932664	0.206291158491246
AGACTGGGCAGCCAGGCAGA	experimental	LINC01160	ENSG00000231346.5_1	LINC01160-003	ENST00000453988.1_1	NC_000001.11:-:111608722	chr1	111608722	-	annotation	770	878	0	1050	1181	675	5.675004796887972	6.1141227087733805	0.0068444137181981855	7.4570628211778605	5.51726764741467	6.859596540043857	filter not met	-5.53549899305282	1.80694032836984	-0.0896025652244012	0.200233811299746
GACTGGGCAGCCAGGCAGAG	experimental	LINC01160	ENSG00000231346.5_1	LINC01160-003	ENST00000453988.1_1	NC_000001.11:-:111608722	chr1	111608722	-	annotation	56	35	0	0	53	15	0.4195528838166205	0.25040775599071863	0.0068444137181981855	0.007095207251358574	0.2520579128260509	0.16235731455725108	filter not met	-7.095534399678611	1.8671959459070802	0.6801383076685971	0.136418293677804
GCCACCCCGTCTGGGAAGTG	experimental	LINC01160	ENSG00000231346.5_1	LINC01160-003	ENST00000453988.1_1	NC_000001.11:-:111608722	chr1	111608722	-	annotation	68	4	0	0	0	16	0.5078798067253827	0.034778854998710924	0.0068444137181981855	0.007095207251358574	0.0046677391264083505	0.17250464671707927	filter not met	-3.3854941052372403	1.8772676812665599	3.0393307556641096	0.0841452749599884
CTGGCGGATCACTCGCGGCT	experimental	LINC01160	ENSG00000231346.5_1	LINC01160-003	ENST00000453988.1_1	NC_000001.11:-:111608722	chr1	111608722	-	annotation	1372	772	1165	1290	2274	432	10.106072096144207	5.376810982800709	7.980586395419081	9.159912561503916	10.619106512578998	4.393794825205608	filter met	0.47890164214347497	0.734647610286266	0.0790957483302429	0.191667253319485
AGGATTTCACTCTAGGAGTG	experimental	FAM212B-AS1	ENSG00000227811.2_1	['FAM212B-AS1-001', 'FAM212B-AS1-002']	['ENST00000430373.1_1', 'ENST00000524935.1_1']	NC_000001.11:+:111739829	chr1	111739829	+	FANTOM CAT assignment	816	849	1777	209	1006	618	6.013591334704894	5.912405349780857	12.169367590956373	1.4899935227853005	4.700413300293207	6.2811986069336525	filter met	-0.195773575025793	1.1278953171328001	0.10785791695660099	0.206672776953881
GGCTGCGAGGATTTCACTCT	experimental	FAM212B-AS1	ENSG00000227811.2_1	['FAM212B-AS1-001', 'FAM212B-AS1-002']	['ENST00000430373.1_1', 'ENST00000524935.1_1']	NC_000001.11:+:111739829	chr1	111739829	+	FANTOM CAT assignment	2296	2072	1371	0	3362	1361	16.9072451601189	14.419313282465547	9.390535621367908	0.007095207251358574	15.697606682111282	13.820666401686001	filter not met	-7.076596653386179	1.90253532911993	0.0571691259049724	0.146263398555425
ATTTCACTCTAGGAGTGAGG	experimental	FAM212B-AS1	ENSG00000227811.2_1	['FAM212B-AS1-001', 'FAM212B-AS1-002']	['ENST00000430373.1_1', 'ENST00000524935.1_1']	NC_000001.11:+:111739829	chr1	111739829	+	FANTOM CAT assignment	23	78	0	218	12	23	0.1766538458175244	0.5495059089796326	0.0068444137181981855	1.5538503880475274	0.06068060864330856	0.24353597183587666	filter not met	-1.22545380801235	1.87818531459261	1.3764930927897299	0.132751024387114
TTTCACTCTAGGAGTGAGGC	experimental	FAM212B-AS1	ENSG00000227811.2_1	['FAM212B-AS1-001', 'FAM212B-AS1-002']	['ENST00000430373.1_1', 'ENST00000524935.1_1']	NC_000001.11:+:111739829	chr1	111739829	+	FANTOM CAT assignment	1776	1648	4002	2570	1644	1161	13.07974516740587	11.47006637857486	27.39818811394733	18.24177784324289	7.678430862941736	11.791199969720363	filter met	1.38878850692974	0.507229436336593	0.338412361240352	0.189567411306786
CCCCGAAGAGGACCCTGGGA	experimental	FAM212B-AS1	ENSG00000227811.2_1	['FAM212B-AS1-001', 'FAM212B-AS1-002']	['ENST00000430373.1_1', 'ENST00000524935.1_1']	NC_000001.11:+:111739829	chr1	111739829	+	FANTOM CAT assignment	166	27	0	0	65	1	1.2292163438136072	0.19476158799278115	0.0068444137181981855	0.007095207251358574	0.3080707823429511	0.020294664319656385	filter not met	-5.7374122199620095	1.88375628975924	2.84362231573318	0.161322487831651
AGGCGGGAGCCACCTTCCCA	experimental	FAM212B-AS1	ENSG00000227811.2_1	['FAM212B-AS1-001', 'FAM212B-AS1-002']	['ENST00000430373.1_1', 'ENST00000524935.1_1']	NC_000001.11:+:111739829	chr1	111739829	+	FANTOM CAT assignment	487	444	2	2	15	90	3.5919615316229967	3.095318094885272	0.020533241154594557	0.02128562175407572	0.07468382602253361	0.9234072265443656	filter not met	-4.046721476922549	1.6347895704075	3.6069068133230497	0.22370495198861104
CGAAGAGGACCCTGGGAAGG	experimental	FAM212B-AS1	ENSG00000227811.2_1	['FAM212B-AS1-001', 'FAM212B-AS1-002']	['ENST00000430373.1_1', 'ENST00000524935.1_1']	NC_000001.11:+:111739829	chr1	111739829	+	FANTOM CAT assignment	903	743	28	474	907	417	6.653961525793419	5.175093623808187	0.19848799782774731	3.3702234443953216	4.238307126778782	4.2415848428081855	filter not met	-2.2337186335912	1.43599137114554	0.44413481330010995	0.210956371026315
CCCGCGAGGGCAGGGCTGCG	experimental	FAM212B-AS1	ENSG00000227811.2_1	['FAM212B-AS1-001', 'FAM212B-AS1-002']	['ENST00000430373.1_1', 'ENST00000524935.1_1']	NC_000001.11:+:111739829	chr1	111739829	+	FANTOM CAT assignment	1370	1567	2747	1671	1350	913	10.091350942326079	10.906648927595745	18.808448897608613	11.863186524271534	6.306115559777682	9.274661594082971	filter met	1.12236926303123	0.5752712448722571	0.42976217532665795	0.18395126868249104
TCTGCTCCGCCCGCGAGGGC	experimental	FAM212B-AS1	ENSG00000227811.2_1	['FAM212B-AS1-001', 'FAM212B-AS1-002']	['ENST00000430373.1_1', 'ENST00000524935.1_1']	NC_000001.11:+:111739829	chr1	111739829	+	FANTOM CAT assignment	2070	2327	2107	2330	3316	1606	15.243754778670542	16.193034887399804	14.428024117961774	16.53892810291683	15.482890682296498	16.306762780843908	filter met	0.114591956423866	0.333389696042737	-0.0435603846003229	0.143948843665673
CTGCTCCGCCCGCGAGGGCA	experimental	FAM212B-AS1	ENSG00000227811.2_1	['FAM212B-AS1-001', 'FAM212B-AS1-002']	['ENST00000430373.1_1', 'ENST00000524935.1_1']	NC_000001.11:+:111739829	chr1	111739829	+	FANTOM CAT assignment	853	1178	0	98	2258	667	6.285932680340244	8.200854008696036	0.0068444137181981855	0.7024255178844987	10.544422686556464	6.778417882765233	filter not met	-7.6478592162997	1.75687953716129	-0.26548357057174204	0.21005321453390197
AAGTGGCTTGGAGTAAAACT	experimental	RP4-671G15.2	ENSG00000273483.1_1	RP4-671G15.2-001	ENST00000608357.1_1	NC_000001.11:-:112518517	chr1	112518517	-	FANTOM CAT assignment	760	706	1365	74	1304	477	5.601399027797336	4.917730096817723	9.349469139058721	0.5321405438518929	6.091399559962897	4.850424772397877	filter not met	-1.13212843305794	1.23425963354577	-0.078450954274179	0.205845840815325
ACTGGGCACAGAAAAAGGGT	experimental	RP4-671G15.2	ENSG00000273483.1_1	RP4-671G15.2-001	ENST00000608357.1_1	NC_000001.11:-:112518517	chr1	112518517	-	FANTOM CAT assignment	36	88	0	0	37	12	0.2723413456353501	0.6190636189770544	0.0068444137181981855	0.007095207251358574	0.17737408680351732	0.13191531807776652	filter not met	-6.67140601393539	1.84814599789965	1.4388970476452698	0.14105586942225798
TAAAACTGGGCACAGAAAAA	experimental	RP4-671G15.2	ENSG00000273483.1_1	RP4-671G15.2-001	ENST00000608357.1_1	NC_000001.11:-:112518517	chr1	112518517	-	FANTOM CAT assignment	435	406	1869	953	1190	393	3.2092115323516937	2.8309987968950687	12.799053653030604	6.768827717796078	5.559277299552345	3.998048870972308	filter not met	1.138628769288	0.6111742533034711	-0.675015453608321	0.22180339046424802
AACTGGGCACAGAAAAAGGG	experimental	RP4-671G15.2	ENSG00000273483.1_1	RP4-671G15.2-001	ENST00000608357.1_1	NC_000001.11:-:112518517	chr1	112518517	-	FANTOM CAT assignment	279	289	0	0	680	115	2.060961534537785	2.017173589925233	0.0068444137181981855	0.007095207251358574	3.1787303450840865	1.1770905305400703	filter not met	-10.431549350371599	1.8859530831120102	0.0407263734900821	0.24160491774838
CTGGGCACAGAAAAAGGGTG	experimental	RP4-671G15.2	ENSG00000273483.1_1	RP4-671G15.2-001	ENST00000608357.1_1	NC_000001.11:-:112518517	chr1	112518517	-	FANTOM CAT assignment	1443	1436	1171	1082	1659	926	10.62867305668772	9.995442926629519	8.021652877728274	7.6841094532213345	7.74844694983786	9.406576912160734	filter met	0.0345409495586288	0.553318294726426	0.245731145145603	0.179898052383238
GACTACTTTCTTCATTAATT	experimental	RP4-671G15.2	ENSG00000273483.1_1	RP4-671G15.2-001	ENST00000608357.1_1	NC_000001.11:-:112518517	chr1	112518517	-	FANTOM CAT assignment	648	476	218	7	679	381	4.777014413982223	3.3179027668770216	1.4989266042854024	0.056761658010868576	3.1740626059576784	3.8762808850543697	filter not met	-3.49578190944877	1.58292048500701	0.15873463252300402	0.22917701478074398
GTAAAACTGGGCACAGAAAA	experimental	RP4-671G15.2	ENSG00000273483.1_1	RP4-671G15.2-001	ENST00000608357.1_1	NC_000001.11:-:112518517	chr1	112518517	-	FANTOM CAT assignment	1855	1299	2426	1567	3181	948	13.661230743221886	9.04250229966484	16.611392094066993	11.125284970130243	14.852745900231369	9.629818219676958	filter met	0.340349301144915	0.37277239521890604	-0.133173220404277	0.161075790325569
CAAGTGGCTTGGAGTAAAAC	experimental	RP4-671G15.2	ENSG00000273483.1_1	RP4-671G15.2-001	ENST00000608357.1_1	NC_000001.11:-:112518517	chr1	112518517	-	FANTOM CAT assignment	1864	1644	1	1955	1944	1272	13.727475935403461	11.442243294575894	0.013688827436396371	13.878225383657368	9.078752600864242	12.917553839461288	filter not met	-4.711005363467231	1.58077212068202	0.184984108613347	0.18505788295274
AGTAGTCTGTATACTTTGTA	experimental	RP4-671G15.2	ENSG00000273483.1_1	RP4-671G15.2-001	ENST00000608357.1_1	NC_000001.11:-:112518517	chr1	112518517	-	FANTOM CAT assignment	625	420	487	276	457	174	4.607721145073762	2.9283795908914594	3.3400738944807142	1.965372408626325	2.1378245198950245	1.775783127969934	filter not met	0.552365109617776	1.2071888312938401	0.8934369063284251	0.23387419365590803
TCATTCCTGGAAGAGTCAAG	experimental	RP4-671G15.2	ENSG00000273483.1_1	RP4-671G15.2-001	ENST00000608357.1_1	NC_000001.11:-:112518517	chr1	112518517	-	FANTOM CAT assignment	1192	1499	2578	1631	2234	917	8.781168252512776	10.433656499613276	17.651742979233113	11.579378234217193	10.432396947522662	9.315250922722283	filter met	0.692598233653033	0.423532756764699	-0.0708167414863455	0.17990179790349498
AGCAAGCCAGACTCTCCAGT	experimental	RP11-426L16.3	ENSG00000225075.1_1	RP11-426L16.3-001	ENST00000421943.1_1	NC_000001.11:-:112696962	chr1	112696962	-	FANTOM CAT assignment	2112	2670	2902	3473	3817	1604	15.552899008851213	18.578864340311373	19.86933302392933	24.648749991219677	17.821427984627082	16.28646811652425	filter met	0.532617937422245	0.33345913049693	-0.0313686228503203	0.150532431180768
CAGCAAGCCAGACTCTCCAG	experimental	RP11-426L16.3	ENSG00000225075.1_1	RP11-426L16.3-001	ENST00000421943.1_1	NC_000001.11:-:112696962	chr1	112696962	-	FANTOM CAT assignment	1279	913	2246	1100	982	612	9.421538443601301	6.357574693764357	15.379397624791322	7.811823183745787	4.588387561259408	6.220314613974682	filter met	1.1938616665238602	0.697264557799931	0.510802171096873	0.215396851292669
GCAAGCCAGACTCTCCAGTG	experimental	RP11-426L16.3	ENSG00000225075.1_1	RP11-426L16.3-001	ENST00000421943.1_1	NC_000001.11:-:112696962	chr1	112696962	-	FANTOM CAT assignment	1563	1119	4114	542	1214	829	11.511942285775339	7.790463519711245	28.16476245038553	3.8526975374877055	5.671303038586147	8.4222856926574	filter met	0.748928385744886	0.948589937285072	0.42983259232377397	0.211868818009337
ATCCTGCATGCAGACCCCAC	experimental	RP11-426L16.3	ENSG00000225075.1_1	RP11-426L16.3-001	ENST00000421943.1_1	NC_000001.11:-:112696962	chr1	112696962	-	FANTOM CAT assignment	220	114	0	0	192	9	1.6266874969030374	0.7999136649703512	0.0068444137181981855	0.007095207251358574	0.9008736513968116	0.10147332159828193	filter not met	-7.84139640846679	1.9026633740299	1.88767176422872	0.202632902310298
CTCCAGTGGGGTCTGCATGC	experimental	RP11-426L16.3	ENSG00000225075.1_1	RP11-426L16.3-001	ENST00000421943.1_1	NC_000001.11:-:112696962	chr1	112696962	-	FANTOM CAT assignment	680	1348	876	1715	766	772	5.012552875072255	9.383335078652204	6.002550830859808	12.17537564333131	3.5801559099552045	7.843887759547193	filter met	0.8458876230030641	0.5826769587456669	0.34438140906155296	0.197298869766483
GCAGACCCCACTGGAGAGTC	experimental	RP11-426L16.3	ENSG00000225075.1_1	RP11-426L16.3-001	ENST00000421943.1_1	NC_000001.11:-:112696962	chr1	112696962	-	FANTOM CAT assignment	1873	1823	0	999	3544	984	13.79372112758503	12.687326303529744	0.0068444137181981855	7.095207251358572	16.547135203117598	9.995122177430769	filter not met	-6.48139010572559	1.7427698876369098	0.0108072904557055	0.172755699313436
TGAAAGCATAGGATATGGCA	experimental	RP11-426L16.3	ENSG00000225075.1_1	RP11-426L16.3-001	ENST00000421943.1_1	NC_000001.11:-:112696962	chr1	112696962	-	FANTOM CAT assignment	1859	2038	1730	1004	2540	1065	13.690673050858145	14.182817068474314	11.847680146201055	7.130683287615366	11.860725120203616	10.817056082376855	filter met	-0.14562866643437802	0.496142900857431	0.27115108150497896	0.159000605867034
GGATGTGAAAGCATAGGATA	experimental	RP11-426L16.3	ENSG00000225075.1_1	RP11-426L16.3-001	ENST00000421943.1_1	NC_000001.11:-:112696962	chr1	112696962	-	FANTOM CAT assignment	860	776	0	413	1135	347	6.337456718703687	5.4046340667996775	0.0068444137181981855	2.937415802062449	5.302551647599887	3.5312715916202118	filter not met	-5.871221184479751	1.86377331314671	0.40681015839703905	0.21054017710993397
GTGAAAGCATAGGATATGGC	experimental	RP11-426L16.3	ENSG00000225075.1_1	RP11-426L16.3-001	ENST00000421943.1_1	NC_000001.11:-:112696962	chr1	112696962	-	FANTOM CAT assignment	1198	979	1285	2440	2179	845	8.82533171396716	6.816655579747341	8.801916041602865	17.319400900566276	10.175671295570202	8.584643007214652	filter met	0.5570426919080871	0.58641164734475	-0.295827294923919	0.180208685110814
CATGCAGGATGTGAAAGCAT	experimental	RP11-426L16.3	ENSG00000225075.1_1	RP11-426L16.3-001	ENST00000421943.1_1	NC_000001.11:-:112696962	chr1	112696962	-	FANTOM CAT assignment	1056	1085	889	57	1747	506	7.780129792880138	7.553967305720012	6.091528209196384	0.4115220205787972	8.159207992961798	5.144697405032893	filter not met	-1.88183908392008	1.1902316903335601	0.212684985260857	0.20153804618725799
AGGGAAGCTCTACGTCTTGG	experimental	LINC01356	ENSG00000215866.7_1	LINC01356-003	ENST00000449572.2_1	NC_000001.11:-:112849788	chr1	112849788	-	FANTOM CAT assignment	808	1237	0	294	1349	874	5.9547067194323855	8.611244497680824	0.0068444137181981855	2.093086139150779	6.301447820651274	8.87891563984967	filter not met	-6.8171835376109895	1.82333867410444	-0.090263209885987	0.187790787984324
TCTGCGCTCTCGGCACCATG	experimental	LINC01356	ENSG00000215866.7_1	LINC01356-003	ENST00000449572.2_1	NC_000001.11:-:112849788	chr1	112849788	-	FANTOM CAT assignment	2481	3010	2776	2398	3620	1630	18.26895188829565	20.943826480223716	19.006936895436358	17.021402196009213	16.901883376724633	16.550298752679783	filter met	0.260487681875084	0.31193245918368395	0.198141729987375	0.14092267274729098
TCTACGTCTTGGGGGCCGCA	experimental	LINC01356	ENSG00000215866.7_1	LINC01356-003	ENST00000449572.2_1	NC_000001.11:-:112849788	chr1	112849788	-	FANTOM CAT assignment	1862	2510	3033	1465	2626	1683	13.71275478158533	17.465940980352627	20.76595122101329	10.401573830491667	12.262150685074735	17.08810735715068	filter met	0.17785577371057998	0.5752366745820929	0.0693018345148407	0.147508377591358
CAGGGAAGCTCTACGTCTTG	experimental	LINC01356	ENSG00000215866.7_1	LINC01356-003	ENST00000449572.2_1	NC_000001.11:-:112849788	chr1	112849788	-	FANTOM CAT assignment	1455	1803	292	1279	3677	1008	10.716999979596482	12.548210883534901	2.0054132194320684	9.081865281738976	17.167944506929913	10.238658149266648	filter met	-1.48091838991773	0.92555704221169	-0.223015007857034	0.191716309901435
CGTGGCACGGAGAGGCGGGG	experimental	LINC01356	ENSG00000215866.7_1	LINC01356-003	ENST00000449572.2_1	NC_000001.11:-:112849788	chr1	112849788	-	FANTOM CAT assignment	18	0	0	0	0	0	0.1398509612722068	0.006955770999742185	0.0068444137181981855	0.007095207251358574	0.0046677391264083505	0.010147332159828193	filter not met			3.65226553306583	0.0500903423489392
GTGGCACGGAGAGGCGGGGC	experimental	LINC01356	ENSG00000215866.7_1	LINC01356-003	ENST00000449572.2_1	NC_000001.11:-:112849788	chr1	112849788	-	FANTOM CAT assignment	218	76	0	0	147	1	1.6119663430849098	0.5355943669801482	0.0068444137181981855	0.007095207251358574	0.6908253907084358	0.020294664319656385	filter not met	-6.611128617339309	1.90260708488846	2.97254834015526	0.174568132824025
AGCGCGTGCGTGGCACGGAG	experimental	LINC01356	ENSG00000215866.7_1	LINC01356-003	ENST00000449572.2_1	NC_000001.11:-:112849788	chr1	112849788	-	FANTOM CAT assignment	2098	2497	2616	1353	2973	1921	15.449850932124322	17.375515957355972	17.91183070052465	9.606910618339507	13.881856161938432	19.50317241118979	filter met	-0.17117180959356	0.558540955005981	-0.0330692851239332	0.14862290016928698
GTGCGTGGCACGGAGAGGCG	experimental	LINC01356	ENSG00000215866.7_1	LINC01356-003	ENST00000449572.2_1	NC_000001.11:-:112849788	chr1	112849788	-	FANTOM CAT assignment	394	304	0	799	796	262	2.9074278790800894	2.121510154921366	0.0068444137181981855	5.676165801086857	3.720188083747455	2.668748358034815	filter not met	-4.944498550747	1.8705346109864098	-0.371341779699256	0.23269737911812802
GCGGGTCTGGTCTGCGCTCT	experimental	LINC01356	ENSG00000215866.7_1	LINC01356-003	ENST00000449572.2_1	NC_000001.11:-:112849788	chr1	112849788	-	FANTOM CAT assignment	1933	2538	1391	2615	3773	1819	14.23535574212884	17.660702568345407	9.527423895731873	18.561062169554024	17.616047463065115	18.468144530887308	filter met	-0.28453494993253003	0.4547967314693	-0.213670974704113	0.144673217915012
GCGTGCGTGGCACGGAGAGG	experimental	LINC01356	ENSG00000215866.7_1	LINC01356-003	ENST00000449572.2_1	NC_000001.11:-:112849788	chr1	112849788	-	FANTOM CAT assignment	456	610	139	824	231	320	3.3637836474420277	4.249976080842473	0.958217920547746	5.853545982370823	1.082915477326737	3.2572936233048497	filter not met	0.490338826115354	1.16397001665328	0.9817003446167091	0.23907236822575603
GACGTAGAGCTTCCCTGCCT	experimental	LINC01356	ENSG00000215866.7_1	LINC01356-002	ENST00000433505.5_1	NC_000001.11:-:112849805	chr1	112849805	-	closest CAGE	1241	1688	869	1132	1549	739	9.141836521056886	11.748297218564547	5.954639934832421	8.038869815789264	7.234995645932942	7.509025798272862	filter met	0.0639213982000276	0.621664839027585	0.46397562431484796	0.18174779155949203
GCAGGGAAGCTCTACGTCTT	experimental	LINC01356	ENSG00000215866.7_1	LINC01356-002	ENST00000433505.5_1	NC_000001.11:-:112849805	chr1	112849805	-	closest CAGE	1445	1334	0	217	2315	1463	10.643394210505843	9.285954284655817	0.0068444137181981855	1.5467551807961688	10.810483816761739	14.855694281988475	filter not met	-7.511121894098199	1.67844196492587	-0.376583261249387	0.181273843681072
GGCAGGGAAGCTCTACGTCT	experimental	LINC01356	ENSG00000215866.7_1	LINC01356-002	ENST00000433505.5_1	NC_000001.11:-:112849805	chr1	112849805	-	closest CAGE	1773	2735	72	770	3950	1851	13.057663436678679	19.030989455294613	0.4996422014284676	5.47040479079746	18.442237288439394	18.79285916000181	filter not met	-3.3396083613317797	0.9757216393247908	-0.267697892756038	0.156335959160798
CCAGCGGTCCCTTCAAACCG	experimental	LINC01356	ENSG00000215866.7_1	LINC01356-002	ENST00000433505.5_1	NC_000001.11:-:112849805	chr1	112849805	-	closest CAGE	1715	1617	3605	1622	2808	1432	12.630749975952995	11.254437477582853	24.680955867822647	11.515521368954964	13.111679206081055	14.5411269850338	filter met	0.444242165704747	0.521311071991825	-0.23823951972018698	0.161310529381542
GGTCCCTTCAAACCGAGGCA	experimental	LINC01356	ENSG00000215866.7_1	LINC01356-002	ENST00000433505.5_1	NC_000001.11:-:112849805	chr1	112849805	-	closest CAGE	1212	1461	15	845	2931	881	8.928379790694047	10.169337201623073	0.10951061949117097	6.002545334649353	13.685811118629283	8.949946964968467	filter not met	-3.6361936241985897	1.39691268693642	-0.24562899922735698	0.191768336525617
CTCGGTTTGAAGGGACCGCT	experimental	LINC01356	ENSG00000215866.7_1	LINC01356-002	ENST00000433505.5_1	NC_000001.11:-:112849805	chr1	112849805	-	closest CAGE	30	13	0	0	0	0	0.22817788418096904	0.09738079399639056	0.0068444137181981855	0.007095207251358574	0.0046677391264083505	0.010147332159828193	filter not met			6.8775001457688	0.0562699781080598
CGCGTAATCAGGCAGCCCAG	experimental	LINC01356	ENSG00000215866.7_1	LINC01356-002	ENST00000433505.5_1	NC_000001.11:-:112849805	chr1	112849805	-	closest CAGE	832	1309	5	3083	1769	937	6.13136056524991	9.112060009662262	0.04106648230918911	21.88161916318984	8.26189825374278	9.518197565918847	filter not met	-3.13264015564946	1.4943646108155	-0.274192952502267	0.187144018291996
CTTCCCTGCCTCGGTTTGAA	experimental	LINC01356	ENSG00000215866.7_1	LINC01356-002	ENST00000433505.5_1	NC_000001.11:-:112849805	chr1	112849805	-	closest CAGE	2553	2528	4927	956	4655	1739	18.798913425748218	17.591144858347985	33.729270803280656	6.790113339550153	21.73299337255728	17.656357958101054	filter met	-0.21583860660700002	0.634619007888777	-0.135388142356891	0.138072067595347
CGGTCCCTTCAAACCGAGGC	experimental	LINC01356	ENSG00000215866.7_1	LINC01356-002	ENST00000433505.5_1	NC_000001.11:-:112849805	chr1	112849805	-	closest CAGE	1374	2232	2250	1090	1919	2084	10.120793249962336	15.532236642424298	15.406775279664116	7.740871111232202	8.962059122704032	21.157187553241783	filter met	-0.178964982407521	0.7369354037449641	-0.163892165470201	0.17067566897130299
GCTTCCCTGCCTCGGTTTGA	experimental	LINC01356	ENSG00000215866.7_1	LINC01356-002	ENST00000433505.5_1	NC_000001.11:-:112849805	chr1	112849805	-	closest CAGE	1357	1239	4254	539	2863	823	9.995663442508256	8.625156039680308	29.12298037093328	3.831411915733629	13.368404858033516	8.361401699698431	filter met	0.156122920053355	0.732439312458904	-0.216999093694482	0.179972200223814
GGAGAACCAGTCTGTGCGCG	experimental	RP3-522D1.1	ENSG00000224167.1_1	['RP3-522D1.1-002', 'RP3-522D1.1-001']	['ENST00000456651.1_1', 'ENST00000422022.1_1']	NC_000001.11:+:112849865	chr1	112849865	+	FANTOM CAT assignment	873	701	263	79	695	414	6.433144218521512	4.882951241819013	1.8069252216043208	0.5676165801086859	3.248746431980212	4.2111428463287	filter not met	-1.7203302951186001	1.30437883480361	0.5757791476497149	0.221539231804474
AAGCGCGTGGAAAGCTTGGT	experimental	RP3-522D1.1	ENSG00000224167.1_1	['RP3-522D1.1-002', 'RP3-522D1.1-001']	['ENST00000456651.1_1', 'ENST00000422022.1_1']	NC_000001.11:+:112849865	chr1	112849865	+	FANTOM CAT assignment	410	652	1	430	776	536	3.0251971096251054	4.542118462831646	0.013688827436396371	3.0580343253355444	3.626833301219288	5.44911736982774	filter not met	-4.58121684557479	1.6909270795627298	-0.28999947419148603	0.21743627241476501
GCGCGTGGAAAGCTTGGTCG	experimental	RP3-522D1.1	ENSG00000224167.1_1	['RP3-522D1.1-002', 'RP3-522D1.1-001']	['ENST00000456651.1_1', 'ENST00000422022.1_1']	NC_000001.11:+:112849865	chr1	112849865	+	FANTOM CAT assignment	503	514	1	261	1041	443	3.7097307621680127	3.582222064867225	0.013688827436396371	1.858944299855946	4.8637841697175	4.505415478963719	filter not met	-5.021599876981	1.7024412653671002	-0.388780835952034	0.217495102388838
AAACAAGCGCGTGGAAAGCT	experimental	RP3-522D1.1	ENSG00000224167.1_1	['RP3-522D1.1-002', 'RP3-522D1.1-001']	['ENST00000456651.1_1', 'ENST00000422022.1_1']	NC_000001.11:+:112849865	chr1	112849865	+	FANTOM CAT assignment	300	504	100	1555	469	412	2.2155336496281186	3.5126643548698038	0.6912857855380167	11.040142483113938	2.1938373894119243	4.190848182009043	filter not met	0.0203608662512524	1.18963968874585	-0.14859184400399403	0.23118402325350798
TCACAGCCGCGCGCACAGAC	experimental	RP3-522D1.1	ENSG00000224167.1_1	['RP3-522D1.1-002', 'RP3-522D1.1-001']	['ENST00000456651.1_1', 'ENST00000422022.1_1']	NC_000001.11:+:112849865	chr1	112849865	+	FANTOM CAT assignment	2190	3099	2495	2624	3755	2153	16.127024007758166	21.562890099200768	17.08365664062267	18.62491903481625	17.532028158789768	21.857353472269924	filter met	0.0212874554015503	0.30401329067634697	-0.097402531790467	0.134516671047532
AGCGCGTGGAAAGCTTGGTC	experimental	RP3-522D1.1	ENSG00000224167.1_1	['RP3-522D1.1-002', 'RP3-522D1.1-001']	['ENST00000456651.1_1', 'ENST00000422022.1_1']	NC_000001.11:+:112849865	chr1	112849865	+	FANTOM CAT assignment	629	1099	695	945	1151	1243	4.6371634527100145	7.651348099716404	4.763711947865937	6.71206605978521	5.377235473622418	12.623281206826274	filter not met	-0.388431921972579	0.654330756867122	-0.49742451747401095	0.195172874317673
TGCTGCCCGAAACAAGCGCG	experimental	RP3-522D1.1	ENSG00000224167.1_1	['RP3-522D1.1-002', 'RP3-522D1.1-001']	['ENST00000456651.1_1', 'ENST00000422022.1_1']	NC_000001.11:+:112849865	chr1	112849865	+	FANTOM CAT assignment	775	614	970	1573	1320	401	5.711807681433289	4.277799164841444	6.645925720370437	11.167856213638391	6.166083385985432	4.079227528250934	filter not met	0.9363248098371241	0.761620984024807	-0.049206221719359004	0.20917618045599598
GCGCTTGTTTCGGGCAGCAG	experimental	RP3-522D1.1	ENSG00000224167.1_1	['RP3-522D1.1-002', 'RP3-522D1.1-001']	['ENST00000456651.1_1', 'ENST00000422022.1_1']	NC_000001.11:+:112849865	chr1	112849865	+	FANTOM CAT assignment	1715	1618	0	1572	3355	1147	12.630749975952995	11.261393248582596	0.0068444137181981855	11.160761006387037	15.664932508226425	11.649137319482767	filter not met	-6.866919156817531	1.89838664942535	-0.20823739687152198	0.160301556502493
GCTTTCCACGCGCTTGTTTC	experimental	RP3-522D1.1	ENSG00000224167.1_1	['RP3-522D1.1-002', 'RP3-522D1.1-001']	['ENST00000456651.1_1', 'ENST00000422022.1_1']	NC_000001.11:+:112849865	chr1	112849865	+	FANTOM CAT assignment	1619	1442	3124	2223	2928	1369	11.9241345926829	10.037177552627972	21.388792869369322	15.779740927021466	13.671807901250059	13.901845058964627	filter met	0.5702487793736739	0.36696537862682593	-0.36010663016525	0.16212287843544199
AGCTTTCCACGCGCTTGTTT	experimental	RP3-522D1.1	ENSG00000224167.1_1	['RP3-522D1.1-002', 'RP3-522D1.1-001']	['ENST00000456651.1_1', 'ENST00000422022.1_1']	NC_000001.11:+:112849865	chr1	112849865	+	FANTOM CAT assignment	2222	2421	536	603	2862	1662	16.362562468848196	16.846877361375572	3.675450166672425	4.285505179820578	13.363737118907109	16.875013381794286	filter met	-1.76632812630766	0.48695357376523296	0.11822792768333802	0.149718764395678
AGTAATAGAACCGACCTCGT	experimental	LINC01356	ENSG00000215866.7_1	LINC01356-001	ENST00000401018.5_1	NC_000001.11:-:112850383	chr1	112850383	-	closest CAGE	901	864	234	536	1712	509	6.639240371975293	6.016741914776991	1.6084372237765734	3.8101262939795535	7.995837123537504	5.175139401512379	filter met	-1.2245653331831001	1.04409538743352	-0.0551183925637019	0.20242344865242
TCTGTGGTGGCAAGTTGCAT	experimental	LINC01356	ENSG00000215866.7_1	LINC01356-001	ENST00000401018.5_1	NC_000001.11:-:112850383	chr1	112850383	-	closest CAGE	717	1465	1372	1129	1144	805	5.2848942207076055	10.197160285622042	9.397380035086107	8.017584194035187	5.3445612997375616	8.178749720821523	filter met	0.5487125437818571	0.640524324714897	0.124311310601638	0.193182072458446
GACCTCCCGATGAGCCTACG	experimental	LINC01356	ENSG00000215866.7_1	LINC01356-001	ENST00000401018.5_1	NC_000001.11:-:112850383	chr1	112850383	-	closest CAGE	2643	2204	1705	2777	4124	1725	19.461365347563934	15.337475054431517	11.6765698032461	19.71048574427412	19.25442389643445	17.514295307863463	filter met	-0.12042322406647502	0.44404579671090605	-0.114375785162313	0.14068908226901503
GACCTCGTAGGCTCATCGGG	experimental	LINC01356	ENSG00000215866.7_1	LINC01356-001	ENST00000401018.5_1	NC_000001.11:-:112850383	chr1	112850383	-	closest CAGE	744	476	1	470	475	367	5.48362979725232	3.3179027668770216	0.013688827436396371	3.341842615389888	2.2218438241703744	3.7342182348167747	filter not met	-3.9046870541162204	1.7231278882627699	0.543344282171285	0.23781144804004897
GCTCATCGGGAGGTCCTGAT	experimental	LINC01356	ENSG00000215866.7_1	LINC01356-001	ENST00000401018.5_1	NC_000001.11:-:112850383	chr1	112850383	-	closest CAGE	786	1110	1002	142	1268	845	5.792774027432988	7.727861580713568	6.864946959352778	1.014614636944276	5.923360951412196	8.584643007214652	filter met	-1.28017524618696	1.15142498987581	-0.11930360456317199	0.191497461732594
TCCCGATGAGCCTACGAGGT	experimental	LINC01356	ENSG00000215866.7_1	LINC01356-001	ENST00000401018.5_1	NC_000001.11:-:112850383	chr1	112850383	-	closest CAGE	1833	1451	0	1558	1871	839	13.49929805122249	10.099779491625652	0.0068444137181981855	11.061428104868014	8.738007644636433	8.523759014255683	filter not met	-5.636077388822451	1.7677600951854	0.411034551625961	0.176292939755993
AACCGACCTCGTAGGCTCAT	experimental	LINC01356	ENSG00000215866.7_1	LINC01356-001	ENST00000401018.5_1	NC_000001.11:-:112850383	chr1	112850383	-	closest CAGE	905	967	28	2099	1602	690	6.668682679611546	6.733186327750434	0.19848799782774731	14.899935227853005	7.4823858196325865	7.011806522441281	filter not met	-1.93003806796704	1.37316930544881	-0.139978995702287	0.19180622781037
CTCTGTGGTGGCAAGTTGCA	experimental	LINC01356	ENSG00000215866.7_1	LINC01356-001	ENST00000401018.5_1	NC_000001.11:-:112850383	chr1	112850383	-	closest CAGE	1407	1567	4815	2873	2510	1278	10.363692287961431	10.906648927595745	32.96269646684246	20.391625640404534	11.720692946411367	12.97843783242026	filter met	1.22827617125888	0.40822136328851394	-0.241421659203265	0.162579000615574
GTTGCATGGGTTCTCCCATC	experimental	LINC01356	ENSG00000215866.7_1	LINC01356-001	ENST00000401018.5_1	NC_000001.11:-:112850383	chr1	112850383	-	closest CAGE	3815	4307	5783	8283	6201	2602	28.087961484986387	29.96546146688933	39.5880889460583	58.776696870254405	28.94931806198459	26.41350561203279	filter met	0.9580074471408141	0.32516311669621994	0.0413391195866423	0.12167581563643401
ACCGACCTCGTAGGCTCATC	experimental	LINC01356	ENSG00000215866.7_1	LINC01356-001	ENST00000401018.5_1	NC_000001.11:-:112850383	chr1	112850383	-	closest CAGE	1591	1670	664	1843	4318	1273	11.718038439229119	11.623093340569188	4.551535122601793	13.083562171505209	20.159965286957664	12.92770117162112	filter met	-0.909941904794652	0.7382298050126779	-0.497659397260354	0.17102904728457702
GATGGTTGTGTCCCGAACGA	experimental	SLC16A1-AS1	ENSG00000226419.7_1	['SLC16A1-AS1-003', 'SLC16A1-AS1-002', 'SLC16A1-AS1-004']	['ENST00000428411.5_1', 'ENST00000420168.1_1', 'ENST00000416193.5_1']	NC_000001.11:+:112956460	chr1	112956460	+	['closest CAGE', 'FANTOM CAT assignment', 'closest CAGE']	1745	1745	2196	1417	2301	1238	12.8515672832249	12.14477616554985	15.037176938881412	10.061003882426457	10.745135468992023	12.572544546027133	filter met	0.23760286036658604	0.489898949479414	0.0777975589386703	0.164627164035562
CTCGTTCGGGACACAACCAT	experimental	SLC16A1-AS1	ENSG00000226419.7_1	['SLC16A1-AS1-003', 'SLC16A1-AS1-002', 'SLC16A1-AS1-004']	['ENST00000428411.5_1', 'ENST00000420168.1_1', 'ENST00000416193.5_1']	NC_000001.11:+:112956460	chr1	112956460	+	['closest CAGE', 'FANTOM CAT assignment', 'closest CAGE']	603	571	0	737	599	407	4.445788453074365	3.978701011852529	0.0068444137181981855	5.236262951502627	2.8006434758450096	4.140111521209904	filter not met	-5.0799946748512195	1.8538948152063701	0.27935234446474605	0.227427830698641
CGATGGTTGTGTCCCGAACG	experimental	SLC16A1-AS1	ENSG00000226419.7_1	['SLC16A1-AS1-003', 'SLC16A1-AS1-002', 'SLC16A1-AS1-004']	['ENST00000428411.5_1', 'ENST00000420168.1_1', 'ENST00000416193.5_1']	NC_000001.11:+:112956460	chr1	112956460	+	['closest CAGE', 'FANTOM CAT assignment', 'closest CAGE']	1257	1772	542	106	1906	874	9.259605751601905	12.33258198254289	3.7165166489816137	0.7591871758953672	8.901378514060726	8.87891563984967	filter not met	-2.25194738198387	1.02768199633905	0.23753495574637498	0.17959107998079601
GTCCCTGTCTGACGAGCTCT	experimental	SLC16A1-AS1	ENSG00000226419.7_1	['SLC16A1-AS1-003', 'SLC16A1-AS1-002', 'SLC16A1-AS1-004']	['ENST00000428411.5_1', 'ENST00000420168.1_1', 'ENST00000416193.5_1']	NC_000001.11:+:112956460	chr1	112956460	+	['closest CAGE', 'FANTOM CAT assignment', 'closest CAGE']	1271	1172	0	1180	2393	1113	9.362653828328794	8.159119382697583	0.0068444137181981855	8.379439763854474	11.174567468621593	11.304128026048607	filter not met	-6.17384991345155	1.7418010000772102	-0.38955358381899996	0.17283200836946302
AAACTGAGGGGTGAGACCGA	experimental	SLC16A1-AS1	ENSG00000226419.7_1	['SLC16A1-AS1-003', 'SLC16A1-AS1-002', 'SLC16A1-AS1-004']	['ENST00000428411.5_1', 'ENST00000420168.1_1', 'ENST00000416193.5_1']	NC_000001.11:+:112956460	chr1	112956460	+	['closest CAGE', 'FANTOM CAT assignment', 'closest CAGE']	1162	667	0	281	802	371	8.56035094524087	4.646455027827779	0.0068444137181981855	2.0008484448831174	3.7481945185059056	3.7748075634560876	filter not met	-5.9698323510823394	1.86370538584139	0.7243841677698148	0.22075799567936602
CTAGGCAATCTGCCCTCGTT	experimental	SLC16A1-AS1	ENSG00000226419.7_1	['SLC16A1-AS1-003', 'SLC16A1-AS1-002', 'SLC16A1-AS1-004']	['ENST00000428411.5_1', 'ENST00000420168.1_1', 'ENST00000416193.5_1']	NC_000001.11:+:112956460	chr1	112956460	+	['closest CAGE', 'FANTOM CAT assignment', 'closest CAGE']	1193	2115	2228	1401	1726	1388	8.788528829421839	14.718411435454463	15.256198177863753	9.947480566404721	8.061185471307219	14.094644370001363	filter met	0.36462871263631297	0.611249893294243	0.0662033017727102	0.162960738073999
TAGGCAATCTGCCCTCGTTC	experimental	SLC16A1-AS1	ENSG00000226419.7_1	['SLC16A1-AS1-003', 'SLC16A1-AS1-002', 'SLC16A1-AS1-004']	['ENST00000428411.5_1', 'ENST00000420168.1_1', 'ENST00000416193.5_1']	NC_000001.11:+:112956460	chr1	112956460	+	['closest CAGE', 'FANTOM CAT assignment', 'closest CAGE']	828	895	0	1285	1125	672	6.101918257613655	6.232370815768997	0.0068444137181981855	9.124436525247123	5.255874256335803	6.829154543564375	filter not met	-5.3324532220310195	1.8003146674608201	0.015160746907725002	0.20181161846433301
GCTCGTCAGACAGGGACCCA	experimental	SLC16A1-AS1	ENSG00000226419.7_1	['SLC16A1-AS1-003', 'SLC16A1-AS1-002', 'SLC16A1-AS1-004']	['ENST00000428411.5_1', 'ENST00000420168.1_1', 'ENST00000416193.5_1']	NC_000001.11:+:112956460	chr1	112956460	+	['closest CAGE', 'FANTOM CAT assignment', 'closest CAGE']	720	1308	1362	883	1406	612	5.3069759514347945	9.10510423866252	9.328935897904127	6.2721632102009774	6.567508950856547	6.220314613974682	filter met	0.415264396981178	0.634835929248894	0.0931792570485578	0.21053194897607502
GCCCTGCCAGACTCGCCCTT	experimental	SLC16A1-AS1	ENSG00000226419.7_1	['SLC16A1-AS1-003', 'SLC16A1-AS1-002', 'SLC16A1-AS1-004']	['ENST00000428411.5_1', 'ENST00000420168.1_1', 'ENST00000416193.5_1']	NC_000001.11:+:112956460	chr1	112956460	+	['closest CAGE', 'FANTOM CAT assignment', 'closest CAGE']	2495	2808	1095	918	2762	1789	18.37199996502254	19.538760738275798	7.50147743514521	6.520495463998527	12.896963206266275	18.163724566092466	filter met	-0.9750514432571029	0.49365720560884996	0.281305222027923	0.150542752771692
TTTCTCTGGCAGAAACTGAG	experimental	SLC16A1-AS1	ENSG00000226419.7_1	['SLC16A1-AS1-003', 'SLC16A1-AS1-002', 'SLC16A1-AS1-004']	['ENST00000428411.5_1', 'ENST00000420168.1_1', 'ENST00000416193.5_1']	NC_000001.11:+:112956460	chr1	112956460	+	['closest CAGE', 'FANTOM CAT assignment', 'closest CAGE']	488	385	1	0	1290	225	3.59932210853206	2.684927605900483	0.013688827436396371	0.007095207251358574	6.026051212193179	2.293297068121172	filter not met	-10.080702959486999	1.6039280407881698	-0.292783427570084	0.232535844974913
AGGGCAGTGCCCACTTCACA	experimental	SLC16A1-AS1	ENSG00000226419.7_1	SLC16A1-AS1-005	ENST00000627431.2_1	NC_000001.11:+:112957093	chr1	112957093	+	closest CAGE	1652	1830	2656	1177	1748	1099	12.167033630681994	12.736016700527939	18.185607249252573	8.358154142100398	8.163875732088204	11.162065375811013	filter met	0.525345310945909	0.645277211549419	0.35664773664859495	0.17204939528072802
CACAGGGCTGAGGATTAGAG	experimental	SLC16A1-AS1	ENSG00000226419.7_1	SLC16A1-AS1-005	ENST00000627431.2_1	NC_000001.11:+:112957093	chr1	112957093	+	closest CAGE	792	503	50	1401	1215	340	5.8369374888873695	3.505708583870061	0.34906509962810744	9.947480566404721	5.675970777712553	3.4602402665014136	filter not met	-1.1010905364669	1.42130904933056	0.00284960061404879	0.212828425917776
AATCCTCAGCCCTGTGAAGT	experimental	SLC16A1-AS1	ENSG00000226419.7_1	SLC16A1-AS1-005	ENST00000627431.2_1	NC_000001.11:+:112957093	chr1	112957093	+	closest CAGE	916	1421	134	333	1983	1032	6.749649025611245	9.891106361633383	0.9239958519567548	2.369799221953763	9.260794426794169	10.482194121102523	filter not met	-2.58492864434973	0.897832602312143	-0.297664216376701	0.18220563400437198
TAATCCTCAGCCCTGTGAAG	experimental	SLC16A1-AS1	ENSG00000226419.7_1	SLC16A1-AS1-005	ENST00000627431.2_1	NC_000001.11:+:112957093	chr1	112957093	+	closest CAGE	2238	2809	1496	4055	3006	1866	16.480331699393215	19.54571650927554	10.24608733614268	28.778160611510373	14.035891553109908	18.945069142399237	filter met	0.230145287514539	0.46725403634543394	0.11134578153683301	0.14187251685517002
CAGGGCAGTGCCCACTTCAC	experimental	SLC16A1-AS1	ENSG00000226419.7_1	SLC16A1-AS1-005	ENST00000627431.2_1	NC_000001.11:+:112957093	chr1	112957093	+	closest CAGE	1545	1431	549	6012	3424	1010	11.379451901412196	9.960664071630807	3.7644275450090015	42.6634812024191	15.9870065079486	10.258952813586305	filter met	0.14041014528852802	0.9728069214332329	-0.296006312852115	0.17092996783059802
CCCTTATTTACAAAATGTTC	experimental	SLC16A1-AS1	ENSG00000226419.7_1	SLC16A1-AS1-005	ENST00000627431.2_1	NC_000001.11:+:112957093	chr1	112957093	+	closest CAGE	790	804	1164	656	1344	509	5.822216335069243	5.599395654792459	7.973741981700883	4.6615511641425815	6.278109125019232	5.175139401512379	filter met	0.253079935190404	0.7266300827882421	-0.0256636735110298	0.20341309046260897
GTGCCCACTTCACAGGGCTG	experimental	SLC16A1-AS1	ENSG00000226419.7_1	SLC16A1-AS1-005	ENST00000627431.2_1	NC_000001.11:+:112957093	chr1	112957093	+	closest CAGE	2857	2817	1828	1782	5646	2261	21.036528806103533	19.601362677273475	12.518432690584481	12.650754529172337	26.35872284682796	22.953265345531374	filter met	-0.8120043046716291	0.311887897041358	-0.304251660392565	0.127115070448049
CCTTATTTACAAAATGTTCA	experimental	SLC16A1-AS1	ENSG00000226419.7_1	SLC16A1-AS1-005	ENST00000627431.2_1	NC_000001.11:+:112957093	chr1	112957093	+	closest CAGE	253	384	0	0	1101	179	1.8695865349021332	2.677971834900741	0.0068444137181981855	0.007095207251358574	5.143848517302001	1.8265197887690747	filter not met	-11.098243971248401	1.84845921333419	-0.48828416637120897	0.24168996665846304
TAGAGAGGATAATCCGGGTG	experimental	SLC16A1-AS1	ENSG00000226419.7_1	SLC16A1-AS1-005	ENST00000627431.2_1	NC_000001.11:+:112957093	chr1	112957093	+	closest CAGE	613	1204	188	1393	1465	582	4.519394222164999	8.381704054689331	1.293594192739457	9.890718908393849	6.842905559314642	5.915894649179838	filter not met	-0.6764561163697329	1.1034306159306002	-0.0759096949180479	0.21921910175745302
AAGGGACCCGAGGCTCAGAG	experimental	SLC16A1-AS1	ENSG00000226419.7_1	SLC16A1-AS1-005	ENST00000627431.2_1	NC_000001.11:+:112957093	chr1	112957093	+	closest CAGE	463	409	0	0	4	19	3.4153076858054714	2.851866109894296	0.0068444137181981855	0.007095207251358574	0.023338695632041752	0.20294664319656386	filter not met	-5.547456299746809	1.8209593016705201	5.46133518813354	0.224931101895687
GGACTGTCAGACCTGTGGGT	experimental	SLC16A1-AS1	ENSG00000226419.7_1	SLC16A1-AS1-006	ENST00000413231.5_1	NC_000001.11:+:113008080	chr1	113008080	+	closest CAGE	597	843	942	1089	820	474	4.401624991619983	5.8706707237824025	6.454282136260887	7.7337759039808445	3.832213822781256	4.819982775918391	filter not met	0.8734638929423142	0.7297171802248921	0.21515278582862699	0.211630733532333
GACTGTCAGACCTGTGGGTA	experimental	SLC16A1-AS1	ENSG00000226419.7_1	SLC16A1-AS1-006	ENST00000413231.5_1	NC_000001.11:+:113008080	chr1	113008080	+	closest CAGE	1613	1809	283	953	1084	1187	11.879971131228515	12.58994550953335	1.943813495968284	6.768827717796078	5.06449695215306	12.055030605875896	filter met	-0.9530705183654808	0.7044807846456461	0.618946326999081	0.206040929665934
AGGAGAAGTTAGGAAATGGC	experimental	SLC16A1-AS1	ENSG00000226419.7_1	SLC16A1-AS1-006	ENST00000413231.5_1	NC_000001.11:+:113008080	chr1	113008080	+	closest CAGE	1183	1009	1747	762	1655	622	8.714923060331204	7.0253287097396075	11.964035179410427	5.413643132786591	7.729775993332227	6.3217879355729645	filter met	0.35970095986894607	0.636613608495561	0.13575954692336	0.18780436049794502
TGGCAGGACTGTCAGACCTG	experimental	SLC16A1-AS1	ENSG00000226419.7_1	SLC16A1-AS1-006	ENST00000413231.5_1	NC_000001.11:+:113008080	chr1	113008080	+	closest CAGE	846	1169	642	780	1029	729	6.234408641976799	8.138252069698355	4.400958020801434	5.541356863311044	4.807771300200602	7.407552476674581	filter met	-0.11813766265485902	0.766228105557379	0.22835162707281897	0.19580924778536604
GGCAGGACTGTCAGACCTGT	experimental	SLC16A1-AS1	ENSG00000226419.7_1	SLC16A1-AS1-006	ENST00000413231.5_1	NC_000001.11:+:113008080	chr1	113008080	+	closest CAGE	1094	1296	2108	802	2878	714	8.059831715424549	9.021634986665614	14.434868531679973	5.697451422840934	13.438420944929641	7.2553424942771585	filter met	0.0334961637684385	0.480138860628353	-0.24222389462978897	0.20529182899163398
ACACAGGAGAAGTTAGGAAA	experimental	SLC16A1-AS1	ENSG00000226419.7_1	SLC16A1-AS1-006	ENST00000413231.5_1	NC_000001.11:+:113008080	chr1	113008080	+	closest CAGE	414	570	579	374	487	358	3.05463941726136	3.971745240852787	3.969759956554947	2.6607027192594646	2.2778566936872746	3.6428922453783215	filter not met	0.330045001953768	1.13607309677908	0.247298432368428	0.22903277253842
AGGTAGGTGGATGACCACAC	experimental	SLC16A1-AS1	ENSG00000226419.7_1	SLC16A1-AS1-006	ENST00000413231.5_1	NC_000001.11:+:113008080	chr1	113008080	+	closest CAGE	599	629	0	0	1139	413	4.41634614543811	4.382135729837576	0.0068444137181981855	0.007095207251358574	5.321222604105518	4.200995514168873	filter not met	-11.693039758279399	1.78391372376144	-0.13267375478295698	0.215198947392721
ATTTCCTAACTTCTCCTGTG	experimental	SLC16A1-AS1	ENSG00000226419.7_1	SLC16A1-AS1-006	ENST00000413231.5_1	NC_000001.11:+:113008080	chr1	113008080	+	closest CAGE	2567	2496	1958	1008	5545	1704	18.901961502475114	17.368560186356234	13.408206473950242	7.159064116620799	25.887281195060712	17.301201332507073	filter met	-0.955673713324347	0.35435142753884596	-0.253161685297209	0.147683506760421
TGGAGGTTCCCAAAGGTAGG	experimental	SLC16A1-AS1	ENSG00000226419.7_1	SLC16A1-AS1-006	ENST00000413231.5_1	NC_000001.11:+:113008080	chr1	113008080	+	closest CAGE	724	668	373	999	888	411	5.33641825907105	4.6534107988275215	2.559810730606121	7.095207251358572	4.149620083377023	4.180700849849217	filter not met	0.18846952445592602	0.993638764701885	0.23284143306968105	0.21393988040532702
TTTCTACAAGGCAACCCCCT	experimental	SLC16A1-AS1	ENSG00000226419.7_1	SLC16A1-AS1-006	ENST00000413231.5_1	NC_000001.11:+:113008080	chr1	113008080	+	closest CAGE	878	674	341	1780	2099	570	6.469947103066832	4.695145424825975	2.340789491623779	12.636564114669616	9.802252165457537	5.794126663261897	filter not met	-0.315537965593282	1.02435605368849	-0.480965620777774	0.196666312240665
AAACACTTCCGCTGGCCCAG	experimental	SLC16A1-AS1	ENSG00000226419.7_1	SLC16A1-AS1-007	ENST00000451149.1_1	NC_000001.11:+:113032886	chr1	113032886	+	FANTOM CAT assignment	1308	1149	879	185	1811	875	9.634995173964144	7.999136649703511	6.023084072014402	1.3197085487526945	8.45794329705193	8.889062972009498	filter met	-1.4665478235294598	0.9748350320143508	-0.00807559039469565	0.183201521916932
GGCGTGAGCCACTGGGCCAG	experimental	SLC16A1-AS1	ENSG00000226419.7_1	SLC16A1-AS1-007	ENST00000451149.1_1	NC_000001.11:+:113032886	chr1	113032886	+	FANTOM CAT assignment	1949	2248	2102	218	3199	1263	14.353124972673859	15.643528978420171	14.393802049370782	1.5538503880475274	14.936765204506722	12.826227850022835	filter met	-1.39339421754946	0.9014749452054809	0.0861743382357661	0.156789305839352
TGGATTGTTATATATGAGAT	experimental	SLC16A1-AS1	ENSG00000226419.7_1	SLC16A1-AS1-007	ENST00000451149.1_1	NC_000001.11:+:113032886	chr1	113032886	+	FANTOM CAT assignment	158	102	0	0	170	37	1.1703317285410992	0.7164444129734449	0.0068444137181981855	0.007095207251358574	0.7981833906158279	0.38559862207347134	filter not met	-8.59980097776303	1.90135816388652	0.704067722933405	0.21172060646541502
AATTAGCTGCGTATGATGTC	experimental	SLC16A1-AS1	ENSG00000226419.7_1	SLC16A1-AS1-007	ENST00000451149.1_1	NC_000001.11:+:113032886	chr1	113032886	+	FANTOM CAT assignment	766	761	59	0	1047	355	5.645562489251717	5.300297501803545	0.4106648230918911	0.007095207251358574	4.891790604475951	3.6124502488988366	filter not met	-7.21933566335199	1.82645929726877	0.35146587857136197	0.21285908563949105
TGATAGCTATTAATATTTCT	experimental	SLC16A1-AS1	ENSG00000226419.7_1	SLC16A1-AS1-007	ENST00000451149.1_1	NC_000001.11:+:113032886	chr1	113032886	+	FANTOM CAT assignment	235	160	0	1	321	91	1.73709615053899	1.1198791309584917	0.0068444137181981855	0.014190414502717148	1.503011998703489	0.9335545587041938	filter not met	-8.465044810737691	1.7528388605024	0.21048803519332301	0.238164346501452
TGTACTCCCAGCTACTCGGG	experimental	SLC16A1-AS1	ENSG00000226419.7_1	SLC16A1-AS1-007	ENST00000451149.1_1	NC_000001.11:+:113032886	chr1	113032886	+	FANTOM CAT assignment	340	149	1	0	259	41	2.5099567259906594	1.0433656499613275	0.013688827436396371	0.007095207251358574	1.2136121728661708	0.4261879507127841	filter not met	-7.710195075750389	1.7547681579146002	1.15111210823184	0.23721859680329502
CAGGAGAATCACTTGAACCT	experimental	SLC16A1-AS1	ENSG00000226419.7_1	SLC16A1-AS1-007	ENST00000451149.1_1	NC_000001.11:+:113032886	chr1	113032886	+	FANTOM CAT assignment	901	960	0	794	1053	160	6.639240371975293	6.684495930752238	0.0068444137181981855	5.640689764830066	4.9197970392344015	1.6337204777323393	filter not met	-4.81369825638188	1.88140351457567	1.1944232141472	0.23479791546062398
GAGACTGGGTTTCACCATGA	experimental	SLC16A1-AS1	ENSG00000226419.7_1	SLC16A1-AS1-007	ENST00000451149.1_1	NC_000001.11:+:113032886	chr1	113032886	+	FANTOM CAT assignment	2154	1911	5443	1200	3205	1157	15.86204323903188	13.299434151507056	37.26098828187092	8.521343908881644	14.964771639265173	11.750610641081048	filter met	0.583155274457394	0.6030015531981651	0.103666988619031	0.15172302841029
TCAGGAGTTCCAGACCAGCA	experimental	SLC16A1-AS1	ENSG00000226419.7_1	SLC16A1-AS1-007	ENST00000451149.1_1	NC_000001.11:+:113032886	chr1	113032886	+	FANTOM CAT assignment	517	532	330	0	1668	315	3.8127788388949018	3.707425942862584	2.2655009407235998	0.007095207251358574	7.790456601975538	3.206556962505709	filter not met	-6.15363641218041	1.81822313458992	-0.444349804801466	0.23073522333516897
CACTGCAGCCACTATCTCCC	experimental	SLC16A1-AS1	ENSG00000226419.7_1	SLC16A1-AS1-007	ENST00000451149.1_1	NC_000001.11:+:113032886	chr1	113032886	+	FANTOM CAT assignment	806	1655	862	1340	1028	802	5.939985565614258	11.518756775573056	5.9067290388050315	9.514672924071846	4.8031035610741935	8.14830772434204	filter met	0.416602753309344	0.607570357675307	0.37632634591266795	0.18813986534278698
GCGGCGCCCACCGAGAGCTG	experimental	LINC01342	ENSG00000223823.1_1	LINC01342-001	ENST00000416774.1_1	NC_000001.11:+:1137007	chr1	1137007	+	FANTOM CAT assignment	1846	2657	4239	2999	2899	1498	13.594985551040315	18.48843931731473	29.020314165160304	21.285621754075716	13.536443466584215	15.210850907582465	filter met	0.9486678342412141	0.36228107274547705	0.11630351276385101	0.15150072569199302
GGGCTCCCCCAGCTCTCGGT	experimental	LINC01342	ENSG00000223823.1_1	LINC01342-001	ENST00000416774.1_1	NC_000001.11:+:1137007	chr1	1137007	+	FANTOM CAT assignment	1163	1583	3580	1166	1872	1018	8.567711522149935	11.017941263591618	24.5098455248677	8.280106862335455	8.74267538376284	10.340131470864927	filter met	0.7399922686039772	0.66272152631135	0.0038178529635497	0.173414362277661
CGGCGCCCACCGAGAGCTGG	experimental	LINC01342	ENSG00000223823.1_1	LINC01342-001	ENST00000416774.1_1	NC_000001.11:+:1137007	chr1	1137007	+	FANTOM CAT assignment	2060	2621	5642	5187	3109	1586	15.170149009579909	18.238031561324007	38.62302661179236	36.809935220048274	14.516668683129971	16.103816137647346	filter met	1.4582701866527301	0.258135492405332	0.0941017390173789	0.144380701310141
TGGGCTCCCCCAGCTCTCGG	experimental	LINC01342	ENSG00000223823.1_1	LINC01342-001	ENST00000416774.1_1	NC_000001.11:+:1137007	chr1	1137007	+	FANTOM CAT assignment	2410	2215	3632	1264	3979	1810	17.74635092775214	15.413988535428679	24.865755038214	8.975437172968595	18.577601723105236	18.37681854144886	filter met	-0.15048140857248699	0.5469618095307729	-0.18647229271698298	0.14110285371765802
ACGCGGCGCCCACCGAGAGC	experimental	LINC01342	ENSG00000223823.1_1	LINC01342-001	ENST00000416774.1_1	NC_000001.11:+:1137007	chr1	1137007	+	FANTOM CAT assignment	1359	1785	2809	720	3038	1113	10.010384596326384	12.423007005539544	19.2328025481369	5.115644428229532	14.185259205154976	11.304128026048607	filter met	-0.19583863454086498	0.63203513712399	-0.21209849456673605	0.178751193394147
CCCTGGGCTCCCCCAGCTCT	experimental	LINC01342	ENSG00000223823.1_1	LINC01342-001	ENST00000416774.1_1	NC_000001.11:+:1137007	chr1	1137007	+	FANTOM CAT assignment	347	366	0	83	510	213	2.561480764354104	2.552767956905382	0.0068444137181981855	0.5959974091141201	2.385214693594667	2.1715290822032336	filter not met	-6.19381412054386	1.8727275097481297	0.141029535741456	0.23760771601605502
TTCCCGGGCGGCGCTCGCTC	experimental	LINC01342	ENSG00000223823.1_1	LINC01342-001	ENST00000416774.1_1	NC_000001.11:+:1137007	chr1	1137007	+	FANTOM CAT assignment	2532	2111	5492	4223	3095	1060	18.644341310657886	14.690588351455492	37.59636455406263	29.970155429738607	14.451320335360252	10.766319421577714	filter met	1.58390679428559	0.262462371537757	0.380433904455043	0.149057346993863
CGCGGCGCCCACCGAGAGCT	experimental	LINC01342	ENSG00000223823.1_1	LINC01342-001	ENST00000416774.1_1	NC_000001.11:+:1137007	chr1	1137007	+	FANTOM CAT assignment	729	955	453	296	1285	680	5.373221143616368	6.649717075753528	3.107363828061976	2.107276553653496	6.002712516561139	6.9103332008430005	filter met	-1.1783193523178899	0.9259432088527959	-0.13517972090051	0.19776734728023604
AGCTGGGGGAGCCCAGGGCG	experimental	LINC01342	ENSG00000223823.1_1	LINC01342-001	ENST00000416774.1_1	NC_000001.11:+:1137007	chr1	1137007	+	FANTOM CAT assignment	1428	428	82	389	1480	116	10.518264403051763	2.9840257588893966	0.5680863386104493	2.7671308280298432	6.912921646210767	1.1872378626998987	filter not met	-1.03992915671084	1.50430865427908	0.9251005994611301	0.216734898676375
GAGCTGGGGGAGCCCAGGGC	experimental	LINC01342	ENSG00000223823.1_1	LINC01342-001	ENST00000416774.1_1	NC_000001.11:+:1137007	chr1	1137007	+	FANTOM CAT assignment	762	352	472	1219	118	119	5.616120181615464	2.4553871629089907	3.2374076887077416	8.656152846657458	0.5554609560425936	1.2176798591793832	filter not met	2.85177777407252	1.01889247669477	2.1598396847643198	0.240110157278756
AAACATTAAAGCCTAACCTG	experimental	HIPK1-AS1	ENSG00000235527.6_1	['HIPK1-AS1-003', 'HIPK1-AS1-001']	['ENST00000441071.5_1', 'ENST00000450706.1_1']	NC_000001.11:-:113929267	chr1	113929267	-	['closest CAGE', 'FANTOM CAT assignment']	543	269	0	201	193	224	4.004153838530554	1.8780581699303895	0.0068444137181981855	1.4332318647744318	0.90554139052322	2.2831497359613437	filter not met	-4.89609099152865	1.87313296516969	0.909434701734134	0.238673597304143
AGGAGCTTCACTGCCGGTGA	experimental	HIPK1-AS1	ENSG00000235527.6_1	['HIPK1-AS1-003', 'HIPK1-AS1-001']	['ENST00000441071.5_1', 'ENST00000450706.1_1']	NC_000001.11:-:113929267	chr1	113929267	-	['closest CAGE', 'FANTOM CAT assignment']	2665	3481	2607	3356	3288	2174	19.623298039563338	24.21999462110229	17.850230977060868	23.81861074281073	15.352193986757063	22.070447447626318	filter met	0.31917916844155797	0.28750337591725605	0.21710535796488	0.13500045068868802
AACCTGAGGTAATCCCTCAC	experimental	HIPK1-AS1	ENSG00000235527.6_1	['HIPK1-AS1-003', 'HIPK1-AS1-001']	['ENST00000441071.5_1', 'ENST00000450706.1_1']	NC_000001.11:-:113929267	chr1	113929267	-	['closest CAGE', 'FANTOM CAT assignment']	1321	1613	3280	8	2148	1201	9.730682673781967	11.226614393583887	22.456521409408246	0.06385686526222714	10.030971382651542	12.197093256113488	filter not met	-3.0917252221312896	1.46496313641379	-0.10891947540119	0.16631796388629402
TAGCAGAGGAGCTTCACTGC	experimental	HIPK1-AS1	ENSG00000235527.6_1	['HIPK1-AS1-003', 'HIPK1-AS1-001']	['ENST00000441071.5_1', 'ENST00000450706.1_1']	NC_000001.11:-:113929267	chr1	113929267	-	['closest CAGE', 'FANTOM CAT assignment']	1484	1350	838	433	2870	1437	10.930456709959323	9.397246620651693	5.742463109568276	3.079319947089621	13.401079031918373	14.591863645832946	filter met	-1.57901787265412	0.616908630766515	-0.490955947193103	0.165655897754245
GAGGAGCTTCACTGCCGGTG	experimental	HIPK1-AS1	ENSG00000235527.6_1	['HIPK1-AS1-003', 'HIPK1-AS1-001']	['ENST00000441071.5_1', 'ENST00000450706.1_1']	NC_000001.11:-:113929267	chr1	113929267	-	['closest CAGE', 'FANTOM CAT assignment']	1305	1964	1923	1473	2211	1235	9.612913443236954	13.66809001449339	13.168651993813308	10.458335488502536	10.325038947615269	12.542102549547648	filter met	0.20018328920648001	0.46561154497293705	-0.0169557039501166	0.16512961068988902
GTGAGGGATTACCTCAGGTT	experimental	HIPK1-AS1	ENSG00000235527.6_1	['HIPK1-AS1-003', 'HIPK1-AS1-001']	['ENST00000441071.5_1', 'ENST00000450706.1_1']	NC_000001.11:-:113929267	chr1	113929267	-	['closest CAGE', 'FANTOM CAT assignment']	349	321	0	0	1063	179	2.576201918172231	2.239758261916984	0.0068444137181981855	0.007095207251358574	4.966474430498486	1.8265197887690747	filter not met	-11.0708513044229	1.85173267207437	-0.36197589617032794	0.23947111657012002
TGCCGGTGAGGGATTACCTC	experimental	HIPK1-AS1	ENSG00000235527.6_1	['HIPK1-AS1-003', 'HIPK1-AS1-001']	['ENST00000441071.5_1', 'ENST00000450706.1_1']	NC_000001.11:-:113929267	chr1	113929267	-	['closest CAGE', 'FANTOM CAT assignment']	439	1225	0	756	392	883	3.2386538399879474	8.52777524568392	0.0068444137181981855	5.371071889278438	1.8344214766784817	8.970241629288124	filter not met	-5.203618583594451	1.80002529515463	0.339599900677948	0.21790957232600197
GGGACGACAGTGCCTAGCAG	experimental	HIPK1-AS1	ENSG00000235527.6_1	['HIPK1-AS1-003', 'HIPK1-AS1-001']	['ENST00000441071.5_1', 'ENST00000450706.1_1']	NC_000001.11:-:113929267	chr1	113929267	-	['closest CAGE', 'FANTOM CAT assignment']	1549	1591	2268	590	3094	1190	11.408894209048452	11.07358743158956	15.52997472659168	4.1932674855529175	14.446652596233845	12.085472602355376	filter met	-0.555168796864623	0.6581853306385329	-0.261520158542442	0.1614002374571
GGCAGTGAAGCTCCTCTGCT	experimental	HIPK1-AS1	ENSG00000235527.6_1	['HIPK1-AS1-003', 'HIPK1-AS1-001']	['ENST00000441071.5_1', 'ENST00000450706.1_1']	NC_000001.11:-:113929267	chr1	113929267	-	['closest CAGE', 'FANTOM CAT assignment']	1488	1058	1597	927	1459	345	10.959899017595577	7.366161488726973	10.937373121680698	6.584352329260755	6.814899124556191	3.5109769273005553	filter met	0.9511516697244	0.6203480890739219	0.8473903701347241	0.19685717399418898
CCAGAGCTTGGGCAGTGTAC	experimental	HIPK1-AS1	ENSG00000235527.6_1	['HIPK1-AS1-003', 'HIPK1-AS1-001']	['ENST00000441071.5_1', 'ENST00000450706.1_1']	NC_000001.11:-:113929267	chr1	113929267	-	['closest CAGE', 'FANTOM CAT assignment']	829	696	238	957	927	456	6.109278834522718	4.848172386820302	1.6358148786493665	6.797208546801512	4.331661909306948	4.637330797041486	filter not met	-0.27198089712559304	1.0740677038039599	0.25510202635977397	0.21281145924421202
TATTTCCCCTGGGTGCAGGT	experimental	RP4-590F24.2	ENSG00000282048.1_2	RP4-590F24.2-001	ENST00000632517.1_2	NC_000001.11:+:114032377	chr1	114032377	+	closest CAGE	1408	1598	4452	1751	1869	2084	10.371052864870496	11.122277828587752	30.47817428713652	12.430803104380221	8.728672166383616	21.157187553241783	filter met	0.6742116828239251	0.7416959259357441	-0.36762591477435497	0.19951776640778304
TTATTTCCCCTGGGTGCAGG	experimental	RP4-590F24.2	ENSG00000282048.1_2	RP4-590F24.2-001	ENST00000632517.1_2	NC_000001.11:+:114032377	chr1	114032377	+	closest CAGE	970	1108	2524	1388	1728	478	7.147120178700675	7.713950038714082	17.282144638450415	9.855242872137056	8.070520949560036	4.860572104557704	filter met	1.2158025421278	0.448165172680149	0.21493746378955103	0.20933445809836898
ACTTAGCCCACCTGCACCCA	experimental	RP4-590F24.2	ENSG00000282048.1_2	RP4-590F24.2-001	ENST00000632517.1_2	NC_000001.11:+:114032377	chr1	114032377	+	closest CAGE	2952	2952	4675	4126	4703	1912	21.735783612464566	20.54039176223867	32.00447854629471	29.281920326356826	21.957044850624882	19.41184642175133	filter met	0.7238162808265128	0.24889425076720498	0.00584994813410349	0.130568100328377
CAAGGCTGTTTATTTCCCCT	experimental	RP4-590F24.2	ENSG00000282048.1_2	RP4-590F24.2-001	ENST00000632517.1_2	NC_000001.11:+:114032377	chr1	114032377	+	closest CAGE	819	1207	5142	148	1111	858	6.035673065432084	8.402571367688559	35.200819752693256	1.0571858804524272	5.1905259085660855	8.716558325292418	filter met	0.0151357117352808	1.21211404800492	0.0549677415222172	0.192863688419297
ACAAGGCTGTTTATTTCCCC	experimental	RP4-590F24.2	ENSG00000282048.1_2	RP4-590F24.2-001	ENST00000632517.1_2	NC_000001.11:+:114032377	chr1	114032377	+	closest CAGE	1343	1929	195	3572	2719	787	9.892615365781367	13.424638029502413	1.341505088766844	25.35117550910418	12.696250423830714	7.996097741944617	filter met	-0.634023569654219	1.1318528126382699	0.16398021924805098	0.20225374910861701
TAGGGCTTGTGACAGACAGT	experimental	RP4-590F24.2	ENSG00000282048.1_2	RP4-590F24.2-001	ENST00000632517.1_2	NC_000001.11:+:114032377	chr1	114032377	+	closest CAGE	1024	645	241	1446	1379	444	7.544591331790105	4.493428065833451	1.6563481198039605	10.266764892715855	6.441479994443522	4.515562811123546	filter not met	-0.23228520859390697	1.11801325764171	0.0853580431891548	0.203335204907513
CTGACAACATAGGAGCTGAA	experimental	RP4-590F24.2	ENSG00000282048.1_2	RP4-590F24.2-001	ENST00000632517.1_2	NC_000001.11:+:114032377	chr1	114032377	+	closest CAGE	971	1109	802	1	1263	1242	7.154480755609739	7.720905809713825	5.496064215713143	0.014190414502717148	5.900022255780156	12.613133874666445	filter not met	-5.0710854735969	1.6679525461691698	-0.24286723205392302	0.20688376705229997
AACTGCTTACCCAACATCCA	experimental	RP4-590F24.2	ENSG00000282048.1_2	RP4-590F24.2-001	ENST00000632517.1_2	NC_000001.11:+:114032377	chr1	114032377	+	closest CAGE	3100	3379	144	2491	3693	2941	22.825148995005964	23.510505979128585	0.9924399891387368	17.681256470385566	17.242628332952446	29.853451214214548	filter not met	-2.28125499940195	0.886840600397097	0.0030233038019971802	0.158391257096719
AACACCCTCCTTGAGCACAG	experimental	RP4-590F24.2	ENSG00000282048.1_2	RP4-590F24.2-001	ENST00000632517.1_2	NC_000001.11:+:114032377	chr1	114032377	+	closest CAGE	768	891	710	218	1590	917	5.660283643069844	6.2045477317700275	4.86637815363891	1.5538503880475274	7.4263729501156845	9.315250922722283	filter met	-1.4428578135504402	0.9606003043836279	-0.516533649510284	0.191161097564728
TCTGACAACATAGGAGCTGA	experimental	RP4-590F24.2	ENSG00000282048.1_2	RP4-590F24.2-001	ENST00000632517.1_2	NC_000001.11:+:114032377	chr1	114032377	+	closest CAGE	754	782	2314	1453	1917	731	5.557235566342954	5.44636869279813	15.844817757628796	10.316431343475363	8.952723644451217	7.427847140994237	filter met	0.8051568512801041	0.4495027455148479	-0.5964225365581409	0.194382454708067
TCTTAGGGTTTGAAATGTGG	experimental	RP11-12L8.1	ENSG00000228127.2_1	RP11-12L8.1-002	ENST00000438885.2_1	NC_000001.11:+:115919376	chr1	115919376	+	closest CAGE	814	804	1	0	725	420	5.998870180886767	5.599395654792459	0.013688827436396371	0.007095207251358574	3.3887786057724623	4.27202683928767	filter not met	-10.0978034974922	1.61916214249443	0.582131634795619	0.214380745762275
ACTGCTTATCTTAGTCTGTT	experimental	RP11-12L8.1	ENSG00000228127.2_1	RP11-12L8.1-002	ENST00000438885.2_1	NC_000001.11:+:115919376	chr1	115919376	+	closest CAGE	445	798	0	594	1012	738	3.2828173014423285	5.557661028794005	0.0068444137181981855	4.221648314558351	4.728419735051658	7.498878466113036	filter not met	-5.92926805173483	1.8099867855786598	-0.507168077487921	0.20638737806933202
CTGCTTATCTTAGTCTGTTC	experimental	RP11-12L8.1	ENSG00000228127.2_1	RP11-12L8.1-002	ENST00000438885.2_1	NC_000001.11:+:115919376	chr1	115919376	+	closest CAGE	2133	2328	824	2050	6279	1646	15.707471123941549	16.199990658399543	5.646641317513502	14.552270072536436	29.313401713844442	16.712656067237035	filter met	-1.13296750307952	0.694872256868676	-0.502139428343231	0.170847049549255
CCACATTTCAAACCCTAAGA	experimental	RP11-12L8.1	ENSG00000228127.2_1	RP11-12L8.1-002	ENST00000438885.2_1	NC_000001.11:+:115919376	chr1	115919376	+	closest CAGE	659	988	2057	514	1734	837	4.8579807599819205	6.879257518745019	14.085803432051867	3.654031734449665	8.098527384318489	8.503464349936026	filter not met	-0.0536690792424647	0.8043557646730329	-0.5495511180227771	0.196532410358964
ACTTGTAAGTCACTCAGGTA	experimental	RP11-12L8.1	ENSG00000228127.2_1	RP11-12L8.1-002	ENST00000438885.2_1	NC_000001.11:+:115919376	chr1	115919376	+	closest CAGE	745	606	0	0	855	257	5.490990374161384	4.222152996843506	0.0068444137181981855	0.007095207251358574	3.9955846922055485	2.6180116972356737	filter not met	-11.148377848821001	1.85365818829869	0.5463846133634721	0.21974052199152
CTATTACTTGTAAGTCACTC	experimental	RP11-12L8.1	ENSG00000228127.2_1	RP11-12L8.1-002	ENST00000438885.2_1	NC_000001.11:+:115919376	chr1	115919376	+	closest CAGE	457	616	0	300	840	335	3.3711442243510907	4.291710706840928	0.0068444137181981855	2.13565738265893	3.9255686053094223	3.4095036057022727	filter not met	-5.89318484672	1.8684142729886397	0.0275998437206217	0.226094728123416
CCTCTTAGGGTTTGAAATGT	experimental	RP11-12L8.1	ENSG00000228127.2_1	RP11-12L8.1-002	ENST00000438885.2_1	NC_000001.11:+:115919376	chr1	115919376	+	closest CAGE	1660	1572	1280	1035	3965	1283	12.2259182459545	10.941427782594456	8.767693973011875	7.350634712407483	18.512253375335515	13.029174493219399	filter met	-0.797432468539087	0.41568180282881	-0.45416921160534096	0.159671884793831
CTCTTAGGGTTTGAAATGTG	experimental	RP11-12L8.1	ENSG00000228127.2_1	RP11-12L8.1-002	ENST00000438885.2_1	NC_000001.11:+:115919376	chr1	115919376	+	closest CAGE	2979	3107	2093	3832	4081	2348	21.93451918900928	21.61853626719871	14.332202325907	27.195929394457412	19.053711113998887	23.83608324343643	filter met	0.04507220923550599	0.35511627816727503	0.004535245571413779	0.13760038881875
CCCTCTTAGGGTTTGAAATG	experimental	RP11-12L8.1	ENSG00000228127.2_1	RP11-12L8.1-002	ENST00000438885.2_1	NC_000001.11:+:115919376	chr1	115919376	+	closest CAGE	1499	1528	2963	397	1570	971	11.040865363595277	10.635373858605801	20.286842260739423	2.823892486040712	7.333018167587517	9.863206859353003	filter met	-0.0117369439500859	0.955816526911743	0.323532987813013	0.182101328236868
CCCACATTTCAAACCCTAAG	experimental	RP11-12L8.1	ENSG00000228127.2_1	RP11-12L8.1-002	ENST00000438885.2_1	NC_000001.11:+:115919376	chr1	115919376	+	closest CAGE	2224	1918	1926	2061	3889	1171	16.377283622666322	13.348124548505252	13.1891852349679	14.630317352301375	18.157505201728483	11.892673291318642	filter met	0.0737429705283411	0.44699255290977397	-0.0201286348942108	0.154001731715735
TACAGCTCATAAAACCAGTG	experimental	RP1-69M21.2	ENSG00000235643.1_1	RP1-69M21.2-001	ENST00000453135.1_1	NC_000001.11:+:11609531	chr1	11609531	+	annotation	1403	1889	5304	2884	1757	1252	10.334249980325179	13.146407189512727	36.30961477504137	20.46967292016948	8.20588538422588	12.714607196264724	filter met	1.57277941158997	0.531432791158626	0.16337455288623098	0.168609949034714
GCTTCACTCCTGAACCAGCG	experimental	RP1-69M21.2	ENSG00000235643.1_1	RP1-69M21.2-001	ENST00000453135.1_1	NC_000001.11:+:11609531	chr1	11609531	+	annotation	525	675	531	88	1277	354	3.8716634541674098	4.702101195825717	3.641228098081434	0.631473445370913	5.965370603549872	3.6023029167390086	filter not met	-1.46062688370792	1.16166989699947	-0.15039582807071303	0.22722019104718
GTTCGTGGCCTCGCTGGTTC	experimental	RP1-69M21.2	ENSG00000235643.1_1	RP1-69M21.2-001	ENST00000453135.1_1	NC_000001.11:+:11609531	chr1	11609531	+	annotation	1541	1498	1723	959	2060	1165	11.350009593775944	10.426700728613532	11.79976925017367	6.8113989613042305	9.62021033952761	11.831789298359675	filter met	-0.0952451430590742	0.5933841431180861	0.0018498422636140602	0.174458350723483
TCGGGTCCCCTTCCACACTG	experimental	RP1-69M21.2	ENSG00000235643.1_1	RP1-69M21.2-001	ENST00000453135.1_1	NC_000001.11:+:11609531	chr1	11609531	+	annotation	2453	2038	1934	2317	6175	1493	18.06285573484187	14.182817068474314	13.243940544713487	16.44669040864917	28.827956844697965	15.160114246783321	filter met	-0.347551139771491	0.502629198391408	-0.415435475407014	0.155992452491654
AGTGTGGAAGGGGACCCGAG	experimental	RP1-69M21.2	ENSG00000235643.1_1	RP1-69M21.2-001	ENST00000453135.1_1	NC_000001.11:+:11609531	chr1	11609531	+	annotation	195	193	0	0	10	64	1.4426730741764493	1.3494195739499837	0.0068444137181981855	0.007095207251358574	0.05134513039049185	0.6595765903888325	filter not met	-7.16823116806954	1.89992571336223	2.89511838306189	0.194162391195719
AGTGAACCTGCAGACCTTCG	experimental	RP1-69M21.2	ENSG00000235643.1_1	RP1-69M21.2-001	ENST00000453135.1_1	NC_000001.11:+:11609531	chr1	11609531	+	annotation	1132	1469	4744	433	2684	1093	8.339533637968966	10.224983369621013	32.476743092850384	3.079319947089621	12.532879554406419	11.101181382852044	filter met	-0.0813355428173806	0.87530718747013	-0.381517208709572	0.17777167122042398
CACTCACCACGAAGGTCTGC	experimental	RP1-69M21.2	ENSG00000235643.1_1	RP1-69M21.2-001	ENST00000453135.1_1	NC_000001.11:+:11609531	chr1	11609531	+	annotation	1663	1926	860	1461	2319	1566	12.247999976681696	13.403770716503189	5.893040211368637	10.373193001486232	10.829154773267375	15.900869494450777	filter met	-0.592148403484842	0.44719464025850497	-0.0613265857733866	0.164578027508012
AAGCTTCCACAGTGTGGAAG	experimental	RP1-69M21.2	ENSG00000235643.1_1	RP1-69M21.2-001	ENST00000453135.1_1	NC_000001.11:+:11609531	chr1	11609531	+	annotation	997	807	1721	495	1773	396	7.34585575524539	5.6202629677916836	11.786080422737275	3.5192227966738523	8.280569210248412	4.028490867451793	filter met	0.314106565338253	0.674452294797865	0.12222502443919302	0.207793864237359
GAGGCCACGAACCCACCAGA	experimental	RP1-69M21.2	ENSG00000235643.1_1	RP1-69M21.2-001	ENST00000453135.1_1	NC_000001.11:+:11609531	chr1	11609531	+	annotation	1509	1450	2760	1088	2550	749	11.114471132685908	10.09282372062591	18.89742627594519	7.726680696729486	11.9074025114677	7.610499119871144	filter met	0.500844429839364	0.471500799423678	0.12424333487500001	0.18112424762761303
CAAAGCTTCCACAGTGTGGA	experimental	RP1-69M21.2	ENSG00000235643.1_1	RP1-69M21.2-001	ENST00000453135.1_1	NC_000001.11:+:11609531	chr1	11609531	+	annotation	1467	2049	1429	252	1731	886	10.805326902505245	14.259330549471477	9.787511617023405	1.795087434593719	8.084524166939262	9.000683625767607	filter met	-0.8696683864725969	0.962462436558062	0.5137175205742829	0.170906370201274
AGAGACAGCGTCTAAGAGGG	experimental	RP4-655J12.4	ENSG00000233154.5_2	RP4-655J12.4-006	ENST00000430107.1_1	NC_000001.11:-:116466495	chr1	116466495	-	FANTOM CAT assignment	738	545	669	1571	902	311	5.439466335797938	3.797850965859233	4.585757191192784	11.153665799135675	4.21496843114674	3.1659676338663965	filter not met	1.1255911195188701	0.901257597383603	0.289529565193613	0.217926808324892
GCTCAGAGACAGCGTCTAAG	experimental	RP4-655J12.4	ENSG00000233154.5_2	RP4-655J12.4-006	ENST00000430107.1_1	NC_000001.11:-:116466495	chr1	116466495	-	FANTOM CAT assignment	471	535	0	506	984	204	3.47419230107798	3.7282932558618103	0.0068444137181981855	3.5972700764387966	4.597723039512225	2.0802030927647794	filter not met	-5.29385454045694	1.88189347206419	0.185464049382941	0.23673174615772102
CTCAGAGACAGCGTCTAAGA	experimental	RP4-655J12.4	ENSG00000233154.5_2	RP4-655J12.4-006	ENST00000430107.1_1	NC_000001.11:-:116466495	chr1	116466495	-	FANTOM CAT assignment	870	934	1753	997	764	885	6.411062487794322	6.503645884758942	12.005101661719616	7.081016836855857	3.570820431702388	8.99053629360778	filter met	0.8586135875550629	0.8404786436318029	0.160687258086481	0.22431900627267004
TTGTCATGTGTTTGTGTTTG	experimental	RP4-655J12.4	ENSG00000233154.5_2	RP4-655J12.4-006	ENST00000430107.1_1	NC_000001.11:-:116466495	chr1	116466495	-	FANTOM CAT assignment	1121	1543	545	912	1480	954	8.258567291969268	10.739710423601933	3.7370498901362086	6.477924220490378	6.912921646210767	9.690702212635923	filter met	-0.579678026386634	0.6602636905042729	0.175402530783219	0.177968383304948
AGCTCTGCACAGGCCAGAAA	experimental	RP4-655J12.4	ENSG00000233154.5_2	RP4-655J12.4-006	ENST00000430107.1_1	NC_000001.11:-:116466495	chr1	116466495	-	FANTOM CAT assignment	1194	1999	1041	1019	1283	1664	8.795889406330904	13.911541999484367	7.1318790943625086	7.2371113963857425	5.9933770383083225	16.895308046113946	filter met	-0.33128137852513695	0.6875406127182521	0.107311295780892	0.18918595947455605
GCTGTCTCTGAGCTCTGCAC	experimental	RP4-655J12.4	ENSG00000233154.5_2	RP4-655J12.4-006	ENST00000430107.1_1	NC_000001.11:-:116466495	chr1	116466495	-	FANTOM CAT assignment	1047	586	277	1199	1928	374	7.7138846006985675	4.083037576848662	1.9027470136590956	8.514248701630287	9.004068774841707	3.805249559935573	filter not met	-0.3856306425745779	1.14852527743818	-0.0912817991825321	0.201678457376146
GAGCTCTGCACAGGCCAGAA	experimental	RP4-655J12.4	ENSG00000233154.5_2	RP4-655J12.4-006	ENST00000430107.1_1	NC_000001.11:-:116466495	chr1	116466495	-	FANTOM CAT assignment	2397	1988	6547	5174	3054	1574	17.65066342793432	13.835028518487206	44.81722102676172	36.717697525780615	14.259943031177508	15.982048151729405	filter met	1.5823247019531501	0.292212924764884	0.0241364724094287	0.161018712010427
TCGGCAACAACAGTCCTCCA	experimental	RP4-655J12.4	ENSG00000233154.5_2	RP4-655J12.4-006	ENST00000430107.1_1	NC_000001.11:-:116466495	chr1	116466495	-	FANTOM CAT assignment	1107	841	348	1	2027	302	8.155519215242377	5.856759181782919	2.3887003876511663	0.014190414502717148	9.466174948356132	3.0746416444279427	filter not met	-5.01298440356224	1.66405724588505	0.32182888039239504	0.21947419111064104
GGCCAGCAAGAGCACAAACA	experimental	RP4-655J12.4	ENSG00000233154.5_2	RP4-655J12.4-006	ENST00000430107.1_1	NC_000001.11:-:116466495	chr1	116466495	-	FANTOM CAT assignment	1802	2183	6749	2737	3095	979	13.271120167041524	15.19140386343693	46.19979259783776	19.426677454219774	14.451320335360252	9.94438551663163	filter met	1.4785593513678101	0.36449217388207106	0.214689543856071	0.178994831665629
GCACAAACAGGGAGCCATGG	experimental	RP4-655J12.4	ENSG00000233154.5_2	RP4-655J12.4-006	ENST00000430107.1_1	NC_000001.11:-:116466495	chr1	116466495	-	FANTOM CAT assignment	18	29	0	0	0	6	0.1398509612722068	0.20867312999226556	0.0068444137181981855	0.007095207251358574	0.0046677391264083505	0.07103132511879738	filter not met	-2.7697829106141096	1.81001849697324	4.6525281483946195	0.0687594969956605
GCATGGACACCACTTCATGT	experimental	RP4-655J12.4	ENSG00000233154.5_2	RP4-655J12.4-002	ENST00000443219.5_1	NC_000001.11:-:116478875	chr1	116478875	-	closest CAGE	4222	4802	2975	6804	5331	3740	31.083716286975232	33.40856811176171	20.3689752253578	48.28288534549509	24.888385022009324	37.961169609917285	filter met	0.18445733944580398	0.32100390926989897	0.0412627095619751	0.133622004280516
ATGGACACCACTTCATGTAG	experimental	RP4-655J12.4	ENSG00000233154.5_2	RP4-655J12.4-002	ENST00000443219.5_1	NC_000001.11:-:116478875	chr1	116478875	-	closest CAGE	1004	1569	57	405	1386	883	7.397379793608835	10.920560469595227	0.3969759956554947	2.8806541440515803	6.474154168328383	8.970241629288124	filter not met	-2.6861693514454	1.1885723530931	0.210961037823061	0.18097345718049898
CATGGACACCACTTCATGTA	experimental	RP4-655J12.4	ENSG00000233154.5_2	RP4-655J12.4-002	ENST00000443219.5_1	NC_000001.11:-:116478875	chr1	116478875	-	closest CAGE	2745	1703	1337	1515	3579	1084	20.212144192288413	11.852633783560682	9.15782555494917	10.756334193059594	16.710506072541893	11.00985539341359	filter met	-0.29587948194130204	0.503721003208573	0.164692293701489	0.149258702987796
TCCAGTGCCCCTACATGAAG	experimental	RP4-655J12.4	ENSG00000233154.5_2	RP4-655J12.4-002	ENST00000443219.5_1	NC_000001.11:-:116478875	chr1	116478875	-	closest CAGE	1227	1410	0	4714	2252	1270	9.038788444329999	9.814592880636225	0.0068444137181981855	33.45390219015568	10.516416251798013	12.897259175141633	filter not met	-5.852001068784441	1.8930188841661497	-0.333437571272959	0.168854942005389
ACCACTTCATGTAGGGGCAC	experimental	RP4-655J12.4	ENSG00000233154.5_2	RP4-655J12.4-002	ENST00000443219.5_1	NC_000001.11:-:116478875	chr1	116478875	-	closest CAGE	2653	1973	296	354	2704	1552	19.53497111665457	13.730691953491073	2.032790874304861	2.518798574232293	12.626234336934587	15.758806844213185	filter met	-2.48849605009909	0.556697019294672	0.19023046661994	0.177200160973443
GAGCATGTTCACGCACAGCA	experimental	RP4-655J12.4	ENSG00000233154.5_2	RP4-655J12.4-002	ENST00000443219.5_1	NC_000001.11:-:116478875	chr1	116478875	-	closest CAGE	916	946	0	731	1967	681	6.749649025611245	6.587115136755849	0.0068444137181981855	5.193691707994475	9.186110600771633	6.920480533002827	filter not met	-6.15795236951869	1.80268451439077	-0.286857203186245	0.193278114899309
GTGTAATGGTCTCAAGACTG	experimental	RP4-655J12.4	ENSG00000233154.5_2	RP4-655J12.4-002	ENST00000443219.5_1	NC_000001.11:-:116478875	chr1	116478875	-	closest CAGE	957	734	0	259	667	283	7.05143267888285	5.1124916848105055	0.0068444137181981855	1.8447538853532288	3.1180497364407778	2.881842333391207	filter not met	-5.74727730145175	1.87580404985744	0.9791643402811999	0.21603389166022502
GCAGTCTTGAGACCATTACA	experimental	RP4-655J12.4	ENSG00000233154.5_2	RP4-655J12.4-002	ENST00000443219.5_1	NC_000001.11:-:116478875	chr1	116478875	-	closest CAGE	302	569	4945	279	779	326	2.230254803446246	3.9647894698530446	33.85247025020822	1.9866580303804005	3.640836518598513	3.3181776162638195	filter not met	1.3976125728838797	1.03079734094363	-0.25327717521769105	0.23487039875902999
TGAGGTCATGCTTACTCACA	experimental	RP4-655J12.4	ENSG00000233154.5_2	RP4-655J12.4-002	ENST00000443219.5_1	NC_000001.11:-:116478875	chr1	116478875	-	closest CAGE	1177	1742	0	1098	3173	1225	8.670759598876824	12.123908852550626	0.0068444137181981855	7.797632769243072	14.815403987220106	12.440629227949364	filter not met	-7.12412381630641	1.9017274660289698	-0.433379896553225	0.182987783233403
ATGAGGTCATGCTTACTCAC	experimental	RP4-655J12.4	ENSG00000233154.5_2	RP4-655J12.4-002	ENST00000443219.5_1	NC_000001.11:-:116478875	chr1	116478875	-	closest CAGE	1187	1714	1336	654	2083	1051	8.744365367967456	11.929147264557846	9.150981141230973	4.647360749639865	9.727568339435004	10.67499343213926	filter met	-0.488438195159509	0.652209735799781	-0.0243920502105728	0.174029354169733
CTTTGCACTGATGAGCTGCA	experimental	RP11-465B22.8	ENSG00000272141.1_1	RP11-465B22.8-001	ENST00000606993.1_1	NC_000001.11:+:1169077	chr1	1169077	+	FANTOM CAT assignment	803	1198	0	1083	2038	1040	5.917903834887067	8.33996942869088	0.0068444137181981855	7.6912046604726925	9.517520078746626	10.56337277838115	filter not met	-6.0978454503866795	1.7531304702975903	-0.541036715789536	0.18449668231078503
GCTTTGCACTGATGAGCTGC	experimental	RP11-465B22.8	ENSG00000272141.1_1	RP11-465B22.8-001	ENST00000606993.1_1	NC_000001.11:+:1169077	chr1	1169077	+	FANTOM CAT assignment	3418	3017	2134	1542	3998	2041	25.165812452088165	20.992516877221913	14.612823288353127	10.947904788846278	18.666288766506995	20.72085227036917	filter met	-0.481331291726245	0.388406084725729	0.19895096471949897	0.14164389574102698
GCACTGATGAGCTGCAGGGC	experimental	RP11-465B22.8	ENSG00000272141.1_1	RP11-465B22.8-001	ENST00000606993.1_1	NC_000001.11:+:1169077	chr1	1169077	+	FANTOM CAT assignment	1066	1596	1013	126	1371	1128	7.8537355619707725	11.108366286588268	6.9402355102529585	0.9010913209225389	6.404138081432258	11.456338008446034	filter not met	-1.62285998119304	1.16425696450226	0.0974440595926399	0.18039199997125197
GGGCATGAGAGCCCCAGACC	experimental	RP11-465B22.8	ENSG00000272141.1_1	RP11-465B22.8-001	ENST00000606993.1_1	NC_000001.11:+:1169077	chr1	1169077	+	FANTOM CAT assignment	1900	1688	272	850	3717	1778	13.992456704129744	11.748297218564547	1.8685249450681043	6.0380213709061445	17.354654071986243	18.05210391233436	filter met	-2.24344919474808	0.683295888336587	-0.49167898115087605	0.15211576652719502
CATGAGAGCCCCAGACCGGG	experimental	RP11-465B22.8	ENSG00000272141.1_1	RP11-465B22.8-001	ENST00000606993.1_1	NC_000001.11:+:1169077	chr1	1169077	+	FANTOM CAT assignment	756	1028	268	54	1372	548	5.571956720161083	7.157488358734707	1.841147290195312	0.3902363988247215	6.408805820558665	5.570885355745679	filter not met	-2.671761750565	1.18480719331972	0.051296778188107	0.206266159358905
GTGCAAAGCCGCCCGGTCTG	experimental	RP11-465B22.8	ENSG00000272141.1_1	RP11-465B22.8-001	ENST00000606993.1_1	NC_000001.11:+:1169077	chr1	1169077	+	FANTOM CAT assignment	1933	1787	1289	217	2278	1199	14.23535574212884	12.436918547539024	8.82929369647566	1.5467551807961688	10.63777746908463	12.176798591793833	filter met	-1.46777605805069	0.933552892722708	0.199459979808278	0.16624301160653698
AGTGCAAAGCCGCCCGGTCT	experimental	RP11-465B22.8	ENSG00000272141.1_1	RP11-465B22.8-001	ENST00000606993.1_1	NC_000001.11:+:1169077	chr1	1169077	+	FANTOM CAT assignment	1501	1889	1529	2930	2379	1364	11.055586517413404	13.146407189512727	10.471952988843222	20.796052453731974	11.109219120851872	13.851108398165483	filter met	0.406015338276152	0.4341800898026121	-0.068344061661867	0.15854905408026998
GGGGCATGAGAGCCCCAGAC	experimental	RP11-465B22.8	ENSG00000272141.1_1	RP11-465B22.8-001	ENST00000606993.1_1	NC_000001.11:+:1169077	chr1	1169077	+	FANTOM CAT assignment	582	529	1966	0	804	202	4.291216337984031	3.6865586298633577	13.462961783695828	0.007095207251358574	3.7575299967587217	2.0599084284451235	filter not met	-3.94102828393162	1.8109811798281101	0.485003566726814	0.23023243673579
CAGTGCAAAGCCGCCCGGTC	experimental	RP11-465B22.8	ENSG00000272141.1_1	RP11-465B22.8-001	ENST00000606993.1_1	NC_000001.11:+:1169077	chr1	1169077	+	FANTOM CAT assignment	2002	1756	594	821	1711	1076	14.743235548854225	12.221289646547016	4.072426162327919	5.832260360616747	7.991169384411097	10.928676736134962	filter met	-0.784888156274396	0.6111307723799699	0.497055573579731	0.18410661194788397
CTCATCAGTGCAAAGCCGCC	experimental	RP11-465B22.8	ENSG00000272141.1_1	RP11-465B22.8-001	ENST00000606993.1_1	NC_000001.11:+:1169077	chr1	1169077	+	FANTOM CAT assignment	1354	1359	1926	177	2352	770	9.973581711781064	9.459848559649373	13.1891852349679	1.262946890741826	10.983190164438849	7.823593095227537	filter met	-1.0274849812709899	0.9573959992766771	0.0383875091255239	0.18099884375884398
TTCCTCCGACCTTTAAAAGT	experimental	RP4-753F5.1	ENSG00000272715.1_1	RP4-753F5.1-001	ENST00000610171.1_1	NC_000001.11:-:116909776	chr1	116909776	-	FANTOM CAT assignment	1342	1043	1725	3566	1497	884	9.885254788872306	7.261824923730841	11.813458077610068	25.30860426559603	6.992273211359709	8.98038896144795	filter met	1.2815776994221297	0.45534102447481295	0.0714621992754223	0.20100822878266503
CGACCTTTAAAAGTTGGCCT	experimental	RP4-753F5.1	ENSG00000272715.1_1	RP4-753F5.1-001	ENST00000610171.1_1	NC_000001.11:-:116909776	chr1	116909776	-	FANTOM CAT assignment	1537	1398	2586	1965	2474	1096	11.320567286139688	9.731123628639317	17.706498288978697	13.949177456170952	11.552654337860663	11.13162337933153	filter met	0.626768540789593	0.37832287533406506	-0.13827698818862197	0.166823203442112
GTCGGAGGAAAGTTTCTCGT	experimental	RP4-753F5.1	ENSG00000272715.1_1	RP4-753F5.1-001	ENST00000610171.1_1	NC_000001.11:-:116909776	chr1	116909776	-	FANTOM CAT assignment	1474	1330	1908	120	2318	765	10.856850940868688	9.258131200656846	13.065985788040333	0.8585200774143873	10.824487034140963	7.772856434428397	filter not met	-1.29813334245156	1.04333476703435	0.0998344558298958	0.175749019983354
GGTCGGAGGAAAGTTTCTCG	experimental	RP4-753F5.1	ENSG00000272715.1_1	RP4-753F5.1-001	ENST00000610171.1_1	NC_000001.11:-:116909776	chr1	116909776	-	FANTOM CAT assignment	1373	640	0	444	1068	577	10.113432673053273	4.45864921083474	0.0068444137181981855	3.1573672268545647	4.989813126130526	5.865157988380696	filter not met	-6.061449327598161	1.8336898748475599	0.290025180559512	0.226701928509602
TCGGAGGAAAGTTTCTCGTG	experimental	RP4-753F5.1	ENSG00000272715.1_1	RP4-753F5.1-001	ENST00000610171.1_1	NC_000001.11:-:116909776	chr1	116909776	-	FANTOM CAT assignment	702	572	526	780	387	615	5.1744855670716525	3.985656782852272	3.6070060294904436	5.541356863311044	1.81108278104644	6.250756610454168	filter not met	0.565761687982098	0.9790482642070809	0.404583121878195	0.24090644308463605
AGGAAAGTTTCTCGTGGGGT	experimental	RP4-753F5.1	ENSG00000272715.1_1	RP4-753F5.1-001	ENST00000610171.1_1	NC_000001.11:-:116909776	chr1	116909776	-	FANTOM CAT assignment	1215	1428	33	1699	1885	903	8.950461521421236	9.939796758631582	0.2327100664187383	12.061852327309573	8.803355992406148	9.173188272484687	filter not met	-2.2762536789600603	1.31107184943619	0.0424248980665096	0.175894959613707
CCGACCTTTAAAAGTTGGCC	experimental	RP4-753F5.1	ENSG00000272715.1_1	RP4-753F5.1-001	ENST00000610171.1_1	NC_000001.11:-:116909776	chr1	116909776	-	FANTOM CAT assignment	1085	926	2562	391	2220	610	7.993586523242979	6.4479997167610055	17.54223235974195	2.7813212425325604	10.367048599752946	6.200019949655026	filter met	-0.0415548946327082	0.7642154482975709	-0.18910146853037	0.19225774478091395
GAGGAAAGTTTCTCGTGGGG	experimental	RP4-753F5.1	ENSG00000272715.1_1	RP4-753F5.1-001	ENST00000610171.1_1	NC_000001.11:-:116909776	chr1	116909776	-	FANTOM CAT assignment	251	186	0	0	186	183	1.8548653810840063	1.3007291769517886	0.0068444137181981855	0.007095207251358574	0.8728672166383615	1.867109117408388	filter not met	-9.81379234603001	1.89869789601152	0.25851840244692703	0.235788117897223
TTTCCAGACGAGTCTTTCCC	experimental	RP4-753F5.1	ENSG00000272715.1_1	RP4-753F5.1-001	ENST00000610171.1_1	NC_000001.11:-:116909776	chr1	116909776	-	FANTOM CAT assignment	1981	1675	1829	3282	4841	1318	14.588663433763893	11.6578721955679	12.525277104302678	23.293565406210195	22.601192850069232	13.384331118813385	filter met	0.128994437159867	0.584230308529621	-0.44503405398160895	0.15706965636645
GAAAGTTTCTCGTGGGGTGG	experimental	RP4-753F5.1	ENSG00000272715.1_1	RP4-753F5.1-001	ENST00000610171.1_1	NC_000001.11:-:116909776	chr1	116909776	-	FANTOM CAT assignment	846	1197	122	1483	1648	716	6.234408641976799	8.333013657691136	0.8418628873383768	10.529287561016123	7.6971018194473695	7.2756371585968145	filter not met	-1.1760991667149199	1.14504388639334	-0.0823408961338418	0.19640052623669
GTTAAGTCTAGTGTTAACCT	experimental	RP11-188D8.1	ENSG00000271427.1_1	RP11-188D8.1-001	ENST00000604156.1_1	NC_000001.11:-:117365472	chr1	117365472	-	annotation	1081	1065	941	744	1919	1196	7.964144215606725	7.414851885725168	6.4474377225426895	5.285929402262137	8.962059122704032	12.146356595314348	filter met	-0.6828116547049871	0.6068614286006501	-0.467921475870699	0.18723612205852502
TTCATGATTGAAATCTCTTG	experimental	RP11-188D8.1	ENSG00000271427.1_1	RP11-188D8.1-001	ENST00000604156.1_1	NC_000001.11:-:117365472	chr1	117365472	-	annotation	1434	1528	2041	3641	2482	1312	10.562427864506148	10.635373858605801	13.976292812560693	25.840744809447926	11.589996250871932	13.323447125854413	filter met	0.7683915820775851	0.409244148919749	-0.256469818711785	0.16410629450862
TGAGAGTAAAAACAATTTAG	experimental	RP11-188D8.1	ENSG00000271427.1_1	RP11-188D8.1-001	ENST00000604156.1_1	NC_000001.11:-:117365472	chr1	117365472	-	annotation	580	744	0	1501	199	828	4.276495184165904	5.182049394807927	0.0068444137181981855	10.657001291540576	0.93354782528167	8.412138360497572	filter not met	-4.01675151227376	1.7259153061091201	0.721325043662972	0.168987709687384
TTTGCAAAACAGACAAGCAA	experimental	RP11-188D8.1	ENSG00000271427.1_1	RP11-188D8.1-001	ENST00000604156.1_1	NC_000001.11:-:117365472	chr1	117365472	-	annotation	577	373	2056	370	1054	222	4.254413453438713	2.6014583539035767	14.078959018333665	2.63232189025403	4.92446477836081	2.2628550716416878	filter not met	1.02639130462551	0.824223089119152	-0.0356777706393294	0.2271967249292
CATGAGAGTAAAAACAATTT	experimental	RP11-188D8.1	ENSG00000271427.1_1	RP11-188D8.1-001	ENST00000604156.1_1	NC_000001.11:-:117365472	chr1	117365472	-	annotation	378	654	0	0	728	464	2.7896586485350734	4.556030004831131	0.0068444137181981855	0.007095207251358574	3.4027818231516878	4.718509454320111	filter not met	-11.4543740873568	1.8206432446860803	-0.196091279557072	0.22165727624017603
AACAGACAAGCAAAGGAAAA	experimental	RP11-188D8.1	ENSG00000271427.1_1	RP11-188D8.1-001	ENST00000604156.1_1	NC_000001.11:-:117365472	chr1	117365472	-	annotation	1372	1051	946	1642	1737	648	10.106072096144207	7.317471091728778	6.481659791133682	11.657425513982133	8.112530601697713	6.585618571728497	filter met	0.405400198714979	0.669443005499026	0.20856523540163896	0.18460837606835298
ATGAGAGTAAAAACAATTTA	experimental	RP11-188D8.1	ENSG00000271427.1_1	RP11-188D8.1-001	ENST00000604156.1_1	NC_000001.11:-:117365472	chr1	117365472	-	annotation	136	103	0	1173	160	182	1.0083990365417017	0.7234001839731872	0.0068444137181981855	8.329773313094964	0.7515059993517443	1.8569617852485596	filter not met	-3.22786684849945	1.85826306161311	-0.49775378259916997	0.223930538225667
GGTCTTCTCCATCAGCAATG	experimental	RP11-188D8.1	ENSG00000271427.1_1	RP11-188D8.1-001	ENST00000604156.1_1	NC_000001.11:-:117365472	chr1	117365472	-	annotation	1149	797	1912	4103	1166	428	8.464663445423046	5.550705257794262	13.093363442913127	29.118730559575578	5.447251560518545	4.353205496566295	filter met	2.15946541924701	0.599296065396944	0.46876165454182106	0.20230542164373397
TTAAGCTATACTTGTCAACT	experimental	RP11-188D8.1	ENSG00000271427.1_1	RP11-188D8.1-001	ENST00000604156.1_1	NC_000001.11:-:117365472	chr1	117365472	-	annotation	1623	1090	1630	1296	3060	1099	11.953576900319149	7.588746160718722	11.16323877438124	9.202483805012069	14.28794946593596	11.162065375811013	filter met	-0.162114645520228	0.41194426526268496	-0.4327205866556121	0.16856854354637102
AAACTAATGATCTCAACAGT	experimental	RP11-188D8.1	ENSG00000271427.1_1	RP11-188D8.1-001	ENST00000604156.1_1	NC_000001.11:-:117365472	chr1	117365472	-	annotation	975	605	2604	2372	1510	383	7.1839230632459925	4.215197225843764	17.829697735906276	16.83692680747389	7.052953820003017	3.8965755493740266	filter not met	1.8802475137364598	0.4952662299641711	0.0422667116169478	0.203742947112538
TTATTGTAGTCCAGGTGCAG	experimental	RP4-675C20.4	ENSG00000279513.1_2	RP4-675C20.4-001	ENST00000623435.1_1	NC_000001.11:+:117493515	chr1	117493515	+	annotation	2122	3388	2014	5040	3820	1918	15.626504777941847	23.573107918126265	13.791493642169346	35.766939754098566	17.835431202006305	19.472730414710306	filter met	0.408579628720927	0.481118699534166	0.0148735164170559	0.149590559208355
TCATCATTGTACTCCAGCCT	experimental	RP4-675C20.4	ENSG00000279513.1_2	RP4-675C20.4-001	ENST00000623435.1_1	NC_000001.11:+:117493515	chr1	117493515	+	annotation	2165	2688	4500	3023	4382	1609	15.943009585031573	18.704068218306734	30.806706145610022	21.455906728108324	20.4587005910478	16.337204777323393	filter met	0.6477688584665661	0.277091944831192	-0.110911229099313	0.15722577184168302
CGCTTGAACCTGGAAGGCAG	experimental	RP4-675C20.4	ENSG00000279513.1_2	RP4-675C20.4-001	ENST00000623435.1_1	NC_000001.11:+:117493515	chr1	117493515	+	annotation	386	193	361	0	407	108	2.848543263807581	1.3494195739499837	2.4776777659877425	0.007095207251358574	1.9044375635746071	1.1060592054212732	filter not met	-4.49916403280058	1.88308843514701	0.41246908415121203	0.24168896483771998
TAGAATCGCTTGAACCTGGA	experimental	RP4-675C20.4	ENSG00000279513.1_2	RP4-675C20.4-001	ENST00000623435.1_1	NC_000001.11:+:117493515	chr1	117493515	+	annotation	1014	1060	4299	806	1585	785	7.470985562699469	7.380073030726456	29.430978988252196	5.725832251846367	7.403034254483643	7.97580307762496	filter met	0.9137462585188009	0.7818919329652629	-0.0763146083913395	0.18740364912233398
CAAAAATTAGCTGGGCATGG	experimental	RP4-675C20.4	ENSG00000279513.1_2	RP4-675C20.4-001	ENST00000623435.1_1	NC_000001.11:+:117493515	chr1	117493515	+	annotation	325	698	336	612	428	290	2.3995480723547065	4.862083928819787	2.3065674230327886	4.349362045082804	2.0024600852291825	2.9528736585100037	filter not met	0.53754285316459	1.11263576317188	0.4643797505607029	0.23223944453788697
GGAGTCTCGCTCTGTCACCC	experimental	RP4-675C20.4	ENSG00000279513.1_2	RP4-675C20.4-001	ENST00000623435.1_1	NC_000001.11:+:117493515	chr1	117493515	+	annotation	560	434	0	2	272	66	4.129283645984634	3.0257603848878505	0.0068444137181981855	0.02128562175407572	1.2742927815094798	0.6798712547084889	filter not met	-7.6598153903837405	1.78742013969888	1.9004564980768401	0.23989046462065
GCAGTAGAATCGCTTGAACC	experimental	RP4-675C20.4	ENSG00000279513.1_2	RP4-675C20.4-001	ENST00000623435.1_1	NC_000001.11:+:117493515	chr1	117493515	+	annotation	991	1480	2899	1626	1392	427	7.301692293791009	10.301496850618175	19.848799782774734	11.543902197960398	6.502160603086832	4.343058164406467	filter met	1.66756638482499	0.43421654356673606	0.6764081409068922	0.21555434350010605
GAAAGAATTTATTGTAGTCC	experimental	RP4-675C20.4	ENSG00000279513.1_2	RP4-675C20.4-001	ENST00000623435.1_1	NC_000001.11:+:117493515	chr1	117493515	+	annotation	658	748	0	928	434	430	4.8506201830728575	5.209872478806896	0.0068444137181981855	6.5914475365121135	2.0304665199876326	4.373500160885951	filter not met	-4.6885280711393795	1.8419062279215	0.72813746744123	0.22967320389626
TATTTTATTTATTGTTGACA	experimental	RP4-675C20.4	ENSG00000279513.1_2	RP4-675C20.4-001	ENST00000623435.1_1	NC_000001.11:+:117493515	chr1	117493515	+	annotation	165	156	1	0	2	159	1.221855766904544	1.0920560469595229	0.013688827436396371	0.007095207251358574	0.01400321737922505	1.6235731455725109	filter not met	-5.5204023299596	1.88338753985798	2.84915222068481	0.170851003545463
CTCATCATTGTACTCCAGCC	experimental	RP4-675C20.4	ENSG00000279513.1_2	RP4-675C20.4-001	ENST00000623435.1_1	NC_000001.11:+:117493515	chr1	117493515	+	annotation	1062	1225	1127	1315	1402	822	7.824293254334519	8.52777524568392	7.720498674127552	9.337292742787882	6.548837994350915	8.351254367538603	filter met	0.35481888839001996	0.548479681649471	0.11674350522185302	0.186872614534076
CGGGCTCTGCAGGCACAGAG	experimental	TTLL10-AS1	ENSG00000205231.1_1	TTLL10-AS1-001	ENST00000379317.1_1	NC_000001.11:-:1179566	chr1	1179566	-	FANTOM CAT assignment	1081	914	187	179	599	323	7.964144215606725	6.3645304647640994	1.2867497790212588	1.277137305244543	2.8006434758450096	3.2877356197843346	filter met	-1.09212656171457	1.23246799820804	1.2077578172138002	0.214296827413885
AGGGGAGCTGTCGCGCTCCG	experimental	TTLL10-AS1	ENSG00000205231.1_1	TTLL10-AS1-001	ENST00000379317.1_1	NC_000001.11:-:1179566	chr1	1179566	-	FANTOM CAT assignment	702	857	1468	110	1427	631	5.1744855670716525	5.968051517778793	10.054443752033132	0.7875680049008015	6.665531472511125	6.413113925011418	filter not met	-1.0619017728514	1.16418644796142	-0.262651160870904	0.200984992558157
GCCGGGCTCTGCAGGCACAG	experimental	TTLL10-AS1	ENSG00000205231.1_1	TTLL10-AS1-001	ENST00000379317.1_1	NC_000001.11:-:1179566	chr1	1179566	-	FANTOM CAT assignment	1156	1105	1196	771	2601	962	8.516187483786489	7.693082725714857	8.192763220683227	5.477499998048818	12.145457206914527	9.77188086991455	filter met	-0.5464355615421009	0.518132508510725	-0.456825857417524	0.174912698542836
CTGTCGCGCTCCGCGGCCCA	experimental	TTLL10-AS1	ENSG00000205231.1_1	TTLL10-AS1-001	ENST00000379317.1_1	NC_000001.11:-:1179566	chr1	1179566	-	FANTOM CAT assignment	2407	3240	1049	4353	4833	1815	17.72426919702495	22.543653810164415	7.186634404108094	30.89253237241523	22.563850937057968	18.427555202248	filter met	-0.297163968460745	0.70482399222764	-0.0571772093712108	0.157042866057616
CCAGGCGGAACCCTGGGCCG	experimental	TTLL10-AS1	ENSG00000205231.1_1	TTLL10-AS1-001	ENST00000379317.1_1	NC_000001.11:-:1179566	chr1	1179566	-	FANTOM CAT assignment	1194	1070	2978	966	2663	858	8.795889406330904	7.449630740723879	20.389508466512392	6.86106541206374	12.434857032751847	8.716558325292418	filter met	0.340885940169909	0.5368606252350421	-0.391864609862939	0.17818204322857298
CCGGGCTCTGCAGGCACAGA	experimental	TTLL10-AS1	ENSG00000205231.1_1	TTLL10-AS1-001	ENST00000379317.1_1	NC_000001.11:-:1179566	chr1	1179566	-	FANTOM CAT assignment	1069	1317	0	1101	2034	767	7.875817292697962	9.167706177660197	0.0068444137181981855	7.818918390997148	9.498849122240994	7.793151098748053	filter not met	-5.92145783315277	1.7840662481603797	-0.0466879797992132	0.189319869965187
AGGGGCCAGCTGTGGGCGCC	experimental	TTLL10-AS1	ENSG00000205231.1_1	TTLL10-AS1-001	ENST00000379317.1_1	NC_000001.11:-:1179566	chr1	1179566	-	FANTOM CAT assignment	1648	1953	2139	2306	2562	1285	12.13759132304574	13.591576533496227	14.647045356944115	16.368643128884226	11.963415380984602	13.049469157539056	filter met	0.46498646535427296	0.35400057598156803	0.012474680319467999	0.15656947588559
CCCTCTGTGCCTGCAGAGCC	experimental	TTLL10-AS1	ENSG00000205231.1_1	TTLL10-AS1-001	ENST00000379317.1_1	NC_000001.11:-:1179566	chr1	1179566	-	FANTOM CAT assignment	2407	1952	564	2016	3199	1448	17.72426919702495	13.584620762496488	3.8670937507819736	14.311033025990241	14.936765204506722	14.703484299591052	filter met	-0.8390613515645029	0.704606275732073	0.0405855526119554	0.15445233539072303
GAGGGGCCAGCTGTGGGCGC	experimental	TTLL10-AS1	ENSG00000205231.1_1	TTLL10-AS1-001	ENST00000379317.1_1	NC_000001.11:-:1179566	chr1	1179566	-	FANTOM CAT assignment	1888	1922	2464	1909	4555	1207	13.904129781220982	13.37594763250422	16.871479815358523	13.551845850094875	21.266219459916442	12.257977249072454	filter met	0.0602129519375463	0.3762440933505011	-0.273564281480027	0.173535514832651
CTGTGGGCGCCGGGCTCTGC	experimental	TTLL10-AS1	ENSG00000205231.1_1	TTLL10-AS1-001	ENST00000379317.1_1	NC_000001.11:-:1179566	chr1	1179566	-	FANTOM CAT assignment	1160	1420	968	1814	2035	954	8.545629791422744	9.884150590633645	6.632236892934041	12.87780116121581	9.503516861367402	9.690702212635923	filter met	0.10090083155430099	0.5754930803856021	-0.0900890525115735	0.175886347244789
GGGCAGGTGGGAAGCAAACC	mRNA	NPPB	ENSG00000120937.8_1	NPPB-001	ENST00000376468.3_1	NC_000001.11:-:11858944	chr1	11858944	-	FANTOM CAT assignment	1063	1488	0	702	1774	1105	7.831653831243582	10.357143018616114	0.0068444137181981855	4.987930697705076	8.285236949374822	11.222949368769985	filter not met	-6.3687564060415305	1.7517097019761398	-0.125862111339864	0.174113063451322
GCTGCTGCTGCGATGCGTCC	mRNA	NPPB	ENSG00000120937.8_1	NPPB-001	ENST00000376468.3_1	NC_000001.11:-:11858944	chr1	11858944	-	FANTOM CAT assignment	979	975	406	1155	1129	629	7.213365370882246	6.788832495748372	2.785676383306661	8.20205958257051	5.274545212841436	6.3928192606917635	filter met	-0.125643960167474	0.8598373600288071	0.24324331066763602	0.19975876726754502
CCCGCAGGCTGAGGGCAGGT	mRNA	NPPB	ENSG00000120937.8_1	NPPB-001	ENST00000376468.3_1	NC_000001.11:-:11858944	chr1	11858944	-	FANTOM CAT assignment	2615	1945	2083	1859	4703	1193	19.25526919411016	13.53593036549829	14.263758188725015	13.197085487526946	21.957044850624882	12.115914598834864	filter met	-0.0948000488849625	0.43332256738794	-0.044365522261451	0.14996438890358
TGCTGCTGCTGCGATGCGTC	mRNA	NPPB	ENSG00000120937.8_1	NPPB-001	ENST00000376468.3_1	NC_000001.11:-:11858944	chr1	11858944	-	FANTOM CAT assignment	1207	1174	107	922	1623	631	8.89157690614873	8.173030924697066	0.7391966815654039	6.548876293003963	7.5804083412871615	6.413113925011418	filter not met	-1.51162330820749	1.18303304504251	0.262510372325846	0.186124105845549
CCCCGCAGGCTGAGGGCAGG	mRNA	NPPB	ENSG00000120937.8_1	NPPB-001	ENST00000376468.3_1	NC_000001.11:-:11858944	chr1	11858944	-	FANTOM CAT assignment	683	839	0	699	1455	503	5.034634605799446	5.842847639783435	0.0068444137181981855	4.966645075951001	6.796228168050558	5.114255408553409	filter not met	-5.8353119345447	1.83440534512142	-0.149662813013077	0.211167538170646
TGTCTCTGGAGGGACTGCGG	mRNA	NPPB	ENSG00000120937.8_1	NPPB-001	ENST00000376468.3_1	NC_000001.11:-:11858944	chr1	11858944	-	FANTOM CAT assignment	646	587	0	248	729	336	4.762293260164094	4.089993347848405	0.0068444137181981855	1.7667066055882843	3.407449562278096	3.419650937862101	filter not met	-5.9397441457464	1.8682119274117899	0.345159132087586	0.221056520321697
AGGAGCACCCCGCAGGCTGA	mRNA	NPPB	ENSG00000120937.8_1	NPPB-001	ENST00000376468.3_1	NC_000001.11:-:11858944	chr1	11858944	-	FANTOM CAT assignment	1598	2402	826	4695	1890	2113	11.769562477592563	16.71471771238047	5.6603301449498975	33.31909325237986	8.82669468803819	21.4514601858768	filter met	0.153448467573767	0.5161496896444211	-0.0009053494139493779	0.17622859869276103
CCACCTGCCCTCAGCCTGCG	mRNA	NPPB	ENSG00000120937.8_1	NPPB-001	ENST00000376468.3_1	NC_000001.11:-:11858944	chr1	11858944	-	FANTOM CAT assignment	2666	3358	2968	1412	5649	2131	19.6306586164724	23.364434788133998	20.32106432933041	10.025527846169664	26.372726064207182	21.63411216475371	filter met	-0.58698609003803	0.3906631060964029	-0.18584627355895103	0.14688967334546
TCCCACCTGCCCTCAGCCTG	mRNA	NPPB	ENSG00000120937.8_1	NPPB-001	ENST00000376468.3_1	NC_000001.11:-:11858944	chr1	11858944	-	FANTOM CAT assignment	3272	3243	4179	6089	4548	2981	24.091168223364892	22.564521123163647	28.60964934206841	43.20981216077371	21.233545286031585	30.259344500607675	filter met	0.627521437839941	0.23244273876121105	-0.147202140317703	0.147952645815832
GCACCCCGCAGGCTGAGGGC	mRNA	NPPB	ENSG00000120937.8_1	NPPB-001	ENST00000376468.3_1	NC_000001.11:-:11858944	chr1	11858944	-	FANTOM CAT assignment	397	567	1592	0	254	445	2.92950960980728	3.950877927853561	10.903151053089706	0.007095207251358574	1.1902734772341292	4.525710143283375	filter not met	-3.9345328062578	1.86914397246167	0.520818644812837	0.239921416729893
CCCCTCGGCCGGACGAACCG	experimental	RP4-712E4.1	ENSG00000226172.2_2	RP4-712E4.1-001	ENST00000439394.1_1	NC_000001.11:-:119001388	chr1	119001388	-	FANTOM CAT assignment	2492	2665	4077	1326	4186	2097	18.349918234295348	18.544085485312664	27.9115191428122	9.415340022552826	19.543823722271767	21.289102871319553	filter met	-0.17537934968375596	0.5785760245766179	-0.17206980957364001	0.134066305451241
AGGTGCAGAGGTGACAGGCG	experimental	RP4-712E4.1	ENSG00000226172.2_2	RP4-712E4.1-001	ENST00000439394.1_1	NC_000001.11:-:119001388	chr1	119001388	-	FANTOM CAT assignment	775	1104	0	902	1329	831	5.711807681433289	7.686126954715115	0.0068444137181981855	6.4069721479767905	6.208093038123105	8.442580356977057	filter not met	-5.84726363719813	1.7897501861996299	-0.155230770837126	0.190988036281645
CCGCGGTTCGTCCGGCCGAG	experimental	RP4-712E4.1	ENSG00000226172.2_2	RP4-712E4.1-001	ENST00000439394.1_1	NC_000001.11:-:119001388	chr1	119001388	-	FANTOM CAT assignment	1097	1210	2845	4600	2450	1437	8.081913446151741	8.423438680687786	19.47920144199203	32.645048563500794	11.440628598826866	14.591863645832946	filter met	1.12033279774605	0.32459327127229604	-0.674370355273459	0.171147931024861
GCCGCGGTTCGTCCGGCCGA	experimental	RP4-712E4.1	ENSG00000226172.2_2	RP4-712E4.1-001	ENST00000439394.1_1	NC_000001.11:-:119001388	chr1	119001388	-	FANTOM CAT assignment	902	740	1474	56	1189	672	6.646600948884356	5.154226310808959	10.09551023434232	0.4044268133274386	5.554609560425936	6.829154543564375	filter not met	-1.45743321915511	1.3225600987461499	-0.0989005336264837	0.20945296413074602
GGTGACAGGCGCGGCAGCCG	experimental	RP4-712E4.1	ENSG00000226172.2_2	RP4-712E4.1-001	ENST00000439394.1_1	NC_000001.11:-:119001388	chr1	119001388	-	FANTOM CAT assignment	1383	1235	727	54	2934	766	10.187038442143908	8.59733295568134	4.982733186848278	0.3902363988247215	13.699814336008508	7.783003766588224	filter not met	-2.7366527201407997	1.03497778235834	-0.172232927822945	0.18412141578295999
TCGTCCGGCCGAGGGGCAGG	experimental	RP4-712E4.1	ENSG00000226172.2_2	RP4-712E4.1-001	ENST00000439394.1_1	NC_000001.11:-:119001388	chr1	119001388	-	FANTOM CAT assignment	891	1125	752	954	2156	891	6.565634602884657	7.832198145709699	5.1538435298032335	6.775922925047437	10.068313295662811	9.05142028656675	filter met	-0.537261698794382	0.607969117661777	-0.44118302241157703	0.18751512650019103
CGCGGCAGCCGCGGTTCGTC	experimental	RP4-712E4.1	ENSG00000226172.2_2	RP4-712E4.1-001	ENST00000439394.1_1	NC_000001.11:-:119001388	chr1	119001388	-	FANTOM CAT assignment	1584	1622	1487	1431	2890	859	11.666514400865676	11.289216332581566	10.1844876126789	10.160336783945477	13.49443381444654	8.726705657452246	filter met	0.0616460815334008	0.49505772882849797	0.0510118824608119	0.17907011188468103
AGCCGCGGTTCGTCCGGCCG	experimental	RP4-712E4.1	ENSG00000226172.2_2	RP4-712E4.1-001	ENST00000439394.1_1	NC_000001.11:-:119001388	chr1	119001388	-	FANTOM CAT assignment	1470	2016	2021	692	2100	1340	10.827408633232434	14.029790106479984	13.83940453819673	4.916978625191491	9.806919904583943	13.607572426329607	filter met	-0.329981395010545	0.7392278568849928	0.0663003650925106	0.15995518461736802
TCCGGCCGAGGGGCAGGAGG	experimental	RP4-712E4.1	ENSG00000226172.2_2	RP4-712E4.1-001	ENST00000439394.1_1	NC_000001.11:-:119001388	chr1	119001388	-	FANTOM CAT assignment	92	15	0	0	66	0	0.6845336525429071	0.11129233599587496	0.0068444137181981855	0.007095207251358574	0.31273852146935943	0.010147332159828193	filter not met	-4.38992890015884	1.86235314008132	2.91622068357082	0.12308320567629401
GCCAGCCTCCTCCTGCCCCT	experimental	RP4-712E4.1	ENSG00000226172.2_2	RP4-712E4.1-001	ENST00000439394.1_1	NC_000001.11:-:119001388	chr1	119001388	-	FANTOM CAT assignment	2995	2673	1806	4568	3640	2520	22.052288419554294	18.599731653310602	12.36785558878412	32.41800193145732	16.995238159252807	25.581424374926875	filter met	0.0971490835790208	0.39074496031647793	-0.0683550120811346	0.167158345109911
AAGGAAAATACTCAGCTTCG	experimental	WARS2-IT1	ENSG00000224238.2_1	WARS2-IT1-001	ENST00000423984.2_1	NC_000001.11:+:119047404	chr1	119047404	+	FANTOM CAT assignment	1355	486	0	0	1368	223	9.980942288690127	3.387460476874444	0.0068444137181981855	0.007095207251358574	6.390134864053032	2.273002403801516	filter not met	-11.4110317777127	1.81013898369743	0.585060182713439	0.205112346133599
CCAAATAAAAAGCTACTCCA	experimental	WARS2-IT1	ENSG00000224238.2_1	WARS2-IT1-001	ENST00000423984.2_1	NC_000001.11:+:119047404	chr1	119047404	+	FANTOM CAT assignment	657	623	0	892	735	333	4.8432596061637945	4.340401103839123	0.0068444137181981855	6.336020075463206	3.4354559970365464	3.3892089413826163	filter not met	-4.94477539224835	1.8589434320893001	0.400440260309715	0.219655155062529
TCAGCTTCGTGGAGACATAG	experimental	WARS2-IT1	ENSG00000224238.2_1	WARS2-IT1-001	ENST00000423984.2_1	NC_000001.11:+:119047404	chr1	119047404	+	FANTOM CAT assignment	1666	1834	1755	6303	3522	1259	12.270081707408886	12.763839784526908	12.018790489156013	44.72818651256444	16.444444942336613	12.785638521383527	filter met	0.8326935143795441	0.6691520894418671	-0.24117142241343398	0.163061357814086
AAAAGTAGGTAAAAGGTCAA	experimental	WARS2-IT1	ENSG00000224238.2_1	WARS2-IT1-001	ENST00000423984.2_1	NC_000001.11:+:119047404	chr1	119047404	+	FANTOM CAT assignment	805	633	0	724	1542	220	5.932624988705196	4.409958813836544	0.0068444137181981855	5.144025257234965	7.202321472048085	2.242560407322031	filter not met	-5.33462078780666	1.8688159777320201	0.31129522768682694	0.229549908920918
TAAGAAGGGTAGGATACTTC	experimental	WARS2-IT1	ENSG00000224238.2_1	WARS2-IT1-001	ENST00000423984.2_1	NC_000001.11:+:119047404	chr1	119047404	+	FANTOM CAT assignment	451	505	0	0	246	206	3.3269807628967096	3.5196201258695448	0.0068444137181981855	0.007095207251358574	1.1529315642228626	2.1004977570844363	filter not met	-10.0939127681219	1.89627298042452	1.1136283823234199	0.23901609011598002
AATAATTATATAAGAAGGGT	experimental	WARS2-IT1	ENSG00000224238.2_1	WARS2-IT1-001	ENST00000423984.2_1	NC_000001.11:+:119047404	chr1	119047404	+	FANTOM CAT assignment	130	173	0	56	7	63	0.9642355750873208	1.21030415395514	0.0068444137181981855	0.4044268133274386	0.0373419130112668	0.6494292582290043	filter not met	-2.49578914612116	1.80497377895122	2.77298197357305	0.182965566731844
GGGTAGGATACTTCAGGATT	experimental	WARS2-IT1	ENSG00000224238.2_1	WARS2-IT1-001	ENST00000423984.2_1	NC_000001.11:+:119047404	chr1	119047404	+	FANTOM CAT assignment	1671	1249	2367	1259	3304	922	12.3068845919542	8.694713749677732	16.2075716846933	8.939961136711801	15.426877812779601	9.365987583521422	filter met	0.157771239942496	0.388293152650271	-0.245446110438204	0.165561138050922
ATACAGAAAAAGTAGGTAAA	experimental	WARS2-IT1	ENSG00000224238.2_1	WARS2-IT1-001	ENST00000423984.2_1	NC_000001.11:+:119047404	chr1	119047404	+	FANTOM CAT assignment	721	977	0	3930	363	952	5.314336528343858	6.802744037747856	0.0068444137181981855	27.89125970509055	1.6990570420126394	9.67040754831627	filter not met	-4.42964454989989	1.90400047862448	0.5362013194148361	0.238613484616264
TATCTTCATACAGAAAAAGT	experimental	WARS2-IT1	ENSG00000224238.2_1	WARS2-IT1-001	ENST00000423984.2_1	NC_000001.11:+:119047404	chr1	119047404	+	FANTOM CAT assignment	267	584	0	1517	141	464	1.9726346116290223	4.0691260348491785	0.0068444137181981855	10.770524607562313	0.6628189559499857	4.718509454320111	filter not met	-3.44357248262252	1.78023489578858	0.641317616420981	0.24158123417485397
TCATATTCATGACAATTGCA	experimental	WARS2-IT1	ENSG00000224238.2_1	WARS2-IT1-001	ENST00000423984.2_1	NC_000001.11:+:119047404	chr1	119047404	+	FANTOM CAT assignment	1500	1050	2920	666	1026	360	11.048225940504338	7.310515320729037	19.992532470856897	4.732503236656168	4.7937680828213765	3.663186909697978	filter met	1.3737079253586701	0.7519117211230258	1.0768225691675601	0.19551187117775898
AGTAGACCTTAGGCGAGGGA	experimental	RP11-418J17.1	ENSG00000231365.5_1	['RP11-418J17.1-005', 'RP11-418J17.1-002', 'RP11-418J17.1-001', 'RP11-418J17.1-003']	['ENST00000440150.5_1', 'ENST00000418015.1_1', 'ENST00000425884.5_1', 'ENST00000457043.1_1']	NC_000001.11:+:119140416	chr1	119140416	+	['FANTOM CAT assignment', 'closest CAGE', 'closest CAGE', 'FANTOM CAT assignment']	956	747	0	1	501	44	7.044072101973787	5.202916707807153	0.0068444137181981855	0.014190414502717148	2.343205041456992	0.4566299471922687	filter not met	-8.37155062531728	1.78125007973953	2.49716549857629	0.24168572208973102
TACTTTCCCTAAGAAGCGGG	experimental	RP11-418J17.1	ENSG00000231365.5_1	['RP11-418J17.1-005', 'RP11-418J17.1-002', 'RP11-418J17.1-001', 'RP11-418J17.1-003']	['ENST00000440150.5_1', 'ENST00000418015.1_1', 'ENST00000425884.5_1', 'ENST00000457043.1_1']	NC_000001.11:+:119140416	chr1	119140416	+	['FANTOM CAT assignment', 'closest CAGE', 'closest CAGE', 'FANTOM CAT assignment']	404	583	0	0	304	96	2.9810336481707247	4.062170263849436	0.0068444137181981855	0.007095207251358574	1.4236604335545469	0.9842912195033348	filter not met	-9.69140831694841	1.8989176328877602	1.5271877170681	0.24081906146966897
CATGTACTTTCCCTAAGAAG	experimental	RP11-418J17.1	ENSG00000231365.5_1	['RP11-418J17.1-005', 'RP11-418J17.1-002', 'RP11-418J17.1-001', 'RP11-418J17.1-003']	['ENST00000440150.5_1', 'ENST00000418015.1_1', 'ENST00000425884.5_1', 'ENST00000457043.1_1']	NC_000001.11:+:119140416	chr1	119140416	+	['FANTOM CAT assignment', 'closest CAGE', 'closest CAGE', 'FANTOM CAT assignment']	766	285	0	0	65	7	5.645562489251717	1.9893505059262648	0.0068444137181981855	0.007095207251358574	0.3080707823429511	0.08117865727862554	filter not met	-6.755544981416321	1.8690702931093002	4.4172210683787	0.241648051941666
ATGTACTTTCCCTAAGAAGC	experimental	RP11-418J17.1	ENSG00000231365.5_1	['RP11-418J17.1-005', 'RP11-418J17.1-002', 'RP11-418J17.1-001', 'RP11-418J17.1-003']	['ENST00000440150.5_1', 'ENST00000418015.1_1', 'ENST00000425884.5_1', 'ENST00000457043.1_1']	NC_000001.11:+:119140416	chr1	119140416	+	['FANTOM CAT assignment', 'closest CAGE', 'closest CAGE', 'FANTOM CAT assignment']	542	727	29	0	579	494	3.9967932616214896	5.0638012878123115	0.20533241154594556	0.007095207251358574	2.7072886933168436	5.0229294191149565	filter not met	-7.54156304115532	1.82869334313867	0.25974048222205504	0.22170318516476198
GGGAGGAGAGAAATAAATAG	experimental	RP11-418J17.1	ENSG00000231365.5_1	['RP11-418J17.1-005', 'RP11-418J17.1-002', 'RP11-418J17.1-001', 'RP11-418J17.1-003']	['ENST00000440150.5_1', 'ENST00000418015.1_1', 'ENST00000425884.5_1', 'ENST00000457043.1_1']	NC_000001.11:+:119140416	chr1	119140416	+	['FANTOM CAT assignment', 'closest CAGE', 'closest CAGE', 'FANTOM CAT assignment']	1077	782	1354	452	641	282	7.934701907970472	5.44636869279813	9.27418058815854	3.214128884865433	2.9966885191541612	2.871695001231379	filter met	1.0542803517169301	0.976846958086313	1.1422296791658602	0.215480788541292
GGAGGAGAGAAATAAATAGA	experimental	RP11-418J17.1	ENSG00000231365.5_1	['RP11-418J17.1-005', 'RP11-418J17.1-002', 'RP11-418J17.1-001', 'RP11-418J17.1-003']	['ENST00000440150.5_1', 'ENST00000418015.1_1', 'ENST00000425884.5_1', 'ENST00000457043.1_1']	NC_000001.11:+:119140416	chr1	119140416	+	['FANTOM CAT assignment', 'closest CAGE', 'closest CAGE', 'FANTOM CAT assignment']	575	406	940	210	571	68	4.239692299620587	2.8309987968950687	6.440593308824491	1.4970887300366589	2.6699467803055765	0.7001659190281453	filter not met	1.3467783176013797	1.1177561117538	1.3000886134842	0.241109418764753
TTCTCTCCTCCCGCTTCTTA	experimental	RP11-418J17.1	ENSG00000231365.5_1	['RP11-418J17.1-005', 'RP11-418J17.1-002', 'RP11-418J17.1-001', 'RP11-418J17.1-003']	['ENST00000440150.5_1', 'ENST00000418015.1_1', 'ENST00000425884.5_1', 'ENST00000457043.1_1']	NC_000001.11:+:119140416	chr1	119140416	+	['FANTOM CAT assignment', 'closest CAGE', 'closest CAGE', 'FANTOM CAT assignment']	2795	3009	457	3187	3981	1854	20.580173037741588	20.936870709223975	3.134741482934768	22.619520717331127	18.58693720135805	18.823301156481303	filter met	-0.995888785991428	0.8096351997923771	0.12303668883417901	0.13239497676415402
TTTCTCTCCTCCCGCTTCTT	experimental	RP11-418J17.1	ENSG00000231365.5_1	['RP11-418J17.1-005', 'RP11-418J17.1-002', 'RP11-418J17.1-001', 'RP11-418J17.1-003']	['ENST00000440150.5_1', 'ENST00000418015.1_1', 'ENST00000425884.5_1', 'ENST00000457043.1_1']	NC_000001.11:+:119140416	chr1	119140416	+	['FANTOM CAT assignment', 'closest CAGE', 'closest CAGE', 'FANTOM CAT assignment']	4303	5793	6828	4375	8460	3822	31.67992301660938	40.301737172506215	46.740501281575405	31.04862693194511	39.493740748541065	38.79325084702319	filter met	0.116621711090306	0.294038826353219	-0.159241745428266	0.122851101927276
AGACGAGTAGACCTTAGGCG	experimental	RP11-418J17.1	ENSG00000231365.5_1	['RP11-418J17.1-005', 'RP11-418J17.1-002', 'RP11-418J17.1-001', 'RP11-418J17.1-003']	['ENST00000440150.5_1', 'ENST00000418015.1_1', 'ENST00000425884.5_1', 'ENST00000457043.1_1']	NC_000001.11:+:119140416	chr1	119140416	+	['FANTOM CAT assignment', 'closest CAGE', 'closest CAGE', 'FANTOM CAT assignment']	970	713	0	0	299	65	7.147120178700675	4.96642049381592	0.0068444137181981855	0.007095207251358574	1.4003217379225048	0.6697239225486608	filter not met	-9.41333658024675	1.8996730473113	2.59130709987619	0.22927715222497302
TACATGCCTTCCCTCGCCTA	experimental	RP11-418J17.1	ENSG00000231365.5_1	['RP11-418J17.1-005', 'RP11-418J17.1-002', 'RP11-418J17.1-001', 'RP11-418J17.1-003']	['ENST00000440150.5_1', 'ENST00000418015.1_1', 'ENST00000425884.5_1', 'ENST00000457043.1_1']	NC_000001.11:+:119140416	chr1	119140416	+	['FANTOM CAT assignment', 'closest CAGE', 'closest CAGE', 'FANTOM CAT assignment']	2432	1790	111	0	1354	187	17.908283619751533	12.457785860538252	0.7665743364381967	0.007095207251358574	6.3247865162833135	1.9076984460477	filter not met	-6.44608346497455	1.80146371130038	2.0625837594681102	0.210190516961904
CTTGCCGAGCAGGTGGGGAC	experimental	RP11-418J17.1	ENSG00000231365.5_1	RP11-418J17.1-004	ENST00000413531.5_1	NC_000001.11:+:119140770	chr1	119140770	+	closest CAGE	648	426	321	643	1285	602	4.777014413982223	2.9701142168899133	2.203901217259815	4.5693134698749205	6.002712516561139	6.1188412923764	filter not met	-0.7794805669709641	0.927004656238164	-0.711106990135751	0.218231713650793
CGAGCAGGTGGGGACAGGAG	experimental	RP11-418J17.1	ENSG00000231365.5_1	RP11-418J17.1-004	ENST00000413531.5_1	NC_000001.11:+:119140770	chr1	119140770	+	closest CAGE	75	56	0	0	0	2	0.5594038450888272	0.3964789469853045	0.0068444137181981855	0.007095207251358574	0.0046677391264083505	0.030441996479484583	filter not met	-2.00321660104031	1.52723920487648	6.446148406654121	0.116478331831173
GGTGGGGACAGGAGCGGGGT	experimental	RP11-418J17.1	ENSG00000231365.5_1	RP11-418J17.1-004	ENST00000413531.5_1	NC_000001.11:+:119140770	chr1	119140770	+	closest CAGE	122	30	0	0	0	22	0.9053509598148126	0.2156289009920077	0.0068444137181981855	0.007095207251358574	0.0046677391264083505	0.23338863967604845	filter not met	-3.6288029256809597	1.8603300976314399	4.207866350096309	0.11507535553402501
AGCAGGTGGGGACAGGAGCG	experimental	RP11-418J17.1	ENSG00000231365.5_1	RP11-418J17.1-004	ENST00000413531.5_1	NC_000001.11:+:119140770	chr1	119140770	+	closest CAGE	609	419	1003	0	1146	737	4.489951914528746	2.921423819891717	6.871791373070978	0.007095207251358574	5.3538967779903786	7.488731133953206	filter not met	-5.63550476227508	1.82190324483792	-0.8314215299439979	0.22575569500458398
AGGTGGGGACAGGAGCGGGG	experimental	RP11-418J17.1	ENSG00000231365.5_1	RP11-418J17.1-004	ENST00000413531.5_1	NC_000001.11:+:119140770	chr1	119140770	+	closest CAGE	1392	1630	639	67	2828	1133	10.25328363432548	11.344862500579502	4.380424779646837	0.4824740930923829	13.205033988609225	11.507074669245169	filter not met	-2.93161686965217	1.01873974485294	-0.22105325106464102	0.16844128149103998
GAGCAGGTGGGGACAGGAGC	experimental	RP11-418J17.1	ENSG00000231365.5_1	RP11-418J17.1-004	ENST00000413531.5_1	NC_000001.11:+:119140770	chr1	119140770	+	closest CAGE	729	651	323	1819	151	131	5.373221143616368	4.5351626918319035	2.217590044696212	12.913277197472606	0.7094963472140693	1.3394478450973215	filter not met	2.620234216581	1.01999745538513	2.3233621321512996	0.23858782819007102
GTTGCTACTAATAACCCCCA	experimental	RP11-418J17.1	ENSG00000231365.5_1	RP11-418J17.1-004	ENST00000413531.5_1	NC_000001.11:+:119140770	chr1	119140770	+	closest CAGE	983	557	751	0	1314	324	7.242807678518502	3.881320217856139	5.146999116085035	0.007095207251358574	6.1380769512269815	3.297882951944163	filter not met	-5.396174482217339	1.8263106682102201	0.21035674563391898	0.20777133831308398
AGGAAATTCTCCTTCCAGGA	experimental	RP11-418J17.1	ENSG00000231365.5_1	RP11-418J17.1-004	ENST00000413531.5_1	NC_000001.11:+:119140770	chr1	119140770	+	closest CAGE	873	1346	1856	520	1478	945	6.433144218521512	9.369423536652725	12.710076274694028	3.696602977957816	6.9035861679579495	9.59937622319747	filter not met	-0.0920596785344862	0.858369886393811	-0.0957496131377395	0.183257350030792
CAGTTCTTGCCGAGCAGGTG	experimental	RP11-418J17.1	ENSG00000231365.5_1	RP11-418J17.1-004	ENST00000413531.5_1	NC_000001.11:+:119140770	chr1	119140770	+	closest CAGE	1352	1610	1403	650	1602	790	9.958860557962938	11.205747080584658	9.609556860350253	4.6189799206344295	7.4823858196325865	8.0265397384241	filter not met	-0.0622203557091943	0.711859810089962	0.419841080389205	0.17613143936087
TATTACCCTCTAAGAGAACT	experimental	RP11-418J17.1	ENSG00000231365.5_1	RP11-418J17.1-004	ENST00000413531.5_1	NC_000001.11:+:119140770	chr1	119140770	+	closest CAGE	217	396	0	201	569	208	1.6046057661758468	2.761441086897647	0.0068444137181981855	1.4332318647744318	2.6606113020527595	2.1207924214040923	filter not met	-5.634919495524679	1.88410872893437	-0.20335519069223798	0.24133281356796202
TCAGACACCTAAATATGAAG	experimental	RP11-418J17.1	ENSG00000231365.5_1	RP11-418J17.1-006	ENST00000445565.1_1	NC_000001.11:+:119146744	chr1	119146744	+	FANTOM CAT assignment	1074	1600	0	1172	1819	1032	7.912620177243283	11.136189370587237	0.0068444137181981855	8.322678105843606	8.495285210063198	10.482194121102523	filter not met	-5.957839388167111	1.7547247943157398	-0.0350011720192004	0.17540778256027698
AAACCGAAACCTGCTATGCT	experimental	RP11-418J17.1	ENSG00000231365.5_1	RP11-418J17.1-006	ENST00000445565.1_1	NC_000001.11:+:119146744	chr1	119146744	+	FANTOM CAT assignment	831	953	0	1324	1930	397	6.123999988340848	6.635805533754043	0.0068444137181981855	9.401149608050108	9.013404253094523	4.038638199611621	filter not met	-5.3469284964873705	1.8249828245674	0.0469723243961551	0.22337050840351605
ACCCTTCGAAAAGAGATCTG	experimental	RP11-418J17.1	ENSG00000231365.5_1	RP11-418J17.1-006	ENST00000445565.1_1	NC_000001.11:+:119146744	chr1	119146744	+	FANTOM CAT assignment	1087	1014	172	2467	2500	938	8.008307677061108	7.060107564738318	1.184083573248286	17.510971496352962	11.674015555147285	9.528344898078672	filter met	-1.05695595362068	1.08328391363203	-0.516194520904434	0.177034770623629
ACTTGTCATCCTAGCATAGC	experimental	RP11-418J17.1	ENSG00000231365.5_1	RP11-418J17.1-006	ENST00000445565.1_1	NC_000001.11:+:119146744	chr1	119146744	+	FANTOM CAT assignment	893	907	17	982	1562	459	6.580355756702784	6.315840067765904	0.12319944692756732	6.974588728085476	7.295676254576253	4.667772793520968	filter not met	-2.52249529426262	1.5024631150201802	0.113726664422796	0.206615333062588
CATCCTAGCATAGCAGGTTT	experimental	RP11-418J17.1	ENSG00000231365.5_1	RP11-418J17.1-006	ENST00000445565.1_1	NC_000001.11:+:119146744	chr1	119146744	+	FANTOM CAT assignment	2629	3939	2704	1581	3517	2324	19.35831727083705	27.405737738984215	18.51413910772609	11.224617871649263	16.421106246704582	23.59254727160055	filter met	-0.293660079207343	0.5088574731518271	0.19959138985690802	0.12780972824520098
CCTCTTCTGGAACTCTCTCT	experimental	RP11-418J17.1	ENSG00000231365.5_1	RP11-418J17.1-006	ENST00000445565.1_1	NC_000001.11:+:119146744	chr1	119146744	+	FANTOM CAT assignment	2255	2467	3048	5572	5655	1742	16.605461506847295	17.166842827363713	20.868617426786265	39.54159001182133	26.40073249896563	17.68679995458054	filter met	0.565917912257897	0.512205800137182	-0.385118681941775	0.15784012272158998
CTCTTCTGGAACTCTCTCTT	experimental	RP11-418J17.1	ENSG00000231365.5_1	RP11-418J17.1-006	ENST00000445565.1_1	NC_000001.11:+:119146744	chr1	119146744	+	FANTOM CAT assignment	1958	1676	2281	3385	4303	1383	14.41937016485543	11.664827966567644	15.618952104928255	24.024371753100127	20.08994920006154	14.043907709202221	filter met	0.36078215474726094	0.48013822061785993	-0.40161753488067703	0.149999975205388
TGGAAAGCCACTTCATATTT	experimental	RP11-418J17.1	ENSG00000231365.5_1	RP11-418J17.1-006	ENST00000445565.1_1	NC_000001.11:+:119146744	chr1	119146744	+	FANTOM CAT assignment	2009	2238	2266	2396	3843	1443	14.79475958721767	15.57397126842275	15.516285899155285	17.0072117815065	17.9427892019137	14.652747638791912	filter met	0.157767843019634	0.362970125250218	-0.123638098215954	0.15341700946069597
GCTATGCTAGGATGACAAGT	experimental	RP11-418J17.1	ENSG00000231365.5_1	RP11-418J17.1-006	ENST00000445565.1_1	NC_000001.11:+:119146744	chr1	119146744	+	FANTOM CAT assignment	1720	1494	708	2355	2966	716	12.667552860498311	10.398877644614565	4.852689326202513	16.716308284200796	13.849181988053575	7.2756371585968145	filter met	-0.00120098102762347	0.8612075773556529	0.16247636820698702	0.18279797675888798
CTATGCTAGGATGACAAGTA	experimental	RP11-418J17.1	ENSG00000231365.5_1	RP11-418J17.1-006	ENST00000445565.1_1	NC_000001.11:+:119146744	chr1	119146744	+	FANTOM CAT assignment	359	358	0	0	547	449	2.6498076872628658	2.4971217889074437	0.0068444137181981855	0.007095207251358574	2.557921041271776	4.566299471922687	filter not met	-11.2306687523408	1.84358040143951	-0.43764320098917997	0.23588983574973899
ATGTGAATATTAAAAGCCCG	experimental	RP11-418J17.3	ENSG00000227712.1_1	RP11-418J17.3-001	ENST00000457719.1_1	NC_000001.11:-:119327238	chr1	119327238	-	FANTOM CAT assignment	359	434	0	80	1272	296	2.6498076872628658	3.0257603848878505	0.0068444137181981855	0.5747117873600444	5.94203190791783	3.013757651468973	filter not met	-7.0184590105745	1.8498006735367798	-0.612022597136984	0.23486917931293397
GTGGCTCCGCACTGGAGTTG	experimental	RP11-418J17.3	ENSG00000227712.1_1	RP11-418J17.3-001	ENST00000457719.1_1	NC_000001.11:-:119327238	chr1	119327238	-	FANTOM CAT assignment	1056	1398	485	962	1530	1026	7.780129792880138	9.731123628639317	3.3263850670443182	6.832684583058305	7.146308602531184	10.421310128143556	filter met	-0.701633386573707	0.661665909270325	-0.015294067842928001	0.18034031132413503
GAATATTAAAAGCCCGAGGC	experimental	RP11-418J17.3	ENSG00000227712.1_1	RP11-418J17.3-001	ENST00000457719.1_1	NC_000001.11:-:119327238	chr1	119327238	-	FANTOM CAT assignment	547	494	63	0	668	370	4.033596146166807	3.443106644872381	0.4380424779646838	0.007095207251358574	3.1227174755671863	3.7646602312962596	filter not met	-6.9115396916972	1.84785559873824	0.0947974672665944	0.22688467582069002
GAAGTTCTGTGGCTCCGCAC	experimental	RP11-418J17.3	ENSG00000227712.1_1	RP11-418J17.3-001	ENST00000457719.1_1	NC_000001.11:-:119327238	chr1	119327238	-	FANTOM CAT assignment	2786	2599	3137	651	3319	1913	20.513927845560023	18.08500459932968	21.477770247705898	4.626075127885789	15.49689389967572	19.421993753911163	filter met	-0.6435030605698431	0.76589945755164	0.12475534135680001	0.15298671234249403
TTGCCTCCCCAACTCCAGTG	experimental	RP11-418J17.3	ENSG00000227712.1_1	RP11-418J17.3-001	ENST00000457719.1_1	NC_000001.11:-:119327238	chr1	119327238	-	FANTOM CAT assignment	1632	2224	614	72	3083	927	12.019822092500725	15.47659047442636	4.209314436691884	0.5179501293491757	14.39530746584335	9.416724244320564	filter not met	-2.8265207138622497	0.947306444797544	0.19867273730694	0.191453683733064
TATTAAAAGCCCGAGGCTGG	experimental	RP11-418J17.3	ENSG00000227712.1_1	RP11-418J17.3-001	ENST00000457719.1_1	NC_000001.11:-:119327238	chr1	119327238	-	FANTOM CAT assignment	1135	1322	877	1382	2459	704	8.361615368696155	9.202485032658911	6.009395244578005	9.812671628628905	11.482638250964543	7.153869172678879	filter met	-0.0841963309091	0.698212167131882	-0.0772306452965378	0.198344314310514
GCTCCGCACTGGAGTTGGGG	experimental	RP11-418J17.3	ENSG00000227712.1_1	RP11-418J17.3-001	ENST00000457719.1_1	NC_000001.11:-:119327238	chr1	119327238	-	FANTOM CAT assignment	1136	1024	0	479	438	298	8.36897594560522	7.129665274735738	0.0068444137181981855	3.4056994806521153	2.0491374764932657	3.0340523157886294	filter not met	-5.020176869450791	1.87271493388066	1.60937031501856	0.219114591108433
GGAGGCAAGTCCTCCAGCCT	experimental	RP11-418J17.3	ENSG00000227712.1_1	RP11-418J17.3-001	ENST00000457719.1_1	NC_000001.11:-:119327238	chr1	119327238	-	FANTOM CAT assignment	1559	978	1442	738	2323	433	11.482499978139089	6.809699808747599	9.876488995359981	5.243358158753985	10.847825729773003	4.403942157365437	filter met	0.21334452162924	0.596053239678181	0.323313464009932	0.19219314471407503
CTGTGGCTCCGCACTGGAGT	experimental	RP11-418J17.3	ENSG00000227712.1_1	RP11-418J17.3-001	ENST00000457719.1_1	NC_000001.11:-:119327238	chr1	119327238	-	FANTOM CAT assignment	922	592	1016	239	1539	395	6.793812487065628	4.124772202847115	6.960768751407554	1.7028497403260574	7.188318254668858	4.018343535291965	filter not met	-0.4870353001311071	0.9167149862379971	-0.0499478091711364	0.20442119021588
GAGGCAAGTCCTCCAGCCTC	experimental	RP11-418J17.3	ENSG00000227712.1_1	RP11-418J17.3-001	ENST00000457719.1_1	NC_000001.11:-:119327238	chr1	119327238	-	FANTOM CAT assignment	3704	2653	11719	2023	5919	2326	27.27093744808033	18.46061623331576	80.21652877728272	14.36069947674975	27.63301562833744	23.612841935920205	filter met	0.566333440000927	0.624279603351757	-0.21283911634480399	0.13262207699267697
GTAGACTAAACATCCACTCC	experimental	RP5-834N19.1	ENSG00000232650.5_1	['RP5-834N19.1-002', 'RP5-834N19.1-001']	['ENST00000457683.1_1', 'ENST00000420059.5_1']	NC_000001.11:+:119328107	chr1	119328107	+	['closest CAGE', 'FANTOM CAT assignment']	1380	1043	2451	1063	2193	900	10.164956711416716	7.261824923730841	16.78250243702195	7.549300515445522	10.24101964333992	9.142746276005203	filter met	0.374606675416933	0.547809012819364	-0.197287970341073	0.180007357136633
TTCTTCCTCGGGGTTAGCAG	experimental	RP5-834N19.1	ENSG00000232650.5_1	['RP5-834N19.1-002', 'RP5-834N19.1-001']	['ENST00000457683.1_1', 'ENST00000420059.5_1']	NC_000001.11:+:119328107	chr1	119328107	+	['closest CAGE', 'FANTOM CAT assignment']	1806	1927	1998	2217	2880	1593	13.300562474677776	13.41072648750293	13.681983022678173	15.737169683513311	13.447756423182456	16.174847462766138	filter met	0.148075663961509	0.343438439790246	-0.16991470175665502	0.15448429670664499
CTAACCCCGAGGAAGAAGCC	experimental	RP5-834N19.1	ENSG00000232650.5_1	['RP5-834N19.1-002', 'RP5-834N19.1-001']	['ENST00000457683.1_1', 'ENST00000420059.5_1']	NC_000001.11:+:119328107	chr1	119328107	+	['closest CAGE', 'FANTOM CAT assignment']	1308	1463	0	920	2071	824	9.634995173964144	10.183248743622556	0.0068444137181981855	6.534685878501246	9.671555469918102	8.37154903185826	filter not met	-6.11405635431093	1.7803639327046898	0.110420352973244	0.17786609207504897
ACCTCCAGGCTTCTTCCTCG	experimental	RP5-834N19.1	ENSG00000232650.5_1	['RP5-834N19.1-002', 'RP5-834N19.1-001']	['ENST00000457683.1_1', 'ENST00000420059.5_1']	NC_000001.11:+:119328107	chr1	119328107	+	['closest CAGE', 'FANTOM CAT assignment']	2050	2050	4174	950	4085	1450	15.096543240489273	14.26628632047122	28.57542727347742	6.747542096042002	19.07238207050452	14.723778963910705	filter met	-0.114670729388026	0.5984937570147231	-0.21988166008133603	0.15021724427545902
CCAGGCCCCTGCTAACCCCG	experimental	RP5-834N19.1	ENSG00000232650.5_1	['RP5-834N19.1-002', 'RP5-834N19.1-001']	['ENST00000457683.1_1', 'ENST00000420059.5_1']	NC_000001.11:+:119328107	chr1	119328107	+	['closest CAGE', 'FANTOM CAT assignment']	3188	3005	24	4223	4516	2351	23.472879763003554	20.909047625225003	0.1711103429549546	29.970155429738607	21.084177633986517	23.86652523991591	filter not met	-3.17343199263777	1.65647411312303	-0.0443742631645252	0.136340475312937
CTTCTTCCTCGGGGTTAGCA	experimental	RP5-834N19.1	ENSG00000232650.5_1	['RP5-834N19.1-002', 'RP5-834N19.1-001']	['ENST00000457683.1_1', 'ENST00000420059.5_1']	NC_000001.11:+:119328107	chr1	119328107	+	['closest CAGE', 'FANTOM CAT assignment']	868	1181	2902	1375	2427	1003	6.3963413339761965	8.221721321695263	19.86933302392933	9.763005177869395	11.333270598919473	10.187921488467506	filter met	0.530716815210984	0.488726900839323	-0.595691559676249	0.18713700022190102
GCTTCTTCCTCGGGGTTAGC	experimental	RP5-834N19.1	ENSG00000232650.5_1	['RP5-834N19.1-002', 'RP5-834N19.1-001']	['ENST00000457683.1_1', 'ENST00000420059.5_1']	NC_000001.11:+:119328107	chr1	119328107	+	['closest CAGE', 'FANTOM CAT assignment']	615	1306	0	407	933	1270	4.534115375983126	9.091192696663038	0.0068444137181981855	2.8948445585542983	4.359668344065399	12.897259175141633	filter not met	-6.405875165130169	1.7346902331178	-0.25430306720456497	0.19587748934416604
GGGTTAGCAGGGGCCTGGAG	experimental	RP5-834N19.1	ENSG00000232650.5_1	['RP5-834N19.1-002', 'RP5-834N19.1-001']	['ENST00000457683.1_1', 'ENST00000420059.5_1']	NC_000001.11:+:119328107	chr1	119328107	+	['closest CAGE', 'FANTOM CAT assignment']	42	20	0	154	35	10	0.3165048070897313	0.14607119099458585	0.0068444137181981855	1.0997571239605788	0.1680386085507006	0.11162065375811013	filter not met	-1.7345026398790402	1.89901916698837	0.663286914936443	0.11054816553539801
CCTCGGGGTTAGCAGGGGCC	experimental	RP5-834N19.1	ENSG00000232650.5_1	['RP5-834N19.1-002', 'RP5-834N19.1-001']	['ENST00000457683.1_1', 'ENST00000420059.5_1']	NC_000001.11:+:119328107	chr1	119328107	+	['closest CAGE', 'FANTOM CAT assignment']	1511	1257	720	1390	2055	950	11.129192286504038	8.750359917675668	4.9348222908208905	9.869433286639774	9.596871643895568	9.650112883996613	filter met	-0.308559226817671	0.633840278322943	0.0104854650490554	0.177629918867033
TACCTCCAGGCTTCTTCCTC	experimental	RP5-834N19.1	ENSG00000232650.5_1	['RP5-834N19.1-002', 'RP5-834N19.1-001']	['ENST00000457683.1_1', 'ENST00000420059.5_1']	NC_000001.11:+:119328107	chr1	119328107	+	['closest CAGE', 'FANTOM CAT assignment']	945	1005	392	491	2688	478	6.963105755974087	6.997505625740637	2.6898545912518865	3.4908419676684175	12.551550510912053	4.860572104557704	filter met	-1.19666799300126	0.920864040628265	-0.19500339319614302	0.220876927262108
ATCATACAGAGTATATGCTA	experimental	LINC00622	ENSG00000260941.1_1	LINC00622-001	ENST00000562811.1_1	NC_000001.11:-:119599270	chr1	119599270	-	annotation	350	452	0	41	7	278	2.5835624950812948	3.150964262883209	0.0068444137181981855	0.2979987045570601	0.0373419130112668	2.8311056725920665	filter not met	-3.72869635248676	1.72408572086544	3.1634158037276805	0.11077431256967
CAAGTCTCAATATATACACA	experimental	LINC00622	ENSG00000260941.1_1	LINC00622-001	ENST00000562811.1_1	NC_000001.11:-:119599270	chr1	119599270	-	annotation	667	768	1924	6	1686	777	4.916865375254429	5.348987898801741	13.175496407531506	0.04966645075951	7.874475906250887	7.894624420346334	filter not met	-3.1851913132730196	1.50929143239208	-0.648696402804459	0.19561509024123497
TTTCTAATTAAATACTACTG	experimental	LINC00622	ENSG00000260941.1_1	LINC00622-001	ENST00000562811.1_1	NC_000001.11:-:119599270	chr1	119599270	-	annotation	349	621	404	9	777	450	2.576201918172231	4.326489561839639	2.7719875558702647	0.07095207251358572	3.631501040345696	4.576446804082515	filter not met	-3.09250754053856	1.57469053630622	-0.315792757622436	0.22418614085855498
GGAGGGCAAGACCTAGAGTG	experimental	LINC00622	ENSG00000260941.1_1	LINC00622-001	ENST00000562811.1_1	NC_000001.11:-:119599270	chr1	119599270	-	annotation	1184	1248	0	40	636	440	8.722283637240269	8.687757978677986	0.0068444137181981855	0.2909034973057015	2.9733498235221187	4.474973482484233	filter not met	-7.30371029678041	1.81763323441302	1.2305739302593302	0.206848112703757
TTGCTTTGAAACCCCACTCT	experimental	LINC00622	ENSG00000260941.1_1	LINC00622-001	ENST00000562811.1_1	NC_000001.11:-:119599270	chr1	119599270	-	annotation	1688	1255	2170	769	3816	762	12.432014399408278	8.736448375676183	14.85922218220826	5.463309583546102	17.816760245500678	7.742414437948911	filter met	-0.226593382109519	0.42510028903944397	-0.20422739736586898	0.18246834470268103
AAAACATTCAACTGCTACTT	experimental	LINC00622	ENSG00000260941.1_1	LINC00622-001	ENST00000562811.1_1	NC_000001.11:-:119599270	chr1	119599270	-	annotation	1329	1178	2172	439	1484	662	9.789567289054476	8.200854008696036	14.872911009644653	3.121891190597772	6.9315926027164005	6.727681221966092	filter met	0.15360359729806	0.8610805378875831	0.366010472063157	0.186087128967822
AGGAGGGCAAGACCTAGAGT	experimental	LINC00622	ENSG00000260941.1_1	LINC00622-001	ENST00000562811.1_1	NC_000001.11:-:119599270	chr1	119599270	-	annotation	731	596	0	478	1149	246	5.387942297434495	4.1525952868460845	0.0068444137181981855	3.3986042734007564	5.367899995369604	2.506391043477564	filter not met	-5.556498925480049	1.87542378391913	0.334730303039769	0.223548518038227
GAAAACATTCAACTGCTACT	experimental	LINC00622	ENSG00000260941.1_1	LINC00622-001	ENST00000562811.1_1	NC_000001.11:-:119599270	chr1	119599270	-	annotation	748	942	1095	1023	1800	620	5.513072104888575	6.559292052756879	7.50147743514521	7.265492225391178	8.406598166661439	6.3014932712533085	filter met	0.17578897443870098	0.607748581541614	-0.304697381446928	0.205567773594484
GAGGAGGGCAAGACCTAGAG	experimental	LINC00622	ENSG00000260941.1_1	LINC00622-001	ENST00000562811.1_1	NC_000001.11:-:119599270	chr1	119599270	-	annotation	557	827	817	676	721	513	4.107201915257443	5.759378387786528	5.598730421486115	4.803455309169753	3.3701076492668287	5.215728730151692	filter not met	0.462760494261556	0.8933955926612019	0.187185880510774	0.21304343975242498
GTGCAGCAAAAGGTCTGTGT	experimental	LINC00622	ENSG00000260941.1_1	LINC00622-001	ENST00000562811.1_1	NC_000001.11:-:119599270	chr1	119599270	-	annotation	2064	2216	2527	1442	3447	1510	15.199591317216164	15.420944306428426	17.30267787960501	10.23838406371042	16.094364507855992	15.332618893500399	filter met	-0.0832035650650588	0.4274762037260179	-0.0646717143223762	0.145703771782853
AACTGTGCAGATCTTGAACA	experimental	RP5-1042I8.7	ENSG00000261662.1_1	RP5-1042I8.7-001	ENST00000566949.1_1	NC_000001.11:-:119911417	chr1	119911417	-	FANTOM CAT assignment	2476	2434	448	1323	3673	1939	18.232149003750333	16.937302384372217	3.073141759470985	9.39405440079875	17.149273550424276	19.685824390066696	filter met	-1.6189628083576	0.609871066628326	-0.0908059343176911	0.14395636418608
GTTCAAGATCTGCACAGTTA	experimental	RP5-1042I8.7	ENSG00000261662.1_1	RP5-1042I8.7-001	ENST00000566949.1_1	NC_000001.11:-:119911417	chr1	119911417	-	FANTOM CAT assignment	1249	2001	2020	2101	2658	1163	9.200721136329397	13.925453541483856	13.832560124478533	14.914125642355721	12.411518337119805	11.811494634040015	filter met	0.40183421580936796	0.3755347606852629	-0.12512382020798898	0.18065551669634397
TAAGGAATGATCACCTGTGC	experimental	RP5-1042I8.7	ENSG00000261662.1_1	RP5-1042I8.7-001	ENST00000566949.1_1	NC_000001.11:-:119911417	chr1	119911417	-	FANTOM CAT assignment	1179	749	2319	1127	720	614	8.68548075269495	5.216828249806638	15.879039826219788	8.00339377953247	3.36543991014042	6.240609278294339	filter met	1.4557102025908202	0.782018062920736	0.530264727763481	0.23220729125422798
GAATGATCACCTGTGCAGGC	experimental	RP5-1042I8.7	ENSG00000261662.1_1	RP5-1042I8.7-001	ENST00000566949.1_1	NC_000001.11:-:119911417	chr1	119911417	-	FANTOM CAT assignment	1429	1360	1364	703	2907	683	10.52562497996083	9.466804330649113	9.342624725340519	4.995025904956434	13.57378537959548	6.940775197322483	filter met	-0.351774037596647	0.515509619727745	0.00929883129270098	0.193642157108231
GTTCCCAAATAGTTTGCAAG	experimental	RP5-1042I8.7	ENSG00000261662.1_1	RP5-1042I8.7-001	ENST00000566949.1_1	NC_000001.11:-:119911417	chr1	119911417	-	FANTOM CAT assignment	1400	1716	141	1313	2342	1501	10.312168249597988	11.943058806557332	0.971906747984142	9.323102328285163	10.936512773174766	15.241292904061947	filter not met	-1.9461765838070402	0.9196639557433359	-0.24549402095154396	0.163166464395773
GTGGCAACTTGAGCTCTGAG	experimental	RP5-1042I8.7	ENSG00000261662.1_1	RP5-1042I8.7-001	ENST00000566949.1_1	NC_000001.11:-:119911417	chr1	119911417	-	FANTOM CAT assignment	1123	1086	0	2397	1334	788	8.273288445787394	7.560923076719755	0.0068444137181981855	17.014306988757856	6.231431733755147	8.006245074104445	filter not met	-5.00242668139255	1.7535921968868	0.137219729690425	0.19503778634081897
TAAAATGAATTTGAGAGCTA	experimental	RP5-1042I8.7	ENSG00000261662.1_1	RP5-1042I8.7-001	ENST00000566949.1_1	NC_000001.11:-:119911417	chr1	119911417	-	FANTOM CAT assignment	353	330	1169	770	413	381	2.6056442258084846	2.302360200914663	8.007964050291879	5.47040479079746	1.9324439983330568	3.8762808850543697	filter not met	1.4316893624511697	0.9633468693752271	-0.187369274232928	0.240058375792084
CAACTTGAGCTCTGAGTGGC	experimental	RP5-1042I8.7	ENSG00000261662.1_1	RP5-1042I8.7-001	ENST00000566949.1_1	NC_000001.11:-:119911417	chr1	119911417	-	FANTOM CAT assignment	450	620	3763	705	597	576	3.3196201859876466	4.3195337908398965	25.762373235297964	5.009216319459152	2.791307997592193	5.855010656220868	filter not met	1.64787469311315	0.978504821739529	-0.12279727897925999	0.22490868065027397
TCCATGAAAACCTGCTTCAG	experimental	RP5-1042I8.7	ENSG00000261662.1_1	RP5-1042I8.7-001	ENST00000566949.1_1	NC_000001.11:-:119911417	chr1	119911417	-	FANTOM CAT assignment	3478	3310	7146	4493	6411	2144	25.607447066631977	23.03055778014637	48.91702484396242	31.885861387605427	29.929543278530346	21.76602748283148	filter met	0.785637804504907	0.232146078570952	-0.10029944313564	0.130220661847637
TCTGAGTGGCCGGCCTGCAC	experimental	RP5-1042I8.7	ENSG00000261662.1_1	RP5-1042I8.7-001	ENST00000566949.1_1	NC_000001.11:-:119911417	chr1	119911417	-	FANTOM CAT assignment	362	144	0	0	435	214	2.6718894179900565	1.0085867949626166	0.0068444137181981855	0.007095207251358574	2.0351342591140407	2.1816764143630616	filter not met	-10.5223582523379	1.8867348947028797	-0.380137377446254	0.24110111204320103
TTCTCCTCAAAACCAAGTGG	experimental	RP11-114O18.1	ENSG00000273406.1_1	RP11-114O18.1-001	ENST00000608123.1_1	NC_000001.11:+:120076643	chr1	120076643	+	FANTOM CAT assignment	1297	1441	0	872	1954	1240	9.554028827964446	10.030221781628232	0.0068444137181981855	6.194115930436034	9.125429992128325	12.592839210346787	filter not met	-6.3226252169175705	1.7328591436405398	-0.157864366120763	0.175901308675812
TTCCTTACCCATCCACCACT	experimental	RP11-114O18.1	ENSG00000273406.1_1	RP11-114O18.1-001	ENST00000608123.1_1	NC_000001.11:+:120076643	chr1	120076643	+	FANTOM CAT assignment	1774	1939	3846	422	2674	1310	13.065024013587744	13.49419573949984	26.330459573908414	3.0012726673246766	12.486202163142336	13.30315246153476	filter met	-0.37946377869781206	0.8884313092165791	0.0158855069737582	0.15473255323649
AACCAAGTGGTGGATGGGTA	experimental	RP11-114O18.1	ENSG00000273406.1_1	RP11-114O18.1-001	ENST00000608123.1_1	NC_000001.11:+:120076643	chr1	120076643	+	FANTOM CAT assignment	396	554	1189	0	515	496	2.9221490328982163	3.860452904856913	8.144852324655838	0.007095207251358574	2.4085533892267086	5.0432240834346125	filter not met	-4.74405838364754	1.86102866145381	-0.0817756851402799	0.229083635439173
CCTCAAAACCAAGTGGTGGA	experimental	RP11-114O18.1	ENSG00000273406.1_1	RP11-114O18.1-001	ENST00000608123.1_1	NC_000001.11:+:120076643	chr1	120076643	+	FANTOM CAT assignment	789	829	380	1314	1293	725	5.814855758160179	5.773289929786012	2.6077216266335084	9.330197535536524	6.040054429572406	7.366963148035269	filter met	-0.28038083980636996	0.8471776433975751	-0.230093497679483	0.199762880000369
CTCAAAACCAAGTGGTGGAT	experimental	RP11-114O18.1	ENSG00000273406.1_1	RP11-114O18.1-001	ENST00000608123.1_1	NC_000001.11:+:120076643	chr1	120076643	+	FANTOM CAT assignment	738	870	0	1252	1260	557	5.439466335797938	6.058476540775442	0.0068444137181981855	8.890294685952291	5.8860190384009305	5.662211345184133	filter not met	-5.32420679672394	1.81485615210518	-0.0359531471495808	0.202875041306182
GCTCACCCTAGGCCTTCAGG	experimental	RP11-114O18.1	ENSG00000273406.1_1	RP11-114O18.1-001	ENST00000608123.1_1	NC_000001.11:+:120076643	chr1	120076643	+	FANTOM CAT assignment	1346	1519	59	1855	2623	1253	9.914697096508556	10.572771919608119	0.4106648230918911	13.16870465852151	12.24814746769551	12.724754528424555	filter not met	-2.27249914807822	1.18374379436888	-0.31361322350532694	0.16307376514478197
TATGCACCTGTTTAGAAGTG	experimental	RP11-114O18.1	ENSG00000273406.1_1	RP11-114O18.1-001	ENST00000608123.1_1	NC_000001.11:+:120076643	chr1	120076643	+	FANTOM CAT assignment	1657	1456	2387	2159	2704	1452	12.20383651522731	10.13455834662436	16.344459959057268	15.325647662934516	12.626234336934587	14.744073628230364	filter met	0.36980038420448796	0.36391944877064003	-0.32110625231638	0.170083341333232
ATGTGCAAGGAGGAACTCCA	experimental	RP11-114O18.1	ENSG00000273406.1_1	RP11-114O18.1-001	ENST00000608123.1_1	NC_000001.11:+:120076643	chr1	120076643	+	FANTOM CAT assignment	0	27	0	1	0	9	0.007360576909063517	0.19476158799278115	0.0068444137181981855	0.014190414502717148	0.0046677391264083505	0.10147332159828193	filter not met	-1.86114734896503	1.7151621463378701	0.8398852448037242	0.0530955818639511
TAGCAAAAGAAGAACCACCA	experimental	RP11-114O18.1	ENSG00000273406.1_1	RP11-114O18.1-001	ENST00000608123.1_1	NC_000001.11:+:120076643	chr1	120076643	+	FANTOM CAT assignment	1567	1415	323	1003	2592	1406	11.541384593411596	9.849371735634934	2.217590044696212	7.123588080364008	12.103447554776853	14.277296348878266	filter met	-1.57129134085006	0.703433311075085	-0.32836478425368	0.17103588131779401
CTCACCCTAGGCCTTCAGGA	experimental	RP11-114O18.1	ENSG00000273406.1_1	RP11-114O18.1-001	ENST00000608123.1_1	NC_000001.11:+:120076643	chr1	120076643	+	FANTOM CAT assignment	532	378	0	239	298	203	3.923187492530855	2.6362372089022883	0.0068444137181981855	1.7028497403260574	1.3956539987960968	2.0700557606049514	filter not met	-5.0321135864994195	1.8827661020495599	0.8989474038846309	0.2406742711157
TAGGGAGGAAGCCTGAAGTA	experimental	RP6-42F4.1	ENSG00000273131.1	RP6-42F4.1-001	ENST00000610157.1	NC_000001.11:-:120154578	chr1	120154578	-	annotation	708	835	0	4306	1355	429	5.218649028526033	5.8150245557844675	0.0068444137181981855	30.559057631601373	6.329454255409722	4.363352828726123	filter not met	-4.75307706944262	1.88744475257043	0.0381839685479991	0.21467846514575697
TGAAAATAAGGAGCCATCAA	experimental	RP6-42F4.1	ENSG00000273131.1	RP6-42F4.1-001	ENST00000610157.1	NC_000001.11:-:120154578	chr1	120154578	-	annotation	1724	1975	3890	1421	2590	1153	12.696995168134567	13.744603495490555	26.631613777509138	10.08938471143189	12.094112076524036	11.710021312441736	filter met	0.618556181451817	0.5500139676363671	0.12299183968550502	0.15880085932672597
TTAGGGAGGAAGCCTGAAGT	experimental	RP6-42F4.1	ENSG00000273131.1	RP6-42F4.1-001	ENST00000610157.1	NC_000001.11:-:120154578	chr1	120154578	-	annotation	1732	1669	467	2459	1709	1028	12.755879783407076	11.616137569569448	3.2031856201167503	17.454209838342088	7.981833906158278	10.441604792463213	filter met	-0.132299815655922	0.774417548632917	0.38931534688180996	0.178890627743471
AAGTTTCATTCTGCCTTTGA	experimental	RP6-42F4.1	ENSG00000273131.1	RP6-42F4.1-001	ENST00000610157.1	NC_000001.11:-:120154578	chr1	120154578	-	annotation	2844	3795	5596	1432	3896	3019	20.94084130628571	26.404106715021328	38.30818358075524	10.167431991196835	18.19017937561334	30.64494312268114	filter met	-0.10277379022661301	0.7247578419169609	-0.0331927803939719	0.13734147930548699
GCATAAAAGATATATTAGGG	experimental	RP6-42F4.1	ENSG00000273131.1	RP6-42F4.1-001	ENST00000610157.1	NC_000001.11:-:120154578	chr1	120154578	-	annotation	165	98	0	0	357	85	1.221855766904544	0.6886213289744763	0.0068444137181981855	0.007095207251358574	1.6710506072541893	0.8726705657452246	filter not met	-9.73008866377056	1.89890209200387	-0.42618368404536106	0.232581800821621
TCAAAGGCAGAATGAAACTT	experimental	RP6-42F4.1	ENSG00000273131.1	RP6-42F4.1-001	ENST00000610157.1	NC_000001.11:-:120154578	chr1	120154578	-	annotation	539	360	2370	0	2733	230	3.9747115308942993	2.5110333309069284	16.228104925847894	0.007095207251358574	12.761598771600427	2.3440337289203126	filter not met	-4.53489562366588	1.67548693874038	-0.833704501319736	0.23582056046667602
TTGGCATAAAAGATATATTA	experimental	RP6-42F4.1	ENSG00000273131.1	RP6-42F4.1-001	ENST00000610157.1	NC_000001.11:-:120154578	chr1	120154578	-	annotation	436	846	0	259	683	622	3.2165721092607567	5.891538036781629	0.0068444137181981855	1.8447538853532288	3.1927335624633115	6.3217879355729645	filter not met	-6.24993040168434	1.845808601056	-0.0733386218769063	0.212476499231532
ATTGGCATAAAAGATATATT	experimental	RP6-42F4.1	ENSG00000273131.1	RP6-42F4.1-001	ENST00000610157.1	NC_000001.11:-:120154578	chr1	120154578	-	annotation	559	613	253	68	932	387	4.12192306907557	4.270843393841701	1.7384810844223388	0.4895693003437415	4.355000604938991	3.937164878013339	filter not met	-2.01908471832974	1.25441845677786	-0.00883888394160554	0.218136621561435
TCAAAGCAGAATCCTTTGTA	experimental	RP6-42F4.1	ENSG00000273131.1	RP6-42F4.1-001	ENST00000610157.1	NC_000001.11:-:120154578	chr1	120154578	-	annotation	712	598	1757	305	1278	680	5.248091336162288	4.166506828845568	12.03247931659241	2.171133418915723	5.970038342676281	6.9103332008430005	filter not met	-0.17343874713353302	0.9899466956779941	-0.4840919925527679	0.20997368430545102
TGTAAGGTTTATTTATATAG	experimental	RP6-42F4.1	ENSG00000273131.1	RP6-42F4.1-001	ENST00000610157.1	NC_000001.11:-:120154578	chr1	120154578	-	annotation	866	215	27	1262	983	123	6.381620180158068	1.5024465359443118	0.1916435841095492	8.961246758465876	4.593055300385816	1.258269187818696	filter not met	-0.733024853703169	1.6049180193448898	0.34528847023814	0.227354436964094
GCTAACAATGATCGCCCGAG	experimental	SEC22B	ENSG00000223380.3	SEC22B-002	ENST00000500203.2	NC_000001.11:-:120176407	chr1	120176407	-	FANTOM CAT assignment	1522	1697	0	71	966	429	11.210158632503736	11.810899157562227	0.0068444137181981855	0.5108549220978171	4.5137037352368745	4.363352828726123	filter not met	-7.136792644377941	1.8270416378328502	1.3479853032377198	0.18530101304869
AACAATGATCGCCCGAGTGG	experimental	SEC22B	ENSG00000223380.3	SEC22B-002	ENST00000500203.2	NC_000001.11:-:120176407	chr1	120176407	-	FANTOM CAT assignment	19	7	0	0	0	0	0.14721153818127033	0.05564616799793748	0.0068444137181981855	0.007095207251358574	0.0046677391264083505	0.010147332159828193	filter not met			6.12940150255507	0.0502623298834248
TGATCGCCCGAGTGGCGGAC	experimental	SEC22B	ENSG00000223380.3	SEC22B-002	ENST00000500203.2	NC_000001.11:-:120176407	chr1	120176407	-	FANTOM CAT assignment	918	296	0	0	253	47	6.764370179429372	2.0658639869234285	0.0068444137181981855	0.007095207251358574	1.185605738107721	0.4870719436717533	filter not met	-9.06839188709064	1.90074329601598	2.2986668944542203	0.23726374659048396
ATGATCGCCCGAGTGGCGGA	experimental	SEC22B	ENSG00000223380.3	SEC22B-002	ENST00000500203.2	NC_000001.11:-:120176407	chr1	120176407	-	FANTOM CAT assignment	337	296	0	0	71	8	2.4878749952634687	2.0658639869234285	0.0068444137181981855	0.007095207251358574	0.3360772171014012	0.09132598943845374	filter not met	-6.9117189197069	1.87373426500245	3.6652305368657703	0.229427109167955
CGGGAGCCCGTCCGCCACTC	experimental	SEC22B	ENSG00000223380.3	SEC22B-002	ENST00000500203.2	NC_000001.11:-:120176407	chr1	120176407	-	FANTOM CAT assignment	48	18	0	0	0	0	0.3606682685441123	0.13215964899510152	0.0068444137181981855	0.007095207251358574	0.0046677391264083505	0.010147332159828193	filter not met			7.452954891131769	0.0734160113533239
GCGGGAGCCCGTCCGCCACT	experimental	SEC22B	ENSG00000223380.3	SEC22B-002	ENST00000500203.2	NC_000001.11:-:120176407	chr1	120176407	-	FANTOM CAT assignment	1185	869	63	165	347	134	8.729644214149332	6.051520769775702	0.4380424779646838	1.1778044037255229	1.624373215990106	1.369889841576806	filter not met	-0.90654351887916	1.42782878818418	2.2671698541189103	0.21730289855471
TCCTGCATCGAGGCGGCCAG	experimental	SEC22B	ENSG00000223380.3	SEC22B-002	ENST00000500203.2	NC_000001.11:-:120176407	chr1	120176407	-	FANTOM CAT assignment	38	30	0	0	0	0	0.2870624994534772	0.2156289009920077	0.0068444137181981855	0.007095207251358574	0.0046677391264083505	0.010147332159828193	filter not met			7.58346222551312	0.0745512522092066
AGTGGCGGACGGGCTCCCGC	experimental	SEC22B	ENSG00000223380.3	SEC22B-002	ENST00000500203.2	NC_000001.11:-:120176407	chr1	120176407	-	FANTOM CAT assignment	54	27	0	0	0	0	0.40483172999849343	0.19476158799278115	0.0068444137181981855	0.007095207251358574	0.0046677391264083505	0.010147332159828193	filter not met			7.791495900039151	0.0836452414657534
CCTGCATCGAGGCGGCCAGC	experimental	SEC22B	ENSG00000223380.3	SEC22B-002	ENST00000500203.2	NC_000001.11:-:120176407	chr1	120176407	-	FANTOM CAT assignment	700	869	316	675	573	232	5.159764413253526	6.051520769775702	2.1696791486688243	4.796360101918395	2.679282258558393	2.3643283932399695	filter not met	0.514262552631957	1.15949985603372	1.1234641076015501	0.22161661475615502
AAACTACAGGGATCCAACAC	experimental	SEC22B	ENSG00000223380.3	SEC22B-002	ENST00000500203.2	NC_000001.11:-:120176407	chr1	120176407	-	FANTOM CAT assignment	146	7	0	0	0	7	1.082004805632337	0.05564616799793748	0.0068444137181981855	0.007095207251358574	0.0046677391264083505	0.08117865727862554	filter not met	-2.8526839777478905	1.85979420303979	4.26611813844437	0.108233214476953
GGGTATAACTGTTGTCGCGG	experimental	SEC22B	ENSG00000223380.3	SEC22B-001	ENST00000453618.1	NC_000001.11:-:120176519	chr1	120176519	-	FANTOM CAT assignment	472	133	0	0	49	32	3.481552877987044	0.9320733139654528	0.0068444137181981855	0.007095207251358574	0.23338695632041756	0.3348619612743304	filter not met	-7.579449815713461	1.88502041128474	2.70998268839738	0.22369104591091699
ATAGGGTATAACTGTTGTCG	experimental	SEC22B	ENSG00000223380.3	SEC22B-001	ENST00000453618.1	NC_000001.11:-:120176519	chr1	120176519	-	FANTOM CAT assignment	23	0	0	0	0	0	0.1766538458175244	0.006955770999742185	0.0068444137181981855	0.007095207251358574	0.0046677391264083505	0.010147332159828193	filter not met			3.8274663372698505	0.0502103880695841
GACGCAAGCAGCTGGATCTC	experimental	SEC22B	ENSG00000223380.3	SEC22B-001	ENST00000453618.1	NC_000001.11:-:120176519	chr1	120176519	-	FANTOM CAT assignment	46	21	0	0	0	0	0.3459471147259853	0.15302696199432805	0.0068444137181981855	0.007095207251358574	0.0046677391264083505	0.010147332159828193	filter not met			7.51083396869321	0.0740650931693031
TATAACTGTTGTCGCGGCGG	experimental	SEC22B	ENSG00000223380.3	SEC22B-001	ENST00000453618.1	NC_000001.11:-:120176519	chr1	120176519	-	FANTOM CAT assignment	40	33	0	2	0	0	0.30178365327160417	0.2364962139912343	0.0068444137181981855	0.02128562175407572	0.0046677391264083505	0.010147332159828193	filter not met	2.14759168043578	1.5028290649265101	7.68522628198936	0.07800125430412899
ATCTCCGGTAACTGAGACAT	experimental	SEC22B	ENSG00000223380.3	SEC22B-001	ENST00000453618.1	NC_000001.11:-:120176519	chr1	120176519	-	FANTOM CAT assignment	236	0	0	0	0	0	1.7444567274480536	0.006955770999742185	0.0068444137181981855	0.007095207251358574	0.0046677391264083505	0.010147332159828193	filter not met			6.150071380678071	0.124483030568581
ATACCCTATGTCTCAGTTAC	experimental	SEC22B	ENSG00000223380.3	SEC22B-001	ENST00000453618.1	NC_000001.11:-:120176519	chr1	120176519	-	FANTOM CAT assignment	58	26	0	0	0	0	0.4342740376347475	0.18780581699303894	0.0068444137181981855	0.007095207251358574	0.0046677391264083505	0.010147332159828193	filter not met			7.82410127320159	0.0856894795748404
GCTGTTTCCGGCCACCTCAG	experimental	SEC22B	ENSG00000223380.3	SEC22B-001	ENST00000453618.1	NC_000001.11:-:120176519	chr1	120176519	-	FANTOM CAT assignment	1371	1094	0	0	1263	168	10.098711519235145	7.6165692447176925	0.0068444137181981855	0.007095207251358574	5.900022255780156	1.7148991350109646	filter not met	-11.1647983812744	1.8360973345557499	1.42312396577703	0.226214292658179
TTGTCGCGGCGGAGGAAGTG	experimental	SEC22B	ENSG00000223380.3	SEC22B-001	ENST00000453618.1	NC_000001.11:-:120176519	chr1	120176519	-	FANTOM CAT assignment	21	2	0	0	0	0	0.1619326919993974	0.020867312999226555	0.0068444137181981855	0.007095207251358574	0.0046677391264083505	0.010147332159828193	filter not met			5.59461385898587	0.0502115571221732
GGAAGTGAGGACGGCGCCAA	experimental	SEC22B	ENSG00000223380.3	SEC22B-001	ENST00000453618.1	NC_000001.11:-:120176519	chr1	120176519	-	FANTOM CAT assignment	62	1	0	0	0	0	0.4637163452710016	0.01391154199948437	0.0068444137181981855	0.007095207251358574	0.0046677391264083505	0.010147332159828193	filter not met			6.05498915905139	0.068814725818687
AGGAAGTGAGGACGGCGCCA	experimental	SEC22B	ENSG00000223380.3	SEC22B-001	ENST00000453618.1	NC_000001.11:-:120176519	chr1	120176519	-	FANTOM CAT assignment	1226	946	1007	1020	1002	346	9.031427867420936	6.587115136755849	6.8991690279437705	7.244206603637103	4.681742343787575	3.5211242594603838	filter not met	0.956446885276732	0.763801281865235	0.9002827903297751	0.20039385101600402
ACTTACCACTCCAATCTCTC	experimental	RP11-763B22.4	ENSG00000237343.1	RP11-763B22.4-001	ENST00000455105.1	NC_000001.11:+:120844396	chr1	120844396	+	FANTOM CAT assignment	2992	2759	5794	5177	5154	1725	22.03020668882711	19.197927959288425	39.663377496958475	36.73898314753468	24.062195196635045	17.514295307863463	filter met	1.05006444629395	0.271293693751885	-0.025900646266832004	0.136074836014164
CCCGGCAGGACGACTGAGCA	experimental	RP11-763B22.4	ENSG00000237343.1	RP11-763B22.4-001	ENST00000455105.1	NC_000001.11:+:120844396	chr1	120844396	+	FANTOM CAT assignment	1281	1067	897	482	2173	644	9.436259597419427	7.428763427724652	6.14628351894197	3.4269851024061904	10.147664860811751	6.545029243089185	filter met	-0.6736689953112379	0.6678944911138399	0.0100137655958153	0.18453933654262802
TGCTCAGTCGTCCTGCCGGG	experimental	RP11-763B22.4	ENSG00000237343.1	RP11-763B22.4-001	ENST00000455105.1	NC_000001.11:+:120844396	chr1	120844396	+	FANTOM CAT assignment	1911	2939	884	654	2818	2192	14.073423050129444	20.449966739242026	6.057306140605394	4.647360749639865	13.15835659734514	22.25309942650323	filter met	-1.5349358667755402	0.571545582512697	-0.0399247081439926	0.142154746730526
TGAGCAAGGCCTTGGAAGAC	experimental	RP11-763B22.4	ENSG00000237343.1	RP11-763B22.4-001	ENST00000455105.1	NC_000001.11:+:120844396	chr1	120844396	+	FANTOM CAT assignment	1230	871	900	131	1680	637	9.06087017505719	6.065432311775185	6.166816760096563	0.9365673571793316	7.846469471492437	6.473997917970388	filter not met	-1.41446409825705	1.05839294235598	0.0314606265526114	0.19157543531580898
AGGACGACTGAGCAAGGCCT	experimental	RP11-763B22.4	ENSG00000237343.1	RP11-763B22.4-001	ENST00000455105.1	NC_000001.11:+:120844396	chr1	120844396	+	FANTOM CAT assignment	2443	2901	2763	2717	3926	2834	17.989249965751238	20.18564744125182	18.91795951709978	19.2847733091926	18.330211549405593	28.76768667311293	filter met	-0.110325896221864	0.3562638876519179	-0.296298088926281	0.14565038231167002
GCCTTGCTCAGTCGTCCTGC	experimental	RP11-763B22.4	ENSG00000237343.1	RP11-763B22.4-001	ENST00000455105.1	NC_000001.11:+:120844396	chr1	120844396	+	FANTOM CAT assignment	2055	1550	3686	0	2507	769	15.13334612503459	10.788400820600131	25.235353378996702	0.007095207251358574	11.706689729032142	7.81344576306771	filter not met	-5.75109854917275	1.8980299870966002	0.3903168886850129	0.164054454558133
GCTCAGTCGTCCTGCCGGGC	experimental	RP11-763B22.4	ENSG00000237343.1	RP11-763B22.4-001	ENST00000455105.1	NC_000001.11:+:120844396	chr1	120844396	+	FANTOM CAT assignment	1849	2295	2540	3659	3702	1657	13.617067281767506	15.970450215408055	17.39165525794159	25.96845853997237	17.28463798509012	16.824276720995144	filter met	0.472825059910391	0.368839585443139	-0.237510747306012	0.14888262034673003
TTGCATCCTCAGGGCCCGCC	experimental	RP11-763B22.4	ENSG00000237343.1	RP11-763B22.4-001	ENST00000455105.1	NC_000001.11:+:120844396	chr1	120844396	+	FANTOM CAT assignment	3444	3511	1054	4596	4548	2653	25.357187451723817	24.42866775109455	7.220856472699086	32.61666773449536	21.233545286031585	26.931019552184022	filter met	-0.484228541130505	0.5929848421268521	0.0311488016147625	0.135469511417414
AGACCCCGGCCCGAGCCGCC	experimental	RP11-763B22.4	ENSG00000237343.1	RP11-763B22.4-001	ENST00000455105.1	NC_000001.11:+:120844396	chr1	120844396	+	FANTOM CAT assignment	1858	2063	3787	3400	3578	1610	13.683312473949076	14.356711343467868	25.926639164534727	24.130799861870504	16.705838333415485	16.34735210948322	filter met	0.7536419719425981	0.276925720468428	-0.265262176803998	0.146667290396121
CCCCGGCCCGAGCCGCCTGG	experimental	['RP11-89F3.2', 'RP11-763B22.4']	['ENSG00000237343.1', 'ENSG00000236140.1']	['RP11-763B22.4-001', 'RP11-89F3.2-001']	['ENST00000455105.1', 'ENST00000427732.1']	['NC_000001.11:+:120844396', 'NC_000001.11:-:148529246']	chr1	['120844396', '148529246']	+	FANTOM CAT assignment	427	689	1868	1173	1353	557	3.150326917079185	4.799481989822106	12.792209239312408	8.329773313094964	6.320118777156908	5.662211345184133	filter not met	0.9437616219486551	0.5553607043619251	-0.6499844946666371	0.21939982814977899
TGGGCGGTCACATCTGGAAA	experimental	RP11-495P10.2	ENSG00000215863.2	['RP11-495P10.2-001', 'RP11-495P10.2-002']	['ENST00000381475.3', 'ENST00000417554.1']	NC_000001.11:+:120913124	chr1	120913124	+	FANTOM CAT assignment	950	778	563	539	1037	486	6.999908640519403	5.41854560879916	3.860249337063776	3.831411915733629	4.845113213211867	4.94175076183633	filter met	-0.19256138032675305	0.9007062796480609	0.3068886060794289	0.207365021703288
AGCAGCTGGGCGGTCACATC	experimental	RP11-495P10.2	ENSG00000215863.2	['RP11-495P10.2-001', 'RP11-495P10.2-002']	['ENST00000381475.3', 'ENST00000417554.1']	NC_000001.11:+:120913124	chr1	120913124	+	FANTOM CAT assignment	777	771	0	1158	1394	850	5.7265288352514165	5.369855211800966	0.0068444137181981855	8.223345204324586	6.511496081339648	8.635379668013794	filter not met	-5.68971569157565	1.78010730579649	-0.46221122674240606	0.20164302674388399
TCCTCCTCCTCCTCTCACCC	experimental	RP11-495P10.2	ENSG00000215863.2	['RP11-495P10.2-001', 'RP11-495P10.2-002']	['ENST00000381475.3', 'ENST00000417554.1']	NC_000001.11:+:120913124	chr1	120913124	+	FANTOM CAT assignment	2666	2889	7550	4154	3964	1900	19.6306586164724	20.10217818925491	51.68216798611449	29.48058612939487	18.507585636209107	19.2900784358334	filter met	1.20296845164228	0.37259444945453896	0.0451016535368178	0.133291558048112
TGATCCTGGGTGAGAGGAGG	experimental	RP11-495P10.2	ENSG00000215863.2	['RP11-495P10.2-001', 'RP11-495P10.2-002']	['ENST00000381475.3', 'ENST00000417554.1']	NC_000001.11:+:120913124	chr1	120913124	+	FANTOM CAT assignment	1255	757	0	1196	2004	312	9.244884597783775	5.272474417804577	0.0068444137181981855	8.492963079876214	9.358816948448744	3.1761149660262245	filter not met	-5.30178880002852	1.83835904216508	0.322403007472788	0.20788483037823102
AGCGGCGAGCAGCAGCTGGG	experimental	RP11-495P10.2	ENSG00000215863.2	['RP11-495P10.2-001', 'RP11-495P10.2-002']	['ENST00000381475.3', 'ENST00000417554.1']	NC_000001.11:+:120913124	chr1	120913124	+	FANTOM CAT assignment	1801	1257	4707	2989	3902	837	13.26375959013246	8.750359917675668	32.223499785277056	21.21466968156213	18.21818581037179	8.503464349936026	filter met	1.2256811637353202	0.340120296214123	-0.239242820152828	0.171998745845602
AGCAGCGGCGAGCAGCAGCT	experimental	RP11-495P10.2	ENSG00000215863.2	['RP11-495P10.2-001', 'RP11-495P10.2-002']	['ENST00000381475.3', 'ENST00000417554.1']	NC_000001.11:+:120913124	chr1	120913124	+	FANTOM CAT assignment	731	1044	1115	794	1022	960	5.387942297434495	7.268780694730582	7.638365709509173	5.640689764830066	4.7750971263157425	9.751586205594895	filter met	0.0994763350776688	0.7903172343908129	-0.153095555742861	0.202666925066697
ATCCCCATTAAATAAATCCT	experimental	RP11-495P10.2	ENSG00000215863.2	['RP11-495P10.2-001', 'RP11-495P10.2-002']	['ENST00000381475.3', 'ENST00000417554.1']	NC_000001.11:+:120913124	chr1	120913124	+	FANTOM CAT assignment	758	581	236	922	1860	620	5.58667787397921	4.048258721849951	1.6221260512129698	6.548876293003963	8.68666251424594	6.3014932712533085	filter not met	-1.02867952416475	1.03059789581213	-0.66550938091436	0.198216692005675
TTTCCAAGGATTTATTTAAT	experimental	RP11-495P10.2	ENSG00000215863.2	['RP11-495P10.2-001', 'RP11-495P10.2-002']	['ENST00000381475.3', 'ENST00000417554.1']	NC_000001.11:+:120913124	chr1	120913124	+	FANTOM CAT assignment	584	592	847	448	878	293	4.3059374918021565	4.124772202847115	5.804062833032059	3.1857480558599987	4.10294269211294	2.9833156549894886	filter not met	0.4540654041874821	0.951388794076609	0.23985036039545898	0.22308846471677102
ATCACCAATCCATCGCCAGA	experimental	RP11-495P10.2	ENSG00000215863.2	['RP11-495P10.2-001', 'RP11-495P10.2-002']	['ENST00000381475.3', 'ENST00000417554.1']	NC_000001.11:+:120913124	chr1	120913124	+	FANTOM CAT assignment	1377	1222	1	278	1855	883	10.142874980689527	8.50690793268469	0.013688827436396371	1.9795628231290416	8.663323818613897	8.970241629288124	filter not met	-5.8408107515681795	1.5984217852522902	0.0494627427573782	0.180325888123132
TCACCAATCCATCGCCAGAA	experimental	RP11-495P10.2	ENSG00000215863.2	['RP11-495P10.2-001', 'RP11-495P10.2-002']	['ENST00000381475.3', 'ENST00000417554.1']	NC_000001.11:+:120913124	chr1	120913124	+	FANTOM CAT assignment	1178	729	2823	596	3124	428	8.678120175785887	5.077712829811794	19.328624340191677	4.235838729061069	14.586684770026094	4.353205496566295	filter met	0.340833765027294	0.465388197124991	-0.298914385427881	0.20762494307181303
AAGAAATGTCTTGTCTATTC	experimental	RP11-34P13.7	ENSG00000238009.6_2	RP11-34P13.7-001	ENST00000466430.5_1	NC_000001.11:-:120931	chr1	120931	-	annotation	627	779	0	493	1058	316	4.6224422988918885	5.425501379798903	0.0068444137181981855	3.5050323821711347	4.943135734866443	3.2167042946655373	filter not met	-5.63447744606321	1.8679192113436698	0.29840680592428803	0.224259886191606
CAGCTCAGGAAGATGACTCA	experimental	['AP006222.2', 'AC137934.1', 'RP11-34P13.7']	['ENSG00000260923.5_1', 'ENSG00000238009.6_2', 'ENSG00000228463.9_2']	['AC137934.1-005', 'RP11-34P13.7-001', 'AP006222.2-001']	['ENST00000466430.5_1', 'ENST00000568418.1_1', 'ENST00000424587.6_1']	['NC_000001.11:-:120931', 'NC_000001.11:-:297501', 'NC_000016.10:+:90185997']	chr1	['120931', '297501', '90185997']	-	annotation	314	142	0	1	320	54	2.318581726355008	0.9946752529631324	0.0068444137181981855	0.014190414502717148	1.4983442595770804	0.5581032687905507	filter not met	-8.14252120561946	1.76899613440117	0.7092904000014159	0.238236804674489
TCAGCTAGAAAAAAATTAAG	experimental	['AP006222.2', 'AC137934.1', 'RP11-34P13.7']	['ENSG00000260923.5_1', 'ENSG00000238009.6_2', 'ENSG00000228463.9_2']	['AC137934.1-005', 'RP11-34P13.7-001', 'AP006222.2-001']	['ENST00000466430.5_1', 'ENST00000568418.1_1', 'ENST00000424587.6_1']	['NC_000001.11:-:120931', 'NC_000001.11:-:297501', 'NC_000016.10:+:90185997']	chr1	['120931', '297501', '90185997']	-	annotation	834	802	0	709	1073	547	6.146081719068038	5.585484112792972	0.0068444137181981855	5.037597148464586	5.013151821762569	5.5607380235858495	filter not met	-5.674907540712139	1.83373826882069	0.124115743646231	0.20531590188503698
TCAGCTCAGGAAGATGACTC	experimental	['AP006222.2', 'AC137934.1', 'RP11-34P13.7']	['ENSG00000260923.5_1', 'ENSG00000238009.6_2', 'ENSG00000228463.9_2']	['AC137934.1-005', 'RP11-34P13.7-001', 'AP006222.2-001']	['ENST00000466430.5_1', 'ENST00000568418.1_1', 'ENST00000424587.6_1']	['NC_000001.11:-:120931', 'NC_000001.11:-:297501', 'NC_000016.10:+:90185997']	chr1	['120931', '297501', '90185997']	-	annotation	1739	1781	6375	1397	2365	955	12.80740382177052	12.395183921540573	43.639981867231626	9.919099737399284	11.043870773082157	9.700849544795751	filter not met	1.1644627076748202	0.629675969099068	0.256014724974941	0.163804768974755
AAATTAAGAGGAAAATCACA	experimental	['AC137934.1', 'RP11-34P13.7']	['ENSG00000260923.5_1', 'ENSG00000238009.6_2']	['AC137934.1-005', 'RP11-34P13.7-001']	['ENST00000466430.5_1', 'ENST00000568418.1_1']	['NC_000001.11:-:120931', 'NC_000016.10:+:90185997']	chr1	['120931', '90185997']	-	annotation	935	665	1576	894	1542	384	6.88949998688345	4.632543485828295	10.793640433598538	6.350210489965923	7.202321472048085	3.906722881533855	filter not met	0.798483481855066	0.6090949202179841	0.0614325367371614	0.20534346201666
ATCATTCAGAAACATGTTGC	experimental	['AC137934.1', 'RP11-34P13.7']	['ENSG00000260923.5_1', 'ENSG00000238009.6_2']	['AC137934.1-005', 'RP11-34P13.7-001']	['ENST00000466430.5_1', 'ENST00000568418.1_1']	['NC_000001.11:-:120931', 'NC_000016.10:+:90185997']	chr1	['120931', '90185997']	-	annotation	753	853	765	2021	906	503	5.549874989433892	5.940228433779827	5.24282090813981	14.346509062247033	4.2336393876523735	5.114255408553409	filter not met	1.05453010272308	0.719480210878112	0.276881995390123	0.207444008216006
TTAAGAAAAATAAAGCATCC	experimental	['AC137934.1', 'RP11-34P13.7']	['ENSG00000260923.5_1', 'ENSG00000238009.6_2']	['AC137934.1-005', 'RP11-34P13.7-001']	['ENST00000466430.5_1', 'ENST00000568418.1_1']	['NC_000001.11:-:120931', 'NC_000016.10:+:90185997']	chr1	['120931', '90185997']	-	annotation	452	435	0	880	338	248	3.334341339805773	3.0327161558875924	0.0068444137181981855	6.250877588446902	1.5823635638524307	2.5266857077972205	filter not met	-4.2266041241584	1.86755165900675	0.645343202700706	0.23845047950004802
TAACCACTTGCTCGCCAACA	experimental	['AC137934.1', 'RP11-34P13.7']	['ENSG00000260923.5_1', 'ENSG00000238009.6_2']	['AC137934.1-005', 'RP11-34P13.7-001']	['ENST00000466430.5_1', 'ENST00000568418.1_1']	['NC_000001.11:-:120931', 'NC_000016.10:+:90185997']	chr1	['120931', '90185997']	-	annotation	1618	1819	1769	59	2503	1566	11.916774015773836	12.659503219530775	12.114612281210787	0.4257124350815144	11.68801877252651	15.900869494450777	filter not met	-2.43388901706348	1.2092527060078602	-0.177350651659507	0.16212528325648598
TTTCCTTGTTGGCGAGCAAG	experimental	['AC137934.1', 'RP11-34P13.7']	['ENSG00000260923.5_1', 'ENSG00000238009.6_2']	['AC137934.1-005', 'RP11-34P13.7-001']	['ENST00000466430.5_1', 'ENST00000568418.1_1']	['NC_000001.11:-:120931', 'NC_000016.10:+:90185997']	chr1	['120931', '90185997']	-	annotation	447	471	1282	933	952	461	3.2975384552604554	3.283123911878311	8.78138280044827	6.6269235727689075	4.448355387467158	4.688067457840625	filter not met	0.8969251111049129	0.707996778801841	-0.500765468894224	0.22011420402105103
GCTTAACTATCATTCAGCTC	experimental	['AC137934.1', 'RP11-34P13.7']	['ENSG00000260923.5_1', 'ENSG00000238009.6_2']	['AC137934.1-005', 'RP11-34P13.7-001']	['ENST00000466430.5_1', 'ENST00000568418.1_1']	['NC_000001.11:-:120931', 'NC_000016.10:+:90185997']	chr1	['120931', '90185997']	-	annotation	1744	1814	1	1619	2123	1225	12.844206706315838	12.624724364532065	0.013688827436396371	11.494235747200888	9.914277904491337	12.440629227949364	filter not met	-4.8876970163165305	1.58819795061648	0.17101708488099	0.166662551313914
TTGTCGGTGACATCACGGAG	experimental	['LINC00623', 'RP11-640M9.1']	['ENSG00000235398.4', 'ENSG00000236943.2']	['RP11-640M9.1-013', 'LINC00623-011']	['ENST00000418974.1', 'ENST00000429496.1']	NC_000001.11:+:120942322	chr1	120942322	+	annotation	1337	868	8156	1017	2276	728	9.848451904326986	6.044564998775956	55.8298826993426	7.222920981883028	10.628441990831815	7.397405144514753	filter met	1.3371571612303401	0.7016439421929	-0.226704087088034	0.181948888405256
AGGCGTTGTCGGTGACATCA	experimental	['LINC00623', 'RP11-640M9.1']	['ENSG00000235398.4', 'ENSG00000236943.2']	['RP11-640M9.1-013', 'LINC00623-011']	['ENST00000418974.1', 'ENST00000429496.1']	NC_000001.11:+:120942322	chr1	120942322	+	annotation	612	607	0	1305	1245	428	4.512033645255936	4.229108767843249	0.0068444137181981855	9.266340670274298	5.816002951504805	4.353205496566295	filter not met	-5.12510461174326	1.8297564777004498	-0.23289538353443998	0.21371666948869197
TGTCGGTGACATCACGGAGA	experimental	['LINC00623', 'RP11-640M9.1']	['ENSG00000235398.4', 'ENSG00000236943.2']	['RP11-640M9.1-013', 'LINC00623-011']	['ENST00000418974.1', 'ENST00000429496.1']	NC_000001.11:+:120942322	chr1	120942322	+	annotation	654	663	76	1087	938	305	4.821177875436604	4.6186319438288095	0.5270198563012602	7.719585489478126	4.383007039697442	3.1050836409074263	filter not met	-0.719371935017267	1.3781127974693101	0.326267718782769	0.22004828258058
GGGGATCCAGAAGGCGTTGT	experimental	['LINC00623', 'RP11-640M9.1']	['ENSG00000235398.4', 'ENSG00000236943.2']	['RP11-640M9.1-013', 'LINC00623-011']	['ENST00000418974.1', 'ENST00000429496.1']	NC_000001.11:+:120942322	chr1	120942322	+	annotation	1256	1161	427	1241	2093	921	9.252245174692842	8.082605901700418	2.9294090713888234	8.812247406187348	9.774245730699086	9.355840251361595	filter met	-0.757590903009035	0.786082500289658	-0.17192512267231502	0.17686553566712498
AGAGCAGACGGGGATCCAGA	experimental	['LINC00623', 'RP11-640M9.1']	['ENSG00000235398.4', 'ENSG00000236943.2']	['RP11-640M9.1-013', 'LINC00623-011']	['ENST00000418974.1', 'ENST00000429496.1']	NC_000001.11:+:120942322	chr1	120942322	+	annotation	310	481	0	0	363	92	2.289139418718754	3.3526816218757327	0.0068444137181981855	0.007095207251358574	1.6990570420126394	0.9437018908640219	filter not met	-9.79639013792317	1.89881313718732	1.09843226450148	0.24153345955994399
TTTCGTGGCGAAGCAGCAGG	experimental	['LINC00623', 'RP11-640M9.1']	['ENSG00000235398.4', 'ENSG00000236943.2']	['RP11-640M9.1-013', 'LINC00623-011']	['ENST00000418974.1', 'ENST00000429496.1']	NC_000001.11:+:120942322	chr1	120942322	+	annotation	1380	596	1	322	2215	390	10.164956711416716	4.1525952868460845	0.013688827436396371	2.2917519421888186	10.343709904120905	3.967606874492824	filter not met	-5.31706881575038	1.70169588457948	-0.00787409159842737	0.191100731642409
CTCTTTCGTGGCGAAGCAGC	experimental	['LINC00623', 'RP11-640M9.1']	['ENSG00000235398.4', 'ENSG00000236943.2']	['RP11-640M9.1-013', 'LINC00623-011']	['ENST00000418974.1', 'ENST00000429496.1']	NC_000001.11:+:120942322	chr1	120942322	+	annotation	994	846	0	326	1560	441	7.323774024518199	5.891538036781629	0.0068444137181981855	2.320132771194253	7.286340776323434	4.485120814644062	filter not met	-6.381238246321571	1.8428554924499598	0.171029889430093	0.20185865454138197
GTGAGGCGGAAGAGCAGACG	experimental	['LINC00623', 'RP11-640M9.1']	['ENSG00000235398.4', 'ENSG00000236943.2']	['RP11-640M9.1-013', 'LINC00623-011']	['ENST00000418974.1', 'ENST00000429496.1']	NC_000001.11:+:120942322	chr1	120942322	+	annotation	1525	1333	2212	3501	2423	1179	11.232240363230927	9.278998513656074	15.14668755837258	24.847415794257717	11.31459964241384	11.973851948597266	filter met	0.8924851013675301	0.402809230935914	-0.215348794871122	0.17156456882373702
GGTGAGGCGGAAGAGCAGAC	experimental	['LINC00623', 'RP11-640M9.1']	['ENSG00000235398.4', 'ENSG00000236943.2']	['RP11-640M9.1-013', 'LINC00623-011']	['ENST00000418974.1', 'ENST00000429496.1']	NC_000001.11:+:120942322	chr1	120942322	+	annotation	16	76	0	0	2	19	0.1251298074540798	0.5355943669801482	0.0068444137181981855	0.007095207251358574	0.01400321737922505	0.20294664319656386	filter not met	-5.18050531639255	1.8294260459870801	2.45819418521039	0.117981563880843
GGGTGAGGCGGAAGAGCAGA	experimental	['LINC00623', 'RP11-640M9.1']	['ENSG00000235398.4', 'ENSG00000236943.2']	['RP11-640M9.1-013', 'LINC00623-011']	['ENST00000418974.1', 'ENST00000429496.1']	NC_000001.11:+:120942322	chr1	120942322	+	annotation	813	861	0	0	645	497	5.991509603977701	5.995874601777762	0.0068444137181981855	0.007095207251358574	3.0153594756597943	5.053371415594441	filter not met	-11.420699554582601	1.82219558697967	0.5930702334078181	0.21859665534336803
AGGACGACTGAGCAAGTTCT	experimental	['LINC00623', 'RP11-640M9.1']	['ENSG00000235398.4', 'ENSG00000236943.2']	['RP11-640M9.1-005', 'LINC00623-005']	['ENST00000417976.1', 'ENST00000431928.1']	NC_000001.11:+:120952438	chr1	120952438	+	annotation	577	869	1113	1370	1165	585	4.254413453438713	6.051520769775702	7.6246768820727775	9.727529141612603	5.4425838213921365	5.946336645659321	filter not met	0.754158606934759	0.603888872508959	-0.19284385411946497	0.208201145282348
GAAAACCAGAGATATTAGAG	experimental	['LINC00623', 'RP11-640M9.1']	['ENSG00000235398.4', 'ENSG00000236943.2']	['RP11-640M9.1-005', 'LINC00623-005']	['ENST00000417976.1', 'ENST00000431928.1']	NC_000001.11:+:120952438	chr1	120952438	+	annotation	856	312	824	546	647	222	6.308014411067433	2.1771563229193043	5.646641317513502	3.8810783664931385	3.024694953912612	2.2628550716416878	filter not met	0.997069331735293	0.9829830476575041	0.48596641336557894	0.23550621076547898
ATTCACCGCTCTAATATCTC	experimental	['LINC00623', 'RP11-640M9.1']	['ENSG00000235398.4', 'ENSG00000236943.2']	['RP11-640M9.1-005', 'LINC00623-005']	['ENST00000417976.1', 'ENST00000431928.1']	NC_000001.11:+:120952438	chr1	120952438	+	annotation	1284	1617	2219	3959	3347	1595	9.458341328146618	11.254437477582853	15.194598454399973	28.097020715379948	15.627590595215153	16.195142127085795	filter met	0.532524085974868	0.41628040843291	-0.652616900235821	0.157145270929931
GTGAATCGCGCTGGTCACGT	experimental	['LINC00623', 'RP11-640M9.1']	['ENSG00000235398.4', 'ENSG00000236943.2']	['RP11-640M9.1-005', 'LINC00623-005']	['ENST00000417976.1', 'ENST00000431928.1']	NC_000001.11:+:120952438	chr1	120952438	+	annotation	2012	2434	690	5006	3460	1949	14.81684131794486	16.937302384372217	4.729489879274945	35.525702707552384	16.1550451164993	19.787297711664976	filter met	-0.308171968718315	0.745696647547787	-0.20173943158100002	0.140933083225258
ATTAGAGCGGTGAATCGCGC	experimental	['LINC00623', 'RP11-640M9.1']	['ENSG00000235398.4', 'ENSG00000236943.2']	['RP11-640M9.1-005', 'LINC00623-005']	['ENST00000417976.1', 'ENST00000431928.1']	NC_000001.11:+:120952438	chr1	120952438	+	annotation	1471	974	488	1	1384	738	10.834769210141497	6.78187672474863	3.346918308198912	0.014190414502717148	6.464818690075566	7.498878466113036	filter not met	-5.1218692078475705	1.66712136920214	0.276105335892664	0.20577903615940601
TGCTCAGTCGTCCTGCCAGG	experimental	['LINC00623', 'RP11-640M9.1']	['ENSG00000235398.4', 'ENSG00000236943.2']	['RP11-640M9.1-005', 'LINC00623-005']	['ENST00000417976.1', 'ENST00000431928.1']	NC_000001.11:+:120952438	chr1	120952438	+	annotation	1355	1947	917	3635	1884	1324	9.980942288690127	13.549841907497775	6.283171793305933	25.79817356593977	8.79868825327974	13.445215111772356	filter met	0.383094570084153	0.585473328347534	0.0693147684741467	0.164200672526869
GCTCAGTCGTCCTGCCAGGC	experimental	['LINC00623', 'RP11-640M9.1']	['ENSG00000235398.4', 'ENSG00000236943.2']	['RP11-640M9.1-005', 'LINC00623-005']	['ENST00000417976.1', 'ENST00000431928.1']	NC_000001.11:+:120952438	chr1	120952438	+	annotation	42	24	2	0	265	72	0.3165048070897313	0.17389427499355462	0.020533241154594557	0.007095207251358574	1.2416186076246212	0.740755247667458	filter not met	-7.579713991418769	1.7401052341541001	-2.0913327933808	0.19706749697602202
CGTCCTGCCAGGCGGGCCCT	experimental	['LINC00623', 'RP11-640M9.1']	['ENSG00000235398.4', 'ENSG00000236943.2']	['RP11-640M9.1-005', 'LINC00623-005']	['ENST00000417976.1', 'ENST00000431928.1']	NC_000001.11:+:120952438	chr1	120952438	+	annotation	1193	1014	781	11	1905	540	8.788528829421839	7.060107564738318	5.35233152763098	0.08514248701630288	8.896710774934316	5.489706698467053	filter not met	-3.24590615716096	1.40928337363542	0.143242214410572	0.19225600308262303
TTCTATTCCCAGGGCCCGCC	experimental	['LINC00623', 'RP11-640M9.1']	['ENSG00000235398.4', 'ENSG00000236943.2']	['RP11-640M9.1-005', 'LINC00623-005']	['ENST00000417976.1', 'ENST00000431928.1']	NC_000001.11:+:120952438	chr1	120952438	+	annotation	2704	2811	3867	3166	3178	2160	19.91036053901681	19.559628051275023	26.474192261990577	22.4705213650526	14.838742682852144	21.928384797388727	filter met	0.590999802950197	0.389776563764885	0.10305123903036502	0.156056511660603
ATTCCCAGGGCCCGCCTGGC	experimental	['LINC00623', 'RP11-640M9.1']	['ENSG00000235398.4', 'ENSG00000236943.2']	['RP11-640M9.1-005', 'LINC00623-005']	['ENST00000417976.1', 'ENST00000431928.1']	NC_000001.11:+:120952438	chr1	120952438	+	annotation	1420	2229	0	3262	2456	1358	10.459379787779259	15.511369329425072	0.0068444137181981855	23.151661261183023	11.468635033585315	13.790224405206516	filter not met	-6.23507164301206	1.89631583181677	-0.0090313661672544	0.161517393679263
AGAACCGGAAGAACCATCCC	experimental	LINC00623	ENSG00000235398.4	LINC00623-013	ENST00000457645.1	NC_000001.11:+:120952589	chr1	120952589	+	annotation	782	567	0	910	1207	798	5.763331719796732	3.950877927853561	0.0068444137181981855	6.46373380598766	5.638628864701286	8.107718395702728	filter not met	-5.754457095625679	1.7945068285325199	-0.528216295228372	0.22079693601991396
AAGAACCGGAAGAACCATCC	experimental	LINC00623	ENSG00000235398.4	LINC00623-013	ENST00000457645.1	NC_000001.11:+:120952589	chr1	120952589	+	annotation	279	530	0	751	275	216	2.060961534537785	3.6935144008631005	0.0068444137181981855	5.335595853021647	1.2882959988887048	2.2019710786827185	filter not met	-4.12375430994191	1.8738605545721299	0.6868717938219481	0.23862800925841499
TGAACGCCCGGTGGGCTCCC	experimental	LINC00623	ENSG00000235398.4	LINC00623-013	ENST00000457645.1	NC_000001.11:+:120952589	chr1	120952589	+	annotation	823	604	0	0	1292	137	6.0651153730683385	4.208241454844021	0.0068444137181981855	0.007095207251358574	6.035386690445996	1.4003318380562906	filter not met	-11.0535621027129	1.8413550563721102	0.755764316815515	0.236357097678191
GGCTCCCGGGATGGTTCTTC	experimental	LINC00623	ENSG00000235398.4	LINC00623-013	ENST00000457645.1	NC_000001.11:+:120952589	chr1	120952589	+	annotation	1057	783	1530	1347	942	461	7.787490369789201	5.453324463797872	10.47879740256142	9.564339374831356	4.401677996203074	4.688067457840625	filter met	1.29687298839568	0.5922306496313929	0.49687341075105496	0.21141432536519397
GTGAAGGCGGCACAAAGAAC	experimental	LINC00623	ENSG00000235398.4	LINC00623-013	ENST00000457645.1	NC_000001.11:+:120952589	chr1	120952589	+	annotation	303	476	0	0	459	209	2.237615380355309	3.3179027668770216	0.0068444137181981855	0.007095207251358574	2.1471599981478406	2.1309397535639207	filter not met	-10.544106107544199	1.8859696192004298	0.32178136049432104	0.23856969218000304
AACCATCCCGGGAGCCCACC	experimental	LINC00623	ENSG00000235398.4	LINC00623-013	ENST00000457645.1	NC_000001.11:+:120952589	chr1	120952589	+	annotation	1887	2267	1587	3473	3782	1247	13.89676920431192	15.775688627415276	10.868928984498718	24.648749991219677	17.65805711520279	12.663870535465586	filter met	0.28559009827025394	0.598264363827839	-0.0434283574327432	0.170137655715149
CGCCCGGTGGGCTCCCGGGA	experimental	LINC00623	ENSG00000235398.4	LINC00623-013	ENST00000457645.1	NC_000001.11:+:120952589	chr1	120952589	+	annotation	1436	1388	6495	5870	1001	272	10.577149018324274	9.661565918641896	44.461311513415396	41.65596177272618	4.677074604661168	2.7702216796330967	filter met	3.73456968574063	0.356667138927184	1.45862367035362	0.20357440574153302
CTGAACGCCCGGTGGGCTCC	experimental	LINC00623	ENSG00000235398.4	LINC00623-013	ENST00000457645.1	NC_000001.11:+:120952589	chr1	120952589	+	annotation	2218	2665	1093	1180	3700	2411	16.333120161211944	18.544085485312664	7.487788607708813	8.379439763854474	17.275302506837303	24.4753651695056	filter met	-1.2216213289188602	0.378974767705279	-0.267759128613565	0.14165825478242902
GCTCCTTCACTGGGTGAAGG	experimental	LINC00623	ENSG00000235398.4	LINC00623-013	ENST00000457645.1	NC_000001.11:+:120952589	chr1	120952589	+	annotation	313	481	391	0	977	332	2.3112211494459443	3.3526816218757327	2.683010177533688	0.007095207251358574	4.565048865627367	3.3790616092227883	filter not met	-5.76015560257118	1.85381141487352	-0.526361283098818	0.23415112680982803
TGGATACAGGCTCCTTCACT	experimental	LINC00623	ENSG00000235398.4	LINC00623-013	ENST00000457645.1	NC_000001.11:+:120952589	chr1	120952589	+	annotation	3018	2678	414	2118	4052	2031	22.221581688462763	18.634510508309308	2.8404316930522473	15.034744165628815	18.918346679333048	20.619378948770887	filter met	-1.44029272879731	0.73640949433228	0.0169772270883768	0.14241800167108498
TTCCGCCCGGGGCTCCACCA	experimental	RP11-640M9.1	ENSG00000236943.2	RP11-640M9.1-015	ENST00000434159.1	NC_000001.11:+:120952694	chr1	120952694	+	annotation	4	0	0	0	0	0	0.036802884545317584	0.006955770999742185	0.0068444137181981855	0.007095207251358574	0.0046677391264083505	0.010147332159828193	filter not met			2.5267386678144703	0.0482870247223528
CGGATCCTGTGTTCCGCCCG	experimental	RP11-640M9.1	ENSG00000236943.2	RP11-640M9.1-015	ENST00000434159.1	NC_000001.11:+:120952694	chr1	120952694	+	annotation	2834	3117	2116	1115	4475	1903	20.867235537195068	21.688093977196132	14.489623841425555	7.9182512925161666	20.892800329803773	19.320520432312886	filter met	-0.7517913215141501	0.43213426541249395	0.0547303972006786	0.13276355189713399
TGCCCTGGTGGAGCCCCGGG	experimental	RP11-640M9.1	ENSG00000236943.2	RP11-640M9.1-015	ENST00000434159.1	NC_000001.11:+:120952694	chr1	120952694	+	annotation	828	806	0	130	644	121	6.101918257613655	5.613307196791944	0.0068444137181981855	0.929472149927973	3.0106917365333863	1.2379745234990396	filter not met	-5.6825153059623394	1.89138973083684	1.5634860183438102	0.233107747181138
TGGAGCCCCGGGCGGAACAC	experimental	RP11-640M9.1	ENSG00000236943.2	RP11-640M9.1-015	ENST00000434159.1	NC_000001.11:+:120952694	chr1	120952694	+	annotation	829	1020	639	0	1055	462	6.109278834522718	7.101842190736769	4.380424779646837	0.007095207251358574	4.929132517487218	4.6982147900004545	filter not met	-5.64770262022713	1.84396551959352	0.42524039165359206	0.20439952084496
TCGGATCCTGTGTTCCGCCC	experimental	RP11-640M9.1	ENSG00000236943.2	RP11-640M9.1-015	ENST00000434159.1	NC_000001.11:+:120952694	chr1	120952694	+	annotation	2447	2628	3719	2130	3092	1675	18.01869227338749	18.286721958322204	25.461219031697244	15.119886652645118	14.437317117981026	17.006928699872052	filter met	0.4804598716316839	0.450916512826835	0.1855615320533	0.14367776948939598
TTCGGATCCTGTGTTCCGCC	experimental	RP11-640M9.1	ENSG00000236943.2	RP11-640M9.1-015	ENST00000434159.1	NC_000001.11:+:120952694	chr1	120952694	+	annotation	1981	2867	2	2091	3127	1724	14.588663433763893	19.949151227260586	0.020533241154594557	14.843173569842133	14.600687987405319	17.504147975703635	filter not met	-4.827211795266661	1.50895322742915	0.0663025074587092	0.14400623156024
GTTCCGCCCGGGGCTCCACC	experimental	RP11-640M9.1	ENSG00000236943.2	RP11-640M9.1-015	ENST00000434159.1	NC_000001.11:+:120952694	chr1	120952694	+	annotation	717	482	1384	139	451	293	5.2848942207076055	3.3596373928754755	9.479512999704486	0.9933290151902002	2.1098180851365744	2.9833156549894886	filter not met	0.446727659705913	1.3159804397363002	0.726092288262202	0.235889324815897
CCCTGCCCTGGTGGAGCCCC	experimental	RP11-640M9.1	ENSG00000236943.2	RP11-640M9.1-015	ENST00000434159.1	NC_000001.11:+:120952694	chr1	120952694	+	annotation	1054	709	0	0	957	239	7.76540863906201	4.9385974098169525	0.0068444137181981855	0.007095207251358574	4.471694083099199	2.4353597183587663	filter not met	-11.1833864033371	1.8483662785226203	0.880272686502487	0.211523447974597
TCCCTGCCCTGGTGGAGCCC	experimental	RP11-640M9.1	ENSG00000236943.2	RP11-640M9.1-015	ENST00000434159.1	NC_000001.11:+:120952694	chr1	120952694	+	annotation	1794	1910	2969	2632	3050	2132	13.21223555176901	13.292478380507314	20.32790874304861	18.681680692827122	14.241272074671876	21.644259496913534	filter met	0.306144786285791	0.39318894515652597	-0.43278940619363004	0.164488762329031
GCAGCAGCCCAACAGCGACT	experimental	RP11-640M9.1	ENSG00000236943.2	RP11-640M9.1-015	ENST00000434159.1	NC_000001.11:+:120952694	chr1	120952694	+	annotation	890	676	0	1000	1247	514	6.558274025975593	4.709056966825457	0.0068444137181981855	7.102302458609931	5.825338429757621	5.225876062311519	filter not met	-5.4596848278369805	1.8282947066031798	-0.0150871333302502	0.205826196214287
CATGCCTCATTCACGTACAT	experimental	RP11-343N15.5	ENSG00000269996.1	RP11-343N15.5-001	ENST00000602412.1	NC_000001.11:+:121391220	chr1	121391220	+	FANTOM CAT assignment	1506	1431	1136	191	3266	986	11.092389401958721	9.960664071630807	7.7820983975913345	1.3622797922608458	15.249503725976082	10.015416841750428	filter met	-1.76900379721434	0.794972165790826	-0.262964450507446	0.17243361011059802
GCATGCCTCATTCACGTACA	experimental	RP11-343N15.5	ENSG00000269996.1	RP11-343N15.5-001	ENST00000602412.1	NC_000001.11:+:121391220	chr1	121391220	+	FANTOM CAT assignment	2777	2917	4104	1402	4718	1783	20.447682653378447	20.29693977724769	28.09631831320355	9.954575773656076	22.027060937521004	18.1028405731335	filter met	-0.09957304980816499	0.485971972725645	0.000615350883567273	0.13762955889139003
ACAAAGTCACACGTATTCAT	experimental	RP11-343N15.5	ENSG00000269996.1	RP11-343N15.5-001	ENST00000602412.1	NC_000001.11:+:121391220	chr1	121391220	+	FANTOM CAT assignment	1177	1142	980	1078	2733	621	8.670759598876824	7.950446252705317	6.714369857552419	7.655728624215898	12.761598771600427	6.311640603413137	filter met	-0.16933149464434102	0.6777928449284562	-0.14369017645670498	0.20149539109526501
CTCTCCCATGTACGTGAATG	experimental	RP11-343N15.5	ENSG00000269996.1	RP11-343N15.5-001	ENST00000602412.1	NC_000001.11:+:121391220	chr1	121391220	+	FANTOM CAT assignment	1514	1438	1573	746	1456	793	11.151274017231225	10.009354468629	10.773107192443941	5.3001198167648536	6.800895907176965	8.056981734903585	filter met	0.185809579295885	0.712422359184044	0.48767101868293106	0.183446399222746
GTCCAGCAAAATATGTCTGT	experimental	RP11-343N15.5	ENSG00000269996.1	RP11-343N15.5-001	ENST00000602412.1	NC_000001.11:+:121391220	chr1	121391220	+	FANTOM CAT assignment	2007	1855	1837	1034	3346	1289	14.78003843339954	12.909910975521493	12.580032414048267	7.343539505156122	15.622922856088751	13.09005848617837	filter met	-0.41758525779203604	0.442126506363544	-0.0775265664167839	0.150682552502853
TGTCTGTAGGCCATGCAGAC	experimental	RP11-343N15.5	ENSG00000269996.1	RP11-343N15.5-001	ENST00000602412.1	NC_000001.11:+:121391220	chr1	121391220	+	FANTOM CAT assignment	1269	1624	194	2540	2729	1222	9.347932674510668	11.303127874581051	1.334660675048646	18.02892162570213	12.742927815094795	12.410187231469882	filter met	-1.20320499518344	1.0107978984485502	-0.31889598668359304	0.16794598328102303
TCGGCCAAGGTAAAAGTGTA	experimental	RP11-343N15.5	ENSG00000269996.1	RP11-343N15.5-001	ENST00000602412.1	NC_000001.11:+:121391220	chr1	121391220	+	FANTOM CAT assignment	1451	1890	539	1181	2318	1126	10.687557671960226	13.153362960512471	3.69598340782702	8.386534971105831	10.824487034140963	11.436043344126372	filter met	-0.844149791697266	0.6531813269159039	0.0640898411016291	0.16504124514054502
CTTGCACAGAGCTTGCACTG	experimental	RP11-343N15.5	ENSG00000269996.1	RP11-343N15.5-001	ENST00000602412.1	NC_000001.11:+:121391220	chr1	121391220	+	FANTOM CAT assignment	2328	1809	2968	1	2992	763	17.14278362120893	12.58994550953335	20.32106432933041	0.014190414502717148	13.970543205340192	7.7525617701087395	filter not met	-4.340246436891181	1.56009050339507	0.46741897461419796	0.16541394625391
ATCGGCCAAGGTAAAAGTGT	experimental	RP11-343N15.5	ENSG00000269996.1	RP11-343N15.5-001	ENST00000602412.1	NC_000001.11:+:121391220	chr1	121391220	+	FANTOM CAT assignment	929	1454	2577	197	1436	1165	6.845336525429072	10.120646804624878	17.644898565514918	1.4048510357689974	6.7075411246488	11.831789298359675	filter met	-0.6842483549780249	1.12973325434043	-0.125725503080048	0.18032429656824303
AGTGAACACACACTTTGTGC	experimental	RP11-343N15.5	ENSG00000269996.1	RP11-343N15.5-001	ENST00000602412.1	NC_000001.11:+:121391220	chr1	121391220	+	FANTOM CAT assignment	1532	1884	931	1245	2529	1710	11.283764401594373	13.111628334514018	6.37899358536071	8.840628235192781	11.809379989813126	17.36208532546604	filter met	-0.7764201037966899	0.4246962134322771	-0.262607320138281	0.16005132354487697
ACACTCACTGCGAGTGTCTG	experimental	RP11-344P13.4	ENSG00000228826.2_1	RP11-344P13.4-002	ENST00000437523.2_1	NC_000001.11:-:121510382	chr1	121510382	-	annotation	1470	1224	1098	2341	3173	782	10.827408633232434	8.520819474684176	7.5220106762998045	16.616975382681776	14.815403987220106	7.945361081145475	filter met	0.19840136245314496	0.7289425731220841	-0.20628029504819104	0.18130271048485197
CCAATCAGTAGGACATGGGT	experimental	RP11-344P13.4	ENSG00000228826.2_1	RP11-344P13.4-002	ENST00000437523.2_1	NC_000001.11:-:121510382	chr1	121510382	-	annotation	382	468	456	277	1068	568	2.8191009561713267	3.2622565988790853	3.1278970692165697	1.9724676158776837	4.989813126130526	5.773831998942241	filter not met	-0.958112540886077	1.0039667217114199	-0.85243801085893	0.21691820125189
ACCAATCAGTAGGACATGGG	experimental	RP11-344P13.4	ENSG00000228826.2_1	RP11-344P13.4-002	ENST00000437523.2_1	NC_000001.11:-:121510382	chr1	121510382	-	annotation	2202	1977	3092	6520	2734	1479	16.21535093066693	13.758515037490039	21.169771630386986	46.26784648610925	12.766266510726835	15.018051596545725	filter met	1.3320596941063998	0.39843621581008704	0.0834030534079908	0.16192895383811098
CCCACCCATGTCCTACTGAT	experimental	RP11-344P13.4	ENSG00000228826.2_1	RP11-344P13.4-002	ENST00000437523.2_1	NC_000001.11:-:121510382	chr1	121510382	-	annotation	2004	1595	3660	1251	2496	990	14.75795670267235	11.101410515588524	25.057398622323557	8.88319947870093	11.655344598641653	10.05600617038974	filter met	0.619451634700952	0.551244700262389	0.215612056604596	0.16264137279866597
CCACTGGAAGGAACAAACTG	experimental	RP11-344P13.4	ENSG00000228826.2_1	RP11-344P13.4-002	ENST00000437523.2_1	NC_000001.11:-:121510382	chr1	121510382	-	annotation	1113	1548	1060	2276	1612	949	8.199682676696758	10.774489278600646	7.261922955008274	16.15578691134347	7.529063210896669	9.639965551836783	filter met	0.50203385953209	0.534931985390839	0.114611126901231	0.17666672418022603
AGCATGGAAGGGAACCTGAG	experimental	RP11-344P13.4	ENSG00000228826.2_1	RP11-344P13.4-002	ENST00000437523.2_1	NC_000001.11:-:121510382	chr1	121510382	-	annotation	60	0	0	0	0	0	0.4489951914528746	0.006955770999742185	0.0068444137181981855	0.007095207251358574	0.0046677391264083505	0.010147332159828193	filter not met			4.58028197275229	0.0593653113682908
GCATGGAAGGGAACCTGAGT	experimental	RP11-344P13.4	ENSG00000228826.2_1	RP11-344P13.4-002	ENST00000437523.2_1	NC_000001.11:-:121510382	chr1	121510382	-	annotation	417	397	391	0	332	243	3.07672114798855	2.7683968578973897	2.683010177533688	0.007095207251358574	1.5543571290939806	2.475949046998079	filter not met	-4.89230209840912	1.8911338411326999	0.5488879752467449	0.239520361871113
AAAGCTTGCACAGCATGGAA	experimental	RP11-344P13.4	ENSG00000228826.2_1	RP11-344P13.4-002	ENST00000437523.2_1	NC_000001.11:-:121510382	chr1	121510382	-	annotation	608	391	195	2594	903	259	4.482591337619682	2.726662231898936	1.341505088766844	18.412062817275494	4.219636170273149	2.63830636155533	filter not met	0.7305704356828501	1.2156466088323201	0.0409629290909804	0.22500583644468503
CTGCGTGACCATGAACCCAC	experimental	RP11-344P13.4	ENSG00000228826.2_1	RP11-344P13.4-002	ENST00000437523.2_1	NC_000001.11:-:121510382	chr1	121510382	-	annotation	1283	1106	1755	1795	2247	761	9.450980751237557	7.700038496714598	12.018790489156013	12.742992223439995	10.493077556165973	7.732267105789084	filter met	0.613606068855297	0.473048192810767	-0.10650012628023599	0.17896408992108398
TGGACCAATCAGTAGGACAT	experimental	RP11-344P13.4	ENSG00000228826.2_1	RP11-344P13.4-002	ENST00000437523.2_1	NC_000001.11:-:121510382	chr1	121510382	-	annotation	762	688	1878	654	886	687	5.616120181615464	4.792526218822365	12.860653376494387	4.647360749639865	4.140284605124206	6.981364525961799	filter not met	0.6806072224637879	0.8958575865874558	-0.0776365066062137	0.22139620751573302
AGCGATGCCCTCTGCCCGCG	experimental	RP11-344P13.6	ENSG00000272583.1_1	RP11-344P13.6-001	ENST00000609485.1_1	NC_000001.11:-:121519568	chr1	121519568	-	FANTOM CAT assignment	1329	1059	2426	0	2919	831	9.789567289054476	7.373117259726715	16.611392094066993	0.007095207251358574	13.629798249112381	8.442580356977057	filter not met	-6.213229210500691	1.90144186374499	-0.365582763705634	0.17582534285249
AGAGGGCATCGCTGGCGCTC	experimental	RP11-344P13.6	ENSG00000272583.1_1	RP11-344P13.6-001	ENST00000609485.1_1	NC_000001.11:-:121519568	chr1	121519568	-	FANTOM CAT assignment	1705	2059	2676	837	3146	1137	12.55714420686236	14.3288882594689	18.32249552361654	5.945783676638484	14.689375030807078	11.547663997884483	filter met	-0.16300108505654	0.571427698976574	0.0137199853702932	0.169386911320807
GAGGGCATCGCTGGCGCTCC	experimental	RP11-344P13.6	ENSG00000272583.1_1	RP11-344P13.6-001	ENST00000609485.1_1	NC_000001.11:-:121519568	chr1	121519568	-	FANTOM CAT assignment	1835	2582	1885	3029	3378	1742	13.514019205040615	17.966756492334067	12.908564272521774	21.498477971616484	15.772290508133814	17.68679995458054	filter met	0.15153952273312699	0.38123066672781697	-0.127720281028729	0.147073968181655
CTCGGGTCCCCGCGGGCAGA	experimental	RP11-344P13.6	ENSG00000272583.1_1	RP11-344P13.6-001	ENST00000609485.1_1	NC_000001.11:-:121519568	chr1	121519568	-	FANTOM CAT assignment	1136	1180	1741	439	1615	878	8.36897594560522	8.214765550695521	11.922968697101238	3.121891190597772	7.543066428275894	8.919504968488981	filter met	-0.270995960321264	0.860269894397223	-0.0109830610137087	0.18457736640565697
CCAGCGATGCCCTCTGCCCG	experimental	RP11-344P13.6	ENSG00000272583.1_1	RP11-344P13.6-001	ENST00000609485.1_1	NC_000001.11:-:121519568	chr1	121519568	-	FANTOM CAT assignment	1913	1676	1658	2180	2271	1113	14.088144203947573	11.664827966567644	11.354882358490787	15.474647015213046	10.605103295199774	11.304128026048607	filter met	0.43120001190400503	0.414897032531775	0.20174512838764	0.167334363347905
CCGCGGGCAGAGGGCATCGC	experimental	RP11-344P13.6	ENSG00000272583.1_1	RP11-344P13.6-001	ENST00000609485.1_1	NC_000001.11:-:121519568	chr1	121519568	-	FANTOM CAT assignment	2113	2272	940	1501	3581	1440	15.560259585760276	15.810467482413983	6.440593308824491	10.657001291540576	16.719841550794712	14.622305642312426	filter met	-0.761528037883198	0.517446056297574	-0.0234973117013126	0.14798124323062198
GCTCGGGTCCCCGCGGGCAG	experimental	RP11-344P13.6	ENSG00000272583.1_1	RP11-344P13.6-001	ENST00000609485.1_1	NC_000001.11:-:121519568	chr1	121519568	-	FANTOM CAT assignment	1352	957	427	471	917	614	9.958860557962938	6.663628617753012	2.9294090713888234	3.3489378226412465	4.284984518042865	6.240609278294339	filter met	-0.5692014331542951	0.9345438805950309	0.63173970403123	0.21792842726827102
CAGCGATGCCCTCTGCCCGC	experimental	RP11-344P13.6	ENSG00000272583.1_1	RP11-344P13.6-001	ENST00000609485.1_1	NC_000001.11:-:121519568	chr1	121519568	-	FANTOM CAT assignment	1683	2763	2220	1530	3693	1853	12.395211514862964	19.2257510432874	15.20144286811817	10.862762301829976	17.242628332952446	18.813153824321468	filter met	-0.331472809326894	0.4041166259256	-0.24995285085843105	0.156908630013788
GCCAGGGTAGGGAGGGCGGA	experimental	RP11-344P13.6	ENSG00000272583.1_1	RP11-344P13.6-001	ENST00000609485.1_1	NC_000001.11:-:121519568	chr1	121519568	-	FANTOM CAT assignment	126	17	0	640	1	0	0.9347932674510668	0.12520387799535931	0.0068444137181981855	4.548027848120845	0.0093354782528167	0.010147332159828193	filter not met	5.07975253856183	1.8765822223451498	6.8977843020662	0.12591362785714802
GCGCGAGGCTCGGGTCCCCG	experimental	RP11-344P13.6	ENSG00000272583.1_1	RP11-344P13.6-001	ENST00000609485.1_1	NC_000001.11:-:121519568	chr1	121519568	-	FANTOM CAT assignment	1626	1933	527	7199	2067	754	11.975658631046343	13.452461113501384	3.6138504432086416	51.08549220978173	9.652884513412467	7.661235780670285	filter met	0.8157256485460709	0.973860726363862	0.532749991491573	0.178569700840161
AAAAATTAAATAGCAAAATC	experimental	RP11-344P13.1	ENSG00000224857.1_1	RP11-344P13.1-001	ENST00000450546.1_1	NC_000001.11:-:121580523	chr1	121580523	-	annotation	586	891	43	1147	1278	1076	4.320658645620283	6.2045477317700275	0.3011542036007201	8.145297924559642	5.970038342676281	10.928676736134962	filter not met	-2.21685879264941	1.18328122061428	-0.670296875102937	0.19609393838423103
GAGAACACATGGACACAGGA	experimental	RP11-344P13.1	ENSG00000224857.1_1	RP11-344P13.1-001	ENST00000450546.1_1	NC_000001.11:-:121580523	chr1	121580523	-	annotation	674	677	0	1432	1096	601	4.9683894136178735	4.716012737825201	0.0068444137181981855	10.167431991196835	5.12050982166996	6.108693960216573	filter not met	-5.15875755210839	1.80428202253148	-0.23511511109266697	0.20892154319483103
[truncated: 110,822 more rows]
