# Supplementary material for: Genome-wide CRISPR interference screen identifies long non-coding RNA loci required for differentiation and pluripotency
Source: PLoS One. 2021 Nov 3;16(11):e0252848. doi: 10.1371/journal.pone.0252848 (PMC8565776; doi:10.1371/journal.pone.0252848)
Supplement: S3 Table — (TXT) [file pone.0252848.s003.txt]

group_id	transcript_name	ctrl_status	transcript_biotype_status	CRISPhieRmix_FDR	effect_size	hit_status	n_sgRNA
NC_000003.12:-:27722707	EOMES-004	control	protein_coding	0.0	6.09288820563564	hit	6
NC_000019.10:+:11060127	SMARCA4-014	mRNA	protein_coding	0.0	1.1458244231556398	hit	6
NC_000023.11:-:11111137	[RP11-120D5.1-005, RP11-120D5.1-004]	experimental	promoter_overlap	0.0	4.14217405246994	hit	7
NC_000020.11:+:37095770	RP4-621N11.2-001	experimental	promoter_overlap	0.0	0.626712799700991	hit	5
NC_000011.10:+:90223166	RP11-121L10.2-001	experimental	promoter_overlap	0.0	5.29796578381236	hit	8
NC_000008.11:+:54457934	SOX17-001	control	protein_coding	0.0	7.776623081027111	hit	7
NC_000003.12:-:27722322	EOMES-001	control	protein_coding	0.0	5.4701598298564695	hit	6
NC_000012.12:-:53999649	HOXC-AS1-002	experimental	promoter_overlap	0.0	0.797078968200894	hit	8
NC_000005.10:-:173329499	STC2-001	mRNA	protein_coding	3.7007434154171895e-17	1.21500384817315	hit	6
NC_000003.12:-:38454682	ACVR2B-AS1-001	experimental	promoter_overlap	1.33226762955019e-16	3.11890912332634	hit	10
NC_000001.11:-:15565955	RP4-680D5.8-001	experimental	promoter_overlap	2.2204460492503099e-16	-0.6358341529527349	hit	3
NC_000007.14:-:149452	[AC093627.9-003, AC093627.9-004, AC093627.9-001]	experimental	promoter_overlap	3.51570624464633e-16	1.43050636320304	hit	4
NC_000018.10:-:75106259	RP11-405M12.2-001	experimental	intergenic	6.7381997417634494e-15	0.101789794374417	hit	7
NC_000008.11:+:71675353	[RP11-1144P22.1-002, RP11-1144P22.1-001]	experimental	intergenic	1.2934098236883099e-14	0.869616956031357	hit	4
NC_000011.10:-:1989963	MRPL23-AS1-001	experimental	transcript_overlap	2.3085237425372397e-14	0.5248223285146141	hit	7
NC_000017.11:-:7192239	CTD-2545G14.4-001	experimental	promoter_overlap	3.62418428601075e-14	0.09379832776233	hit	3
NC_000004.12:+:52712503	[DANCR-004, DANCR-003, DANCR-002]	experimental	intergenic	8.94513221664163e-14	1.19344218964041	hit	10
NC_000011.10:+:327235	RP11-326C3.12-001	experimental	promoter_overlap	8.686569981838e-13	1.27198973904719	hit	6
NC_000005.10:+:177495046	RP11-1334A24.6-001	experimental	transcript_overlap	7.06732917801913e-12	1.2503875221178602	hit	8
NC_000020.11:-:22584571	FOXA2-002	control	protein_coding	1.13252318634238e-10	2.89713357444071	hit	9
NC_000005.10:-:163256966	RP11-541P9.3-003	experimental	intergenic	6.28444412911105e-10	1.1938861887493002	hit	4
NC_000011.10:+:66347799	[RP11-867G23.8-001, RP11-867G23.8-004, RP11-867G23.8-007]	experimental	promoter_overlap	6.69616412823421e-09	1.08570414147751	hit	6
NC_000010.11:+:42871521	RP11-124O11.1-001	experimental	intergenic	1.2642746376371202e-08	0.6966288600259821	hit	6
NC_000003.12:+:13650695	LINC00620-002	experimental	intergenic	6.07330035938084e-08	1.06302700363087	hit	9
NC_000014.9:-:38091157	CTD-2058B24.2-002	experimental	transcript_overlap	1.3947167410766099e-07	0.976685593197265	hit	8
NC_000022.11:-:38681855	[RP3-508I15.9-002, RP3-508I15.9-004, RP3-508I15.9-001]	experimental	promoter_overlap	2.3310955752023102e-07	2.21205102932686	hit	8
NC_000010.11:-:35642295	FZD8-001	mRNA	protein_coding	3.4047139923437e-07	0.6221806972917789	hit	6
NC_000017.11:-:42761277	RAMP2-AS1-004	experimental	promoter_overlap	4.77749456392499e-07	0.5237337042137059	hit	3
NC_000016.10:+:56648176	RP11-249C24.11-001	experimental	transcript_overlap	6.12598613131695e-07	0.823652277872957	hit	5
NC_000019.10:+:50830505	AC011523.2-001	experimental	promoter_overlap	7.407677140839709e-07	0.160365278149776	hit	6
NC_000022.11:+:21640844	KB-1440D3.14-001	experimental	gene_nearby	1.14831183780389e-06	1.00886255939162	hit	7
NC_000018.10:+:59899995	PMAIP1-001	mRNA	protein_coding	2.9323219305071898e-06	2.48055167270333	hit	9
NC_000011.10:-:94740311	RP11-867G2.8-001	experimental	transcript_overlap	5.7071152170997496e-06	1.49805131517413	hit	3
NC_000017.11:+:1516924	PITPNA-AS1-001	experimental	promoter_overlap	1.4511168183148498e-05	2.7323819707691603	hit	4
NC_000018.10:+:22169434	GATA6-001	control	protein_coding	4.4546087247944705e-05	2.33852914482575	hit	7
NC_000002.12:-:74833855	RP11-259N19.1-001	experimental	promoter_overlap	7.834816262253241e-05	1.45313117456606	hit	6
NC_000008.11:+:102807029	KB-1732A1.1-001	experimental	intergenic	0.00011919428939808798	0.091466477731931	hit	5
NC_000021.9:+:44801879	LINC01424-001	experimental	promoter_overlap	0.00018614634420292199	1.8411021216479704	hit	4
NC_000004.12:+:184474807	RP11-326I11.3-001	experimental	promoter_overlap	0.000279151527439625	1.09473184723304	hit	6
NC_000001.11:+:120952589	LINC00623-013	experimental	intergenic	0.000369297679007766	1.29687298839568	hit	5
NC_000003.12:+:27712918	RP11-222K16.2-001	experimental	intergenic	0.000484342270834395	2.28276785900353	hit	6
NC_000019.10:+:956668	LLNLR-260G6.1-001	experimental	transcript_overlap	0.0006880403453355339	1.7497394837992	hit	5
NC_000005.10:+:134905180	AC006077.3-001	experimental	promoter_overlap	0.000887460486932559	0.5689592476336329	hit	9
NC_000009.12:-:39810061	[GLIDR-003, GLIDR-001]	experimental	intergenic	0.0010918342735238	0.5652593301360239	hit	8
NC_000005.10:+:91223419	RP11-414H23.2-001	experimental	intergenic	0.00131295800515203	1.71909840947618	hit	7
NC_000015.10:-:90935157	AC068831.3-001	experimental	promoter_overlap	0.00153141010998174	2.23939895483019	hit	6
NC_000009.12:-:2522018	VLDLR-AS1-004	experimental	intergenic	0.0018476266958488302	0.43405506753168704	hit	5
NC_000019.10:-:29525746	CTC-525D6.1-002	experimental	promoter_overlap	0.00231836815732792	0.7907578762383671	hit	7
NC_000014.9:-:94770237	GSC-001	control	protein_coding	0.0029821466378276897	1.9702227398335	hit	3
NC_000010.11:-:86756269	RP11-359E3.4-001	experimental	promoter_overlap	0.0036398507929118204	1.37432512065274	hit	6
NC_000015.10:+:84421660	RP11-182J1.13-001	experimental	intergenic	0.0043297083489660295	1.54294715905887	hit	8
NC_000001.11:-:109090890	RP5-1065J22.8-001	experimental	promoter_overlap	0.005242623197788771	1.24393448745292	hit	5
NC_000003.12:-:139518461	RBP1-005	mRNA	protein_coding	0.0062325172165792605	1.18324645902782	hit	7
NC_000013.11:-:40666587	FOXO1-001	mRNA	protein_coding	0.0073888139749882405	2.4282130426986	hit	8
NC_000005.10:-:58817098	RP11-479O16.1-002	experimental	transcript_overlap	0.00891556168332245	0.509969521949719	hit	3
NC_000002.12:+:70301403	AC022201.5-001	experimental	promoter_overlap	0.0107909255318995	0.5183407733710671	hit	3
NC_000016.10:-:68646182	RP11-615I2.2-001	experimental	promoter_overlap	0.0127962203848599	1.4057560456450502	hit	4
NC_000007.14:-:131328252	MKLN1-AS-002	experimental	promoter_overlap	0.0154137060880248	0.364547251256312	hit	5
NC_000001.11:+:46538653	MKNK1-AS1-001	experimental	transcript_overlap	0.0186645741883555	1.08388845152139	hit	3
NC_000001.11:+:101025906	[RP11-421L21.3-004, RP11-421L21.3-005]	experimental	promoter_overlap	0.0222812451763312	1.9349936402962	hit	3
NC_000001.11:-:63323741	FOXD3-AS1-004	experimental	promoter_overlap	0.0264010910971311	0.4395380361150821	hit	5
NC_000004.12:+:112515361	RP11-402J6.1-002	experimental	promoter_overlap	0.0304692996379151	0.932378437876938	hit	8
NC_000002.12:+:221572523	CTD-2308L22.1-001	experimental	promoter_overlap	0.0353691644772337	0.760063198405656	hit	8
NC_000008.11:-:103499547	RP11-1C8.4-001	experimental	intergenic	0.0405426725308263	0.904824085832748	hit	7
NC_000017.11:-:19174435	AC007952.4-001	experimental	intergenic	0.0456566243221525	2.29891406641828	hit	7
NC_000005.10:-:72816525	CTD-2631K10.1-001	experimental	promoter_overlap	0.0511216890292191	0.816546869734039	hit	6
NC_000014.9:+:94770641	DIGIT	experimental	promoter_overlap	0.0576738479426611	1.9752140433695504	hit	4
NC_000008.11:-:103481933	RP11-1C8.7-001	experimental	intergenic	0.064292031636768	1.04383022838274	hit	5
NC_000014.9:-:70907323	RP1-292L20.3-001	experimental	promoter_overlap	0.0713523191776099	1.63475469308512	hit	7
NC_000019.10:+:10984284	[SMARCA4-202, SMARCA4-009]	mRNA	protein_coding	0.0782810159086212	1.21118896615749	hit	5
NC_000017.11:-:57834734	RP11-60A24.3-002	experimental	gene_nearby	0.0850895638700057	1.04735575010044	hit	8
NC_000002.12:-:70087802	PCBP1-AS1-005	experimental	promoter_overlap	0.0922154655095791	0.64720086755291	hit	3
NC_000001.11:+:110407783	[LAMTOR5-AS1-022, LAMTOR5-AS1-006, LAMTOR5-AS1-020, LAMTOR5-AS1-014, LAMTOR5-AS1-023, LAMTOR5-AS1-031]	experimental	promoter_overlap	0.0996200740296992	2.09538656204735	hit	5
NC_000019.10:+:35754790	AC002398.12-001	experimental	promoter_overlap	0.10696436499889302	1.2284243324276898	no hit	4
NC_000001.11:+:222815080	[RP11-452F19.3-009, RP11-452F19.3-004, RP11-452F19.3-005, RP11-452F19.3-012, RP11-455P21.3-001]	experimental	promoter_overlap	0.11435296182927002	1.89471691883826	no hit	8
NC_000011.10:-:70398368	[AP000487.5-002, AP000487.5-003]	experimental	promoter_overlap	0.12162752880990801	0.9212387604207242	no hit	7
NC_000017.11:+:62626031	CTD-3035K23.6-001	experimental	transcript_overlap	0.128742002344525	0.891948073028754	no hit	6
NC_000010.11:-:18261305	RP11-109I13.2-005	experimental	promoter_overlap	0.135706379827681	0.5459520293396021	no hit	4
NC_000014.9:+:100833536	MEG3-018	experimental	transcript_overlap	0.142722497500725	0.44328708293472296	no hit	3
NC_000020.11:-:47412307	RP1-148H17.1-001	experimental	intergenic	0.149578690825041	1.03943094875853	no hit	5
NC_000020.11:+:1361622	RP11-314N13.3-001	experimental	transcript_overlap	0.15640885226483897	1.1222233149111598	no hit	7
NC_000017.11:+:56914175	RP11-670E13.6-001	experimental	promoter_overlap	0.163134394325909	1.81372307614333	no hit	7
NC_000014.9:-:104666177	RP11-982M15.8-001	experimental	intergenic	0.17015533152803902	0.943513438136023	no hit	8
NC_000018.10:-:14825248	RP11-1157N2__B.2-001	experimental	transcript_overlap	0.17712214660935502	0.605544566952973	no hit	4
NC_000002.12:+:30346645	AC109642.1-002	experimental	intergenic	0.18397904199777998	1.13618658442526	no hit	4
NC_000016.10:+:11797523	RP11-486I11.2-001	experimental	promoter_overlap	0.19068308779777698	-0.16031690365392098	no hit	3
NC_000003.12:+:186440394	RP11-78H24.1-003	experimental	intergenic	0.19729520226251698	1.22706238037757	no hit	4
NC_000016.10:+:15155019	MIR3180-4-001	experimental	intergenic	0.204006127894025	0.755749194474557	no hit	5
NC_000007.14:-:116499513	AC002066.1-003	experimental	promoter_overlap	0.210584626895385	2.19487170415594	no hit	7
NC_000011.10:-:134037151	RP11-713P17.4-001	experimental	promoter_overlap	0.21702600159104898	1.24961047016414	no hit	5
NC_000001.11:-:25819914	[RP1-317E23.3-001, RP1-317E23.3-002]	experimental	promoter_overlap	0.22333193179270103	0.857136893394351	no hit	6
NC_000017.11:+:28611932	SPAG5-AS1-002	experimental	promoter_overlap	0.229580372694888	0.0745215784543456	no hit	3
NC_000018.10:-:658290	[TYMSOS-001, TYMSOS-002]	experimental	promoter_overlap	0.23570458196273003	1.23359664658472	no hit	8
NC_000021.9:+:27722354	LINC00113-002	experimental	intergenic	0.241777435383499	1.11416486742323	no hit	5
NC_000013.11:-:38545298	LINC00437-001	experimental	intergenic	0.24775568158807199	1.28438888938131	no hit	4
NC_000012.12:-:130045056	RP11-474D1.4-001	experimental	promoter_overlap	0.253636362368234	2.0879315750125502	no hit	6
NC_000008.11:-:60632628	RP11-91I20.3-002	experimental	intergenic	0.25941970269080394	1.16094544236569	no hit	4
NC_000009.12:+:3526484	RFX3-AS1-001	experimental	promoter_overlap	0.26520953184645	1.02113008298932	no hit	5
NC_000001.11:-:68232548	WLS-001	mRNA	protein_coding	0.270935419475004	0.46912417031217	no hit	8
NC_000001.11:-:161557077	RP11-5K23.5-001	experimental	transcript_overlap	0.276558976246511	0.7230716760041741	no hit	6
NC_000013.11:-:20567026	RP11-476H16.1-002	experimental	promoter_overlap	0.282187544909922	1.1944328719331998	no hit	7
NC_000009.12:+:33677395	PTENP1-AS-001	experimental	intergenic	0.287824324222846	1.85839554350322	no hit	9
NC_000011.10:+:4187141	RP11-23F23.2-001	experimental	intergenic	0.29340344630752196	1.3532998465476105	no hit	7
NC_000004.12:+:25770266	RP11-302F12.10-001	experimental	transcript_overlap	0.29892561127246803	0.44219001362146093	no hit	5
NC_000016.10:+:54239693	RP11-324D17.2-001	experimental	intergenic	0.30440138056832106	1.31087727568427	no hit	8
NC_000015.10:+:101169517	RP11-424I19.2-001	experimental	intergenic	0.30981135768614804	1.7646969568265	no hit	7
NC_000017.11:-:45220484	[CTD-2020K17.1-002, CTD-2020K17.1-006]	experimental	intergenic	0.315176670301534	0.33083528146073804	no hit	5
NC_000015.10:-:78341756	RP11-5O23.2-001	experimental	transcript_overlap	0.32044442079798696	0.426722914607493	no hit	5
NC_000007.14:-:100604056	PCOLCE-AS1-001	experimental	promoter_overlap	0.32567480871547	1.81193347829982	no hit	3
NC_000014.9:+:102933799	RP11-365N19.2-001	experimental	transcript_overlap	0.330859987231568	1.03483949953176	no hit	4
NC_000001.11:+:54887449	RP11-67L3.4-001	experimental	promoter_overlap	0.33597583398768394	0.654166277776187	no hit	6
NC_000012.12:+:32352349	RP11-817I4.2-001	experimental	transcript_overlap	0.341040673364826	0.563763445384415	no hit	4
NC_000009.12:+:128431260	RP11-339B21.10-001	experimental	promoter_overlap	0.34605703337984	1.1629555429631495	no hit	7
NC_000015.10:-:65226696	RP11-628M2.1-001	experimental	intergenic	0.351002780000026	-0.0289832899908473	no hit	4
NC_000022.11:+:40414930	RP5-1042K10.13-001	experimental	transcript_overlap	0.35589758728974996	0.652700592698143	no hit	6
NC_000014.9:+:75176929	CTD-3075F15.1-001	experimental	promoter_overlap	0.360711973358891	0.8213818090230341	no hit	6
NC_000013.11:-:48578087	LINC00462-001	experimental	intergenic	0.3654686465580711	0.764880553058545	no hit	5
NC_000001.11:-:27012845	FAM46B-001	mRNA	protein_coding	0.3701862514202461	1.7348306503444195	no hit	6
NC_000017.11:-:39027164	CTD-2206N4.2-001	experimental	intergenic	0.3748353740169729	1.5656725309142	no hit	3
NC_000016.10:-:85146000	RP11-442O1.3-001	experimental	transcript_overlap	0.379412240029108	0.963620447520339	no hit	8
NC_000001.11:+:243135898	RP11-261C10.5-001	experimental	promoter_overlap	0.383923295069575	1.5856235409906398	no hit	3
NC_000022.11:-:24696032	LL22NC03-N95F10.1-001	experimental	intergenic	0.38838828058554997	0.7869057294304241	no hit	8
NC_000010.11:-:79806104	NUTM2B-AS1-008	experimental	intergenic	0.39278562189258004	0.7485706816592079	no hit	7
NC_000015.10:+:60510408	RORA-AS1-005	experimental	transcript_overlap	0.39711325180782897	0.147114855921075	no hit	6
NC_000014.9:-:39267082	RP11-407N17.5-002	experimental	promoter_overlap	0.40138975710971003	1.8363721973252696	no hit	4
NC_000002.12:-:67684076	AC010987.5-001	experimental	transcript_overlap	0.40560823342641494	0.27138494766674	no hit	4
NC_000018.10:-:8707645	GACAT2-001	experimental	promoter_overlap	0.409779212971518	1.4246854246239702	no hit	5
NC_000023.11:+:48056310	ZNF630-AS1-001	experimental	transcript_overlap	0.41388763398768297	0.607910740872204	no hit	5
NC_000011.10:+:116773068	AP006216.10-001	experimental	promoter_overlap	0.417933951993073	-0.37949115475675	no hit	3
NC_000001.11:+:201518163	RP11-134G8.5-001	experimental	transcript_overlap	0.421941383167374	0.720250285491908	no hit	6
NC_000001.11:-:179882483	RP11-533E19.7-001	experimental	promoter_overlap	0.42588827306109994	1.02721081207814	no hit	8
NC_000015.10:-:67521599	[IQCH-AS1-001, IQCH-AS1-003]	experimental	promoter_overlap	0.429782644268905	0.753075500249045	no hit	6
NC_000006.12:+:114112386	RP3-399L15.3-007	experimental	transcript_overlap	0.43362731146327504	0.6061134042305679	no hit	5
NC_000017.11:-:72592803	LINC00511-002	experimental	transcript_overlap	0.43741674523701296	1.95021552256449	no hit	7
NC_000007.14:-:30524379	AC005154.6-029	experimental	transcript_overlap	0.44115435175285794	1.49964247667243	no hit	5
NC_000011.10:-:75814776	RP11-535A19.2-005	experimental	promoter_overlap	0.44484061793251395	-1.26336333947548	no hit	3
NC_000013.11:-:99499615	LINC01232-005	experimental	promoter_overlap	0.44847718165614203	0.4058567598406	no hit	5
NC_000005.10:-:128003987	LINC01184-012	experimental	intergenic	0.452079364531529	1.18441938905591	no hit	7
NC_000004.12:-:15420031	RP11-484O2.1-001	experimental	transcript_overlap	0.455631636248812	0.592217907359827	no hit	5
NC_000012.12:+:46388856	RP11-474P2.6-001	experimental	transcript_overlap	0.4591388591476479	1.27825600499368	no hit	5
NC_000008.11:+:127795821	[PVT1-008, PVT1-010, PVT1-007, PVT1-009]	experimental	intergenic	0.462602561315815	1.56075719981471	no hit	7
NC_000013.11:-:99496798	[LINC01232-002, LINC01232-001]	experimental	intergenic	0.466023800310989	0.333959085744834	no hit	3
NC_000006.12:-:167824651	MLLT4-AS1-002	experimental	intergenic	0.4694032335475879	0.0586255599341574	no hit	6
NC_000001.11:-:235105488	RP4-597N16.4-001	experimental	intergenic	0.472737611816724	1.0746388824802802	no hit	3
NC_000018.10:-:78979168	RP11-849I19.1-003	experimental	intergenic	0.476037705979557	0.663739976161044	no hit	6
NC_000017.11:+:81878667	RP11-498C9.16-001	experimental	transcript_overlap	0.479296117904955	1.16382235965686	no hit	8
NC_000010.11:-:125719492	[FLJ37035-005, RP11-383C5.5-001, FLJ37035-003, FLJ37035-002]	experimental	promoter_overlap	0.48251082584200106	0.72397283327263	no hit	4
NC_000023.11:-:48919023	PIM2-001	mRNA	protein_coding	0.48568700207251897	0.283166292636456	no hit	5
NC_000016.10:+:47004513	RP11-169E6.4-001	experimental	intergenic	0.488822843870636	1.82703898290446	no hit	5
NC_000012.12:+:40550687	MUC19-005	experimental	intergenic	0.491924001444145	1.66113673832408	no hit	5
NC_000011.10:+:68050752	RP11-802E16.3-003	experimental	promoter_overlap	0.49498606619990704	0.919732799391356	no hit	6
NC_000015.10:-:65656084	RP11-16E23.5-001	experimental	transcript_overlap	0.498010631952305	1.16734890651249	no hit	4
NC_000004.12:+:163108785	RP11-563E2.2-001	experimental	transcript_overlap	0.5009959414174411	1.07562938480994	no hit	3
NC_000019.10:+:56314751	AC006116.17-001	experimental	promoter_overlap	0.503943203650941	1.80493485343923	no hit	5
NC_000016.10:-:15131600	RP11-1186N24.5-001	experimental	transcript_overlap	0.506857862443294	0.994596281053603	no hit	8
NC_000004.12:-:8374166	ACOX3-007	mRNA	protein_coding	0.5097353187926971	0.971927214223328	no hit	7
NC_000011.10:-:94473666	RP11-685N10.1-001	experimental	transcript_overlap	0.512576134489963	1.07848849981969	no hit	5
NC_000011.10:-:118531140	[RP11-770J1.3-005, RP11-770J1.3-004, RP11-770J1.3-003]	experimental	promoter_overlap	0.515385361584493	1.75290356707262	no hit	7
NC_000022.11:-:29316841	AC002059.10-001	experimental	transcript_overlap	0.518159481847488	1.11363460198926	no hit	6
NC_000022.11:-:45163713	NUP50-AS1-002	experimental	promoter_overlap	0.520898956661129	-0.155312795272285	no hit	3
NC_000005.10:+:12574835	[LINC01194-001, LINC01194-003, LINC01194-002]	experimental	promoter_overlap	0.5236131985816961	0.6041045277395861	no hit	4
NC_000009.12:+:19926242	RP11-378I6.1-001	experimental	intergenic	0.5262949803806111	-0.6730957256006519	no hit	3
NC_000011.10:+:60906778	RP11-881M11.2-001	experimental	promoter_overlap	0.528956497210646	0.6250856077746589	no hit	5
NC_000002.12:+:40066090	SLC8A1-AS1-033	experimental	transcript_overlap	0.531585847412339	0.5604012555894511	no hit	6
NC_000011.10:+:78139808	[KCTD21-AS1-004, KCTD21-AS1-003, KCTD21-AS1-002, KCTD21-AS1-005]	experimental	promoter_overlap	0.5341855012995429	1.38386287793813	no hit	3
NC_000015.10:+:77646322	LINGO1-AS1-002	experimental	transcript_overlap	0.536754195493848	1.62507006738785	no hit	6
NC_000003.12:-:125873847	RP11-379B18.5-006	experimental	intergenic	0.53929700097756	0.6044289065377011	no hit	5
NC_000001.11:-:63321631	FOXD3-AS1-005	experimental	intergenic	0.541809919562863	0.43720342848468	no hit	3
NC_000017.11:-:47162353	RP5-867C24.4-001	experimental	transcript_overlap	0.5443003511362	-0.0959898754941114	no hit	3
NC_000009.12:+:106278184	LINC01505-002	experimental	transcript_overlap	0.5467635891852689	0.9079631681745112	no hit	6
NC_000018.10:+:5238658	LINC00667-005	experimental	promoter_overlap	0.549199472446472	0.63555342016416	no hit	5
NC_000019.10:+:4769132	MIR7-3HG-007	experimental	intergenic	0.55160814553776	0.647719777874928	no hit	5
NC_000003.12:-:197374	CHL1-AS2-001	experimental	promoter_overlap	0.5539910456871221	0.598497985310776	no hit	8
NC_000015.10:+:62274163	RP11-299H22.6-002	experimental	intergenic	0.556350291341981	1.08433201885144	no hit	5
NC_000017.11:-:45247842	CTD-2020K17.4-004	experimental	promoter_overlap	0.5586864020951879	0.9848902486656907	no hit	6
NC_000010.11:-:110872223	PDCD4-AS1-001	experimental	promoter_overlap	0.560996065734822	1.43712675738815	no hit	7
NC_000005.10:-:60867004	RP11-231G3.1-001	experimental	intergenic	0.563280925956829	-0.0244720794597318	no hit	3
NC_000005.10:+:132689724	[AC004237.1-002, AC004237.1-004, AC004237.1-003]	experimental	transcript_overlap	0.5655416765900639	1.21964623232085	no hit	4
NC_000007.14:+:11192777	AC004538.3-011	experimental	intergenic	0.5677799358965729	1.54937864017184	no hit	6
NC_000017.11:-:36226806	AC131056.5-001	experimental	intergenic	0.569993534472391	1.29832994262376	no hit	5
NC_000003.12:-:44338332	RP11-424N24.2-001	experimental	promoter_overlap	0.572183693377782	1.0806443085656898	no hit	8
NC_000014.9:-:23953668	DHRS4-AS1-004	experimental	promoter_overlap	0.574350585840318	0.376398817304473	no hit	7
NC_000016.10:-:74310842	AC009120.6-002	experimental	transcript_overlap	0.57649521953742	-0.633886362240775	no hit	3
NC_000004.12:+:187995770	ZFP42-002	mRNA	protein_coding	0.5786169943584879	1.36186347852915	no hit	6
NC_000011.10:-:64119523	RP11-21A7A.3-001	experimental	transcript_overlap	0.5807166437689539	1.01323187143646	no hit	5
NC_000023.11:-:149540812	[LINC00893-001, LINC00893-012, LINC00893-011]	experimental	promoter_overlap	0.582793957700315	1.12257666852128	no hit	4
NC_000017.11:-:42038607	CTD-2132N18.4-001	experimental	promoter_overlap	0.5848503626228411	-0.248248532071622	no hit	3
NC_000002.12:-:70087374	[PCBP1-AS1-057, PCBP1-AS1-006]	experimental	promoter_overlap	0.586885108859427	1.3637899872739898	no hit	5
NC_000005.10:-:4042242	CTD-2383I20.1-001	experimental	intergenic	0.588898727523067	1.73304643117602	no hit	4
NC_000017.11:-:28750076	AC010761.10-001	experimental	transcript_overlap	0.590891753806177	0.27774245201042	no hit	3
NC_000003.12:-:131072334	RP11-265F19.1-001	experimental	transcript_overlap	0.5928647118036701	0.96512344277097	no hit	8
NC_000019.10:+:4770405	MIR7-3HG-008	experimental	intergenic	0.5948182532720621	1.46125328594165	no hit	5
NC_000009.12:+:14317086	RP11-120J1.1-001	experimental	transcript_overlap	0.5967516218648411	1.5723747688866498	no hit	5
NC_000016.10:+:66549928	RP11-403P17.4-001	experimental	promoter_overlap	0.5986657629493111	0.844903449872825	no hit	6
NC_000005.10:-:1178604	CTD-3080P12.3-003	experimental	intergenic	0.600561811451529	1.08751050116295	no hit	7
NC_000004.12:+:156841359	RP11-154F14.2-001	experimental	transcript_overlap	0.6024386040176201	1.07859586842363	no hit	7
NC_000013.11:+:23888871	C1QTNF9B-AS1-002	experimental	promoter_overlap	0.6042979787173659	1.33588856648684	no hit	4
NC_000001.11:-:19596883	RP5-1056L3.1-001	experimental	promoter_overlap	0.606139125512708	1.47768449826142	no hit	7
NC_000012.12:+:121190939	RP11-340F14.6-001	experimental	intergenic	0.607962245588571	0.5080298658170871	no hit	5
NC_000004.12:-:120040614	RP11-96A1.5-001	experimental	intergenic	0.60976745331181	1.67031396997935	no hit	5
NC_000009.12:+:124658437	MIR181A2HG-001	experimental	transcript_overlap	0.611555190591692	1.63574749804656	no hit	6
NC_000012.12:-:22463928	RP11-359J14.2-001	experimental	transcript_overlap	0.6133261946400921	0.8246327534913801	no hit	3
NC_000013.11:-:30373031	LINC00426-005	experimental	intergenic	0.615079827476369	0.779439451954381	no hit	7
NC_000012.12:+:60092864	RP11-316A16.1-001	experimental	intergenic	0.6168163970054671	1.32804955943512	no hit	3
NC_000007.14:+:156540491	LINC00244-001	experimental	transcript_overlap	0.618538087354284	1.7509627505666998	no hit	6
NC_000018.10:-:22205228	RP11-627G18.1-001	experimental	transcript_overlap	0.620243146680885	0.602992661864652	no hit	5
NC_000011.10:+:65501960	MALAT1-012	experimental	intergenic	0.6219327192892701	1.25508703204073	no hit	6
NC_000001.11:-:150256904	RP4-790G17.7-001	experimental	promoter_overlap	0.623606632420132	0.861141501762023	no hit	6
NC_000021.9:-:36175814	CBR3-AS1-020	experimental	transcript_overlap	0.62526479991599	0.262104798769778	no hit	5
NC_000013.11:-:40562763	FOXO1-002	mRNA	protein_coding	0.6269076085363859	0.746413309936632	no hit	5
NC_000001.11:-:117365472	RP11-188D8.1-001	experimental	intergenic	0.628535123491371	0.7683915820775851	no hit	5
NC_000010.11:+:114993889	RP11-383C6.2-001	experimental	intergenic	0.630148355858301	1.60948820759864	no hit	4
NC_000019.10:-:28964942	AC011524.3-001	experimental	promoter_overlap	0.631747611295247	1.84470542206155	no hit	6
NC_000016.10:-:8532012	RP11-483K5.3-001	experimental	intergenic	0.633331983851369	1.09569682250279	no hit	7
NC_000007.14:-:143222266	RP11-556I13.2-001	experimental	promoter_overlap	0.634902355399097	1.72670368188707	no hit	5
NC_000001.11:+:238276037	RP11-136B18.2-001	experimental	intergenic	0.636459488219682	-0.482830333596399	no hit	3
NC_000016.10:-:68221670	RP11-96D1.5-001	experimental	transcript_overlap	0.63800273730302	0.635085688919456	no hit	4
NC_000002.12:+:97421178	AC159540.2-003	experimental	transcript_overlap	0.639533448114037	1.1320085440173302	no hit	3
NC_000012.12:+:26318890	RP11-513G19.1-001	experimental	promoter_overlap	0.641050199000258	0.353786929712588	no hit	7
NC_000010.11:-:117494687	EMX2OS-003	experimental	gene_nearby	0.64255366567007	1.5127120059709098	no hit	3
NC_000011.10:+:76799963	RP11-21L23.2-001	experimental	intergenic	0.6440455884638829	1.2561199866344	no hit	6
NC_000017.11:+:28892469	RP11-20B24.7-001	experimental	transcript_overlap	0.645524554739663	-0.981777003720773	no hit	3
NC_000015.10:-:42569993	[RP11-265N6.2-002, RP11-265N6.2-001]	experimental	transcript_overlap	0.6469908242972211	0.674525919787485	no hit	5
NC_000005.10:-:150672466	CTC-345K18.2-001	experimental	promoter_overlap	0.648444102023907	1.46790935140097	no hit	6
NC_000001.11:-:151766573	RP11-98D18.16-001	experimental	promoter_overlap	0.649884563912542	1.69457862249513	no hit	5
NC_000017.11:+:81843161	RP11-498C9.2-001	experimental	transcript_overlap	0.651312284724042	1.60889800987129	no hit	6
NC_000023.11:-:134174087	MIR19B2-001	experimental	intergenic	0.65272750777985	0.521637591476253	no hit	4
NC_000001.11:-:110656580	RP11-284N8.3-001	experimental	intergenic	0.654130392063327	1.60695934471946	no hit	5
NC_000003.12:+:125774714	RP11-379B18.6-001	experimental	intergenic	0.6555212687113481	0.17135441211945998	no hit	3
NC_000002.12:+:55314162	AC012358.8-017	experimental	transcript_overlap	0.6569001198471179	0.507322702212913	no hit	4
NC_000023.11:-:3901999	RP11-706O15.5-001	experimental	intergenic	0.6582673541261871	0.553278910230208	no hit	5
NC_000010.11:+:71364243	RP11-327E2.5-001	experimental	gene_nearby	0.6596229100707901	0.7181153070083891	no hit	5
NC_000006.12:+:116280135	[RP1-93H18.1-002, RP1-93H18.1-001]	experimental	promoter_overlap	0.660967379129197	1.65896219258642	no hit	5
NC_000001.11:-:179836123	RP11-12M5.4-001	experimental	intergenic	0.66230073571713	1.29081261365917	no hit	3
NC_000001.11:+:51518271	[RP11-191G24.1-002, RP11-191G24.1-001]	experimental	promoter_overlap	0.6636228404417521	0.359808257680148	no hit	3
NC_000015.10:+:81652232	CTD-2034I4.2-002	experimental	transcript_overlap	0.6649342881668729	1.5065378964363798	no hit	8
NC_000014.9:-:105419766	[RP11-521B24.3-002, RP11-521B24.3-001]	experimental	promoter_overlap	0.6662349910013721	0.620360425104501	no hit	3
NC_000018.10:-:58752729	RP11-126O1.4-001	experimental	transcript_overlap	0.66752508623577	1.43132002048704	no hit	5
NC_000018.10:+:79117586	CTD-2286N8.2-001	experimental	transcript_overlap	0.6688043973386221	0.816668651099312	no hit	5
NC_000017.11:+:19203825	RP11-160E2.16-001	experimental	intergenic	0.670073538857949	0.571622482699414	no hit	4
NC_000002.12:+:101151668	RP11-299H21.1-001	experimental	promoter_overlap	0.671332388108182	1.16632810312307	no hit	5
NC_000015.10:-:32615091	[RP11-1000B6.8-001, RP11-1000B6.8-002]	experimental	promoter_overlap	0.6725814705501441	0.7166109895768051	no hit	6
NC_000005.10:+:135399286	CTC-203F4.2-001	experimental	promoter_overlap	0.6738206066321311	1.13505664755885	no hit	6
NC_000018.10:-:657594	RP11-806L2.5-001	experimental	promoter_overlap	0.6750495929560552	0.711366980720839	no hit	7
NC_000001.11:-:151281922	[RP11-126K1.2-002, RP11-126K1.2-001]	experimental	promoter_overlap	0.6762686714443311	0.138732363059836	no hit	5
NC_000023.11:-:134545544	MIR503HG-003	experimental	intergenic	0.677477863389917	0.204506600928942	no hit	6
NC_000014.9:-:58286991	PSMA3-AS1-009	experimental	transcript_overlap	0.678677380942906	1.35710699347727	no hit	6
NC_000008.11:-:2529744	CH17-174L20.1-001	experimental	transcript_overlap	0.679867241085824	1.00137268009093	no hit	9
NC_000001.11:-:47179290	CYP4A22-AS1-001	experimental	promoter_overlap	0.6810482161887829	0.776352865138765	no hit	8
NC_000001.11:+:44105499	RP5-1198O20.4-018	experimental	intergenic	0.6822207022269591	1.62602213821499	no hit	4
NC_000013.11:+:45387656	TPT1-AS1-010	experimental	intergenic	0.683384302995905	1.12361116695128	no hit	4
NC_000004.12:+:139665818	MGST2-001	mRNA	protein_coding	0.6845391218806981	0.518037863022384	no hit	3
NC_000020.11:-:46021886	[RP11-465L10.10-002, RP11-465L10.10-001]	experimental	promoter_overlap	0.6856850268601689	1.28793003834665	no hit	8
NC_000012.12:-:991120	[RP11-359B12.2-001, RP11-359B12.2-002]	experimental	promoter_overlap	0.6868219382489461	1.39818569740042	no hit	5
NC_000016.10:-:2868203	LA16c-325D7.2-001	experimental	intergenic	0.687950284726781	1.24483499837926	no hit	7
NC_000002.12:-:54546676	AC092839.4-001	experimental	transcript_overlap	0.6890700472147471	0.862401167212846	no hit	4
NC_000017.11:+:38702469	CTB-58E17.1-001	experimental	transcript_overlap	0.6901827045910961	0.442375738982208	no hit	6
NC_000020.11:+:49982979	SNAI1-001	mRNA	protein_coding	0.6912868740622249	1.5097675408411797	no hit	4
[NC_000007.14:+:144207690, NC_000007.14:-:144343300]	[RP4-545C24.1-007, OR2A1-AS1-014]	experimental	transcript_overlap	0.6923828537395279		no hit	3
NC_000006.12:-:166168424	[T-002, T-001]	mRNA	protein_coding	0.6934705098891899	0.000671647041628151	no hit	6
NC_000008.11:+:12194268	AC145124.2-001	experimental	promoter_overlap	0.6945504974739241	1.4848137340368	no hit	7
NC_000008.11:-:143281675	[MINCR-006, MINCR-004, MINCR-001, MINCR-002, MINCR-003]	experimental	intergenic	0.6956222817185921	1.67616744329272	no hit	8
NC_000010.11:-:47553513	RP11-144G6.12-001	experimental	transcript_overlap	0.696687084552344	1.0280018444421	no hit	6
NC_000012.12:+:58920675	RP11-150C16.1-001	experimental	promoter_overlap	0.6977442969762879	0.8338329434295091	no hit	3
NC_000011.10:+:128180071	RP11-702B10.2-001	experimental	intergenic	0.698793804248885	0.6782400372792641	no hit	6
NC_000002.12:+:55308492	AC012358.8-001	experimental	promoter_overlap	0.699835726134552	0.463557965063898	no hit	4
NC_000001.11:+:31789128	RP11-84A19.3-001	experimental	transcript_overlap	0.7008700348579051	0.926794618996345	no hit	7
NC_000003.12:+:6490479	AC069277.2-005	experimental	transcript_overlap	0.7018966440390191	1.25598459098385	no hit	8
NC_000002.12:+:24214381	[AC009228.1-001, AC009228.1-002, AC009228.1-003]	experimental	transcript_overlap	0.702915712811656	1.28403777774276	no hit	3
NC_000006.12:+:113969980	[RP3-399L15.3-004, RP3-399L15.3-013]	experimental	promoter_overlap	0.703927860351054	-0.696853960541474	no hit	3
NC_000002.12:-:201153617	CFLAR-AS1-003	experimental	transcript_overlap	0.704932591059023	0.8082654765584449	no hit	4
NC_000003.12:+:195094393	XXYLT1-AS1-001	experimental	promoter_overlap	0.7059299352736079	1.52493567728353	no hit	3
NC_000021.9:+:28013363	LINC00314-001	experimental	intergenic	0.706920165560999	0.999348784941488	no hit	5
NC_000019.10:-:56538350	[AC005498.3-003, AC005498.3-005]	experimental	promoter_overlap	0.707903633538173	1.40479099867539	no hit	4
NC_000001.11:-:213955238	PROX1-AS1-008	experimental	transcript_overlap	0.708879984819765	1.3810968555163	no hit	6
NC_000005.10:+:141952419	AC005740.6-001	experimental	transcript_overlap	0.709849454002564	0.552514874079174	no hit	4
NC_000013.11:+:45349395	RP11-290D2.3-001	experimental	transcript_overlap	0.7108121824059591	1.35609525910367	no hit	10
NC_000003.12:-:184105177	HTR3E-AS1-001	experimental	transcript_overlap	0.7117680560632329	1.66120340143725	no hit	9
NC_000005.10:-:93438736	NR2F1-AS1-015	experimental	intergenic	0.7127171013151701	0.8690084072238399	no hit	3
NC_000006.12:+:41868622	RP5-973N23.4-001	experimental	transcript_overlap	0.7136595088463159	1.52570137620504	no hit	3
NC_000003.12:+:53046135	RP11-5O17.1-001	experimental	promoter_overlap	0.7145953389229691	0.904969301241794	no hit	6
NC_000009.12:-:65230859	CH17-80A12.1-001	experimental	intergenic	0.7155246064773871	0.56157791294459	no hit	4
NC_000019.10:-:47768839	GLTSCR2-AS1-001	experimental	transcript_overlap	0.7164474059808549	1.1634283334451898	no hit	7
NC_000005.10:+:116471190	SEMA6A-AS1-006	experimental	transcript_overlap	0.7173640939000558	0.8448865351101609	no hit	6
NC_000004.12:+:89747802	RP11-115D19.4-001	experimental	promoter_overlap	0.7182745202008121	1.24107342563704	no hit	3
NC_000008.11:-:143281249	MINCR-005	experimental	intergenic	0.719178995828155	0.336971351660711	no hit	4
NC_000010.11:+:13675646	RP11-295P9.12-001	experimental	transcript_overlap	0.720077185306221	1.18735956835397	no hit	5
NC_000010.11:+:80207709	LINC00857-001	experimental	intergenic	0.7209692528879429	0.763163543400776	no hit	3
NC_000008.11:+:66192709	LINC00967-002	experimental	intergenic	0.721855255908854	1.34806196114914	no hit	7
NC_000004.12:+:140756432	RP11-102N12.3-001	experimental	promoter_overlap	0.7227355440554071	0.6224386078269251	no hit	4
NC_000006.12:-:2876536	SERPINB9P1-002	experimental	intergenic	0.7236098287355099	1.25321717275029	no hit	6
NC_000002.12:+:192749966	PCGEM1-002	experimental	intergenic	0.7244782824375601	-0.30162932624398	no hit	3
NC_000018.10:+:49814023	SNHG22-002	experimental	promoter_overlap	0.725341123709142	1.39496106591124	no hit	4
NC_000010.11:+:52315257	DKK1-001	mRNA	protein_coding	0.726198137397071	1.22311901654445	no hit	3
NC_000014.9:+:45940943	LINC00871-001	experimental	intergenic	0.7270494364514201	0.5931240903665551	no hit	7
NC_000018.10:+:21673628	RP11-13N13.6-001	experimental	transcript_overlap	0.727895138342945	1.31271934727643	no hit	5
NC_000017.11:+:82235773	SLC16A3-205	mRNA	protein_coding	0.728735312264776	1.67128764692417	no hit	8
NC_000002.12:-:20106827	AC098828.2-001	experimental	intergenic	0.7295700828500551	1.7025287316322	no hit	7
NC_000005.10:+:179963521	CTC-563A5.2-001	experimental	promoter_overlap	0.7303996582539221	0.897779053953152	no hit	3
NC_000016.10:+:1111627	LA16c-381G6.1-001	experimental	intergenic	0.7312237996803491	0.90490528388895	no hit	4
NC_000016.10:+:50884209	[RP11-883G14.1-002, RP11-883G14.1-001]	experimental	gene_nearby	0.7320424930104591	1.80951709963318	no hit	8
NC_000012.12:+:113472005	LHX5-AS1-001	experimental	promoter_overlap	0.732856019998372	1.4956492849408898	no hit	5
NC_000001.11:-:228487082	RP5-915N17.11-001	experimental	promoter_overlap	0.733664396669966	1.60641483422066	no hit	4
NC_000005.10:+:42806274	CTD-2325A15.5-001	experimental	promoter_overlap	0.73446758261013	0.966707243309992	no hit	4
NC_000002.12:-:190708715	AC006460.2-003	experimental	transcript_overlap	0.735265956422153	-0.257396655857893	no hit	3
NC_000016.10:-:1752261	LA16c-361A3.3-001	experimental	transcript_overlap	0.7360592685101491	0.647509132812051	no hit	6
NC_000021.9:+:46185167	AP001468.58-001	experimental	promoter_overlap	0.7368474935107191	0.29093239364367	no hit	6
NC_000002.12:-:154968002	AC092625.1-001	experimental	intergenic	0.737630858789606	0.9637818485077132	no hit	7
NC_000002.12:+:145023205	[TEX41-067, TEX41-072, TEX41-103, TEX41-011, TEX41-041, TEX41-069]	experimental	intergenic	0.738409161322573	1.28885522010721	no hit	6
NC_000013.11:-:113339957	RP11-391H12.8-001	experimental	transcript_overlap	0.739182448018201	0.631209747435978	no hit	5
NC_000002.12:-:130755850	AC140481.8-001	experimental	promoter_overlap	0.7399509420419499	0.6092153822053411	no hit	7
NC_000002.12:-:111495094	[MIR4435-2HG-001, MIR4435-2HG-009, MIR4435-2HG-007]	experimental	promoter_overlap	0.7407145271558242	0.9217451713862048	no hit	3
NC_000019.10:-:16293555	CTD-2562J15.6-002	experimental	intergenic	0.741473359531495	0.406165201926678	no hit	6
NC_000015.10:-:83024335	RP11-90B9.2-001	experimental	transcript_overlap	0.7422276654439379	1.44899249865353	no hit	3
NC_000014.9:+:102545236	CTD-2555C10.3-001	experimental	intergenic	0.7429771900204459	0.322831503996802	no hit	7
NC_000019.10:+:34645631	CTD-2553L13.5-001	experimental	transcript_overlap	0.7437219768128459	0.7888900735369592	no hit	7
NC_000016.10:-:65176653	RP11-95H3.1-001	experimental	intergenic	0.744462235216395	0.205106980912452	no hit	4
NC_000015.10:+:25269011	SNHG14-023	experimental	transcript_overlap	0.74519784930253	1.35133729542753	no hit	4
NC_000018.10:+:3594448	DLGAP1-AS1-005	experimental	transcript_overlap	0.7459289236857259	0.971395548683706	no hit	6
NC_000011.10:+:75583195	CTD-2530H12.4-001	experimental	transcript_overlap	0.746655556979099	0.444097920686719	no hit	7
NC_000023.11:-:23782956	RP13-314C10.5-001	experimental	promoter_overlap	0.7473776851936491	0.8312610039477241	no hit	3
NC_000015.10:+:25050677	[SNHG14-015, SNHG14-012]	experimental	multi-targeting	0.748095399450114	0.88055869762628	no hit	7
NC_000017.11:-:7584085	[AC113189.5-001, AC113189.5-002]	experimental	promoter_overlap	0.7488087547456149	1.61562241230093	no hit	7
NC_000016.10:-:29921904	CTD-2574D22.4-001	experimental	transcript_overlap	0.7495177132258141	1.70665781529793	no hit	5
NC_000001.11:+:226223663	MIXL1-001	control	protein_coding	0.7502223936450549	1.3626684821741295	no hit	9
NC_000003.12:-:189240593	TPRG1-AS2-001	experimental	transcript_overlap	0.7509228298729991	0.821641537957271	no hit	5
NC_000002.12:+:178528543	[TTN-AS1-027, TTN-AS1-025, TTN-AS1-033, TTN-AS1-066, TTN-AS1-028, TTN-AS1-070, TTN-AS1-018, TTN-AS1-042, TTN-AS1-071]	experimental	transcript_overlap	0.751619053317715	1.00404133519368	no hit	3
NC_000011.10:-:9460624	CTD-2371O3.3-001	experimental	promoter_overlap	0.7523110841795629	-0.149496312970005	no hit	7
NC_000016.10:-:70021929	PDXDC2P-005	experimental	intergenic	0.7529990293247192	0.4160786379229671	no hit	5
NC_000017.11:-:13306770	AC003664.1-001	experimental	intergenic	0.753683139273654	0.249423179078855	no hit	4
NC_000006.12:-:27001647	RP11-239L20.6-001	experimental	transcript_overlap	0.754363190723763	0.6656152834963771	no hit	3
NC_000007.14:+:5072151	RBAKDN-001	experimental	transcript_overlap	0.755039237080307	1.10559072687508	no hit	5
NC_000007.14:+:128690451	RP11-274B21.9-001	experimental	intergenic	0.7557113831204821	0.834301016387417	no hit	4
NC_000010.11:-:120776883	WDR11-AS1-001	experimental	intergenic	0.756379773722397	0.750982127831563	no hit	7
NC_000023.11:+:8007378	RP11-692P14.1-001	experimental	intergenic	0.7570441892536558	1.56064111186526	no hit	5
NC_000012.12:+:128399978	RP11-553N19.1-001	experimental	transcript_overlap	0.757704769922407	1.3356857766189298	no hit	9
NC_000010.11:-:75025028	RP11-77G23.5-001	experimental	promoter_overlap	0.75836162462611	0.526918737540815	no hit	3
NC_000011.10:+:25734772	[RP11-405K6.1-003, RP11-405K6.1-001]	experimental	intergenic	0.759014642889024	0.992495285185542	no hit	5
NC_000009.12:-:128631684	RP11-216B9.9-001	experimental	promoter_overlap	0.7596640501415759	0.436064161491747	no hit	4
NC_000006.12:-:149590863	RP1-12G14.9-001	experimental	transcript_overlap	0.760309709929295	-0.375610142195808	no hit	4
NC_000001.11:-:39525013	RP11-69E11.4-002	experimental	transcript_overlap	0.760951621899822	0.782087226555905	no hit	5
NC_000002.12:-:213284215	AC079610.2-001	experimental	promoter_overlap	0.7615898904011391	0.107412311784726	no hit	3
NC_000008.11:-:143549728	RP11-661A12.5-001	experimental	transcript_overlap	0.762224527791389	0.751187224687078	no hit	6
NC_000015.10:-:27685767	RP11-30G8.1-001	experimental	intergenic	0.7628554916190698	0.680517442137036	no hit	7
NC_000004.12:+:67732175	UBA6-AS1-004	experimental	transcript_overlap	0.7634828600276591	1.34131045901237	no hit	4
NC_000023.11:+:140764596	LINC00632-004	experimental	intergenic	0.764106612570558	1.17430033218494	no hit	7
NC_000003.12:+:196431363	UBXN7-AS1-001	experimental	transcript_overlap	0.7647267751835799	1.09328275209086	no hit	6
NC_000002.12:-:96147041	AC012307.2-001	experimental	gene_nearby	0.7653436128872959	0.501405716065651	no hit	4
NC_000018.10:-:11852497	RP11-78A19.3-001	experimental	transcript_overlap	0.765956939555821	0.8620130967371109	no hit	3
NC_000001.11:-:111184787	RP5-1180E21.5-001	experimental	transcript_overlap	0.7665667985498009	0.35313782378769004	no hit	5
NC_000004.12:-:173169679	RP11-10K16.1-001	experimental	promoter_overlap	0.7671731896373759	1.55123449070916	no hit	6
NC_000008.11:-:130084767	ASAP1-IT2-001	experimental	transcript_overlap	0.767776215493833	0.689364810395004	no hit	3
NC_000001.11:+:110416091	LAMTOR5-AS1-034	experimental	intergenic	0.76837594949761	0.94901343429819	no hit	4
NC_000012.12:-:120495945	NRAV-002	experimental	promoter_overlap	0.768972341309815	-0.00835735112607971	no hit	6
NC_000004.12:-:6692461	RP11-539L10.4-201	experimental	promoter_overlap	0.7695654973284929	0.76008739022575	no hit	7
NC_000005.10:-:43067366	CTD-2201E18.3-003	experimental	promoter_overlap	0.770155396580945	0.9580278396601668	no hit	4
NC_000019.10:+:56387412	AC006116.12-001	experimental	transcript_overlap	0.770742023689847	-0.5953339579409549	no hit	3
NC_000002.12:-:74924904	AC104135.2-001	experimental	transcript_overlap	0.7713258080366221	0.7410930195261021	no hit	7
NC_000005.10:-:143531349	CTD-2050E21.1-001	experimental	intergenic	0.7719063618555041	1.15762575604361	no hit	5
NC_000017.11:-:55872938	RP11-763E3.1-001	experimental	transcript_overlap	0.7724836907919159	1.06143421457194	no hit	5
NC_000015.10:+:75636139	CTD-2026K11.2-001	experimental	transcript_overlap	0.773057958345816	1.05980455725057	no hit	4
NC_000019.10:+:37337302	CTD-3220F14.2-001	experimental	transcript_overlap	0.773629180570655	1.37113577500117	no hit	7
NC_000002.12:-:109760363	RP11-506F3.1-001	experimental	intergenic	0.7741972873819791	0.71316705521641	no hit	4
NC_000006.12:+:99587611	RP1-199J3.6-001	experimental	intergenic	0.7747624195026199	0.9594608866829542	no hit	3
NC_000014.9:+:61734209	RP11-618G20.1-001	experimental	transcript_overlap	0.775324456700837	1.0034273585411602	no hit	5
NC_000002.12:-:110423791	RP13-1039J1.2-006	experimental	transcript_overlap	0.7758834475283459	1.12477269947826	no hit	6
NC_000010.11:+:6737372	RP11-554I8.2-001	experimental	intergenic	0.7764394891339391	1.5764390731618	no hit	5
NC_000023.11:-:116694208	RP11-232D9.3-001	experimental	intergenic	0.7769925636625821	0.8371464628909642	no hit	5
NC_000004.12:+:11722463	[RP11-281P23.2-009, RP11-281P23.2-001]	experimental	transcript_overlap	0.7775426526823009	1.74603181562583	no hit	7
NC_000019.10:-:37498174	ZNF793-AS1-004	experimental	intergenic	0.7780897695675809	-0.426868240746041	no hit	4
NC_000001.11:+:200669506	RP11-92G12.3-001	experimental	promoter_overlap	0.7786339383045641	1.54523367917712	no hit	6
NC_000019.10:-:50793583	CTD-2568A17.8-001	experimental	promoter_overlap	0.7791752350453441	0.443096358845748	no hit	7
NC_000009.12:+:62532364	RP11-211N8.2-001	experimental	intergenic	0.779714037526152	1.5221924582823798	no hit	8
NC_000017.11:+:331637	RP11-1260E13.4-003	experimental	transcript_overlap	0.7802500827284791	0.9471251559434052	no hit	6
NC_000015.10:-:37490820	RP11-720L8.1-001	experimental	intergenic	0.780783310885167	0.439668256329296	no hit	5
NC_000021.9:+:17705408	AP000432.3-001	experimental	intergenic	0.7813137478976859	0.91613037808388	no hit	4
NC_000002.12:+:16970049	AC080094.1-001	experimental	intergenic	0.7818414201957579	-1.8048243763244	no hit	3
NC_000009.12:+:122939794	RP11-355O1.11-001	experimental	gene_nearby	0.7823664161971692	-1.69216393570047	no hit	3
NC_000015.10:-:99105876	RP11-654A16.3-001	experimental	promoter_overlap	0.782888683322242	1.5485155556228798	no hit	6
NC_000010.11:+:6608376	PRKCQ-AS1-011	experimental	intergenic	0.783408238323261	-0.019721137853537	no hit	3
NC_000017.11:+:1423602	RP11-818O24.3-002	experimental	transcript_overlap	0.7839252070294929	0.211432574707071	no hit	3
NC_000001.11:-:53292137	RP4-784A16.3-001	experimental	transcript_overlap	0.78443963159325	0.7291398639624229	no hit	3
[NC_000002.12:-:185800149, NC_000002.12:-:185800150]	[FSIP2-AS1-002, FSIP2-AS1-001]	experimental	transcript_overlap	0.784951458221675		no hit	3
NC_000012.12:+:9704077	RP11-75L1.1-001	experimental	intergenic	0.7854608423350771	0.665403672780424	no hit	3
NC_000011.10:+:557681	RP11-496I9.1-001	experimental	transcript_overlap	0.785967595686126	0.262167120574246	no hit	6
NC_000002.12:-:109605697	AC011753.5-001	experimental	transcript_overlap	0.786471768082266	1.5402247529856	no hit	4
NC_000008.11:+:49168518	RP11-10H3.1-001	experimental	intergenic	0.7869733689442059	1.11675711997249	no hit	3
NC_000017.11:-:59619830	RP11-758H9.2-001	experimental	promoter_overlap	0.7874723849533171	0.6479486166750811	no hit	6
NC_000019.10:+:40443431	CTC-492K19.4-001	experimental	promoter_overlap	0.7879689978999449	1.37093300252994	no hit	4
NC_000019.10:-:4795554	AC005523.2-001	experimental	transcript_overlap	0.788463076359844	1.44185880998534	no hit	6
NC_000016.10:+:54285601	RP11-434E6.5-001	experimental	promoter_overlap	0.788954636879313	1.06090042801219	no hit	8
NC_000008.11:-:11802470	[RP11-297N6.4-002, RP11-297N6.4-001]	experimental	promoter_overlap	0.789443690143052	0.663801057396803	no hit	4
NC_000019.10:-:637781	AC004449.6-001	experimental	intergenic	0.789930284919465	0.975048811177368	no hit	7
NC_000016.10:-:79827149	LINC01228-001	experimental	transcript_overlap	0.790414422483914	0.539878863888807	no hit	3
NC_000008.11:-:20700002	RP11-108E14.1-002	experimental	intergenic	0.790896149837368	0.725661017071919	no hit	4
NC_000015.10:+:69080849	EWSAT1-006	experimental	promoter_overlap	0.7913755006848291	0.687766001741938	no hit	7
NC_000012.12:-:131758044	RP11-495K9.5-001	experimental	transcript_overlap	0.7918524826606891	0.8960656506085349	no hit	3
NC_000005.10:-:141201395	CH17-140K24.7-001	experimental	transcript_overlap	0.7923271283950709	1.31241941391242	no hit	8
NC_000005.10:-:146375424	CTC-359M8.1-002	experimental	promoter_overlap	0.7927994852146859	1.49646359260092	no hit	6
NC_000001.11:+:192529554	RP5-1011O1.3-001	experimental	transcript_overlap	0.7932695080761429	0.798362169485564	no hit	3
NC_000016.10:+:89716528	VPS9D1-AS1-002	experimental	transcript_overlap	0.7937372578906429	1.24255627287868	no hit	4
NC_000016.10:+:77234821	RP11-538I12.3-001	experimental	transcript_overlap	0.79420271144639	1.36130339912601	no hit	8
NC_000011.10:+:75260123	CTD-2562J17.7-001	experimental	transcript_overlap	0.794665972662147	0.576921594151303	no hit	3
NC_000019.10:-:3567958	AC005786.6-001	experimental	transcript_overlap	0.795126971185092	0.7023385249396241	no hit	3
NC_000009.12:+:33580695	CYP4F26P-003	experimental	intergenic	0.795585734787227	0.477401683446741	no hit	6
NC_000008.11:+:126325458	RP11-65D17.1-001	experimental	intergenic	0.796042263081761	0.493083996309386	no hit	5
NC_000006.12:-:71284919	RP11-154D6.1-021	experimental	intergenic	0.796496595128179	0.191173178305678	no hit	4
NC_000019.10:+:3544200	AC005786.7-001	experimental	promoter_overlap	0.796948754737917	0.891640002976159	no hit	8
NC_000012.12:-:67069612	RP11-123O10.4-001	experimental	transcript_overlap	0.797398743088616	1.02986707184199	no hit	6
NC_000006.12:+:150624677	RP11-136K14.2-001	experimental	transcript_overlap	0.797846546569221	1.1379606322447702	no hit	4
NC_000017.11:-:38452430	AC124789.1-002	experimental	transcript_overlap	0.798292183603664	1.18561135984461	no hit	3
NC_000019.10:-:28429471	AC005307.1-001	experimental	intergenic	0.798735734596239	1.02397122188251	no hit	4
NC_000022.11:+:30420762	RP4-539M6.20-001	experimental	transcript_overlap	0.799177145645418	1.21709224120321	no hit	3
NC_000021.9:+:25371827	AP001340.3-001	experimental	intergenic	0.7996165339694691	1.18714584258334	no hit	6
NC_000007.14:+:8304068	[RP4-594A5.1-002, RP4-594A5.1-001]	experimental	transcript_overlap	0.800053841212304	1.3941262031817	no hit	5
NC_000005.10:+:37869958	GDNF-AS1-003	experimental	intergenic	0.8004891309922841	0.214303270344782	no hit	3
NC_000015.10:-:55346751	RP11-139H15.6-001	experimental	transcript_overlap	0.8009223663272551	1.5897512279646495	no hit	6
NC_000008.11:+:7836471	DEFB104A-001	mRNA	protein_coding	0.801353563395202	1.05599397798668	no hit	4
NC_000016.10:-:72627685	[LINC01572-006, LINC01572-005]	experimental	transcript_overlap	0.801782735243188	0.371049073874794	no hit	4
NC_000010.11:-:129701545	RP11-109A6.2-001	experimental	promoter_overlap	0.8022098776452591	-0.0601334583222875	no hit	3
NC_000012.12:+:8914746	[PHC1-003, PHC1-002]	mRNA	protein_coding	0.802634997600601	-0.524024384548654	no hit	4
NC_000015.10:+:34999902	RP11-463I20.4-001	experimental	transcript_overlap	0.8030581061502791	1.34745644363215	no hit	6
NC_000012.12:+:48789498	RP11-579D7.4-002	experimental	promoter_overlap	0.803479273917266	-0.5820364400439599	no hit	3
NC_000008.11:-:6563244	ANGPT2-004	mRNA	protein_coding	0.8038984554086509	1.34867185032721	no hit	7
NC_000003.12:-:109337516	[DPPA4-001, DPPA4-002, DPPA4-007]	mRNA	protein_coding	0.804315709013492	0.606239265126277	no hit	3
NC_000022.11:-:49934240	CITF22-49E9.3-001	experimental	intergenic	0.8047310242698871	0.839578160188628	no hit	4
NC_000008.11:-:68331481	C8orf34-AS1-001	experimental	promoter_overlap	0.805144402053933	0.949864191910795	no hit	6
NC_000009.12:+:94332529	RP11-307E17.8-001	experimental	intergenic	0.8055558519035759	-0.0646750642298808	no hit	4
NC_000012.12:+:32109076	RP11-843B15.4-001	experimental	transcript_overlap	0.8059653927714441	0.7854477236289509	no hit	3
NC_000012.12:-:120641538	RP11-728G15.1-002	experimental	transcript_overlap	0.8063730664843101	1.20233520711061	no hit	7
NC_000004.12:+:4542140	[STX18-AS1-005, STX18-AS1-004, STX18-AS1-001]	experimental	promoter_overlap	0.8067788755241941	1.2339000184424298	no hit	5
NC_000004.12:+:4844187	LINC01396-001	experimental	intergenic	0.8071828092449901	1.1316932078579398	no hit	4
NC_000004.12:-:135805903	RP11-780O17.1-001	experimental	intergenic	0.807584919945166	0.8691792880620159	no hit	4
NC_000013.11:-:19409528	RP11-385E5.5-001	experimental	intergenic	0.8079852175111559	0.192757369627422	no hit	3
NC_000011.10:-:67606756	C11orf72-001	experimental	promoter_overlap	0.8083837239597859	0.59592801083014	no hit	3
NC_000017.11:-:5241542	RP11-333E1.2-001	experimental	transcript_overlap	0.8087804139401519	0.8188366187403381	no hit	6
NC_000003.12:+:123715851	RP11-9N20.3-001	experimental	transcript_overlap	0.8091752920723599	0.909925319336774	no hit	5
NC_000010.11:+:73252782	[DNAJC9-AS1-001, DNAJC9-AS1-003, DNAJC9-AS1-002]	experimental	promoter_overlap	0.8095683865323441	0.628721292368942	no hit	6
NC_000015.10:+:51457286	RP11-707P17.2-001	experimental	promoter_overlap	0.809959702347617	0.583490748516304	no hit	7
NC_000015.10:-:75453899	CTD-2562G15.3-001	experimental	transcript_overlap	0.8103492480368	0.987773424257088	no hit	4
NC_000022.11:-:20066433	AC006547.13-008	experimental	promoter_overlap	0.810737037354985	0.705223596481843	no hit	4
NC_000003.12:+:46574534	TDGF1-201	mRNA	protein_coding	0.8111230804971701	1.15995826402518	no hit	6
NC_000018.10:-:28146702	RP11-430E17.1-001	experimental	transcript_overlap	0.8115074828950579	0.7499008516908761	no hit	3
NC_000012.12:+:132332005	RP13-895J2.8-001	experimental	gene_nearby	0.8118901755103021	1.32373024342834	no hit	3
NC_000010.11:-:10789080	SFTA1P-005	experimental	intergenic	0.8122711493156709	0.7218488328840459	no hit	3
NC_000015.10:-:90082446	RP11-617F23.1-001	experimental	promoter_overlap	0.8126504241968492	0.0167873606443767	no hit	3
NC_000022.11:+:30971495	[TUG1-004, TUG1-005]	experimental	intergenic	0.8130280192952909	1.34030374506453	no hit	6
NC_000013.11:+:54941895	RP11-108H9.1-002	experimental	intergenic	0.8134040120702809	1.162751680766	no hit	4
NC_000005.10:+:112173570	CTC-459M5.1-001	experimental	transcript_overlap	0.813778338903558	1.51311220337155	no hit	6
NC_000017.11:+:1424776	RP11-818O24.3-001	experimental	transcript_overlap	0.81415103711469	0.8903642373893159	no hit	7
NC_000001.11:-:174016205	RC3H1-IT1-001	experimental	transcript_overlap	0.814522107022287	0.8950796245937329	no hit	6
NC_000019.10:+:58347754	[A1BG-AS1-006, A1BG-AS1-005, A1BG-AS1-002]	experimental	promoter_overlap	0.814891542887685	0.8519794245054171	no hit	3
NC_000008.11:+:85839704	CTA-392E5.1-001	experimental	intergenic	0.815259354097874	1.15435554340689	no hit	3
NC_000003.12:+:18465992	SATB1-AS1-008	experimental	intergenic	0.815625550749687	0.8721228725370079	no hit	3
NC_000016.10:+:31117663	RP11-196G11.4-001	experimental	promoter_overlap	0.8159901420611879	0.699980500041408	no hit	3
NC_000003.12:-:195913682	RP11-352G9.1-001	experimental	transcript_overlap	0.8163532162695492	1.07171611446244	no hit	3
NC_000005.10:+:148970483	RP11-44B19.1-001	experimental	transcript_overlap	0.8167147123807891	1.138672064007	no hit	5
NC_000007.14:-:43073403	AC005537.2-010	experimental	intergenic	0.81707464935124	0.978032037656004	no hit	6
NC_000001.11:-:724549	RP5-857K21.4-005	experimental	intergenic	0.817433036652797	0.8210778407874291	no hit	5
NC_000002.12:+:37744333	AC006369.3-001	experimental	intergenic	0.8177898830906829	0.119200812406391	no hit	3
NC_000008.11:-:71548240	RP11-1102P16.1-002	experimental	intergenic	0.8181452703451879	0.8340259332583141	no hit	3
NC_000003.12:+:169769650	RP11-816J6.3-001	experimental	promoter_overlap	0.8184991245944608	1.05653338769065	no hit	5
NC_000016.10:-:84086589	RP11-505K9.5-001	experimental	transcript_overlap	0.8188514841523	0.476337509860415	no hit	5
NC_000002.12:-:127025703	RP11-521O16.1-001	experimental	promoter_overlap	0.819202349330881	0.981717031524894	no hit	8
NC_000023.11:-:48574884	RP11-1148L6.9-001	experimental	promoter_overlap	0.819551722069822	1.35655760155057	no hit	5
NC_000005.10:+:16617233	CTC-461F20.1-001	experimental	promoter_overlap	0.81989962333507	1.33912266682701	no hit	6
NC_000006.12:+:28587377	RP5-1186N24.3-001	experimental	promoter_overlap	0.820246052012388	1.33514018508703	no hit	6
NC_000017.11:+:44221401	[RP5-882C2.2-001, RP5-882C2.2-002]	experimental	promoter_overlap	0.820591003131236	0.9482528914076372	no hit	8
NC_000004.12:-:82900477	[THAP9-AS1-011, THAP9-AS1-002]	experimental	promoter_overlap	0.8209345665505269	1.0938610803128102	no hit	6
NC_000015.10:-:56908634	RP11-323F24.4-001	experimental	transcript_overlap	0.821276684760991	0.627466717799107	no hit	6
NC_000017.11:-:30965723	RP11-848P1.3-001	experimental	intergenic	0.821617411955346	0.23123612413339606	no hit	3
NC_000002.12:+:91580336	RP11-575H3.1-001	experimental	intergenic	0.821956744406146	1.43774588078822	no hit	6
NC_000002.12:-:11676924	RP11-494G9.1-001	experimental	promoter_overlap	0.822294643935431	0.8096360526833171	no hit	4
NC_000014.9:-:23988736	DHRS4-AS1-006	experimental	promoter_overlap	0.8226311226751469	-0.5768568651758941	no hit	6
NC_000018.10:+:32412182	AC021224.1-201	experimental	transcript_overlap	0.8229662393802181	1.1772747153138898	no hit	9
NC_000017.11:+:19203833	RP11-160E2.16-002	experimental	intergenic	0.823299954770147	0.21967596836450895	no hit	4
NC_000010.11:+:89015173	RP11-399O19.9-001	experimental	gene_nearby	0.823632274486976	0.0688323248437727	no hit	4
NC_000010.11:-:20091871	RP11-575A19.2-001	experimental	transcript_overlap	0.823963318999646	1.01004121426867	no hit	4
NC_000002.12:-:11132107	AC062028.1-004	experimental	promoter_overlap	0.8242930173755991	-0.13772703232366598	no hit	4
NC_000018.10:-:21241338	RP11-699A5.2-001	experimental	promoter_overlap	0.8246213677705391	1.13074805253346	no hit	3
NC_000005.10:-:122156014	CTC-441N14.1-001	experimental	transcript_overlap	0.8249484179406321	0.938779161504858	no hit	3
NC_000018.10:+:63367323	RP11-635N19.1-001	experimental	promoter_overlap	0.825274128388138	0.720900552022229	no hit	7
NC_000011.10:-:66474724	CTD-3074O7.5-005	experimental	transcript_overlap	0.8255985181750419	0.0016659842279092196	no hit	5
NC_000021.9:-:46254511	AP001469.9-002	experimental	transcript_overlap	0.8259215695840358	0.9784382684110592	no hit	5
NC_000020.11:+:57114991	RP11-560A15.3-001	experimental	intergenic	0.826243310268722	1.62635422721066	no hit	7
NC_000017.11:-:76953709	RP11-87G24.3-002	experimental	transcript_overlap	0.8265637386866089	1.3461244920807702	no hit	5
NC_000018.10:+:649895	RP11-806L2.2-001	experimental	transcript_overlap	0.826882857479641	0.958886409807307	no hit	3
NC_000006.12:-:31201917	XXbac-BPG299F13.14-001	experimental	promoter_overlap	0.82720067012872	1.38620686797422	no hit	5
NC_000001.11:+:1659026	RP11-345P4.10-001	experimental	promoter_overlap	0.827517199526466	1.44462108893067	no hit	7
NC_000018.10:-:9136552	NDUFV2-AS1-001	experimental	promoter_overlap	0.827832463807967	0.8594120882019279	no hit	5
NC_000017.11:-:41528307	KRT19-001	mRNA	protein_coding	0.828146453193054	1.13887691066503	no hit	5
NC_000009.12:+:120846733	PSMD5-AS1-009	experimental	intergenic	0.8284592074282421	0.2899341282700349	no hit	5
NC_000003.12:+:184741937	RP11-329B9.3-001	experimental	promoter_overlap	0.828770716667281	1.283086863481	no hit	3
NC_000011.10:+:94641398	RP11-867G2.6-001	experimental	transcript_overlap	0.8290810065695969	0.191623344112618	no hit	5
NC_000002.12:-:111114184	AC096670.3-002	experimental	transcript_overlap	0.8293900495645501	1.00826063918656	no hit	7
NC_000003.12:-:180602051	RP11-496B10.3-001	experimental	promoter_overlap	0.82969784776339	1.4467346890065198	no hit	7
NC_000011.10:+:64245955	RP11-783K16.5-001	experimental	promoter_overlap	0.830004433497688	0.320599673760659	no hit	5
NC_000019.10:+:9538715	[CTC-543D15.8-002, CTC-543D15.8-001]	experimental	promoter_overlap	0.830309833111361	1.47631643493828	no hit	5
NC_000009.12:-:66179448	RP11-327I22.5-001	experimental	intergenic	0.830614065303838	1.0523648052821502	no hit	4
NC_000009.12:-:112486678	[C9orf147-003, C9orf147-002]	experimental	promoter_overlap	0.830917096883894	0.796013715591586	no hit	9
NC_000007.14:-:151277141	SMARCD3-001	mRNA	protein_coding	0.8312189216176559	0.800863373644325	no hit	6
NC_000011.10:+:88098551	RP11-164N3.3-001	experimental	promoter_overlap	0.8315195870611	0.424735212283273	no hit	3
NC_000007.14:-:17524174	AC017060.1-002	experimental	transcript_overlap	0.831819057565504	0.9669788548903347	no hit	3
NC_000019.10:-:27793892	LINC00662-002	experimental	promoter_overlap	0.8321174018835591	0.967444396697234	no hit	4
NC_000021.9:-:36138463	CBR3-AS1-021	experimental	transcript_overlap	0.832414597652847	1.04849828757139	no hit	4
NC_000010.11:-:16748382	RP11-197M22.2-001	experimental	transcript_overlap	0.832710628572886	0.8623484451654491	no hit	4
NC_000011.10:-:65181580	AP003068.23-002	experimental	promoter_overlap	0.8330054930259221	1.50954140501554	no hit	8
NC_000012.12:+:13526854	RP11-4N23.1-002	experimental	transcript_overlap	0.8332992358876491	0.216960075145282	no hit	4
NC_000006.12:+:123439677	[RP11-532N4.2-013, RP11-532N4.2-009]	experimental	transcript_overlap	0.833591834755832	1.41324950096117	no hit	6
NC_000012.12:-:98503854	RP11-181C3.1-001	experimental	intergenic	0.8338832939463979	0.35943705914352	no hit	3
NC_000002.12:+:121649798	NIFK-AS1-005	experimental	promoter_overlap	0.8341736915293271	1.16804869176216	no hit	4
NC_000009.12:+:21892188	RP11-70L8.5-001	experimental	transcript_overlap	0.8344629588102549	1.1457168360555	no hit	3
NC_000014.9:+:105370418	RP11-521B24.4-001	experimental	transcript_overlap	0.8347511365280241	0.656330283923116	no hit	5
NC_000003.12:+:195700192	LINC00969-001	experimental	intergenic	0.835038216945215	0.878073037332498	no hit	4
NC_000004.12:-:155287135	RP11-27G13.1-001	experimental	transcript_overlap	0.8353242185103821	0.326997057731789	no hit	3
NC_000011.10:+:118636781	AP002954.3-001	experimental	transcript_overlap	0.835609132880553	1.28394351492844	no hit	6
NC_000006.12:-:31197913	XXbac-BPG299F13.17-001	experimental	promoter_overlap	0.8358929969870369	0.14644633479803798	no hit	3
NC_000017.11:-:50215119	RP11-893F2.15-001	experimental	promoter_overlap	0.836175767917858	1.70655491584143	no hit	8
NC_000008.11:-:75176655	RP11-697M17.2-001	experimental	intergenic	0.8364575142747099	0.343484004686466	no hit	3
NC_000002.12:+:86562084	AC015971.2-004	experimental	promoter_overlap	0.836738190478809	1.2159643857193	no hit	3
NC_000016.10:-:77249956	RP11-538I12.2-001	experimental	transcript_overlap	0.8370177938025999	-1.02935466160039	no hit	3
NC_000014.9:-:99978097	RP11-436M15.3-001	experimental	transcript_overlap	0.8372963571522499	1.16739823897296	no hit	5
NC_000002.12:+:16050427	GACAT3-001	experimental	transcript_overlap	0.8375738670551559	1.22453356124736	no hit	4
NC_000016.10:-:3133077	ZNF213-AS1-005	experimental	transcript_overlap	0.837850324358036	-0.353463427024062	no hit	3
NC_000012.12:+:119000776	RP11-364C11.3-001	experimental	transcript_overlap	0.8381257342269001	0.8356166346701709	no hit	5
NC_000003.12:-:24459433	THRB-IT1-001	experimental	transcript_overlap	0.8384001298689949	0.685228054832203	no hit	4
NC_000020.11:+:49290888	ZFAS1-009	experimental	transcript_overlap	0.8386735013386701	0.950018851675522	no hit	4
NC_000002.12:+:105144069	[AC104655.3-002, AC104655.3-003, AC104655.3-001]	experimental	intergenic	0.8389458471775191	0.0234028850961887	no hit	3
NC_000013.11:-:95676938	[DNAJC3-AS1-002, DNAJC3-AS1-001]	experimental	promoter_overlap	0.839217173117754	1.24955692350656	no hit	4
NC_000022.11:+:41430934	CTA-223H9.9-001	experimental	intergenic	0.8394874834964601	0.0560360778822099	no hit	3
NC_000016.10:+:32809556	RP11-67H24.2-001	experimental	intergenic	0.839756783124571	1.03815276457113	no hit	6
NC_000006.12:-:57171048	[RP11-203B9.4-013, RP11-203B9.4-012, RP11-203B9.4-002, RP11-203B9.4-008, RP11-203B9.4-019, RP11-203B9.4-011]	experimental	transcript_overlap	0.8400250929564521	0.934255666073746	no hit	4
NC_000010.11:-:72275861	RP11-442H21.2-001	experimental	transcript_overlap	0.8402924134409709	0.36290526129886	no hit	7
NC_000018.10:+:3466307	[GAPLINC-002, GAPLINC-004, GAPLINC-001, GAPLINC-003]	experimental	intergenic	0.8405587414128121	0.134253339913182	no hit	5
NC_000007.14:+:1160377	AC091729.9-001	experimental	promoter_overlap	0.8408241088046099	1.1143379718144	no hit	8
NC_000016.10:+:26721874	RP11-142A12.1-001	experimental	intergenic	0.841088544971707	0.7261600933630801	no hit	5
NC_000015.10:+:25019040	SNHG14-016	experimental	transcript_overlap	0.841352024563227	0.639581325890755	no hit	4
NC_000015.10:+:24513070	PWRN1-011	experimental	intergenic	0.8416145717025809	0.568704881525671	no hit	3
NC_000012.12:+:26971586	RP11-421F16.3-001	experimental	transcript_overlap	0.8418761455078371	1.17639430706901	no hit	4
NC_000007.14:-:144355528	OR2A1-AS1-007	experimental	promoter_overlap	0.8421368262989231	1.61133855458646	no hit	7
NC_000015.10:+:45558598	RP11-96O20.2-001	experimental	intergenic	0.8423965751243729	0.7576559187135279	no hit	8
NC_000012.12:+:102063333	RP11-554E23.4-001	experimental	transcript_overlap	0.8426553846203331	1.25927075118951	no hit	7
NC_000001.11:+:246682095	RP11-439E19.9-001	experimental	intergenic	0.8429132504007049	1.41545475561391	no hit	6
NC_000015.10:+:30926122	RP11-540B6.6-001	experimental	transcript_overlap	0.843170169089362	0.8643069977456659	no hit	4
NC_000009.12:+:74139	PGM5P3-AS1-007	experimental	intergenic	0.8434261517992951	0.56131758862559	no hit	5
NC_000006.12:+:168820423	RP11-35J6.1-001	experimental	intergenic	0.8436812187816121	0.901471142751439	no hit	4
NC_000005.10:+:10767624	CTD-2154B17.4-002	experimental	intergenic	0.8439353635175041	0.7858562225841039	no hit	3
NC_000003.12:-:75580283	CTD-2026G6.3-001	experimental	intergenic	0.84418858269027	1.42523198693301	no hit	4
NC_000005.10:+:152195448	CTB-12O2.1-002	experimental	intergenic	0.844440884017067	-1.26589905022294	no hit	3
NC_000005.10:+:95849180	AC008592.8-001	experimental	transcript_overlap	0.8446922771668449	0.130593106070306	no hit	7
NC_000017.11:+:42509627	RP11-400F19.18-001	experimental	transcript_overlap	0.844942789392893	0.147027867915142	no hit	3
NC_000019.10:+:54434198	CTD-2587H19.2-001	experimental	promoter_overlap	0.845192395383523	1.07500181631607	no hit	4
NC_000016.10:-:58880319	[RP11-700H13.1-002, RP11-700H13.1-001]	experimental	transcript_overlap	0.845441128332958	-0.5571582193128229	no hit	5
NC_000017.11:+:28944524	RP11-20B24.6-001	experimental	transcript_overlap	0.845688979533271	1.0221470578127	no hit	3
NC_000004.12:+:76637623	AC107072.2-001	experimental	transcript_overlap	0.8459359586541991	-1.96761655075245	no hit	3
NC_000008.11:-:16916030	RP11-13N12.1-001	experimental	intergenic	0.84618206087899	0.309639773176782	no hit	3
NC_000006.12:+:26013241	U91328.22-001	experimental	intergenic	0.846427291621854	-0.48751150144776	no hit	3
NC_000018.10:-:69618693	RP11-465I4.2-001	experimental	transcript_overlap	0.846671662130483	1.32239494398528	no hit	4
NC_000002.12:-:170727854	AC007405.4-002	experimental	intergenic	0.8469151607536579	0.32598245865758696	no hit	3
NC_000003.12:+:195677784	LINC00969-031	experimental	intergenic	0.8471577926936121	1.3721900390305302	no hit	6
NC_000001.11:-:111608722	LINC01160-003	experimental	transcript_overlap	0.8473995781674201	0.478901642143475	no hit	6
NC_000012.12:+:48766198	RP11-579D7.2-001	experimental	transcript_overlap	0.8476405069599201	0.122880819146126	no hit	3
NC_000017.11:+:16439036	[LRRC75A-AS1-026, LRRC75A-AS1-019, LRRC75A-AS1-030, LRRC75A-AS1-002, LRRC75A-AS1-007, LRRC75A-AS1-032, LRRC75A-AS1-033, LRRC75A-AS1-027, LRRC75A-AS1-010, LRRC75A-AS1-021, LRRC75A-AS1-001, LRRC75A-AS1-025, LRRC75A-AS1-023, LRRC75A-AS1-012, LRRC75A-AS1-029, LRRC75A-AS1-011, LRRC75A-AS1-009, LRRC75A-AS1-020, LRRC75A-AS1-015]	experimental	multi-targeting	0.847880584607741	1.3141922869928702	no hit	7
NC_000001.11:-:116466495	RP4-655J12.4-006	experimental	intergenic	0.8481198232415059	1.47855935136781	no hit	5
NC_000003.12:+:16314525	RP11-415F23.2-001	experimental	transcript_overlap	0.8483582173416809	0.692331744005569	no hit	3
NC_000007.14:-:107580148	RP4-593H12.1-001	experimental	promoter_overlap	0.848595790072236	0.348479232534448	no hit	4
NC_000006.12:+:80443344	RP11-250B2.3-001	experimental	intergenic	0.848832540825285	0.4444758944120471	no hit	3
NC_000016.10:+:81069854	RP11-303E16.6-001	experimental	transcript_overlap	0.849068457980729	1.1596273109093898	no hit	3
NC_000001.11:-:188887433	RP11-316I3.2-001	experimental	intergenic	0.849303558111433	0.472013786263399	no hit	3
NC_000004.12:-:28402894	RP11-180C1.1-002	experimental	intergenic	0.849537838124816	0.660572567228932	no hit	5
NC_000008.11:-:53395945	RP11-1081M5.1-001	experimental	intergenic	0.849771332094295	0.8865557730129839	no hit	6
NC_000018.10:-:76255239	RP11-94B19.7-001	experimental	intergenic	0.850004028562928	0.21403309519819	no hit	4
NC_000006.12:-:25057072	RP3-425P12.1-001	experimental	transcript_overlap	0.8502359270823442	0.944625321635174	no hit	6
NC_000012.12:-:72272256	TRHDE-AS1-005	experimental	promoter_overlap	0.850467032767227	0.934648522747672	no hit	3
NC_000004.12:-:184473023	RP11-326I11.5-001	experimental	transcript_overlap	0.8506973357275791	0.241775449213114	no hit	7
NC_000001.11:-:86934890	RP4-604K5.3-001	experimental	transcript_overlap	0.850926852658288	0.289030855799081	no hit	5
NC_000001.11:+:218042783	RP11-152L7.2-001	experimental	intergenic	0.8511556089294291	0.241491876545909	no hit	3
NC_000007.14:+:135926762	AC015987.1-001	experimental	promoter_overlap	0.8513835782514291	0.8582327975594671	no hit	4
NC_000014.9:+:22929633	RP11-298I3.1-002	experimental	promoter_overlap	0.851610771161211	1.64429575896945	no hit	8
NC_000002.12:+:46777783	RP11-333I13.1-001	experimental	intergenic	0.851837181638568	0.0164855269971405	no hit	4
NC_000008.11:-:85177019	[RP11-219B4.7-002, RP11-219B4.7-001]	experimental	promoter_overlap	0.8520628174569	0.842123385384112	no hit	5
NC_000007.14:-:116327892	AC073130.3-001	experimental	transcript_overlap	0.8522876893028108	0.32747710505336	no hit	6
NC_000016.10:-:28292064	RP11-57A19.2-001	experimental	promoter_overlap	0.852511796586717	1.3802875041167502	no hit	5
NC_000017.11:-:76557682	RP11-666A8.8-003	experimental	promoter_overlap	0.8527351647718321	0.749128089573019	no hit	6
NC_000017.11:+:32430967	RP11-227G15.9-001	experimental	transcript_overlap	0.8529577963969008	0.722373280153081	no hit	4
NC_000020.11:+:63359505	RP11-261N11.8-002	experimental	promoter_overlap	0.8531796733635	1.117687975279	no hit	6
NC_000019.10:+:10961318	SMARCA4-002	mRNA	protein_coding	0.8534008134049921	0.925372866541808	no hit	3
NC_000017.11:-:45222258	CTD-2020K17.1-001	experimental	promoter_overlap	0.8536212378935399	1.13100134404126	no hit	5
NC_000018.10:+:26865307	[AQP4-AS1-001, AQP4-AS1-007, AQP4-AS1-003]	experimental	promoter_overlap	0.8538409241817191	1.02962950324778	no hit	6
NC_000008.11:-:89623383	RP11-37B2.1-002	experimental	intergenic	0.854059870405393	0.7672737438655309	no hit	4
NC_000001.11:-:153632064	RP1-178F15.4-002	experimental	promoter_overlap	0.854278076999124	0.741161952115165	no hit	4
NC_000016.10:+:14301383	MIR193BHG-004	experimental	intergenic	0.854495554789548	1.33997902580663	no hit	6
NC_000012.12:-:79455527	RP1-78O14.1-003	experimental	transcript_overlap	0.854712306440237	1.22279464958036	no hit	5
NC_000006.12:+:158869938	C6orf99-002	experimental	intergenic	0.8549283414685831	0.877136586514335	no hit	7
NC_000003.12:-:128915059	RP11-723O4.7-001	experimental	transcript_overlap	0.85514367154665	0.4613856613269679	no hit	3
NC_000004.12:-:55383449	SRD5A3-AS1-021	experimental	transcript_overlap	0.8553582793585649	1.2728222528931	no hit	4
NC_000001.11:+:16155216	RP11-276H7.2-001	experimental	promoter_overlap	0.855572171623827	0.0812240313351731	no hit	4
NC_000015.10:-:88605108	LINC01586-002	experimental	intergenic	0.8557853493053341	1.40995225780734	no hit	8
NC_000014.9:+:40386252	RP11-662J14.1-001	experimental	gene_nearby	0.855997822149655	0.840057934735979	no hit	6
NC_000019.10:-:2003580	LLNLR-304A6.1-001	experimental	transcript_overlap	0.8562095931719279	0.33006531244770193	no hit	5
NC_000020.11:-:62735527	RP11-93B14.4-001	experimental	transcript_overlap	0.856420681904874	0.5871888592507479	no hit	7
NC_000018.10:-:39800301	RP11-244M2.1-001	experimental	transcript_overlap	0.856631072426423	0.9378744847940208	no hit	5
NC_000005.10:+:95731155	RHOBTB3-001	mRNA	protein_coding	0.8568407664399642	1.40385313717503	no hit	5
NC_000001.11:-:25832133	RP1-317E23.7-001	experimental	transcript_overlap	0.8570497766087679	0.536065939375261	no hit	3
NC_000001.11:+:150972399	RP11-316M1.3-001	experimental	transcript_overlap	0.8572581009733249	1.25052662334124	no hit	6
NC_000007.14:+:27107767	HOXA-AS2-010	experimental	transcript_overlap	0.8574657397333729	0.11548715332657597	no hit	3
NC_000017.11:-:18534061	CTD-2303H24.2-006	experimental	transcript_overlap	0.857672698912661	0.708397570541183	no hit	3
NC_000019.10:-:46383812	AC007193.9-001	experimental	promoter_overlap	0.8578789858251791	1.04154459535463	no hit	3
NC_000012.12:+:69449470	RP11-956E11.1-001	experimental	intergenic	0.85808460605725	1.3640010838081005	no hit	6
NC_000015.10:-:45586303	RP11-96O20.5-001	experimental	promoter_overlap	0.8582895525606479	0.809217811430721	no hit	5
NC_000011.10:-:60851018	RP11-804A23.4-001	experimental	transcript_overlap	0.858493840599217	0.8212573597708941	no hit	4
NC_000015.10:+:101168364	RP11-424I19.2-002	experimental	intergenic	0.8586974712796658	1.6128549962954095	no hit	6
NC_000009.12:+:121370514	RP11-162D16.2-003	experimental	promoter_overlap	0.858900440546418	0.8002345633332099	no hit	4
NC_000001.11:+:212168207	RP11-15I11.2-001	experimental	intergenic	0.859102757398317	0.154029581310321	no hit	6
NC_000001.11:-:151769500	RP11-98D18.3-001	experimental	transcript_overlap	0.8593044211922359	0.49173562854972	no hit	5
NC_000015.10:+:92885405	LINC01578-009	experimental	promoter_overlap	0.859505439603607	1.28490710478124	no hit	5
NC_000017.11:+:1181626	AC016292.1-001	experimental	transcript_overlap	0.8597058118570441	1.4049899303496998	no hit	5
NC_000019.10:-:55377875	CTD-2105E13.15-001	experimental	transcript_overlap	0.8599055431411321	0.9121701218130992	no hit	3
NC_000015.10:+:92580818	RP11-386M24.3-001	experimental	transcript_overlap	0.8601046467969571	1.03886776511273	no hit	3
NC_000021.9:+:32772149	[C21orf62-AS1-001, C21orf62-AS1-007, C21orf62-AS1-005]	experimental	promoter_overlap	0.8603031435788231	1.30580772610147	no hit	5
NC_000017.11:+:75943832	RP11-552F3.13-001	experimental	promoter_overlap	0.8605010166255219	-0.259982702050502	no hit	4
NC_000020.11:+:25229150	RP5-965G21.3-001	experimental	intergenic	0.86069825344501	0.546804985979877	no hit	6
NC_000016.10:-:2751075	SRRM2-AS1-001	experimental	intergenic	0.860894859529677	0.0323889367171192	no hit	4
NC_000001.11:+:38859983	[RP5-864K19.4-001, RP5-864K19.4-003]	experimental	promoter_overlap	0.8610908545162259	1.41569240747447	no hit	6
NC_000016.10:-:29264605	RP11-426C22.6-001	experimental	intergenic	0.861286229335214	0.533606958839302	no hit	3
NC_000014.9:-:28765269	FOXG1-AS1-003	experimental	promoter_overlap	0.861480999306761	0.0818911882656279	no hit	3
NC_000019.10:-:36148347	AD001527.7-001	experimental	transcript_overlap	0.861675160185006	1.5010188052697302	no hit	6
NC_000017.11:+:49914337	RP11-304F15.6-001	experimental	intergenic	0.8618687282870742	0.9422161992267232	no hit	6
NC_000001.11:+:108200412	RP11-483I13.6-001	experimental	promoter_overlap	0.8620616928909379	1.10986650483776	no hit	6
NC_000022.11:-:32160391	RP1-90G24.8-001	experimental	gene_nearby	0.862254054317182	0.28756983810604403	no hit	4
NC_000016.10:-:30499553	RP11-297C4.1-001	experimental	promoter_overlap	0.862445810411861	1.48427944666603	no hit	6
NC_000017.11:-:47941391	[SP2-AS1-004, SP2-AS1-003, SP2-AS1-001]	experimental	promoter_overlap	0.862636960747562	1.24282065089956	no hit	5
NC_000001.11:+:159961256	LINC01133-001	experimental	intergenic	0.86282752777906	0.574513896086156	no hit	5
NC_000009.12:-:136109435	[RP11-83N9.5-002, RP11-83N9.5-003]	experimental	intergenic	0.863017506827371	0.24602385201961305	no hit	3
NC_000013.11:+:43787203	RP11-168P13.1-001	experimental	promoter_overlap	0.8632069134811949	0.37191036057725296	no hit	4
NC_000019.10:-:20209788	CTC-260E6.3-001	experimental	transcript_overlap	0.8633957267319972	-0.6494184590221801	no hit	3
NC_000003.12:+:195698261	LINC00969-106	experimental	intergenic	0.8635839533541779	0.757477168896478	no hit	7
NC_000019.10:+:39532413	CTB-60E11.9-001	experimental	promoter_overlap	0.863771616374368	1.24138523311357	no hit	4
NC_000014.9:+:96943579	LINC00618-001	experimental	transcript_overlap	0.8639587107712579	1.5491523375195	no hit	8
NC_000016.10:-:29811977	AC009133.12-004	experimental	promoter_overlap	0.8641452309118871	0.0110117581275272	no hit	3
NC_000004.12:+:23779590	RP13-497K6.1-001	experimental	transcript_overlap	0.8643311700755211	0.72429741200476	no hit	4
NC_000016.10:-:1990361	AC005606.14-002	experimental	promoter_overlap	0.8645165315666931	0.241875077961008	no hit	3
NC_000010.11:+:84279991	LINC00858-002	experimental	intergenic	0.86470134231581	-0.222210859326304	no hit	5
NC_000003.12:-:107129968	LINC00882-005	experimental	intergenic	0.8648855889841899	0.23055589242514	no hit	3
NC_000013.11:-:27236810	LINC00412-001	experimental	transcript_overlap	0.865069272939235	0.4382876928368541	no hit	4
NC_000019.10:-:19790799	CTC-559E9.5-001	experimental	transcript_overlap	0.865252401247423	-0.9835465388795672	no hit	4
NC_000023.11:-:147901458	L29074.3-001	experimental	intergenic	0.865434977765433	-0.044521897138022994	no hit	3
NC_000010.11:+:11029860	RP11-397O4.1-001	experimental	transcript_overlap	0.8656170208839059	0.240934368821685	no hit	3
NC_000002.12:-:70088564	PCBP1-AS1-029	experimental	transcript_overlap	0.865798507008096	0.947326446687506	no hit	4
NC_000013.11:+:45341352	TPT1-AS1-003	experimental	promoter_overlap	0.86597944078645	0.864745586816202	no hit	6
NC_000004.12:-:41989236	RP11-814H16.2-001	experimental	intergenic	0.866159825892417	-0.0456713448508873	no hit	4
NC_000007.14:-:137182106	AC009264.1-004	experimental	transcript_overlap	0.8663396740830791	0.491211955251414	no hit	4
NC_000009.12:+:127818180	RP11-228B15.4-002	experimental	transcript_overlap	0.866518977895864	1.55099863883349	no hit	8
NC_000015.10:-:45167532	CTD-2651B20.1-001	experimental	transcript_overlap	0.8666977410951601	1.0216911149179	no hit	6
NC_000018.10:-:67814821	RP11-638L3.3-001	experimental	transcript_overlap	0.8668759653531879	0.593482582701651	no hit	5
NC_000016.10:-:56191099	RP11-461O7.1-001	experimental	promoter_overlap	0.867053659018532	1.08573904942505	no hit	7
NC_000006.12:+:70596242	RP11-134K13.4-001	experimental	intergenic	0.867230818268241	0.6713304378137779	no hit	8
NC_000006.12:+:21898693	CASC15-002	experimental	transcript_overlap	0.867407440927528	-0.554901994385612	no hit	3
NC_000009.12:+:83707530	RP11-522I20.3-002	experimental	promoter_overlap	0.867583535873562	1.30050488627376	no hit	5
NC_000001.11:-:7827341	RP3-467L1.4-001	experimental	transcript_overlap	0.8677590987222171	0.00684798068901111	no hit	4
NC_000014.9:-:21716261	AE000658.31-001	experimental	intergenic	0.86793413757459	0.9851887238726832	no hit	3
NC_000012.12:+:25225103	RP11-295I5.4-001	experimental	transcript_overlap	0.86810864893078	0.7248035991551409	no hit	3
NC_000007.14:-:149873868	[ATP6V0E2-AS1-001, ATP6V0E2-AS1-002]	experimental	promoter_overlap	0.8682826502410319	1.06138873085685	no hit	7
NC_000012.12:+:89561129	RP11-981P6.1-001	experimental	transcript_overlap	0.8684561288331379	0.988505165722755	no hit	6
NC_000016.10:+:29781925	AC009133.21-001	experimental	transcript_overlap	0.8686290892222149	0.5921396276882579	no hit	6
NC_000002.12:+:223498773	AC013448.1-001	experimental	gene_nearby	0.868801563968504	1.2096107321241798	no hit	8
NC_000009.12:-:80871294	RP11-289F5.1-001	experimental	intergenic	0.868973538478193	-0.3676683208975201	no hit	3
NC_000014.9:-:49629889	RP11-649E7.7-001	experimental	transcript_overlap	0.8691450049981929	0.941229361328794	no hit	3
NC_000002.12:+:178523212	[TTN-AS1-016, TTN-AS1-030, TTN-AS1-002, TTN-AS1-005, TTN-AS1-040, TTN-AS1-013, TTN-AS1-001, TTN-AS1-011, TTN-AS1-004, TTN-AS1-037, TTN-AS1-006]	experimental	transcript_overlap	0.8693159727223321	0.378870212140236	no hit	4
NC_000016.10:+:78534194	RP11-264L1.3-001	experimental	transcript_overlap	0.8694864317949921	1.4659082069210698	no hit	6
NC_000010.11:+:13652052	RP11-295P9.3-021	experimental	transcript_overlap	0.8696563831223659	0.7776968753170891	no hit	3
NC_000007.14:+:11253112	AC004538.3-005	experimental	transcript_overlap	0.8698258286994499	-0.6998050357134851	no hit	3
NC_000015.10:+:52033750	RP11-430B1.1-001	experimental	transcript_overlap	0.869994772027145	0.4020668366347921	no hit	4
NC_000015.10:-:68277934	RP11-315D16.4-001	experimental	promoter_overlap	0.870163214451831	0.7843839263320971	no hit	6
NC_000012.12:+:27704568	RP11-1060J15.7-001	experimental	promoter_overlap	0.8703311665366179	1.20857502466946	no hit	6
NC_000017.11:-:48582255	MIR10A-001	experimental	promoter_overlap	0.8704986290126979	0.681568122131107	no hit	5
NC_000001.11:-:39545849	[RP11-69E11.4-003, RP11-69E11.4-004]	experimental	transcript_overlap	0.870665613807663	0.267765857010007	no hit	4
NC_000003.12:+:63860645	THOC7-AS1-001	experimental	transcript_overlap	0.87083211446181	0.247071246169016	no hit	3
NC_000008.11:-:100414478	KB-173C10.2-001	experimental	intergenic	0.870998125035759	1.07321605870124	no hit	4
NC_000016.10:+:2112275	RP11-304L19.4-001	experimental	promoter_overlap	0.871163660055139	0.602994604778182	no hit	4
NC_000011.10:-:45542473	RP11-958J22.1-002	experimental	transcript_overlap	0.871328713213303	1.4928529153793502	no hit	7
NC_000012.12:+:78352514	RP11-754N21.1-002	experimental	transcript_overlap	0.8714932870391551	1.29774457126668	no hit	4
NC_000010.11:-:18544426	RP11-499P20.2-002	experimental	transcript_overlap	0.87165740186454	1.2050364840790702	no hit	6
NC_000016.10:-:87779163	RP4-536B24.4-001	experimental	gene_nearby	0.87182103725094	0.86278461632605	no hit	6
NC_000005.10:+:7326064	RP11-404K5.4-001	experimental	intergenic	0.871984197123168	-0.18491435757961	no hit	3
NC_000002.12:+:58520753	LINC01122-005	experimental	intergenic	0.872146883443282	1.1992532046651	no hit	4
NC_000005.10:+:24554018	RP11-116O11.1-001	experimental	transcript_overlap	0.872309101731859	0.296317835829221	no hit	3
NC_000011.10:-:47272108	[RP11-17G12.3-001, RP11-17G12.3-002]	experimental	promoter_overlap	0.8724708589457281	0.6964516483864921	no hit	7
NC_000023.11:-:77014499	[MIR325HG-007, MIR325HG-001, MIR325HG-009]	experimental	intergenic	0.872632147180375	1.15291265709441	no hit	3
NC_000004.12:+:117834362	AC108056.1-001	experimental	intergenic	0.872792972790259	0.8693686510728399	no hit	4
NC_000006.12:-:28081103	RP1-313I6.12-001	experimental	promoter_overlap	0.8729533338139291	0.9462373173893348	no hit	5
NC_000014.9:+:40954919	RP11-129M6.1-001	experimental	intergenic	0.873113234164799	1.15557257602622	no hit	5
NC_000020.11:+:57710180	[NKILA-002, NKILA-001]	experimental	promoter_overlap	0.8732726761176601	-0.292715062245074	no hit	6
NC_000016.10:-:75381548	RP11-252K23.2-001	experimental	transcript_overlap	0.8734316599470531	1.0430907222803198	no hit	3
NC_000012.12:+:48360920	RP11-370I10.11-001	experimental	transcript_overlap	0.8735902096715541	0.930119732700465	no hit	5
NC_000007.14:-:104757709	LHFPL3-AS1-007	experimental	transcript_overlap	0.8737483045705691	0.966944602343232	no hit	4
NC_000020.11:+:31686216	RP11-243J16.7-001	experimental	transcript_overlap	0.873905952831164	-1.16333300410171	no hit	3
NC_000020.11:-:30288310	RP4-610C12.3-001	experimental	promoter_overlap	0.8740631535899029	0.931329428134286	no hit	5
NC_000012.12:-:132080459	RP13-820C6.2-001	experimental	transcript_overlap	0.8742199047907678	0.33127677381321097	no hit	4
NC_000020.11:+:6446723	CASC20-001	experimental	intergenic	0.87437621331554	1.6453797019428	no hit	7
NC_000011.10:+:779415	CMB9-55F22.1-001	experimental	transcript_overlap	0.8745320762900249	0.34061031781151	no hit	6
NC_000001.11:+:119047404	WARS2-IT1-001	experimental	transcript_overlap	0.8746875011665329	0.8326935143795441	no hit	3
NC_000004.12:+:154201820	RP11-290O12.2-002	experimental	transcript_overlap	0.874842488596528	0.111098001958026	no hit	4
NC_000005.10:+:139012647	CTB-46B19.2-003	experimental	transcript_overlap	0.874997054994865	0.459794925469751	no hit	5
NC_000008.11:-:75324315	CASC9-004	experimental	intergenic	0.8751511881799849	-0.0733523059466371	no hit	3
NC_000005.10:-:16440080	RP1-167G20.1-001	experimental	transcript_overlap	0.875304891698925	0.16874663572234	no hit	3
NC_000005.10:+:34158121	RP11-1250I15.3-001	experimental	intergenic	0.875458166377519	1.04250906708174	no hit	3
NC_000006.12:+:114448960	RP3-399L15.3-002	experimental	intergenic	0.8756110288515151	0.4806062973877329	no hit	3
NC_000001.11:+:71093046	ZRANB2-AS2-006	experimental	intergenic	0.875763472226353	0.213226091238485	no hit	3
NC_000006.12:+:17706162	RP11-500C11.3-001	experimental	promoter_overlap	0.875915495513034	1.0487948685617	no hit	5
NC_000011.10:-:22338221	[CTD-2140G10.2-002, CTD-2140G10.2-003]	experimental	promoter_overlap	0.876067110569828	1.1890079917226295	no hit	7
NC_000009.12:-:111599820	PTGR1-201	mRNA	protein_coding	0.876218300359695	1.22151263703555	no hit	5
NC_000012.12:+:85318018	RP11-408B11.2-001	experimental	intergenic	0.8763690682051609	0.4191228780765829	no hit	4
NC_000014.9:-:22598950	CH17-302M23.1-001	experimental	promoter_overlap	0.8765194173224179	1.39899627318999	no hit	6
NC_000021.9:+:28087142	AL035610.1-007	experimental	intergenic	0.8766693671485458	-0.438412946127024	no hit	3
NC_000001.11:-:15152474	TMEM51-AS1-001	experimental	promoter_overlap	0.876818899881275	1.1118492092686	no hit	7
NC_000008.11:+:101207987	KB-1410C5.5-001	experimental	intergenic	0.876968017405801	0.528632899611175	no hit	5
NC_000010.11:+:73071295	RP11-344N10.2-001	experimental	transcript_overlap	0.8771167278011469	0.365270221045184	no hit	3
NC_000011.10:+:65504005	MALAT1-013	experimental	intergenic	0.87726502617599	-0.433076701751186	no hit	4
NC_000004.12:+:16400430	RP11-446J8.1-001	experimental	transcript_overlap	0.877412914838937	1.08821815571458	no hit	4
NC_000001.11:+:120942322	[RP11-640M9.1-013, LINC00623-011]	experimental	multi-targeting	0.877560409998308	0.8924851013675301	no hit	3
NC_000016.10:-:67542868	CTD-2012K14.3-001	experimental	promoter_overlap	0.8777075001855958	0.6259135226183511	no hit	4
NC_000005.10:+:473219	CTD-2228K2.7-003	experimental	promoter_overlap	0.8778541866615089	1.00949400242965	no hit	7
NC_000014.9:-:37902124	LINC00517-002	experimental	transcript_overlap	0.878000468670822	-0.5060228460834629	no hit	3
NC_000006.12:+:113995120	RP3-399L15.3-010	experimental	transcript_overlap	0.878146348379472	1.3624332059163702	no hit	5
NC_000017.11:+:50908694	TOB1-AS1-003	experimental	gene_nearby	0.8782918499408159	1.19221548033846	no hit	10
NC_000006.12:-:170737776	XX-C2158C6.3-001	experimental	transcript_overlap	0.878436959363378	0.284280586306586	no hit	5
NC_000015.10:-:44427270	RP11-516C1.1-001	experimental	promoter_overlap	0.8785816714455371	0.268105865041122	no hit	5
NC_000017.11:+:48705206	CTD-2377D24.6-001	experimental	intergenic	0.878725989225215	-0.0344437147311246	no hit	3
NC_000016.10:+:9355611	RP11-243A14.1-001	experimental	intergenic	0.8788699138034741	-0.583695971195778	no hit	3
NC_000003.12:-:139539720	RBP1-001	mRNA	protein_coding	0.879013449985637	0.98451842608908	no hit	5
NC_000017.11:-:28747877	AC010761.9-001	experimental	promoter_overlap	0.8791566069999001	1.63446292936921	no hit	7
NC_000008.11:+:102903649	AZIN1-AS1-009	experimental	intergenic	0.879299380767854	-0.7299768006918169	no hit	3
NC_000022.11:-:27714969	RP1-213J1P__B.1-001	experimental	transcript_overlap	0.879441766575803	0.892384138530343	no hit	4
NC_000022.11:-:26672656	CTA-373H7.7-001	experimental	promoter_overlap	0.879583768539322	1.02888891996257	no hit	3
NC_000006.12:-:149576123	RP1-12G14.6-001	experimental	transcript_overlap	0.879725391578853	0.16909874051110202	no hit	4
NC_000003.12:+:195686291	[LINC00969-093, LINC00969-108, LINC00969-060, LINC00969-036]	experimental	intergenic	0.879866642551234	1.3500981058456	no hit	4
NC_000010.11:+:129768844	RP11-109A6.3-001	experimental	gene_nearby	0.8800075115264441	0.398217105875236	no hit	5
NC_000015.10:+:40258501	RP11-133K1.9-001	experimental	transcript_overlap	0.8801480050957979	0.8146411220529329	no hit	3
NC_000017.11:+:4565802	RP11-141J13.3-001	experimental	intergenic	0.880288124549563	0.677184502317282	no hit	6
NC_000023.11:-:134546641	[MIR503HG-002, MIR503HG-004, MIR503HG-001]	experimental	intergenic	0.88042786594322	-0.464292340166084	no hit	3
NC_000005.10:+:10541454	RP11-54F2.9-001	experimental	intergenic	0.880567231690076	0.29745123403487106	no hit	6
NC_000020.11:+:21397456	RP11-227D2.3-002	experimental	promoter_overlap	0.880706222511228	0.8475216324672429	no hit	5
NC_000017.11:+:48683367	CTD-2377D24.6-002	experimental	intergenic	0.880844849673481	0.216557071253969	no hit	5
NC_000003.12:+:50367465	CYB561D2-003	experimental	transcript_overlap	0.8809831171254009	0.631833587868068	no hit	3
NC_000016.10:+:50548395	[NKD1-002, NKD1-001]	mRNA	protein_coding	0.8811210349984251	0.4139554569099	no hit	5
NC_000020.11:+:18794077	RP5-1068E13.7-001	experimental	promoter_overlap	0.8812585846789001	1.0645599175481	no hit	8
NC_000010.11:+:93074312	CYP26A1-003	mRNA	protein_coding	0.8813957732227858	0.059886403951354014	no hit	6
NC_000014.9:-:44897062	RP11-857B24.1-001	experimental	promoter_overlap	0.8815325979568129	1.30433869753193	no hit	5
NC_000016.10:+:73483317	RP11-44L9.1-001	experimental	intergenic	0.881669059684335	0.3677739981444079	no hit	7
NC_000017.11:-:37408593	RP11-378E13.4-001	experimental	transcript_overlap	0.8818051646285741	0.615028839928745	no hit	5
NC_000017.11:+:50693416	RP11-294J22.6-001	experimental	transcript_overlap	0.881940921147712	1.2885792216053	no hit	5
NC_000010.11:+:52314280	DKK1-003	mRNA	protein_coding	0.88207632590187	0.6778191508386769	no hit	4
NC_000011.10:-:62855363	[SNHG1-006, SNHG1-005]	experimental	promoter_overlap	0.882211379534087	0.965802699289157	no hit	3
NC_000010.11:+:99621098	RP11-85A1.3-001	experimental	promoter_overlap	0.882346076503125	0.276482775632987	no hit	3
NC_000015.10:-:30625705	RP11-932O9.7-001	experimental	promoter_overlap	0.882480417159366	0.893063118199272	no hit	3
NC_000001.11:-:501615	RP4-669L17.10-003	experimental	intergenic	0.882614405186674	0.6200677739553481	no hit	4
NC_000003.12:-:29280898	RBMS3-AS3-002	experimental	promoter_overlap	0.882748047486367	0.9321009693009128	no hit	5
NC_000017.11:-:48614930	HOXB8-001	mRNA	protein_coding	0.882881349197859	1.30450087170063	no hit	5
NC_000011.10:+:91794382	RP11-201M22.1-002	experimental	intergenic	0.883014304784386	0.445078366244786	no hit	5
NC_000003.12:+:184734075	RP11-329B9.4-001	experimental	intergenic	0.883146912563174	0.29511836756366605	no hit	5
NC_000012.12:+:128267170	TMEM132C-001	mRNA	protein_coding	0.883279176389102	0.790615227083538	no hit	4
NC_000006.12:+:16761079	RP1-151F17.1-001	experimental	promoter_overlap	0.883411100627017	1.01291959359466	no hit	4
NC_000011.10:-:111778296	RP11-108O10.2-002	experimental	intergenic	0.883542684182259	1.0067159274972	no hit	5
NC_000002.12:+:11681436	[AC106875.1-002, AC106875.1-001]	experimental	transcript_overlap	0.883673945196484	1.13941709088666	no hit	5
NC_000010.11:+:121965764	RP11-500G22.5-001	experimental	promoter_overlap	0.883804876263815	0.623357747311036	no hit	5
NC_000016.10:-:3124581	ZNF213-AS1-007	experimental	transcript_overlap	0.883935467679141	0.612066453718916	no hit	3
NC_000003.12:-:186753754	RP11-573D15.8-003	experimental	transcript_overlap	0.884065721455197	1.06412924238727	no hit	3
NC_000011.10:+:119380688	RP11-334E6.3-001	experimental	promoter_overlap	0.884195645447499	0.8908270341308739	no hit	4
NC_000019.10:-:20220422	CTC-260E6.6-004	experimental	gene_nearby	0.8843252329894091	-0.495791235198623	no hit	4
NC_000005.10:+:1939772	RP11-259O2.1-002	experimental	intergenic	0.8844544864550792	-0.121105516672483	no hit	5
NC_000016.10:-:33534975	RP11-23E10.3-001	experimental	intergenic	0.8845834140606559	0.727818465280163	no hit	3
NC_000023.11:+:152753910	CSAG2-001	experimental	promoter_overlap	0.8847120088573299	1.31905172040954	no hit	5
NC_000015.10:+:30648849	RP11-932O9.10-001	experimental	transcript_overlap	0.8848402777716858	0.0621210776882101	no hit	3
NC_000004.12:-:109815381	RP11-602N24.3-001	experimental	promoter_overlap	0.8849682231837149	0.104809186602101	no hit	3
NC_000016.10:-:24819738	CTD-2515A14.1-001	experimental	transcript_overlap	0.8850958401691701	1.19973178424952	no hit	6
NC_000004.12:+:39639207	RP11-539G18.3-005	experimental	promoter_overlap	0.8852231286827809	1.15778525972282	no hit	4
NC_000001.11:-:143420145	RP11-14N7.2-004	experimental	intergenic	0.8853500962023949	1.39173059699291	no hit	6
NC_000001.11:+:117493515	RP4-675C20.4-001	experimental	transcript_overlap	0.885476743164897	0.9137462585188008	no hit	5
NC_000015.10:+:82540870	RP11-379H8.1-001	experimental	promoter_overlap	0.885603067170375	1.07089941871604	no hit	4
NC_000017.11:-:30783222	CTD-2349P21.10-001	experimental	transcript_overlap	0.8857290692145149	0.331804774968476	no hit	3
NC_000012.12:+:57814247	RP11-571M6.18-001	experimental	promoter_overlap	0.8858547502614049	1.25585749009935	no hit	6
NC_000015.10:+:32613862	RP11-1000B6.5-001	experimental	promoter_overlap	0.8859801104339671	0.161986960070522	no hit	3
NC_000011.10:+:35418961	RP4-683L5.1-001	experimental	promoter_overlap	0.886105153043571	-0.6077872146276949	no hit	3
NC_000007.14:+:122304906	FEZF1-AS1-002	experimental	promoter_overlap	0.8862298772385201	-1.12680173960035	no hit	3
NC_000001.11:-:149832544	RP11-196G18.23-001	experimental	promoter_overlap	0.8863542918787809	-0.24757134562724695	no hit	3
NC_000004.12:-:17073902	RP11-141E13.1-001	experimental	intergenic	0.886478392028895	0.0170341691918749	no hit	3
NC_000019.10:+:15828997	UCA1-001	experimental	transcript_overlap	0.88660217841408	-0.17233640278809398	no hit	7
NC_000008.11:+:93740354	RBM12B-AS1-001	experimental	promoter_overlap	0.886725654398207	0.958765883223092	no hit	3
NC_000019.10:+:43976815	RP11-15A1.8-001	experimental	transcript_overlap	0.886848818830182	1.0177842211694	no hit	4
NC_000023.11:+:73948917	RP13-216E22.4-001	experimental	transcript_overlap	0.8869716864592759	0.124664040379998	no hit	4
NC_000020.11:+:19799697	RP1-122P22.2-003	experimental	intergenic	0.887094254261823	0.7016275026569722	no hit	3
NC_000016.10:+:22928	WASIR2-001	experimental	transcript_overlap	0.8872165134026271	1.16137368975223	no hit	6
NC_000011.10:+:3854603	AC090587.4-001	experimental	promoter_overlap	0.887338488090061	0.187301188891815	no hit	4
NC_000007.14:+:144195788	[RP4-545C24.1-006, RP4-545C24.1-005]	experimental	promoter_overlap	0.8874601569476279	1.21803407836021	no hit	6
NC_000011.10:+:119372762	RP11-334E6.3-002	experimental	transcript_overlap	0.8875815247768101	-0.18131167617219895	no hit	3
NC_000012.12:-:64982523	RP11-766N7.4-001	experimental	transcript_overlap	0.887702592148947	0.4494859458383879	no hit	3
NC_000015.10:+:69072937	[EWSAT1-002, EWSAT1-007]	experimental	multi-targeting	0.887823356816386	0.697699795480638	no hit	3
NC_000003.12:+:75447165	RP11-803B1.8-002	experimental	intergenic	0.887943826748156	0.5587149664149879	no hit	6
NC_000016.10:-:17446379	RP11-567P19.1-001	experimental	transcript_overlap	0.888063999197229	0.724154566675629	no hit	3
NC_000012.12:-:8385726	LINC00937-006	experimental	intergenic	0.8881838727876981	1.13077538231027	no hit	5
NC_000005.10:-:63981042	RP11-158J3.2-001	experimental	transcript_overlap	0.888303451928644	0.8590258244101929	no hit	5
NC_000003.12:-:54639374	ESRG-001	experimental	transcript_overlap	0.888422733477457	0.802536954447566	no hit	3
NC_000006.12:+:152983351	RP1-101K10.6-002	experimental	promoter_overlap	0.8885417266550559	0.7950141846114058	no hit	4
NC_000008.11:-:60413659	[LINC01301-004, LINC01301-001]	experimental	intergenic	0.888660424509265	0.867116565631522	no hit	8
NC_000006.12:-:131951371	CTGF-001	mRNA	protein_coding	0.888778840065165	0.963688212775278	no hit	7
NC_000019.10:-:57294468	CTC-444N24.7-001	experimental	transcript_overlap	0.88889696330017	1.1393131976946398	no hit	4
NC_000007.14:-:97011881	DLX6-AS1-006	experimental	transcript_overlap	0.889014795215699	0.424066893735484	no hit	4
NC_000017.11:-:13892838	COX10-AS1-003	experimental	intergenic	0.8891323436350949	1.061992559755	no hit	4
NC_000017.11:-:29390776	RP11-802D6.1-001	experimental	promoter_overlap	0.8892496038666229	0.844257167427806	no hit	6
NC_000011.10:+:130315039	[RP11-121M22.1-003, RP11-121M22.1-004, RP11-121M22.1-002]	experimental	promoter_overlap	0.889366576739226	1.12169786770313	no hit	7
NC_000003.12:-:33794144	RP11-10C24.2-001	experimental	intergenic	0.8894832734526791	0.6368645585299539	no hit	4
NC_000001.11:-:173866205	GAS5-028	experimental	transcript_overlap	0.889599693939453	0.369561366260947	no hit	3
NC_000018.10:-:74598498	LINC00909-002	experimental	promoter_overlap	0.889715834853197	1.14578180976875	no hit	4
NC_000019.10:+:16801426	CTD-2538G9.6-001	experimental	transcript_overlap	0.889831692818718	0.93539246484406	no hit	3
NC_000017.11:+:65051909	RP11-583F2.5-001	experimental	transcript_overlap	0.8899472718286792	0.71951829161063	no hit	4
NC_000020.11:-:46682374	RP1-101A2.1-001	experimental	transcript_overlap	0.890062569691952	0.8556315424428041	no hit	6
NC_000002.12:-:1580310	AC141930.2-001	experimental	transcript_overlap	0.8901775868039241	0.868657017852872	no hit	6
NC_000006.12:-:3195772	[RP1-40E16.9-001, RP1-40E16.9-002]	experimental	intergenic	0.8902923260107259	1.01787916847383	no hit	4
NC_000002.12:+:99405572	RP11-527J8.1-001	experimental	transcript_overlap	0.890406792989661	1.22965804803475	no hit	6
NC_000015.10:-:51909641	RP11-56B16.4-001	experimental	transcript_overlap	0.890520983446979	0.801316407619326	no hit	5
NC_000008.11:-:79957544	RP11-26J3.3-001	experimental	transcript_overlap	0.8906348980388691	0.926509259367861	no hit	3
NC_000011.10:-:27634626	LINC00678-002	experimental	transcript_overlap	0.8907485426732579	1.15545245579921	no hit	4
NC_000014.9:+:75267479	RP11-293M10.2-002	experimental	transcript_overlap	0.8908619136397259	1.15335757427268	no hit	5
NC_000022.11:-:18884681	AC008103.4-001	experimental	transcript_overlap	0.89097501333299	0.733435413087402	no hit	3
NC_000007.14:+:66474556	GS1-124K5.13-001	experimental	promoter_overlap	0.8910878488798091	0.0914200977555524	no hit	4
NC_000011.10:-:43856403	RP11-613D13.10-001	experimental	transcript_overlap	0.891200412021005	0.602899184187401	no hit	4
NC_000021.9:+:14918534	AF127577.8-001	experimental	promoter_overlap	0.8913127040724671	0.500594068769277	no hit	3
NC_000018.10:+:35716370	RP11-873E20.1-001	experimental	intergenic	0.8914247274805309	0.0759242513801883	no hit	3
NC_000015.10:-:48663055	RP11-227D13.5-001	experimental	intergenic	0.8915364821563772	0.637357521937229	no hit	3
NC_000014.9:+:105093460	RP11-44N21.1-001	experimental	intergenic	0.891647969868817	0.8862079157200029	no hit	8
NC_000003.12:+:3152289	RP11-97C16.1-001	experimental	transcript_overlap	0.891759190118832	-1.5151795436278102	no hit	4
NC_000007.14:+:152679	AC093627.10-004	experimental	intergenic	0.891870144181764	0.9294216316626972	no hit	3
NC_000012.12:-:47216250	[PCED1B-AS1-004, PCED1B-AS1-011]	experimental	promoter_overlap	0.891980833033191	0.219725746679853	no hit	4
NC_000011.10:-:125164608	PKNOX2-AS1-001	experimental	promoter_overlap	0.892091257256037	0.786843171222758	no hit	5
NC_000008.11:+:145002996	ZNF252P-AS1-001	experimental	intergenic	0.892201419487101	1.2121362274893202	no hit	7
NC_000008.11:+:17808304	RP11-806O11.1-002	experimental	transcript_overlap	0.8923113254236958	0.639147104219005	no hit	3
NC_000007.14:-:100604215	PCOLCE-AS1-002	experimental	promoter_overlap	0.892420973608318	0.929751069572516	no hit	6
NC_000006.12:+:28943768	LINC01556-001	experimental	intergenic	0.8925303610811941	0.3743880012731301	no hit	3
NC_000013.11:+:45341591	[TPT1-AS1-013, TPT1-AS1-021]	experimental	promoter_overlap	0.892639490104025	1.02837733610149	no hit	5
NC_000008.11:+:63216099	RP11-16E18.3-001	experimental	intergenic	0.892748362342505	1.01825885729148	no hit	4
NC_000012.12:-:121803434	LINC01089-001	experimental	promoter_overlap	0.892856981838832	-0.349769238041836	no hit	3
NC_000010.11:+:29409556	SVIL-AS1-004	experimental	transcript_overlap	0.8929653491123309	1.52092655056483	no hit	10
NC_000023.11:+:56618390	RP11-431N15.2-001	experimental	intergenic	0.8930734683470841	1.26191320372281	no hit	4
NC_000013.11:+:45389794	TPT1-AS1-201	experimental	intergenic	0.8931813328324771	0.549333949937642	no hit	3
NC_000008.11:-:143291355	RP13-582O9.7-001	experimental	promoter_overlap	0.893288944228535	0.7540532104647439	no hit	3
NC_000002.12:-:67177991	AC078941.1-003	experimental	transcript_overlap	0.893396302468354	-0.504412585154291	no hit	3
NC_000008.11:-:27614699	CLU-015	mRNA	protein_coding	0.8935034102714141	-0.4858968687064029	no hit	4
NC_000019.10:-:20222185	CTC-260E6.4-001	experimental	transcript_overlap	0.8936102690090351	-0.5918040703198161	no hit	3
NC_000013.11:-:113128879	F10-AS1-001	experimental	transcript_overlap	0.893716876636101	1.36347279883663	no hit	5
NC_000010.11:-:93788590	RP11-437J2.4-001	experimental	promoter_overlap	0.8938232348380241	0.801184627941986	no hit	5
NC_000015.10:-:53976907	RP11-643A5.2-001	experimental	intergenic	0.8939293452502229	-0.6892876711970509	no hit	3
NC_000011.10:+:65504838	MALAT1-016	experimental	intergenic	0.894035206986684	-0.0332737748452206	no hit	3
NC_000006.12:+:135054994	CTA-212D2.2-001	experimental	promoter_overlap	0.894140825365646	0.31937504030040903	no hit	3
NC_000006.12:-:40523929	RP3-462C17.1-001	experimental	transcript_overlap	0.894246199313529	-1.6813353539282598	no hit	3
NC_000004.12:+:75401218	RP11-567N4.3-001	experimental	transcript_overlap	0.8943513271894291	0.627243470635013	no hit	6
NC_000003.12:-:53861575	RP11-884K10.7-001	experimental	transcript_overlap	0.8944562118164641	1.01122580296769	no hit	3
NC_000001.11:+:19210518	RP1-43E13.2-001	experimental	promoter_overlap	0.8945608599305791	-0.12598120346497302	no hit	3
NC_000001.11:-:166164985	RP11-9L18.3-001	experimental	transcript_overlap	0.894665266544435	0.483400936368698	no hit	3
NC_000007.14:+:122306794	FEZF1-AS1-003	experimental	transcript_overlap	0.894769433092652	0.0311393297023772	no hit	4
NC_000020.11:+:26054655	FAM182A-001	experimental	intergenic	0.894873358845333	-0.123430223907487	no hit	3
NC_000005.10:-:68962157	CTC-340D7.1-001	experimental	intergenic	0.894977044397412	0.825606011679314	no hit	6
NC_000015.10:+:25130622	RP11-145P16.3-001	experimental	transcript_overlap	0.8950804898827359	0.628833546255532	no hit	3
NC_000009.12:-:38542764	FAM95C-001	experimental	promoter_overlap	0.895183703301685	1.30544496213192	no hit	7
NC_000016.10:-:25111481	LCMT1-AS1-001	experimental	promoter_overlap	0.8952866800993159	1.23732768689449	no hit	7
NC_000015.10:+:85700605	RP11-815J21.1-001	experimental	transcript_overlap	0.8953894260154471	0.8882009727922141	no hit	3
NC_000003.12:-:154039665	ARHGEF26-AS1-008	experimental	intergenic	0.8954919352799399	0.830020656702241	no hit	3
NC_000023.11:-:13303408	GS1-600G8.5-002	experimental	intergenic	0.8955942087389749	0.5947755851608371	no hit	4
NC_000001.11:+:242203570	RP11-561I11.3-001	experimental	transcript_overlap	0.8956962473812191	0.8194500358203509	no hit	3
NC_000017.11:+:19219378	RP11-744A16.4-001	experimental	promoter_overlap	0.8957980555984829	0.811031939158609	no hit	6
NC_000017.11:+:82980937	RP11-1197K16.2-002	experimental	transcript_overlap	0.895899631303955	1.26334489634036	no hit	5
NC_000003.12:-:14948147	FGD5-AS1-004	experimental	promoter_overlap	0.8960009746216759	0.788292267263953	no hit	4
NC_000014.9:+:101730406	LINC00239-001	experimental	promoter_overlap	0.8961020858572191	1.1269901740193	no hit	4
NC_000011.10:+:86956099	RP11-736K20.6-001	experimental	promoter_overlap	0.8962029748199041	0.0655795604540971	no hit	4
NC_000006.12:-:35736942	RP3-510O8.4-001	experimental	promoter_overlap	0.8963036345282192	1.04262075669095	no hit	4
NC_000015.10:+:81392759	CTD-2240J17.2-001	experimental	promoter_overlap	0.8964040667332521	1.17515584875778	no hit	4
NC_000012.12:+:79545677	RP11-359M6.1-001	experimental	intergenic	0.896504270040447	0.959791186053931	no hit	3
NC_000015.10:+:25116545	SNHG14-027	experimental	intergenic	0.8966042477453491	0.8299469637026601	no hit	3
NC_000018.10:+:976697	RP11-78F17.1-004	experimental	promoter_overlap	0.8967039984861008	1.23033409081886	no hit	8
NC_000008.11:-:119462349	RP11-775B15.2-001	experimental	transcript_overlap	0.8968035327278779	1.12732250762049	no hit	5
NC_000018.10:-:11621157	RP11-677O4.6-001	experimental	transcript_overlap	0.8969028430553059	0.137203459482446	no hit	3
NC_000013.11:-:75935131	LINC00561-001	experimental	intergenic	0.8970019301218191	0.11862887937280805	no hit	3
NC_000013.11:-:99494142	LINC01232-003	experimental	intergenic	0.8971007940651541	0.912143374277372	no hit	3
NC_000007.14:+:149398204	AC004941.3-001	experimental	intergenic	0.8971994379366272	0.855374074488682	no hit	5
NC_000018.10:-:28036639	CDH2-003	control	protein_coding	0.8972978620904409	-0.215195148231736	no hit	3
NC_000017.11:-:80415116	[CTD-2047H16.4-002, CTD-2047H16.4-001]	experimental	promoter_overlap	0.8973960705879781	1.4472558994471598	no hit	5
NC_000001.11:+:40473055	RP11-656D10.7-001	experimental	intergenic	0.8974940648132329	0.464164002660451	no hit	3
NC_000001.11:+:110412015	LAMTOR5-AS1-018	experimental	intergenic	0.897591840573193	1.06995317824468	no hit	6
NC_000015.10:-:79922454	RP11-81A1.6-001	experimental	promoter_overlap	0.8976893975588242	-0.6635047126702021	no hit	4
NC_000005.10:+:8754869	RP11-315A16.3-001	experimental	intergenic	0.897786735884875	0.956871914057714	no hit	6
NC_000008.11:-:71547703	RP11-1102P16.1-001	experimental	intergenic	0.8978838605061519	0.155025141532809	no hit	4
NC_000003.12:+:194632927	AC046143.3-001	experimental	promoter_overlap	0.8979807714714649	-0.594728771308796	no hit	3
NC_000003.12:+:78266943	RP11-314M24.1-001	experimental	intergenic	0.8980774699853941	0.843108504175564	no hit	3
NC_000002.12:-:4656214	LINC01249-001	experimental	intergenic	0.8981739611419279	0.727263438006795	no hit	3
NC_000008.11:+:144437675	TONSL-AS1-001	experimental	transcript_overlap	0.8982702464562221	1.0747817272675602	no hit	4
NC_000016.10:+:75119411	RP11-252E2.2-001	experimental	intergenic	0.898366319074343	0.667671616916332	no hit	6
NC_000007.14:-:7567011	RP5-1159O4.1-001	experimental	promoter_overlap	0.898462184590881	0.902535615828308	no hit	3
NC_000002.12:-:115161333	[DPP10-AS1-002, DPP10-AS1-001]	experimental	promoter_overlap	0.8985578438053851	-0.313232493560644	no hit	3
NC_000021.9:-:21975680	AP000472.3-001	experimental	intergenic	0.8986532965076349	-0.781641618637287	no hit	3
NC_000019.10:+:47484297	[NAPA-AS1-001, NAPA-AS1-002]	experimental	promoter_overlap	0.8987485375728509	1.32381232634415	no hit	5
NC_000023.11:-:74292350	[FTX-003, FTX-010]	experimental	multi-targeting	0.898843568840915	0.317055776080513	no hit	3
NC_000013.11:+:74231455	LINC00402-001	experimental	intergenic	0.898938395598508	-0.0312197456518272	no hit	3
NC_000023.11:+:119291511	RP5-1139I1.1-001	experimental	intergenic	0.899033014343463	0.743250114752198	no hit	4
NC_000010.11:-:35320952	RP11-324I22.4-002	experimental	transcript_overlap	0.8991274267240201	0.4759938552506149	no hit	4
NC_000005.10:+:38558795	LIFR-AS1-002	experimental	transcript_overlap	0.899221635098477	0.94050887607703	no hit	4
NC_000021.9:-:43457030	CH507-42P11.7-001	experimental	intergenic	0.899315638957307	1.57282797481015	no hit	8
NC_000023.11:+:134550019	[LINC00629-001, LINC00629-002]	experimental	intergenic	0.8994094363520742	-0.8172684609028481	no hit	3
NC_000002.12:-:123850694	RP11-329A6.1-001	experimental	intergenic	0.8995030277239251	0.313852144760227	no hit	3
NC_000014.9:-:30503332	RP11-1103G16.1-003	experimental	intergenic	0.8995964141191051	0.965152866149103	no hit	5
NC_000015.10:-:33972514	RP11-74D7.3-001	experimental	transcript_overlap	0.899689607354217	0.9875458575368948	no hit	3
NC_000017.11:+:30607614	[AC005562.1-002, AC005562.1-004, AC005562.1-006]	experimental	intergenic	0.899782596732402	0.889098531370527	no hit	4
NC_000015.10:+:40039319	[SRP14-AS1-002, SRP14-AS1-001]	experimental	promoter_overlap	0.8998753961363231	-1.09154850680415	no hit	3
NC_000005.10:+:8839741	[RP11-143A12.3-003, RP11-143A12.3-001, RP11-143A12.3-002]	experimental	intergenic	0.8999679926821039	0.963531538280172	no hit	4
NC_000004.12:+:96310732	RP11-145G20.1-002	experimental	intergenic	0.9000603887265369	0.192761893041639	no hit	3
NC_000008.11:+:20941130	RP11-369E15.1-001	experimental	intergenic	0.9001525830582758	0.996396036123311	no hit	4
NC_000016.10:+:56300585	RP11-441F2.2-001	experimental	transcript_overlap	0.9002445792746792	0.8661305921410359	no hit	4
NC_000022.11:-:46044930	LINC00899-002	experimental	intergenic	0.900336376789587	0.12208177678814698	no hit	4
NC_000013.11:+:34079073	RP11-218I21.2-001	experimental	intergenic	0.9004279755111	1.16628597254045	no hit	4
NC_000003.12:+:122416205	[RP11-299J3.8-002, RP11-299J3.8-004, RP11-299J3.8-005, RP11-299J3.8-001, RP11-299J3.8-003]	experimental	promoter_overlap	0.9005193779418209	-0.2836546617428969	no hit	3
NC_000008.11:-:80539134	RP11-48B3.3-001	experimental	intergenic	0.9006105874640441	0.8858384211631141	no hit	4
NC_000002.12:-:44939231	RP11-89K21.1-001	experimental	transcript_overlap	0.900701603355162	0.566708460939116	no hit	5
NC_000005.10:-:44808778	[RP11-53O19.1-006, RP11-53O19.1-004, RP11-53O19.1-008, RP11-53O19.1-003, RP11-53O19.1-005, RP11-53O19.1-001, RP11-53O19.1-002, RP11-53O19.1-007]	experimental	promoter_overlap	0.90079242209914	0.7022745518291421	no hit	4
NC_000002.12:-:111267472	RP11-803D5.4-001	experimental	transcript_overlap	0.9008830536184209	0.322473674484151	no hit	3
NC_000003.12:-:186745834	RP11-573D15.8-006	experimental	transcript_overlap	0.9009734895020409	-1.2910024866323602	no hit	3
NC_000007.14:-:74976890	AC004878.2-002	experimental	transcript_overlap	0.901063730629748	1.42476365570436	no hit	5
NC_000015.10:-:98327493	RP11-167B3.3-001	experimental	intergenic	0.901153777121729	0.8466524087276881	no hit	7
NC_000011.10:+:131253429	[AP002856.5-002, AP002856.5-001]	experimental	intergenic	0.9012436293826891	1.39368080626254	no hit	7
NC_000015.10:-:101961407	MIR1302-10-001	experimental	intergenic	0.9013332887299008	0.9121780034442328	no hit	3
NC_000017.11:-:43361360	CTD-3014M21.1-001	experimental	intergenic	0.9014227555839929	1.51832649512733	no hit	8
NC_000003.12:-:129847990	RP11-332M2.1-001	experimental	transcript_overlap	0.901512034059636	1.23069875363212	no hit	5
NC_000004.12:+:75830751	RP11-556N4.1-001	experimental	intergenic	0.9016011260033621	-0.463853709791793	no hit	3
NC_000018.10:+:9102730	RP11-21J18.1-001	experimental	promoter_overlap	0.9016900277042809	1.39800408539134	no hit	8
NC_000009.12:+:34568940	CNTFR-AS1-004	experimental	transcript_overlap	0.9017787394985641	0.792043283523216	no hit	4
NC_000017.11:-:9555961	RP11-565F19.2-001	experimental	transcript_overlap	0.901867268475861	0.863920678523187	no hit	4
NC_000017.11:+:15651978	RP11-640I15.1-001	experimental	promoter_overlap	0.901955612417292	-0.129521640011384	no hit	3
NC_000001.11:+:6236185	LINC00337-002	experimental	promoter_overlap	0.9020437684373559	0.398638487166892	no hit	4
NC_000019.10:+:54890289	CTB-61M7.2-001	experimental	gene_nearby	0.902131737093382	0.971204527860874	no hit	3
NC_000019.10:+:12688781	CTD-2659N19.2-001	experimental	transcript_overlap	0.902219519573721	0.927517664681887	no hit	4
NC_000011.10:+:23165187	RP11-266A24.1-002	experimental	intergenic	0.902307118157516	0.124657429920411	no hit	5
NC_000018.10:-:76822294	RP11-162A12.2-001	experimental	promoter_overlap	0.9023945309027809	0.6381094161417211	no hit	4
NC_000010.11:+:32958848	RP11-462L8.1-001	experimental	promoter_overlap	0.9024817586736609	0.684853585155056	no hit	6
NC_000011.10:+:62546010	RP11-864I4.4-001	experimental	promoter_overlap	0.902568803299692	1.1485638660215602	no hit	7
NC_000014.9:-:76761387	RP11-99E15.2-001	experimental	promoter_overlap	0.902655668581496	1.1856951637505	no hit	5
NC_000005.10:-:67902599	RP11-83M16.6-001	experimental	transcript_overlap	0.902742351150633	0.6330206001454589	no hit	3
NC_000017.11:+:16438856	LRRC75A-AS1-024	experimental	transcript_overlap	0.9028288569814871	0.209585517842078	no hit	3
NC_000012.12:+:28236227	RP11-425D17.2-001	experimental	transcript_overlap	0.9029151833805179	0.310973616574264	no hit	3
NC_000017.11:+:48628675	HOXB-AS4-002	experimental	transcript_overlap	0.9030013289979449	-0.227231527405614	no hit	6
NC_000009.12:-:33738415	[LINC01251-001, LINC01251-002]	experimental	intergenic	0.90308729346338	0.802156405616186	no hit	5
NC_000012.12:+:125300936	RP11-604N13.1-001	experimental	transcript_overlap	0.90317307946721	0.5144677688636161	no hit	3
NC_000005.10:+:10479371	LINC01513-001	experimental	intergenic	0.9032586868857908	1.33875716234086	no hit	6
NC_000006.12:+:132089884	RP3-523C21.2-001	experimental	intergenic	0.9033441153553149	1.04501721563184	no hit	5
NC_000002.12:+:29899597	AC106870.2-001	experimental	transcript_overlap	0.903429367286453	0.94701662044413	no hit	3
NC_000023.11:+:2904921	ARSD-AS1-001	experimental	transcript_overlap	0.9035144458548041	-0.0575071382317719	no hit	4
NC_000011.10:-:1997841	[H19-006, H19-001, H19-002, H19-007]	experimental	intergenic	0.903599347126414	0.491123518250651	no hit	3
NC_000001.11:-:161766226	RP11-474I16.8-002	experimental	promoter_overlap	0.903684077238442	-0.420820114854111	no hit	3
NC_000015.10:-:88511520	RP11-97O12.7-002	experimental	transcript_overlap	0.9037686311374009	0.0531560961361789	no hit	3
NC_000017.11:+:43544790	RP11-392O1.4-001	experimental	promoter_overlap	0.903853011613409	0.6845632940274761	no hit	3
NC_000018.10:+:10594590	RP11-883A18.3-001	experimental	intergenic	0.9039372162153871	0.5855276691993	no hit	3
NC_000018.10:+:58659584	RP11-126O1.6-001	experimental	intergenic	0.9040212492103871	0.400229718761489	no hit	3
NC_000008.11:-:11560534	RP11-148O21.2-001	experimental	promoter_overlap	0.904105107184761	0.446630855660196	no hit	5
NC_000002.12:+:239401405	AC062017.1-001	experimental	promoter_overlap	0.9041887941112129	-0.193819088208944	no hit	4
NC_000012.12:-:123260446	RP11-282O18.3-002	experimental	transcript_overlap	0.9042723082381741	0.695653264114724	no hit	4
NC_000013.11:-:48042183	RP11-90M2.5-001	experimental	transcript_overlap	0.904355656514273	1.09340217884546	no hit	6
NC_000001.11:-:1013226	RP11-54O7.11-001	experimental	promoter_overlap	0.9044388320670269	-0.0185531224569014	no hit	6
NC_000006.12:+:113970122	[RP3-399L15.3-014, RP3-399L15.3-015]	experimental	promoter_overlap	0.9045218353986519	1.3467437213353703	no hit	6
NC_000006.12:+:28985693	HCG15-001	experimental	promoter_overlap	0.9046046681456781	0.8063376321961729	no hit	6
NC_000004.12:-:184353959	RP11-290F5.2-001	experimental	intergenic	0.904687330273175	0.34742619365863203	no hit	3
NC_000005.10:+:139684648	CTB-35F21.1-001	experimental	transcript_overlap	0.904769828210695	0.235710187031376	no hit	4
NC_000023.11:-:21082963	RP11-274G22.1-003	experimental	intergenic	0.9048521583400041	0.228761115686573	no hit	3
NC_000006.12:+:153231282	RP11-306O13.1-001	experimental	transcript_overlap	0.9049343215895641	1.0460598854174	no hit	4
NC_000017.11:-:61136011	RP11-136H19.1-001	experimental	transcript_overlap	0.9050163157248241	1.02616351117353	no hit	4
NC_000005.10:+:45035184	RP11-357F12.1-001	experimental	intergenic	0.905098141873492	0.274080381108624	no hit	3
NC_000012.12:-:94282843	RP11-1105G2.3-002	experimental	transcript_overlap	0.9051798025510579	1.19963969154634	no hit	4
NC_000010.11:+:13648185	RP11-295P9.3-035	experimental	transcript_overlap	0.9052612982408491	0.934353002625131	no hit	3
NC_000006.12:-:166999081	RP1-167A14.2-001	experimental	promoter_overlap	0.905342627256205	0.8802897094769229	no hit	4
NC_000020.11:-:33994427	RALY-AS1-001	experimental	promoter_overlap	0.9054237902099059	0.547238837637079	no hit	3
NC_000016.10:-:86337555	LINC00917-003	experimental	intergenic	0.905504789594878	0.7910775895240121	no hit	3
NC_000006.12:-:140852923	RP3-460G2.2-001	experimental	intergenic	0.905585623821639	-0.4375925722628979	no hit	3
NC_000022.11:+:50583123	CHKB-AS1-001	experimental	promoter_overlap	0.905666293309302	0.736524473398446	no hit	4
NC_000014.9:+:75127105	RP11-950C14.7-001	experimental	promoter_overlap	0.905746801312876	0.213027957385409	no hit	7
NC_000001.11:-:750015	RP11-206L10.3-001	experimental	transcript_overlap	0.9058271463037572	0.8993905899150542	no hit	4
NC_000009.12:-:95875978	[LINC00476-004, LINC00476-001]	experimental	promoter_overlap	0.9059073306267309	0.6450492711861129	no hit	3
NC_000005.10:+:135033274	C5orf66-005	experimental	promoter_overlap	0.905987352019119	-1.25895221926377	no hit	3
NC_000003.12:+:196250542	AC069257.8-002	experimental	transcript_overlap	0.906067211198409	-0.14764154102047	no hit	3
NC_000007.14:+:151249319	RP5-1070G24.2-001	experimental	promoter_overlap	0.906146912823006	0.0331169774360581	no hit	6
NC_000001.11:+:111739829	[FAM212B-AS1-001, FAM212B-AS1-002]	experimental	promoter_overlap	0.906226456272154	1.12236926303123	no hit	4
NC_000012.12:-:123963018	RP11-214K3.22-001	experimental	transcript_overlap	0.9063058405458309	0.851470571964713	no hit	3
NC_000002.12:-:38669527	[AC074366.3-005, AC074366.3-003, AC074366.3-004]	experimental	transcript_overlap	0.906385064917005	0.675126473765379	no hit	4
NC_000020.11:-:62306228	RP11-157P1.4-001	experimental	transcript_overlap	0.9064641324639109	0.860482031478752	no hit	4
NC_000003.12:+:149977398	RP11-651P23.5-001	experimental	transcript_overlap	0.9065430420113221	0.404729427227666	no hit	4
NC_000008.11:-:9375153	RP11-115J16.2-002	experimental	transcript_overlap	0.906621794013524	1.14286383583498	no hit	5
NC_000006.12:+:3893542	RP1-140K8.1-001	experimental	intergenic	0.9067003912853392	0.956731654126682	no hit	7
NC_000014.9:-:48491766	RP11-2G1.1-001	experimental	intergenic	0.906778830371484	-0.654619849310751	no hit	3
NC_000009.12:+:122402665	RP11-542K23.7-001	experimental	promoter_overlap	0.906857111642254	1.1797338776667	no hit	5
NC_000002.12:-:232584423	AC073254.1-012	experimental	transcript_overlap	0.906935237963973	0.560011685544172	no hit	4
NC_000001.11:-:222504480	RP11-378J18.9-003	experimental	intergenic	0.9070132152907578	1.30944618211146	no hit	5
NC_000008.11:-:38552679	RP11-675F6.3-001	experimental	transcript_overlap	0.907091041427342	0.872826407032235	no hit	3
NC_000009.12:+:19453218	RP11-363E7.4-001	experimental	intergenic	0.9071687123053491	0.7765533933350849	no hit	3
NC_000003.12:+:196250549	AC069257.8-001	experimental	transcript_overlap	0.9072462329040479	0.868255914910707	no hit	3
NC_000004.12:-:184624782	RP11-242J7.1-003	experimental	intergenic	0.907323604633073	0.122091222925187	no hit	4
NC_000023.11:+:149960844	LINC00894-003	experimental	intergenic	0.9074008217788779	0.252046545253819	no hit	3
NC_000015.10:-:101960581	MIR1302-10-002	experimental	intergenic	0.907477891658052	0.439875903787522	no hit	3
NC_000001.11:+:71081352	[ZRANB2-AS2-044, ZRANB2-AS2-004]	experimental	promoter_overlap	0.9075548081126751	-0.197541403334862	no hit	4
NC_000003.12:+:150096465	RP11-167H9.4-001	experimental	intergenic	0.9076315746425359	1.6939144539916298	no hit	9
NC_000003.12:+:129901851	TMCC1-AS1-004	experimental	intergenic	0.907708189656952	-0.666813280199334	no hit	4
NC_000001.11:-:173868951	GAS5-027	experimental	promoter_overlap	0.9077846546943701	1.16992824818877	no hit	5
NC_000001.11:-:20186477	UBXN10-AS1-001	experimental	promoter_overlap	0.907860971621111	1.19354292306863	no hit	5
NC_000009.12:-:137618825	[ARRDC1-AS1-003, ARRDC1-AS1-002, ARRDC1-AS1-001]	experimental	promoter_overlap	0.907937137523648	0.31459031778158697	no hit	5
NC_000005.10:+:174724596	MSX2-001	mRNA	protein_coding	0.9080131580190849	0.894757391645207	no hit	7
NC_000011.10:+:32435743	[WT1-AS-003, WT1-AS-006]	experimental	promoter_overlap	0.9080890295319181	0.547761802807783	no hit	3
NC_000001.11:-:72979313	RP11-25L19.1-001	experimental	intergenic	0.9081647517803492	0.873360704277653	no hit	3
NC_000005.10:+:81991995	ATG10-IT1-001	experimental	transcript_overlap	0.908240328865097	1.21285798136486	no hit	6
NC_000017.11:+:57448218	RP11-226M10.3-001	experimental	transcript_overlap	0.908315757135472	-1.63289949827049	no hit	3
NC_000012.12:+:12718973	RP11-180M15.7-001	experimental	transcript_overlap	0.9083910367531541	-0.483773042364117	no hit	3
NC_000016.10:-:11345287	[RP11-485G7.5-001, RP11-485G7.5-002]	experimental	promoter_overlap	0.9084661717117231	0.537533822798911	no hit	4
NC_000007.14:-:150372594	RP4-584D14.5-001	experimental	transcript_overlap	0.908541160753095	0.27125242732058896	no hit	5
NC_000018.10:+:56042135	RP11-456O19.2-006	experimental	transcript_overlap	0.908616005079614	0.8495572141014069	no hit	5
NC_000001.11:-:218345846	TGFB2-AS1-001	experimental	promoter_overlap	0.908690703188619	1.35499961262147	no hit	5
NC_000005.10:-:136134889	SMAD5-AS1-001	experimental	transcript_overlap	0.9087652556350111	0.4768626111157329	no hit	3
NC_000007.14:+:88279573	AC003991.3-010	experimental	transcript_overlap	0.9088396619448559	0.338766405417623	no hit	5
NC_000010.11:+:112888735	RP11-57H14.3-001	experimental	intergenic	0.9089139230128049	-0.636465161592648	no hit	3
NC_000010.11:-:91798302	TNKS2-AS1-001	experimental	promoter_overlap	0.9089880411928091	1.3111535630398998	no hit	6
NC_000008.11:-:144315155	GS1-393G12.12-001	experimental	transcript_overlap	0.909062017903938	0.5299775620545271	no hit	6
NC_000007.14:-:107133732	CTA-360L10.1-001	experimental	transcript_overlap	0.9091358546160659	0.8543111491200359	no hit	4
NC_000012.12:-:56190294	RP11-977G19.5-001	experimental	promoter_overlap	0.9092095472698121	0.35462746095666103	no hit	3
NC_000019.10:-:46610779	CTB-12A17.3-001	experimental	transcript_overlap	0.909283100774644	0.7713460060782859	no hit	7
NC_000003.12:-:62318936	[PTPRG-AS1-009, PTPRG-AS1-001, PTPRG-AS1-002]	experimental	promoter_overlap	0.909356514789231	0.8664834212651059	no hit	6
NC_000012.12:-:32729023	RP11-278C7.3-001	experimental	transcript_overlap	0.909429787185193	0.179579435171052	no hit	3
NC_000005.10:+:38258558	EGFLAM-001	mRNA	protein_coding	0.909502917260453	0.960888763171387	no hit	3
NC_000011.10:-:6604436	RP11-732A19.8-001	experimental	promoter_overlap	0.909575906505879	0.4377986461408371	no hit	3
NC_000016.10:+:29745246	AC009133.17-001	experimental	promoter_overlap	0.9096487554258	0.6317363151891229	no hit	3
NC_000005.10:-:28809284	CTD-2134P3.1-001	experimental	intergenic	0.9097214661905471	1.06257183167256	no hit	5
NC_000011.10:-:119423915	THY1-001	mRNA	protein_coding	0.909794038060236	0.725703907206089	no hit	4
NC_000017.11:+:82229041	SLC16A3-002	mRNA	protein_coding	0.9098664706431291	0.520606899217798	no hit	3
NC_000005.10:+:56941045	AC016644.1-001	experimental	promoter_overlap	0.90993876366726	0.9500969591022508	no hit	4
NC_000002.12:-:186083222	LINC01473-001	experimental	intergenic	0.910010925060353	-0.17257362697456402	no hit	3
NC_000004.12:-:112650529	MIR302B-002	experimental	transcript_overlap	0.910082948346158	-0.2879762446562489	no hit	3
NC_000007.14:+:88239418	AC003991.3-011	experimental	transcript_overlap	0.9101548349784351	0.7515168646074709	no hit	5
NC_000008.11:+:142785424	RP11-706C16.8-001	experimental	promoter_overlap	0.910226585194367	0.693293121140359	no hit	6
NC_000009.12:+:112885158	RP11-408O19.5-001	experimental	transcript_overlap	0.91029819968841	0.653427188979892	no hit	4
NC_000001.11:+:11099429	[RP4-635E18.6-001, RP4-635E18.6-002]	experimental	promoter_overlap	0.91036968259132	0.855381997473864	no hit	3
NC_000002.12:+:32013061	CTC-336P14.1-001	experimental	transcript_overlap	0.910441028437461	0.4682168731274021	no hit	4
NC_000006.12:+:118934594	RP11-351A11.1-001	experimental	promoter_overlap	0.9105122385355559	0.956700905299156	no hit	3
NC_000016.10:-:66853447	RP11-61A14.1-001	experimental	transcript_overlap	0.910583313101075	1.46287513451054	no hit	8
NC_000012.12:+:122064332	AC156455.1-003	experimental	intergenic	0.9106542518813799	1.30453311093615	no hit	6
NC_000008.11:-:86154205	CTD-3118D11.2-003	experimental	transcript_overlap	0.910725055283795	1.21214694566048	no hit	5
NC_000016.10:+:22374834	RP11-21M24.2-002	experimental	promoter_overlap	0.9107957236282759	-1.48413106682554	no hit	3
NC_000011.10:-:89301476	RP11-796A5.4-001	experimental	intergenic	0.91086625922978	0.8882176722543629	no hit	7
NC_000016.10:-:3057218	[MMP25-AS1-007, MMP25-AS1-008]	experimental	promoter_overlap	0.910936661157384	0.134405437921425	no hit	4
NC_000012.12:+:22699940	[RP11-114G22.1-011, RP11-114G22.1-012, RP11-114G22.1-002]	experimental	multi-targeting	0.9110069294247779	-0.8822490084618799	no hit	3
NC_000015.10:+:56795382	RP11-31H5.2-001	experimental	transcript_overlap	0.9110770640729141	0.9890050013586842	no hit	4
NC_000001.11:+:22025175	LINC00339-004	experimental	promoter_overlap	0.9111470664624871	0.5569703587029791	no hit	4
NC_000001.11:+:226083585	[RP11-396C23.2-001, RP11-396C23.2-002]	experimental	intergenic	0.911216938649552	1.4463162876278202	no hit	6
NC_000006.12:+:114425255	RP3-399L15.3-001	experimental	intergenic	0.9112866792309781	0.6312267742523829	no hit	3
NC_000003.12:-:186760557	RP11-573D15.8-011	experimental	transcript_overlap	0.9113562897308392	1.07269307638442	no hit	8
NC_000006.12:+:12007692	RP11-456H18.2-002	experimental	promoter_overlap	0.9114257686318721	1.36125484921121	no hit	5
NC_000016.10:+:31196131	RP11-388M20.1-001	experimental	intergenic	0.9114951193894949	0.479275782021914	no hit	5
NC_000009.12:+:35772311	RP11-112J3.16-001	experimental	intergenic	0.911564339395817	0.8682761694314269	no hit	5
NC_000019.10:-:55339203	CTD-2105E13.16-001	experimental	promoter_overlap	0.9116334306071059	0.718968123099598	no hit	6
NC_000001.11:-:110339155	RP5-1074L1.1-001	experimental	promoter_overlap	0.91170239214537	1.00400440702429	no hit	4
NC_000016.10:+:68076719	RP11-67A1.2-001	experimental	promoter_overlap	0.9117712241175251	0.420429235491729	no hit	5
NC_000001.11:+:222830945	RP11-452F19.3-011	experimental	transcript_overlap	0.9118399280467759	0.879668586136687	no hit	4
NC_000011.10:+:2989863	CTC-343N3.1-001	experimental	promoter_overlap	0.911908503646795	0.8731036557406451	no hit	3
NC_000014.9:-:50961990	RP11-218E20.3-001	experimental	intergenic	0.911976951037045	0.898562353454728	no hit	4
NC_000013.11:-:97179557	LINC00456-001	experimental	intergenic	0.912045270307021	0.28035334887552504	no hit	5
NC_000020.11:-:21502933	RP5-984P4.6-001	experimental	intergenic	0.9121134618434019	-0.0504921151058998	no hit	3
NC_000001.11:+:172752942	RP3-332O11.2-001	experimental	intergenic	0.912181529866372	1.56638378913398	no hit	8
NC_000001.11:+:11068470	RP4-635E18.7-001	experimental	promoter_overlap	0.912249473597634	0.6896131924042679	no hit	4
NC_000021.9:-:42919150	ERVH48-1-201	experimental	intergenic	0.912317291874845	0.4713128387909771	no hit	3
NC_000001.11:-:211134077	KCNH1-IT1-001	experimental	promoter_overlap	0.912384986251654	0.220938755437894	no hit	3
NC_000016.10:+:85981750	RP11-542M13.2-001	experimental	intergenic	0.9124525542281852	1.15790846085824	no hit	6
NC_000021.9:-:42779993	KB-51A8.1-001	experimental	intergenic	0.9125199965580391	0.963696786465037	no hit	5
NC_000001.11:+:3900348	LINC01134-002	experimental	promoter_overlap	0.9125873139438221	0.241396834429618	no hit	3
NC_000007.14:-:53947761	RP11-806J6.1-001	experimental	intergenic	0.9126545070823051	-0.33744508944784296	no hit	3
NC_000005.10:-:43603103	[NNT-AS1-005, NNT-AS1-002, NNT-AS1-004, NNT-AS1-001, NNT-AS1-003]	experimental	promoter_overlap	0.91272157576447	1.1152102209683998	no hit	8
NC_000017.11:-:38921767	RP1-56K13.3-001	experimental	transcript_overlap	0.9127885226911691	0.856002425784823	no hit	4
NC_000012.12:-:98491109	RP11-181C3.1-002	experimental	intergenic	0.912855345327013	0.399620118135733	no hit	4
NC_000006.12:+:29063997	XXbac-BPG258E24.10-201	experimental	intergenic	0.9129220441747672	0.6301280236707572	no hit	3
NC_000011.10:+:38498951	RP11-63D14.1-001	experimental	intergenic	0.9129886198940329	0.205719547729612	no hit	3
NC_000003.12:+:10285748	GHRLOS-001	experimental	transcript_overlap	0.9130550767168609	0.6931923785614571	no hit	3
NC_000022.11:+:19171714	LINC01311-001	experimental	intergenic	0.9131214114577321	1.1496415111886498	no hit	7
NC_000023.11:-:128600467	RP1-30E17.2-001	experimental	intergenic	0.9131876236948	0.502122637199884	no hit	5
NC_000005.10:-:124395038	LINC01170-003	experimental	promoter_overlap	0.913253714715559	0.650869058611709	no hit	3
NC_000023.11:-:3828949	RP11-706O15.1-005	experimental	intergenic	0.913319684483597	0.645835801009677	no hit	3
NC_000003.12:-:169985835	SEC62-AS1-001	experimental	promoter_overlap	0.9133855339417709	1.23000307970639	no hit	6
NC_000005.10:-:17375562	CTD-2139B15.5-001	experimental	intergenic	0.9134512716462729	1.10768545518071	no hit	5
NC_000001.11:-:247241857	RP11-488L18.8-001	experimental	intergenic	0.9135168884971391	-1.297480280466	no hit	3
NC_000022.11:-:30977850	RP3-430N8.10-001	experimental	promoter_overlap	0.9135823854402049	0.385412141390696	no hit	3
NC_000001.11:+:143972641	RP11-439A17.7-001	experimental	promoter_overlap	0.913647763735504	0.9309915394031858	no hit	3
NC_000007.14:-:44007865	AC004951.6-001	experimental	transcript_overlap	0.913713024069674	0.6754717948309511	no hit	4
NC_000011.10:-:63614406	PLA2G16-002	mRNA	protein_coding	0.913778166364938	0.550972198283618	no hit	3
NC_000011.10:+:13668710	FAR1-IT1-001	experimental	promoter_overlap	0.9138431947285179	0.186642995832436	no hit	3
NC_000017.11:-:44650348	LINC01180-001	experimental	intergenic	0.913908108947439	0.4922556979026641	no hit	3
NC_000001.11:-:35366076	ZMYM4-AS1-001	experimental	transcript_overlap	0.913972905677013	1.26412953420047	no hit	5
NC_000015.10:+:75645020	CTD-2026K11.5-001	experimental	transcript_overlap	0.9140375846931541	1.12248990306931	no hit	8
NC_000017.11:-:35562958	RP11-1094M14.14-001	experimental	intergenic	0.914102147039362	0.21698857314174	no hit	3
NC_000002.12:+:9936350	RP11-95D17.1-001	experimental	intergenic	0.9141665921140709	0.159765849696323	no hit	5
NC_000001.11:-:230281511	RP5-956O18.3-001	experimental	transcript_overlap	0.9142309207569659	0.4867309353346821	no hit	4
NC_000003.12:+:78267006	RP11-314M24.1-003	experimental	intergenic	0.914295133107583	-0.382621063695046	no hit	4
NC_000013.11:-:106774278	RP11-282A11.3-001	experimental	intergenic	0.914359230179438	0.4997063383229821	no hit	3
NC_000005.10:-:75599379	CTC-366B18.2-001	experimental	transcript_overlap	0.91442321342513	0.8576151849984549	no hit	3
NC_000002.12:-:54662791	AC093110.3-001	experimental	promoter_overlap	0.9144870827967371	0.0322979395794309	no hit	3
NC_000011.10:-:75140147	CTD-2562J17.2-001	experimental	transcript_overlap	0.914550836873976	0.710665351173142	no hit	3
NC_000005.10:-:87239789	CTC-242N15.1-002	experimental	intergenic	0.9146144756011141	0.874956780321603	no hit	3
NC_000003.12:-:125910324	[RP11-379B18.5-018, RP11-666A20.4-001]	experimental	promoter_overlap	0.9146780026149199	0.771530245811085	no hit	3
NC_000017.11:+:15365323	RP11-849N15.5-001	experimental	intergenic	0.9147414156171619	1.32482378704256	no hit	8
NC_000016.10:-:2571935	RP11-20I23.6-001	experimental	promoter_overlap	0.914804714439429	0.021968086541152	no hit	4
NC_000013.11:-:112689814	RP11-88E10.5-001	experimental	promoter_overlap	0.914867901191667	0.761111424740823	no hit	5
NC_000007.14:+:127350128	AC000123.4-001	experimental	promoter_overlap	0.9149309741714309	0.37130722876776	no hit	3
NC_000016.10:+:10529589	RP11-27M24.1-001	experimental	transcript_overlap	0.914993938906062	1.2774893165449	no hit	6
NC_000001.11:+:27668485	RP11-288L9.4-001	experimental	transcript_overlap	0.9150567905164151	0.3690290474066261	no hit	4
NC_000009.12:+:126518840	RP11-205K6.3-001	experimental	gene_nearby	0.915119529516603	0.70038244005689	no hit	4
NC_000014.9:+:40387558	RP11-662J14.2-001	experimental	gene_nearby	0.915182156140016	0.590473682451636	no hit	3
NC_000008.11:+:93741201	RP11-10N23.5-001	experimental	promoter_overlap	0.9152446711017079	0.585923393815569	no hit	5
NC_000010.11:+:129784983	RP11-109A6.5-001	experimental	intergenic	0.9153070741958399	1.39085006137636	no hit	6
NC_000021.9:+:44485570	AP001065.15-001	experimental	intergenic	0.915369365965793	-0.023451653810134	no hit	5
NC_000015.10:-:26557936	RP11-345N11.1-001	experimental	transcript_overlap	0.9154315475275491	0.8374102964939691	no hit	3
NC_000001.11:+:228121523	RP11-520H14.7-001	experimental	intergenic	0.9154936245585491	0.532207292864475	no hit	4
NC_000016.10:-:87893684	GS1-21A4.1-001	experimental	transcript_overlap	0.915555590801965	-0.29473935000658696	no hit	3
NC_000009.12:+:27657	MIR1302-9-001	experimental	transcript_overlap	0.9156174482172571	1.2906499138573	no hit	5
NC_000015.10:-:58865715	RP11-30K9.5-001	experimental	promoter_overlap	0.9156791954597908	-0.7663422201280851	no hit	3
NC_000017.11:+:81519059	RP13-766D20.2-001	experimental	transcript_overlap	0.9157408333662249	0.654134600839561	no hit	3
NC_000011.10:-:1997219	[H19-004, H19-003]	experimental	intergenic	0.9158023616698979	-0.296820604762408	no hit	4
NC_000011.10:-:59143014	[AP001258.4-004, AP001258.4-002]	experimental	promoter_overlap	0.91586378415336	0.543068702504872	no hit	5
NC_000001.11:+:31518435	RP11-439L8.4-001	experimental	intergenic	0.9159251022093199	0.38092782705180495	no hit	5
NC_000019.10:-:14363960	CTC-548K16.2-002	experimental	transcript_overlap	0.9159863141861508	1.35790235866874	no hit	6
NC_000019.10:+:17613722	CTD-3149D2.3-001	experimental	transcript_overlap	0.916047419022741	0.906488449419528	no hit	3
NC_000014.9:-:45715539	RP11-369C8.1-005	experimental	intergenic	0.916108415949768	0.20706889156070105	no hit	3
NC_000009.12:+:41404033	RP11-187C18.2-002	experimental	intergenic	0.916169306586159	-1.60965088233619	no hit	3
NC_000022.11:-:20069470	[AC006547.13-009, AC006547.13-007]	experimental	transcript_overlap	0.9162300932171998	-0.6943878381987679	no hit	3
NC_000007.14:-:122144248	AASS-001	mRNA	protein_coding	0.916290772861563	-0.210344427563002	no hit	3
NC_000008.11:+:60910553	AC022182.1-001	experimental	intergenic	0.9163513462322479	1.23959587313687	no hit	7
NC_000003.12:+:69013771	CTD-2013N24.2-001	experimental	promoter_overlap	0.916411812950654	1.01188569699645	no hit	6
NC_000002.12:+:66383232	AC092669.3-001	experimental	intergenic	0.9164721753507471	1.10352183750849	no hit	5
NC_000004.12:-:758163	RP11-440L14.4-001	experimental	transcript_overlap	0.916532432823356	0.153880948595003	no hit	3
NC_000015.10:+:91463563	CRAT37-001	experimental	intergenic	0.9165925868499271	1.03192474539619	no hit	4
NC_000014.9:+:44509003	RP11-163M18.1-003	experimental	intergenic	0.916652637946913	0.291795687766085	no hit	3
NC_000017.11:+:19855747	RP11-78O7.1-001	experimental	transcript_overlap	0.916712585839303	-1.62350397177814	no hit	3
NC_000018.10:+:51346296	LINC01630-006	experimental	intergenic	0.91677242866788	-0.600419579604919	no hit	3
NC_000001.11:+:110370281	RP5-1074L1.4-001	experimental	transcript_overlap	0.9168321666128041	-0.24344758499039	no hit	3
NC_000019.10:-:4354056	AC007292.4-001	experimental	promoter_overlap	0.916891800216673	-0.9022217376000408	no hit	3
NC_000007.14:-:92206935	AC000120.7-001	experimental	transcript_overlap	0.9169513344458801	-0.0405649011874603	no hit	3
NC_000009.12:-:98849181	RP11-92C4.3-002	experimental	promoter_overlap	0.917010766615603	0.437306585927175	no hit	3
NC_000003.12:-:12832727	RP11-767C1.2-001	experimental	transcript_overlap	0.917070095311024	0.392754073210522	no hit	5
NC_000016.10:-:2673414	[CTD-2270P14.1-001, CTD-2270P14.1-005, CTD-2270P14.1-003]	experimental	intergenic	0.9171293212397701	0.0264757807102211	no hit	4
NC_000011.10:-:58979284	RP11-142C4.6-002	experimental	transcript_overlap	0.9171884446878259	0.609482407412652	no hit	4
NC_000016.10:+:90158172	FAM157C-013	experimental	transcript_overlap	0.9172474682108779	0.328092038186968	no hit	4
NC_000014.9:-:30889672	[RP11-829H16.3-001, RP11-829H16.3-004]	experimental	transcript_overlap	0.917306391519513	0.009048990388604959	no hit	3
NC_000006.12:+:34696958	RP11-140K17.3-002	experimental	promoter_overlap	0.9173652129615509	0.24822775163398705	no hit	3
NC_000012.12:-:79045643	RP11-390N6.1-001	experimental	promoter_overlap	0.917423932302684	-0.471982876498197	no hit	3
NC_000013.11:+:110429026	RP11-291I6.2-001	experimental	transcript_overlap	0.917482552203081	-0.5911372466820229	no hit	3
NC_000020.11:-:21162921	RP5-872K7.7-001	experimental	promoter_overlap	0.9175410706375859	0.454851645952299	no hit	5
NC_000005.10:+:116449745	[SEMA6A-AS1-001, SEMA6A-AS1-005, SEMA6A-AS1-004]	experimental	promoter_overlap	0.9175994878671222	0.54390615344309	no hit	3
NC_000016.10:-:28990452	RP11-264B17.5-001	experimental	transcript_overlap	0.91765780391983	1.1130784043176398	no hit	4
NC_000019.10:-:52391563	ZNF528-AS1-005	experimental	intergenic	0.917716021177634	-0.228926753154458	no hit	3
NC_000010.11:-:12246157	RP11-186N15.3-002	experimental	promoter_overlap	0.917774139518359	0.397697559871027	no hit	3
NC_000017.11:+:877875	RP11-676J12.6-001	experimental	transcript_overlap	0.917832158934062	1.18074939420954	no hit	4
NC_000011.10:+:86431579	RP11-317J19.1-001	experimental	transcript_overlap	0.917890079004381	1.1060136977216102	no hit	4
NC_000001.11:-:16889621	RP11-108M9.4-002	experimental	transcript_overlap	0.917947899571565	1.4338662860708302	no hit	6
NC_000003.12:-:71289615	RP11-298C2.1-001	experimental	promoter_overlap	0.9180056232320891	0.482685443319652	no hit	3
NC_000001.11:+:172775891	RP1-15D23.2-001	experimental	transcript_overlap	0.91806324908874	0.70094142400462	no hit	4
NC_000005.10:+:141618412	AC008781.7-001	experimental	promoter_overlap	0.9181207773730459	0.6362662866757199	no hit	3
NC_000014.9:-:20936329	RP11-219E7.4-001	experimental	transcript_overlap	0.918178207403644	0.7356760941004481	no hit	3
NC_000016.10:+:69703233	RP11-311C24.1-001	experimental	transcript_overlap	0.9182355429706921	-0.00170222683748713	no hit	4
NC_000012.12:-:53046001	RP11-983P16.4-008	experimental	promoter_overlap	0.918292780133566	0.529843803224577	no hit	3
NC_000012.12:-:42996485	RP11-547C5.2-001	experimental	intergenic	0.9183499212895991	-0.13775258374511098	no hit	3
NC_000016.10:-:3157485	RP11-473M20.16-001	experimental	intergenic	0.91840696494085	-0.17491038205798096	no hit	4
NC_000003.12:+:153376181	RP11-292E2.2-001	experimental	intergenic	0.918463913248942	-0.266125905268987	no hit	4
NC_000017.11:-:75141389	RP11-649A18.5-001	experimental	transcript_overlap	0.9185207657418549	-0.14096080009863	no hit	3
NC_000002.12:+:37600165	AC006369.2-001	experimental	transcript_overlap	0.9185775215872729	-0.124505848970972	no hit	3
NC_000001.11:+:153966578	RP11-422P24.10-001	experimental	transcript_overlap	0.918634181083422	0.714450819020439	no hit	3
NC_000015.10:-:67520956	IQCH-AS1-005	experimental	promoter_overlap	0.9186907447706602	-0.409044156213073	no hit	3
NC_000007.14:+:33725978	RP11-89N17.1-001	experimental	intergenic	0.918747214261266	0.4279878264209749	no hit	3
NC_000021.9:+:33943556	LINC00649-008	experimental	transcript_overlap	0.918803589322493	0.7350786772272541	no hit	3
NC_000013.11:+:19863865	RP11-61K9.3-001	experimental	promoter_overlap	0.9188598690303141	1.37088960615753	no hit	7
NC_000019.10:+:49340353	CD37-005	mRNA	protein_coding	0.9189160530898921	0.4224959220189	no hit	3
NC_000001.11:+:154553135	UBE2Q1-AS1-001	experimental	promoter_overlap	0.918972142002771	0.621589532743967	no hit	4
NC_000003.12:-:125861799	RP11-379B18.5-016	experimental	intergenic	0.9190281378653459	-0.287088996051927	no hit	3
NC_000019.10:+:57304302	CTC-444N24.11-001	experimental	intergenic	0.9190840397319059	-0.4138503135342199	no hit	3
NC_000020.11:-:23325351	RP5-851M4.1-001	experimental	intergenic	0.919139849240893	1.27253737079723	no hit	5
NC_000009.12:-:14590253	RP11-408A13.4-001	experimental	intergenic	0.919195564473935	-1.81822135689633	no hit	3
NC_000016.10:-:82510895	RP11-481E4.2-002	experimental	intergenic	0.9192511859830721	-0.231404160361436	no hit	3
NC_000016.10:-:30699001	[RP11-146F11.1-001, RP11-146F11.1-002]	experimental	promoter_overlap	0.9193067156453729	0.191615832862648	no hit	4
NC_000009.12:+:83848886	RP11-575L7.4-009	experimental	transcript_overlap	0.9193621533238129	-0.252934532718543	no hit	3
NC_000011.10:-:55686159	RP11-674C21.9-001	experimental	intergenic	0.9194174975085259	1.03659048863903	no hit	6
NC_000010.11:+:102450639	[RPARP-AS1-004, RPARP-AS1-006]	experimental	promoter_overlap	0.91947274854813	0.431263684123294	no hit	5
NC_000009.12:+:26746955	RP11-18A15.1-001	experimental	intergenic	0.919527907308886	0.4420431076995949	no hit	4
NC_000015.10:-:55343574	RP11-139H15.7-001	experimental	transcript_overlap	0.9195829735161379	0.620234751075832	no hit	3
NC_000001.11:+:1408347	RP4-758J18.13-001	experimental	intergenic	0.919637948241876	0.0578318309636936	no hit	4
NC_000001.11:-:39525842	RP11-69E11.4-001	experimental	transcript_overlap	0.919692831675872	-0.085646617786442	no hit	3
NC_000013.11:+:46117864	RP11-139H14.5-001	experimental	intergenic	0.919747622958444	-0.0428625347587824	no hit	3
NC_000006.12:+:31400710	HCP5-001	experimental	promoter_overlap	0.9198023231155391	0.16779278731224406	no hit	6
NC_000016.10:-:56189585	RP11-461O7.1-003	experimental	transcript_overlap	0.919856936575945	1.19916121245535	no hit	5
NC_000015.10:-:30348235	RP11-382B18.1-001	experimental	intergenic	0.9199114594458709	0.839027476529436	no hit	3
NC_000009.12:-:131522169	RP11-334J6.6-001	experimental	transcript_overlap	0.919965891111786	1.13344570630146	no hit	4
NC_000005.10:-:116085375	CTD-2287O16.5-001	experimental	promoter_overlap	0.920020233508326	-0.0494652771202626	no hit	4
NC_000005.10:-:72954273	CTD-2376I4.1-001	experimental	gene_nearby	0.92007448527411	0.903053447531043	no hit	4
NC_000001.11:-:148228031	RP4-565E6.1-010	experimental	intergenic	0.920128646565778	0.149040119379055	no hit	3
NC_000020.11:+:34450930	ITCH-IT1-001	experimental	transcript_overlap	0.9201827192013741	-0.228961628659364	no hit	3
NC_000012.12:-:109447496	RP11-256L11.3-001	experimental	transcript_overlap	0.9202367031815809	1.27636722290206	no hit	8
NC_000016.10:-:29821236	[AC009133.12-002, AC009133.12-001]	experimental	promoter_overlap	0.920290597861438	0.791887727715834	no hit	4
NC_000012.12:-:108320641	CMKLR1-201	mRNA	protein_coding	0.9203444030284921	0.508701692436726	no hit	5
NC_000015.10:+:41024495	RP11-540O11.4-001	experimental	transcript_overlap	0.920398119401814	0.632990951393743	no hit	5
NC_000019.10:-:37730642	CTD-2528L19.6-001	experimental	intergenic	0.9204517513412729	0.308426981184784	no hit	4
NC_000005.10:-:83013108	CTD-2227C6.2-001	experimental	intergenic	0.920505294265207	0.8645463811274359	no hit	3
NC_000012.12:+:79540241	RP11-359M6.1-003	experimental	intergenic	0.9205587507675359	1.33359107512528	no hit	6
NC_000009.12:+:129282509	RP11-344B5.2-001	experimental	intergenic	0.9206121188359959	0.32715089793528995	no hit	3
NC_000001.11:+:148021850	RP6-74O6.3-001	experimental	intergenic	0.920665399198403	1.19060563165591	no hit	5
NC_000019.10:+:18441419	CTD-3137H5.1-001	experimental	transcript_overlap	0.920718594331898	0.650106511545031	no hit	3
NC_000002.12:-:70125310	AC016700.5-001	experimental	intergenic	0.9207717020113471	-1.36482497553306	no hit	3
NC_000012.12:-:126130864	RP3-446N13.3-001	experimental	intergenic	0.920824722028135	0.587100063694303	no hit	3
NC_000005.10:+:158256140	CTC-436K13.3-001	experimental	intergenic	0.920877655269025	-0.8796500254928671	no hit	3
NC_000011.10:-:311140	RP11-326C3.7-001	experimental	transcript_overlap	0.9209305021416869	0.0479737472428426	no hit	4
NC_000001.11:-:148012098	RP6-74O6.2-001	experimental	promoter_overlap	0.9209832664476589	0.8039196241282299	no hit	3
NC_000009.12:-:70172766	MAMDC2-AS1-007	experimental	transcript_overlap	0.9210359452681629	0.316326670111526	no hit	3
NC_000012.12:+:76562294	RP11-20E24.1-001	experimental	intergenic	0.9210885376742389	0.143630672267012	no hit	4
NC_000017.11:-:57991483	RP11-159D12.2-003	experimental	transcript_overlap	0.9211410437245691	0.788291847102347	no hit	6
NC_000010.11:-:79814742	[NUTM2B-AS1-009, NUTM2B-AS1-007]	experimental	intergenic	0.921193464971067	-0.37281275869877295	no hit	4
NC_000006.12:-:92723825	RP11-127B16.1-001	experimental	intergenic	0.921245801709096	0.213768360854568	no hit	4
NC_000002.12:+:12314318	MIR3681HG-002	experimental	intergenic	0.921298052774193	0.8977973695504241	no hit	5
NC_000012.12:-:32737659	RP11-278C7.5-001	experimental	promoter_overlap	0.9213502213149871	0.139851548632604	no hit	4
NC_000012.12:-:72728843	RP11-12K6.2-001	experimental	intergenic	0.921402305368495	0.8264968822293309	no hit	3
NC_000002.12:+:61471371	[RP11-355B11.2-002, RP11-355B11.2-004, RP11-355B11.2-001, RP11-355B11.2-003]	experimental	promoter_overlap	0.9214543057105441	0.712842525766396	no hit	3
NC_000001.11:-:12619105	RP11-474O21.5-001	experimental	intergenic	0.9215062236453001	-1.42311290941301	no hit	3
NC_000018.10:+:1099004	RP11-78F17.1-003	experimental	intergenic	0.9215580574962491	1.2470299858316	no hit	5
NC_000017.11:-:44486814	RP11-764D10.2-001	experimental	transcript_overlap	0.921609807059669	0.785729676222515	no hit	4
NC_000016.10:-:80892581	PRCAT47-001	experimental	intergenic	0.9216614725347909	0.6704323173232629	no hit	3
NC_000002.12:+:68179833	RP11-474G23.2-001	experimental	transcript_overlap	0.9217130539697841	0.0139097249451504	no hit	3
NC_000016.10:-:67552934	CTD-2012K14.5-001	experimental	transcript_overlap	0.921764554174522	0.324214774853206	no hit	3
NC_000003.12:-:126294023	RP11-71E19.2-001	experimental	transcript_overlap	0.921815970964738	-0.119305591824654	no hit	3
NC_000019.10:+:58350795	CTD-2619J13.5-001	experimental	transcript_overlap	0.9218673082470541	0.17139272688326904	no hit	3
NC_000008.11:-:79871740	[RP11-26J3.1-002, RP11-26J3.1-001]	experimental	multi-targeting	0.921918566062129	1.45872620872075	no hit	7
NC_000016.10:+:3581181	RP11-461A8.1-001	experimental	transcript_overlap	0.921969740753875	0.618138118195236	no hit	3
NC_000009.12:-:70175862	[MAMDC2-AS1-002, MAMDC2-AS1-005, MAMDC2-AS1-006]	experimental	transcript_overlap	0.922020833012058	-0.3603588270562	no hit	4
NC_000012.12:+:25210652	RP11-295I5.3-001	experimental	transcript_overlap	0.922071842544675	0.8377194296473419	no hit	5
NC_000016.10:-:71925734	RP11-498D10.5-001	experimental	transcript_overlap	0.9221227697373021	1.4034763548158202	no hit	6
NC_000012.12:-:25959379	[RASSF8-AS1-006, RASSF8-AS1-005]	experimental	promoter_overlap	0.922173614703956	1.07913447583252	no hit	4
NC_000010.11:-:125750465	EDRF1-AS1-001	experimental	promoter_overlap	0.92222437767077	0.201717167743727	no hit	3
NC_000013.11:+:46717423	RP11-165D6.1-001	experimental	transcript_overlap	0.9222750603074379	-0.0125230126052703	no hit	3
NC_000011.10:+:93592187	RP11-178H8.2-001	experimental	intergenic	0.922325661429322	0.328652654161831	no hit	3
NC_000002.12:+:86604289	AC015971.2-003	experimental	transcript_overlap	0.9223761820013051	0.38821649796852	no hit	4
NC_000017.11:+:82578016	RP13-638C3.2-001	experimental	transcript_overlap	0.922426621687126	-0.9470052885194508	no hit	3
NC_000012.12:+:88580558	RP11-900F13.3-001	experimental	promoter_overlap	0.922476980956598	0.479190063467939	no hit	5
NC_000008.11:-:11106848	AF131215.9-001	experimental	transcript_overlap	0.922527260112559	0.385171304881642	no hit	3
NC_000012.12:-:64147856	RP11-196H14.3-001	experimental	transcript_overlap	0.9225774588697121	0.0811777405926415	no hit	3
NC_000001.11:-:145215866	LINC00623-015	experimental	transcript_overlap	0.9226275786701851	0.873138483207875	no hit	6
NC_000013.11:-:33336756	RP11-141M1.4-001	experimental	transcript_overlap	0.9226776186321841	0.779109889197139	no hit	4
NC_000008.11:+:116874934	RAD21-AS1-001	experimental	promoter_overlap	0.9227275784909069	0.794445882576313	no hit	3
NC_000016.10:-:80835788	PRCAT47-004	experimental	intergenic	0.9227774584763292	-0.133894773982345	no hit	4
NC_000013.11:-:43895181	RP11-5G9.6-001	experimental	transcript_overlap	0.922827260235827	-0.0580197335924094	no hit	3
NC_000007.14:-:30573388	AC005154.6-015	experimental	intergenic	0.9228769866338491	-0.142630409425734	no hit	3
NC_000018.10:+:8801459	RP11-674N23.4-001	experimental	transcript_overlap	0.922926637060443	1.37302963301821	no hit	6
NC_000011.10:+:124759133	RP11-677M14.3-001	experimental	transcript_overlap	0.922976208628432	-0.0819581630952599	no hit	4
NC_000012.12:-:105107612	RP11-61E11.2-001	experimental	promoter_overlap	0.9230257031819691	-0.8684737254797299	no hit	3
NC_000019.10:-:17099306	CTD-2528A14.5-001	experimental	transcript_overlap	0.923075118910602	0.431717647591193	no hit	5
NC_000010.11:+:6277936	RP11-563J2.2-001	experimental	intergenic	0.92312445670918	0.454418821706027	no hit	3
NC_000011.10:-:77718410	RSF1-IT2-001	experimental	transcript_overlap	0.9231737160970491	0.5777655129109991	no hit	3
NC_000008.11:+:81791823	RP13-923O23.6-001	experimental	transcript_overlap	0.9232228972445129	0.265215419871633	no hit	3
NC_000022.11:+:30922408	MORC2-AS1-004	experimental	transcript_overlap	0.923272002620772	-0.406933828551018	no hit	3
NC_000019.10:-:19821746	CTC-559E9.4-001	experimental	promoter_overlap	0.9233210302809342	-0.6876638779763621	no hit	3
NC_000019.10:+:31348888	AC007796.1-001	experimental	promoter_overlap	0.923369981616956	0.518882759377598	no hit	3
NC_000004.12:+:79195833	LINC01088-008	experimental	transcript_overlap	0.923418855898942	-0.7872126589157841	no hit	3
NC_000019.10:+:18532754	AC005387.2-001	experimental	transcript_overlap	0.923467653667156	0.931911476687773	no hit	4
NC_000002.12:-:176612248	RP11-324L17.1-001	experimental	intergenic	0.92351637526398	0.234848983304975	no hit	3
NC_000003.12:-:111071565	[PVRL3-AS1-003, PVRL3-AS1-001]	experimental	promoter_overlap	0.923565020422803	0.647161910049194	no hit	3
NC_000006.12:+:145799409	RP11-545I5.3-012	experimental	transcript_overlap	0.923613590188661	0.467005188810857	no hit	3
NC_000017.11:+:2255719	RP5-1037N22.2-001	experimental	transcript_overlap	0.9236620860387249	1.09809421616232	no hit	4
NC_000010.11:+:6618716	RP11-554I8.1-001	experimental	intergenic	0.9237105062492241	0.535053732752479	no hit	3
NC_000009.12:+:26801733	RP11-337A23.6-001	experimental	intergenic	0.923758850762292	-0.31777689956396604	no hit	3
NC_000010.11:-:17700244	RP11-390B4.3-001	experimental	transcript_overlap	0.923807121160239	0.22469889776452295	no hit	3
NC_000019.10:-:15615048	AD000091.2-001	experimental	promoter_overlap	0.923855316418775	0.826401433999252	no hit	6
NC_000016.10:-:67616145	AC009095.4-001	experimental	transcript_overlap	0.923903436473798	0.345553817458755	no hit	5
NC_000009.12:+:6645861	RP11-390F4.6-001	experimental	promoter_overlap	0.9239514811354108	0.467929978481545	no hit	3
NC_000001.11:+:187641286	ERVMER61-1-201	experimental	intergenic	0.9239994510527879	0.792001090710424	no hit	3
NC_000001.11:+:222823845	RP11-452F19.3-007	experimental	transcript_overlap	0.9240473465738341	0.366188210709164	no hit	3
NC_000011.10:-:463898	RP13-317D12.3-001	experimental	transcript_overlap	0.9240951679167471	0.7295392087872241	no hit	4
NC_000001.11:+:119140416	[RP11-418J17.1-005, RP11-418J17.1-002, RP11-418J17.1-001, RP11-418J17.1-003]	experimental	promoter_overlap	0.924142914450688	0.116621711090306	no hit	3
NC_000010.11:+:78179202	RP11-90J7.3-007	experimental	transcript_overlap	0.9241905876430849	0.762590937646547	no hit	3
NC_000017.11:+:81003433	CTD-2561B21.8-001	experimental	promoter_overlap	0.9242381863604	0.490830659936305	no hit	5
NC_000003.12:+:186807692	RP11-573D15.3-001	experimental	promoter_overlap	0.9242857109897621	0.0111295321482184	no hit	3
NC_000017.11:+:34176536	RP11-215E13.2-001	experimental	transcript_overlap	0.9243331616294341	0.22678918844473894	no hit	3
NC_000020.11:-:21158740	RP5-872K7.7-002	experimental	transcript_overlap	0.924380539531988	0.457942283276734	no hit	3
NC_000005.10:-:80083658	CTD-2201I18.1-001	experimental	transcript_overlap	0.9244278447389971	-0.05367885268704	no hit	4
NC_000011.10:-:59140114	AP001258.4-003	experimental	intergenic	0.924475076927854	-0.0759835490625215	no hit	3
NC_000019.10:+:33305036	CTD-2540B15.9-001	experimental	transcript_overlap	0.9245222366886421	0.340048740603927	no hit	5
NC_000022.11:+:26512546	[CTA-445C9.14-001, CTA-445C9.14-002]	experimental	promoter_overlap	0.9245693233286271	-0.140373210398586	no hit	4
NC_000005.10:+:88883398	[MEF2C-AS1-005, MEF2C-AS1-006]	experimental	promoter_overlap	0.9246163387687629	0.6958316451587809	no hit	3
NC_000015.10:-:70849769	RP11-138H8.6-001	experimental	transcript_overlap	0.9246632813362321	-0.0657829139378052	no hit	3
NC_000001.11:+:181174484	RP11-540K16.1-001	experimental	intergenic	0.9247101522470409	0.5093948071191831	no hit	3
NC_000016.10:-:81035753	[RP11-303E16.3-001, RP11-303E16.3-002]	experimental	promoter_overlap	0.924756951198946	0.4043084010499871	no hit	3
NC_000012.12:+:69212107	RP11-324P9.1-001	experimental	intergenic	0.924803680050137	0.783519857336306	no hit	3
NC_000002.12:+:121530408	RP11-204L24.2-001	experimental	promoter_overlap	0.9248503372075121	-0.9735572822478448	no hit	3
NC_000012.12:+:84284391	RP11-788H18.1-002	experimental	intergenic	0.92489692252664	0.488504401340302	no hit	3
NC_000001.11:+:71570956	RP11-82L20.1-001	experimental	transcript_overlap	0.924943436100006	0.772305734756332	no hit	3
NC_000018.10:-:61579455	RP11-879F14.3-001	experimental	intergenic	0.9249898785463001	1.05626362667679	no hit	5
NC_000007.14:-:27241273	RP1-170O19.17-001	experimental	gene_nearby	0.925036249666792	0.6480375296215589	no hit	3
NC_000012.12:+:100143054	RP11-175P13.2-001	experimental	promoter_overlap	0.925082550460805	0.862928897295871	no hit	4
NC_000022.11:+:16611911	AC005301.9-004	experimental	intergenic	0.9251287820018961	0.466368632706333	no hit	3
NC_000014.9:-:104858796	CTD-3051D23.4-001	experimental	intergenic	0.925174943334412	0.688302337377826	no hit	3
NC_000021.9:-:37193925	TTC3-AS1-001	experimental	promoter_overlap	0.9252210353341891	0.462994808898128	no hit	5
NC_000021.9:+:46229230	[MCM3AP-AS1-007, MCM3AP-AS1-003, MCM3AP-AS1-002, MCM3AP-AS1-001, MCM3AP-AS1-006, MCM3AP-AS1-008, MCM3AP-AS1-005, MCM3AP-AS1-004, MCM3AP-AS1-009]	experimental	promoter_overlap	0.9252670569309391	0.864070457083569	no hit	5
NC_000002.12:+:218818872	RP11-459I19.1-001	experimental	intergenic	0.925313008125667	0.8267249885636879	no hit	4
NC_000010.11:-:47381230	RP11-463P17.3-001	experimental	transcript_overlap	0.9253588893498579	0.010319514700566	no hit	3
NC_000020.11:-:16730947	RP4-705D16.3-001	experimental	promoter_overlap	0.9254047011493929	0.33601163452465804	no hit	3
NC_000014.9:-:20343408	RPPH1-001	experimental	promoter_overlap	0.9254504436033492	-0.215863503913884	no hit	3
NC_000018.10:+:35317396	RP11-54G14.1-001	experimental	intergenic	0.92549611601797	-0.787970590735717	no hit	3
NC_000016.10:-:3946221	RP11-462G12.2-001	experimental	intergenic	0.925541720189593	0.615831160536505	no hit	3
NC_000017.11:+:59106455	AC099850.1-001	experimental	promoter_overlap	0.9255872572254179	0.22348189107812	no hit	4
NC_000023.11:+:147946941	FMR1-IT1-001	experimental	transcript_overlap	0.925632725266682	0.0166454522156379	no hit	3
NC_000006.12:+:142788123	RP1-67K17.4-001	experimental	transcript_overlap	0.9256781239897671	0.470372481205524	no hit	4
NC_000017.11:+:80147376	RP11-334C17.3-001	experimental	promoter_overlap	0.9257234536492959	-0.14766054480997598	no hit	3
NC_000017.11:-:2122507	RP11-667K14.9-001	experimental	transcript_overlap	0.9257687145204541	0.21584893820011106	no hit	3
NC_000001.11:-:501605	RP4-669L17.10-014	experimental	intergenic	0.925813908233216	1.1518928503442298	no hit	8
NC_000001.11:+:34850694	RP5-997D16.2-001	experimental	transcript_overlap	0.9258590344858959	0.271877420086255	no hit	4
NC_000013.11:+:20712431	RP11-261P13.5-001	experimental	transcript_overlap	0.925904093835143	0.16998868438380302	no hit	3
NC_000003.12:-:43779981	RP4-672N11.1-001	experimental	intergenic	0.925949085608734	1.1925594230818	no hit	5
NC_000017.11:+:9546616	RP11-565F19.3-001	experimental	transcript_overlap	0.925994009832841	0.4193386555961479	no hit	6
NC_000012.12:-:68335780	RP11-81H14.2-008	experimental	gene_nearby	0.92603887121535	0.584331021890225	no hit	3
NC_000007.14:-:20003427	AC005062.2-007	experimental	intergenic	0.9260836646462209	0.793502438041497	no hit	3
NC_000017.11:-:18529327	CTD-2303H24.2-003	experimental	transcript_overlap	0.9261283905624251	0.453176194961071	no hit	4
NC_000020.11:+:31535263	RP3-324O17.7-001	experimental	transcript_overlap	0.926173048793683	1.16753212515106	no hit	4
NC_000001.11:-:229094905	RP5-1065P14.2-001	experimental	intergenic	0.926217639468767	0.319153279552354	no hit	3
NC_000020.11:+:38447168	SNHG11-004	experimental	intergenic	0.9262621633551941	1.02879070675543	no hit	6
NC_000012.12:+:4025962	RP11-320N7.2-001	experimental	intergenic	0.9263066226253159	0.62698285202144	no hit	4
NC_000017.11:-:81307726	LINC00482-002	experimental	intergenic	0.9263510152233991	0.464556638793956	no hit	3
NC_000010.11:+:94577318	RP11-119K6.6-001	experimental	transcript_overlap	0.926395341000005	-1.7217259179013402	no hit	3
NC_000001.11:+:186435161	RP11-295K2.3-002	experimental	transcript_overlap	0.9264396002427009	-0.114748913309411	no hit	3
NC_000023.11:-:73002855	PABPC1L2B-AS1-001	experimental	promoter_overlap	0.926483793678673	0.825398371575938	no hit	4
NC_000020.11:-:13245384	RP5-1077I2.3-001	experimental	transcript_overlap	0.926527921238658	0.257138815888861	no hit	4
NC_000018.10:-:27392866	RP11-739N10.1-004	experimental	transcript_overlap	0.926571985073953	-0.460526721799559	no hit	3
NC_000011.10:+:3336721	RP5-1173A5.1-001	experimental	transcript_overlap	0.9266159827810359	1.01582302032623	no hit	4
NC_000015.10:-:33106235	RP11-12O16.1-001	experimental	transcript_overlap	0.926659915670885	0.39019582395816105	no hit	3
NC_000011.10:+:32132656	RP1-65P5.5-001	experimental	intergenic	0.9267037853160942	0.7563315401437041	no hit	3
NC_000012.12:-:68686815	[RP11-637A17.2-003, RP11-637A17.2-002]	experimental	promoter_overlap	0.926747589992566	-0.927186647326106	no hit	3
NC_000005.10:-:5140107	CTD-2297D10.2-001	experimental	promoter_overlap	0.926791329572739	0.5594746001226619	no hit	3
NC_000006.12:+:6685481	RP1-80N2.4-001	experimental	intergenic	0.926835003684212	0.233762712345895	no hit	3
NC_000020.11:+:25955812	RP4-760C5.5-001	experimental	intergenic	0.9268786126386841	-0.0687429540707201	no hit	3
NC_000012.12:+:132565071	RP13-554M15.2-001	experimental	transcript_overlap	0.9269221569024509	0.3114250786540449	no hit	4
NC_000005.10:-:25298611	RP11-192H6.2-001	experimental	transcript_overlap	0.926965636711572	0.9228067131186892	no hit	7
NC_000001.11:-:59056048	RP11-145M4.1-001	experimental	promoter_overlap	0.9270090516931021	0.233633142779238	no hit	3
NC_000002.12:-:170818039	[AC007405.8-001, AC007405.8-002]	experimental	promoter_overlap	0.9270524024483721	-1.4965859385720102	no hit	3
NC_000014.9:+:61570538	FLJ22447-002	experimental	promoter_overlap	0.927095688771563	1.17508067514697	no hit	7
NC_000011.10:-:35138356	[RP4-607I7.1-002, RP4-607I7.1-001]	experimental	multi-targeting	0.9271389108150749	0.208013522623103	no hit	3
NC_000011.10:+:65502729	MALAT1-009	experimental	intergenic	0.927182068776308	0.590733422203719	no hit	3
NC_000017.11:-:82588417	RP13-638C3.3-001	experimental	transcript_overlap	0.9272251639573829	0.632068478045954	no hit	5
NC_000001.11:-:53368148	RP11-117D22.2-001	experimental	intergenic	0.9272681951878191	0.219985850381488	no hit	3
NC_000016.10:-:31454044	RP11-452L6.1-001	experimental	intergenic	0.927311162999648	-0.49349834523993	no hit	3
NC_000010.11:-:113719488	RP11-211N11.5-001	experimental	promoter_overlap	0.927354067411495	0.601547275926531	no hit	3
NC_000016.10:-:11820284	BCAR4-201	experimental	intergenic	0.9273969097648309	0.738176489862614	no hit	3
NC_000019.10:-:49626438	CTB-33G10.11-001	experimental	transcript_overlap	0.9274396888681609	0.860176395526224	no hit	5
NC_000001.11:+:1137007	LINC01342-001	experimental	intergenic	0.9274824049988809	1.45827018665273	no hit	7
NC_000012.12:+:111649573	RP11-686G8.5-001	experimental	transcript_overlap	0.927525058322348	0.672841428639072	no hit	3
NC_000001.11:+:31933020	RP4-534N18.2-001	experimental	transcript_overlap	0.9275676488629641	0.323640154947266	no hit	4
NC_000004.12:-:143514653	SMARCA5-AS1-001	experimental	transcript_overlap	0.927610176826654	0.465138462241097	no hit	5
NC_000007.14:+:102973563	NFE4-001	experimental	promoter_overlap	0.9276526439183409	0.438204298059568	no hit	5
NC_000015.10:-:62842934	RP11-1069G10.1-001	experimental	transcript_overlap	0.9276950502809941	-1.49145074994859	no hit	3
NC_000010.11:-:13347698	SEPHS1-003	mRNA	protein_coding	0.927737395537457	1.34036992593245	no hit	5
NC_000004.12:+:147487971	RP11-752L20.3-001	experimental	transcript_overlap	0.9277796794798079	-0.164402225719439	no hit	5
NC_000015.10:+:81393625	CTD-2240J17.3-001	experimental	promoter_overlap	0.927821901330854	0.179367074761155	no hit	5
NC_000011.10:+:83072105	[RAB30-AS1-008, RAB30-AS1-007, RAB30-AS1-005, RAB30-AS1-003, RAB30-AS1-006, RAB30-AS1-001, RAB30-AS1-002, RAB30-AS1-004]	experimental	promoter_overlap	0.9278640612775371	-0.513259338199785	no hit	4
NC_000012.12:+:43155315	RP11-118A3.1-001	experimental	intergenic	0.927906161002669	0.803105696945114	no hit	4
NC_000002.12:+:55306097	AC012358.8-007	experimental	transcript_overlap	0.927948199152861	0.525133012632384	no hit	3
NC_000023.11:-:149534427	LINC00893-201	experimental	promoter_overlap	0.9279901756586021	-0.345297590256258	no hit	3
NC_000012.12:-:64696549	RP11-629N8.5-001	experimental	promoter_overlap	0.9280320908416251	-0.0641338774419312	no hit	3
NC_000016.10:+:8869298	RP11-77H9.6-001	experimental	promoter_overlap	0.928073945302837	0.705117366443048	no hit	4
NC_000012.12:-:25006402	C12orf77-002	experimental	transcript_overlap	0.928115739718271	-1.24137567536801	no hit	3
NC_000003.12:+:57693180	RP11-755B10.3-001	experimental	promoter_overlap	0.92815747330219	-0.553047728062001	no hit	3
NC_000002.12:-:14907663	AC068286.1-001	experimental	intergenic	0.92819914879325	-0.664121312180788	no hit	3
NC_000023.11:+:1401465	[ASMTL-AS1-003, ASMTL-AS1-004]	experimental	transcript_overlap	0.9282407636943909	-0.434672838384032	no hit	3
NC_000003.12:+:179397326	[AC007620.3-001, AC007620.3-002]	experimental	transcript_overlap	0.9282823210886609	0.319827512591966	no hit	3
NC_000005.10:+:25190717	RP11-184E9.1-001	experimental	promoter_overlap	0.928323818255506	1.4358615269371102	no hit	6
NC_000003.12:-:170741322	RP11-373E16.4-001	experimental	transcript_overlap	0.9283652558272	0.32271020217813	no hit	3
NC_000002.12:+:73984909	AC073046.25-001	experimental	gene_nearby	0.9284066331860469	0.5180584489725929	no hit	3
NC_000005.10:+:125368550	RP11-395P13.2-001	experimental	gene_nearby	0.928447953049497	-0.253449855145105	no hit	3
NC_000012.12:-:97154626	RP11-534P6.1-001	experimental	transcript_overlap	0.92848921292658	-0.125292617632191	no hit	3
NC_000003.12:-:129164208	RP11-434H6.7-001	experimental	intergenic	0.9285304135386229	-0.268542045730645	no hit	3
NC_000002.12:-:27715731	LINC01460-001	experimental	intergenic	0.928571554634708	0.7567085142181508	no hit	4
NC_000008.11:+:9151724	[RP11-10A14.4-001, RP11-10A14.4-002, RP11-10A14.4-003]	experimental	promoter_overlap	0.9286126368732192	0.27305110547218303	no hit	4
NC_000017.11:-:38451909	[AC124789.1-004, AC124789.1-003, AC124789.1-005]	experimental	transcript_overlap	0.9286536611613331	0.3872109837221661	no hit	5
NC_000009.12:-:33818764	UBE2R2-AS1-001	experimental	transcript_overlap	0.9286946261396429	-0.299042773699644	no hit	3
NC_000004.12:-:100814279	LINC01218-001	experimental	transcript_overlap	0.928735531853999	-0.13398573178695	no hit	3
NC_000014.9:-:103684014	RP11-894P9.1-001	experimental	promoter_overlap	0.9287763795072199	0.4845366567910779	no hit	3
NC_000001.11:+:6724672	[RP11-242F24.1-005, RP11-242F24.1-001]	experimental	intergenic	0.9288171682154259	1.15681605931597	no hit	5
NC_000002.12:-:77654667	AC084149.2-001	experimental	intergenic	0.9288578980242049	0.6379739546902471	no hit	4
NC_000016.10:-:23447281	CTD-2270L9.2-001	experimental	transcript_overlap	0.928898569260868	1.06458325730156	no hit	5
NC_000005.10:-:172958783	CTC-308K20.1-003	experimental	promoter_overlap	0.928939182101394	0.563828210653582	no hit	6
NC_000017.11:+:68413667	[RP11-120M18.2-003, RP11-120M18.2-002, RP11-120M18.2-004, RP11-120M18.2-001]	experimental	transcript_overlap	0.928979736889617	0.737843884782463	no hit	5
NC_000002.12:-:156024612	AC093375.1-001	experimental	intergenic	0.9290202335098331	0.532495763273358	no hit	3
NC_000004.12:-:59792113	RP11-525J21.1-001	experimental	intergenic	0.92906067246415	0.500189057433198	no hit	7
NC_000002.12:-:3483252	TRAPPC12-AS1-001	experimental	transcript_overlap	0.929101053869005	0.804266650836048	no hit	4
NC_000003.12:+:115100476	ZBTB20-AS4-001	experimental	promoter_overlap	0.929141377455402	1.3252452800614398	no hit	5
NC_000008.11:+:114282081	[RP11-267L5.1-004, RP11-267L5.1-003, RP11-267L5.1-002, RP11-267L5.1-005, RP11-267L5.1-001]	experimental	intergenic	0.929181643353889	1.05606513027942	no hit	6
NC_000009.12:-:2046016	RP11-264I13.2-001	experimental	transcript_overlap	0.9292218516932479	0.151724147788965	no hit	3
NC_000018.10:+:26655741	[AQP4-AS1-002, AQP4-AS1-004]	experimental	transcript_overlap	0.9292620025115951	-0.222438749797657	no hit	3
NC_000021.9:+:27954904	AJ006995.3-001	experimental	intergenic	0.9293020961027769	-0.6502458531574471	no hit	3
NC_000013.11:+:68878380	RP11-411G9.2-001	experimental	transcript_overlap	0.929342132557391	0.615039279694176	no hit	3
NC_000005.10:-:90160632	LINC01339-002	experimental	intergenic	0.9293821119850608	0.232002568329097	no hit	5
NC_000016.10:-:71882450	RP11-498D10.3-001	experimental	transcript_overlap	0.9294220347506559	0.0217042508728491	no hit	3
NC_000017.11:+:62706205	RP11-156L14.1-001	experimental	transcript_overlap	0.9294619028678951	0.281636677818481	no hit	3
NC_000004.12:+:65999166	RP11-25H12.1-001	experimental	transcript_overlap	0.929501714370632	-0.459573729258814	no hit	3
NC_000001.11:-:219225496	RP11-135J2.3-001	experimental	intergenic	0.9295414690740541	0.524935562866628	no hit	3
NC_000010.11:+:117425193	CTA-109P11.4-001	experimental	transcript_overlap	0.929581167347134	0.7180366722864	no hit	6
NC_000011.10:-:71705403	RP11-167J8.3-001	experimental	intergenic	0.929620809270862	-1.03913611505983	no hit	3
NC_000005.10:-:163437288	RP11-541P9.3-001	experimental	promoter_overlap	0.929660395663983	0.669905531704063	no hit	3
NC_000009.12:+:120844176	PSMD5-AS1-005	experimental	intergenic	0.9296999260744581	1.15248228653421	no hit	5
NC_000022.11:+:38090028	CTA-228A9.3-001	experimental	transcript_overlap	0.9297394009003851	1.43491310508833	no hit	6
NC_000018.10:+:47285704	CTD-2130O13.1-003	experimental	transcript_overlap	0.929778820932588	0.280940502233903	no hit	3
NC_000007.14:-:125264116	RP11-3B12.3-001	experimental	transcript_overlap	0.9298181850752059	0.5374479233627679	no hit	3
NC_000005.10:-:85112755	CTC-384G19.1-001	experimental	intergenic	0.92985749350168	0.0737670293200794	no hit	3
NC_000001.11:-:110178718	RP5-1028L10.2-001	experimental	transcript_overlap	0.929896747034744	-1.15316732709073	no hit	3
NC_000008.11:+:50381037	RP11-759A9.1-001	experimental	transcript_overlap	0.9299359465683359	-0.0439026813062618	no hit	3
NC_000008.11:+:98943595	RP11-44N12.5-001	experimental	promoter_overlap	0.9299750907450749	0.252390622986053	no hit	3
NC_000006.12:+:22063106	CASC15-008	experimental	transcript_overlap	0.9300141796954979	0.599155825942567	no hit	4
NC_000022.11:+:30597841	RP1-56J10.8-001	experimental	transcript_overlap	0.9300532145192091	0.105012725861241	no hit	4
NC_000006.12:-:54047602	MLIP-AS1-013	experimental	transcript_overlap	0.9300921943154229	-0.252298756697829	no hit	3
NC_000003.12:-:182921937	RP11-531F16.4-001	experimental	transcript_overlap	0.930131120464783	0.44622954578730895	no hit	3
NC_000004.12:+:186890932	RP11-11N5.1-001	experimental	gene_nearby	0.930169992629538	-0.124772754626164	no hit	3
NC_000012.12:-:25592924	[RP11-685B13.2-001, RP11-685B13.2-002]	experimental	transcript_overlap	0.930208810925082	0.504021094396424	no hit	3
NC_000009.12:-:11276313	RP11-23D5.1-001	experimental	intergenic	0.930247574670011	0.276707247324859	no hit	3
NC_000019.10:-:14293607	CTD-2189E23.1-001	experimental	transcript_overlap	0.9302862843220409	0.694381793941492	no hit	4
NC_000002.12:+:97284433	RP11-734K23.9-003	experimental	intergenic	0.93032493978553	0.978191207104925	no hit	4
NC_000019.10:+:1440399	CTB-25B13.5-001	experimental	gene_nearby	0.930363541606445	0.451167318484446	no hit	3
NC_000018.10:+:26703086	AQP4-AS1-006	experimental	promoter_overlap	0.9304020893197429	0.155700205348414	no hit	4
NC_000001.11:-:208628084	RP11-565N2.2-001	experimental	intergenic	0.93044058344418	1.02282256930623	no hit	7
NC_000017.11:+:10729776	[TMEM220-AS1-006, TMEM220-AS1-007, TMEM220-AS1-004, TMEM220-AS1-010, TMEM220-AS1-009, TMEM220-AS1-008]	experimental	promoter_overlap	0.930479023792089	0.7250782405688041	no hit	4
NC_000003.12:-:181700610	RP11-4B14.3-004	experimental	promoter_overlap	0.9305174106977131	0.6650408123362409	no hit	3
NC_000012.12:+:8235882	RP11-266K4.9-002	experimental	intergenic	0.9305557445668091	-0.362100790256109	no hit	3
NC_000019.10:+:9621516	[ZNF561-AS1-004, ZNF561-AS1-001, ZNF561-AS1-005, ZNF561-AS1-006, ZNF561-AS1-002, ZNF561-AS1-201, ZNF561-AS1-003]	experimental	promoter_overlap	0.930594025077039	1.30540567369956	no hit	7
NC_000012.12:+:23175642	RP11-153K16.1-003	experimental	transcript_overlap	0.9306322522588141	0.6998566966250269	no hit	3
NC_000015.10:+:32583612	RP11-1000B6.7-001	experimental	transcript_overlap	0.930670426616661	0.524494307710124	no hit	4
NC_000018.10:-:53568388	RP11-671P2.1-001	experimental	promoter_overlap	0.9307085477884429	-0.635142484987687	no hit	3
NC_000016.10:-:89505457	RP11-104N10.1-001	experimental	transcript_overlap	0.930746615769477	-0.8823905107571691	no hit	3
NC_000003.12:-:72550993	RP11-654C22.2-001	experimental	intergenic	0.930784631517818	0.378383484067854	no hit	3
NC_000014.9:+:45079849	CTD-3028N15.3-001	experimental	intergenic	0.9308225953392141	0.6200426001133791	no hit	3
NC_000002.12:+:109988469	LINC01123-001	experimental	intergenic	0.93086050662195	-0.938795714437916	no hit	3
NC_000010.11:+:49972763	LINC00843-002	experimental	gene_nearby	0.9308983657963459	0.6765333127494051	no hit	4
NC_000015.10:-:55178174	RP11-547D13.1-001	experimental	intergenic	0.9309361761288409	0.295166410231128	no hit	3
NC_000013.11:-:38143231	LINC00571-001	experimental	intergenic	0.9309739339089541	-0.5972364207002759	no hit	3
NC_000018.10:-:61606944	[RP11-879F14.2-001, RP11-879F14.2-002]	experimental	transcript_overlap	0.9310116393718749	-0.82685003754591	no hit	3
NC_000004.12:+:173530461	HAND2-AS1-017	experimental	promoter_overlap	0.9310492929630759	-0.109575411834424	no hit	3
NC_000001.11:+:226148003	RP11-275I14.4-001	experimental	transcript_overlap	0.931086894535861	0.120871849958369	no hit	3
NC_000004.12:-:54607115	AC006552.1-001	experimental	intergenic	0.9311244441065579	0.804811924304238	no hit	5
NC_000002.12:+:127463641	AC010976.2-030	experimental	transcript_overlap	0.9311619416895591	-0.0993686459492709	no hit	3
NC_000014.9:-:103332179	RP11-45P15.4-001	experimental	intergenic	0.9311993877545189	0.429768028166988	no hit	3
NC_000023.11:-:6721543	RP11-1M18.1-001	experimental	intergenic	0.9312367821571659	0.20470665000064805	no hit	4
NC_000016.10:+:81385064	RP11-391L3.1-002	experimental	promoter_overlap	0.931274125034979	0.542491850796172	no hit	3
NC_000008.11:+:118620824	SAMD12-AS1-001	experimental	promoter_overlap	0.931311416340246	1.31911101986361	no hit	5
NC_000006.12:-:57903147	XXbac-BPGBPG55C20.3-001	experimental	intergenic	0.931348656316828	-0.39470441112688703	no hit	3
NC_000017.11:+:78315715	AC061992.2-001	experimental	intergenic	0.931385844898213	1.04692141743333	no hit	4
NC_000011.10:-:73970286	RP11-167N4.2-201	experimental	transcript_overlap	0.9314229824513829	0.7827205994397791	no hit	4
NC_000002.12:+:20052136	RP11-644K8.1-001	experimental	promoter_overlap	0.9314600695563929	0.501453882024831	no hit	3
NC_000014.9:-:30297038	[CTD-2251F13.1-002, CTD-2251F13.1-001]	experimental	transcript_overlap	0.931497105878465	0.539201963924237	no hit	5
NC_000013.11:+:51454168	INTS6-AS1-014	experimental	promoter_overlap	0.9315340915086422	-0.360769252110394	no hit	3
NC_000007.14:-:77258094	AC073635.5-001	experimental	transcript_overlap	0.9315710263450059	0.0687780232888926	no hit	3
NC_000001.11:+:16514573	RP4-798A10.7-001	experimental	intergenic	0.931607911129362	-0.631722574154043	no hit	3
NC_000013.11:-:44137139	LINC00390-001	experimental	transcript_overlap	0.9316447452681321	0.158310959120284	no hit	4
NC_000017.11:+:17616043	RP11-524F11.3-001	experimental	intergenic	0.9316815299644041	0.654502694919199	no hit	3
NC_000015.10:+:40078892	RP11-521C20.5-001	experimental	promoter_overlap	0.931718264985347	0.5938574031507379	no hit	3
NC_000005.10:+:134004868	CTB-113I20.2-001	experimental	promoter_overlap	0.93175494991851	0.751695329208586	no hit	5
NC_000007.14:+:123994621	[RP4-630C24.3-001, RP4-630C24.3-002]	experimental	intergenic	0.931791584884427	0.0953691106776207	no hit	6
NC_000016.10:-:23064285	RP11-20G6.3-001	experimental	transcript_overlap	0.931828169701369	0.655846971565584	no hit	3
NC_000012.12:+:32339368	RP11-817I4.1-001	experimental	transcript_overlap	0.931864704939357	0.759395082354576	no hit	4
NC_000003.12:-:48446630	RP11-24C3.2-001	experimental	promoter_overlap	0.931901190471475	0.675743846911226	no hit	3
NC_000010.11:-:79766323	[NUTM2B-AS1-010, NUTM2B-AS1-011]	experimental	transcript_overlap	0.9319376262494891	-0.7291291316308199	no hit	3
NC_000018.10:+:42186667	[LINC00907-001, LINC00907-004, LINC00907-006]	experimental	intergenic	0.9319740127477201	0.198788682090558	no hit	4
NC_000017.11:-:59403302	RP11-567L7.5-001	experimental	transcript_overlap	0.932010350516915	0.210412746184502	no hit	3
NC_000022.11:+:30972465	TUG1-008	experimental	gene_nearby	0.9320466396581079	0.275092665076774	no hit	4
NC_000001.11:+:220825620	RNU6ATAC35P-001	experimental	intergenic	0.932082880143909	-0.183259421032246	no hit	3
NC_000012.12:+:76259838	RP11-54A9.1-002	experimental	intergenic	0.932119071328581	-1.20539879945106	no hit	3
NC_000021.9:+:45913984	PCBP3-OT1-001	experimental	promoter_overlap	0.932155213347516	0.5146737136585471	no hit	3
NC_000001.11:-:94324492	RP11-148B18.4-001	experimental	transcript_overlap	0.9321913066566321	0.442988741936961	no hit	3
NC_000009.12:+:127939935	RP11-203J24.8-001	experimental	transcript_overlap	0.932227351479851	-0.483801403012836	no hit	3
NC_000002.12:+:7260422	RP11-557L19.1-001	experimental	intergenic	0.932263347992904	0.19908587702860106	no hit	3
NC_000013.11:+:74419201	LINC00381-001	experimental	promoter_overlap	0.9322992962730451	0.0638461329116475	no hit	6
NC_000015.10:-:62388874	RP11-435J9.2-001	experimental	intergenic	0.9323351960331209	1.4340932152912098	no hit	6
NC_000012.12:+:12485277	RP11-253I19.3-001	experimental	transcript_overlap	0.9323710479444001	0.6249748904316911	no hit	4
NC_000021.9:+:25055535	AP000235.3-001	experimental	transcript_overlap	0.9324068523664159	0.8601864554945059	no hit	5
NC_000010.11:-:10462331	RP11-271F18.4-003	experimental	intergenic	0.93244260853426	0.190427908683492	no hit	3
NC_000016.10:+:19065642	RP11-626G11.1-001	experimental	transcript_overlap	0.932478316378082	1.24582816381919	no hit	6
NC_000007.14:+:44848470	[AC004854.4-001, AC004854.4-002]	experimental	promoter_overlap	0.932513976168117	0.478421464184377	no hit	4
NC_000007.14:-:129213538	RP11-286H14.8-001	experimental	transcript_overlap	0.932549588216377	-0.0666339205093946	no hit	3
NC_000015.10:-:45279226	CTD-2651B20.3-001	experimental	transcript_overlap	0.932585152862636	0.668103353320197	no hit	3
NC_000005.10:-:19038739	RP11-124N3.2-002	experimental	transcript_overlap	0.9326206708568371	-1.5280667144141	no hit	3
NC_000010.11:+:46632386	RP11-38L15.8-001	experimental	intergenic	0.932656141468832	0.643576862250227	no hit	3
NC_000018.10:-:5238594	LINC00526-001	experimental	promoter_overlap	0.9326915647441859	0.704109888217942	no hit	6
NC_000001.11:-:203305308	LINC01136-001	experimental	promoter_overlap	0.9327269415575121	0.69854299640129	no hit	4
NC_000004.12:+:143953635	RP11-673E1.4-001	experimental	transcript_overlap	0.9327622709431659	0.0545147607614571	no hit	3
NC_000004.12:+:186892526	RP11-11N5.3-001	experimental	gene_nearby	0.932797552851802	-0.54946170689894	no hit	3
NC_000002.12:-:218399545	RP11-378A13.2-001	experimental	promoter_overlap	0.93283278874788	1.13096148006809	no hit	7
NC_000018.10:-:55781693	LINC01415-001	experimental	transcript_overlap	0.932867977929333	0.6106351735982339	no hit	3
NC_000010.11:-:79826352	[NUTM2B-AS1-013, NUTM2B-AS1-006]	experimental	promoter_overlap	0.9329031199525021	0.422548155877164	no hit	3
NC_000004.12:+:65670616	[EPHA5-AS1-003, EPHA5-AS1-002]	experimental	promoter_overlap	0.932938215434645	0.6138436294658559	no hit	3
NC_000001.11:+:112849865	[RP3-522D1.1-002, RP3-522D1.1-001]	experimental	promoter_overlap	0.9329732647131209	0.0212874554015503	no hit	3
NC_000021.9:-:29376338	BACH1-AS1-002	experimental	transcript_overlap	0.933008267656641	0.7012167051407839	no hit	3
NC_000008.11:+:27701194	MIR3622A-001	experimental	intergenic	0.9330432242372909	0.355057575452481	no hit	3
NC_000017.11:-:50564295	RP11-94C24.11-001	experimental	transcript_overlap	0.933078134220902	-1.14382320975396	no hit	3
NC_000022.11:+:42269771	[OGFRP1-001, OGFRP1-002, OGFRP1-003]	experimental	transcript_overlap	0.933112997597589	1.03051670489123	no hit	4
NC_000004.12:+:99253929	RP11-696N14.1-005	experimental	intergenic	0.933147814509799	0.9245422630394872	no hit	4
NC_000008.11:+:17905582	RP11-156K13.3-001	experimental	transcript_overlap	0.933182585308665	0.390001099486128	no hit	4
NC_000008.11:+:102892060	KB-1507C5.3-001	experimental	transcript_overlap	0.933217310034726	0.6950071321317801	no hit	4
NC_000012.12:-:28186189	RP11-425D17.1-001	experimental	transcript_overlap	0.9332519885176279	-0.304517070290294	no hit	3
NC_000003.12:-:133456021	BFSP2-AS1-001	experimental	transcript_overlap	0.933286621820687	0.589146565743308	no hit	3
NC_000019.10:-:16353181	CTD-2013N17.7-001	experimental	intergenic	0.9333212092566959	-0.246727119556698	no hit	3
NC_000016.10:-:1843546	LA16c-429E7.1-001	experimental	transcript_overlap	0.933355751275734	0.9625872857073208	no hit	4
NC_000001.11:+:70445071	RP11-42O15.3-001	experimental	intergenic	0.933390247717683	0.5372988024544411	no hit	3
NC_000010.11:+:5813638	RP11-318E3.9-001	experimental	promoter_overlap	0.933424699170087	1.12356777049156	no hit	4
NC_000011.10:+:98676391	RP11-115E19.1-001	experimental	intergenic	0.933459106064578	-0.13791821038652	no hit	4
NC_000001.11:-:170532538	RP11-576I22.2-004	experimental	promoter_overlap	0.933493468327087	0.625471391856645	no hit	5
NC_000016.10:-:15792716	AF001548.3-001	experimental	transcript_overlap	0.9335277864451601	0.242497703137874	no hit	3
NC_000012.12:+:123364967	RP13-942N8.1-001	experimental	promoter_overlap	0.933562060127158	1.1504894214571	no hit	5
NC_000012.12:-:6448886	CD27-AS1-009	experimental	transcript_overlap	0.933596289048066	-0.21456818652650506	no hit	3
NC_000008.11:-:80033299	RP11-92K15.3-001	experimental	transcript_overlap	0.9336304727727149	0.627786229541134	no hit	5
NC_000012.12:+:97564503	RMST-006	experimental	promoter_overlap	0.933664611654489	0.43196100462085	no hit	3
NC_000014.9:-:49864325	RP11-596C23.6-001	experimental	transcript_overlap	0.93369870630961	0.530356701920642	no hit	3
NC_000007.14:-:30564386	AC005154.6-001	experimental	transcript_overlap	0.9337327580191559	0.309481099317552	no hit	3
NC_000005.10:-:82859936	LINC01338-001	experimental	intergenic	0.933766765363431	1.39233795808097	no hit	6
NC_000022.11:-:29111682	CTA-747E2.10-001	experimental	transcript_overlap	0.9338007285970141	0.3785828497963689	no hit	3
NC_000015.10:-:31229381	[RP11-16E12.2-003, RP11-16E12.2-005]	experimental	transcript_overlap	0.933834647832041	0.3836394931201629	no hit	3
NC_000004.12:-:175466696	RP11-598D14.1-001	experimental	intergenic	0.933868523291062	0.554045544148736	no hit	3
NC_000003.12:+:16339342	RP11-415F23.3-001	experimental	transcript_overlap	0.933902354489473	0.57390530933688	no hit	3
NC_000006.12:-:49824781	RP11-719J20.1-001	experimental	intergenic	0.933936141412355	0.621647992450913	no hit	3
NC_000011.10:+:9775665	[SBF2-AS1-004, SBF2-AS1-006]	experimental	transcript_overlap	0.9339698839543951	-0.585766847186771	no hit	3
NC_000007.14:-:39703295	AC004837.5-001	experimental	transcript_overlap	0.934003582186114	0.168090891377893	no hit	3
NC_000005.10:+:136303757	TRPC7-AS2-001	experimental	transcript_overlap	0.934037236269764	0.566337944835632	no hit	3
NC_000014.9:-:71311358	RP1-261D10.2-002	experimental	intergenic	0.9340708463882841	1.0919325769711	no hit	6
NC_000010.11:+:60055874	RP11-388P9.2-026	experimental	promoter_overlap	0.9341044165600251	1.0068052904848	no hit	4
NC_000009.12:-:68399148	RP11-88I18.2-005	experimental	transcript_overlap	0.93413794287932	0.6168512044676461	no hit	3
NC_000004.12:-:144661356	HHIP-AS1-001	experimental	transcript_overlap	0.9341714254999579	0.0750902540410937	no hit	3
NC_000017.11:+:78008421	RP11-637C24.5-001	experimental	transcript_overlap	0.934204864617787	-0.00200809733165848	no hit	4
NC_000016.10:-:71541824	RP11-510M2.5-001	experimental	transcript_overlap	0.9342382600441429	0.780068267849725	no hit	4
NC_000016.10:-:3950481	RP11-462G12.1-001	experimental	intergenic	0.9342716122328891	0.39691996914142497	no hit	3
NC_000004.12:-:7103381	[RP11-367J11.3-002, RP11-367J11.3-003, RP11-367J11.3-001]	experimental	intergenic	0.9343049217454359	0.432922486830831	no hit	4
NC_000003.12:+:20388249	RP11-669C19.1-001	experimental	transcript_overlap	0.9343381882739871	0.16031395200312698	no hit	4
NC_000013.11:+:113511654	RP11-230F18.6-001	experimental	transcript_overlap	0.934371411633033	-1.33927456819963	no hit	3
NC_000001.11:-:235426982	RP11-293G6__A.2-001	experimental	transcript_overlap	0.9344045921603291	0.425199438492375	no hit	3
NC_000005.10:-:141983425	AC005740.5-001	experimental	transcript_overlap	0.9344377300683442	0.6812227022636701	no hit	3
NC_000023.11:-:103919512	[LL0XNC01-116E7.2-002, LL0XNC01-116E7.2-001]	experimental	promoter_overlap	0.9344708248786641	-0.0785489253191816	no hit	3
NC_000016.10:+:51176169	AC009166.7-001	experimental	intergenic	0.93450387812655	0.669873138539383	no hit	7
NC_000001.11:+:29223669	RP11-467D18.2-001	experimental	promoter_overlap	0.934536889585364	-0.478790088750603	no hit	4
NC_000004.12:+:120067517	RP11-679C8.2-001	experimental	promoter_overlap	0.9345698582871279	0.165005128107285	no hit	3
NC_000003.12:-:47604315	RP11-717D12.1-001	experimental	transcript_overlap	0.93460278474325	-0.9266941532011108	no hit	3
NC_000015.10:-:95035736	RP11-255M2.1-001	experimental	transcript_overlap	0.9346356686529559	0.42283996472347496	no hit	3
NC_000010.11:-:75409593	RP11-399K21.13-001	experimental	promoter_overlap	0.934668510073279	0.5854562259713461	no hit	3
NC_000017.11:+:36998598	RP11-333J10.3-001	experimental	transcript_overlap	0.934701309240016	-0.225966178795488	no hit	3
NC_000011.10:+:76392196	RP11-111M22.5-001	experimental	transcript_overlap	0.9347340666002159	0.207790967140776	no hit	3
NC_000007.14:+:1029052	AC073957.15-001	experimental	promoter_overlap	0.934766781726689	0.5592200267162291	no hit	4
NC_000012.12:-:31280894	RP11-627K11.6-001	experimental	transcript_overlap	0.9347994547168911	1.00674783312871	no hit	6
NC_000018.10:-:26703637	PCAT18-001	experimental	promoter_overlap	0.9348320855374391	-1.35917902009347	no hit	3
NC_000007.14:+:101308295	RP11-132A1.4-001	experimental	intergenic	0.9348646742746991	0.9062830200050392	no hit	4
NC_000016.10:+:3188203	AJ003147.9-001	experimental	transcript_overlap	0.934897221485803	-0.3757235274487361	no hit	4
NC_000006.12:+:160930879	RP3-428L16.1-001	experimental	intergenic	0.9349297274902271	0.7364203818955691	no hit	8
NC_000017.11:-:27627192	RP11-19P22.8-001	experimental	transcript_overlap	0.934962193859793	-0.32603209065842603	no hit	3
NC_000013.11:+:23891431	[C1QTNF9B-AS1-001, C1QTNF9B-AS1-201]	experimental	transcript_overlap	0.9349946185952249	0.175955515588748	no hit	3
NC_000010.11:-:74530552	RP11-46O21.2-003	experimental	transcript_overlap	0.9350270023768741	0.168013021076072	no hit	3
NC_000019.10:-:46203082	[AC006262.5-003, AC006262.5-006]	experimental	promoter_overlap	0.9350593445801891	0.655411283487803	no hit	3
NC_000003.12:+:15254181	SH3BP5-AS1-001	experimental	transcript_overlap	0.935091645525592	0.5974782628878629	no hit	3
NC_000013.11:+:107870730	RP11-346C4.3-001	experimental	intergenic	0.935123905313938	-1.27853763490888	no hit	3
NC_000024.10:-:19694381	RP11-424G14.1-001	experimental	intergenic	0.9351561243960358	-0.10677191059637403	no hit	4
NC_000019.10:+:57624345	AC003682.16-001	experimental	gene_nearby	0.9351883022439259	0.8139765041551881	no hit	4
NC_000007.14:-:25662987	AC003090.1-001	experimental	intergenic	0.9352204390495129	0.376219075966315	no hit	3
NC_000016.10:+:13953155	CTD-2135D7.3-001	experimental	gene_nearby	0.9352525347656949	1.3106854539635802	no hit	6
NC_000002.12:-:34703605	RP11-529E15.1-001	experimental	transcript_overlap	0.9352845900327241	-0.525890446490835	no hit	3
NC_000006.12:-:133767648	TARID-006	experimental	transcript_overlap	0.9353166045646679	0.773920079044672	no hit	4
NC_000020.11:+:25680781	RP4-694B14.8-001	experimental	transcript_overlap	0.9353485784123349	-0.271462383562641	no hit	3
NC_000003.12:-:118557667	RP11-384F7.1-001	experimental	intergenic	0.9353805115842428	1.16251952828298	no hit	5
NC_000011.10:+:93171134	RP11-573M3.2-001	experimental	transcript_overlap	0.9354124046711371	0.5422609820919241	no hit	3
NC_000002.12:+:9505241	[RP11-400L8.2-001, RP11-400L8.2-002]	experimental	transcript_overlap	0.9354442577919699	0.618381307284178	no hit	4
NC_000016.10:+:8666762	RP11-475D10.4-001	experimental	intergenic	0.935476070620597	-1.42209980586724	no hit	3
NC_000002.12:-:177164618	AC079305.11-001	experimental	transcript_overlap	0.9355078429608041	0.6247708900047889	no hit	3
NC_000016.10:-:14911344	MIR3180-1-001	experimental	intergenic	0.935539576209984	0.625627196407588	no hit	5
NC_000003.12:+:10284428	[LINC00852-001, LINC00852-201]	experimental	transcript_overlap	0.9355712691849059	0.34164532421300203	no hit	3
NC_000002.12:-:70059774	PCBP1-AS1-047	experimental	intergenic	0.93560292248375	-0.34555682667922	no hit	3
NC_000003.12:+:158695367	RP11-379F4.6-001	experimental	intergenic	0.9356345370499269	0.218261924887174	no hit	4
NC_000012.12:-:129698845	RP11-174M13.2-001	experimental	transcript_overlap	0.9356661115402192	-0.9778365737035992	no hit	3
NC_000005.10:+:142165767	CTC-463A16.1-001	experimental	intergenic	0.9356976460904041	1.28379148288637	no hit	5
NC_000011.10:+:64247092	RP11-783K16.5-002	experimental	promoter_overlap	0.935729141101129	1.20047965534226	no hit	5
NC_000004.12:-:135123778	[RP11-553P9.3-002, RP11-553P9.3-001]	experimental	intergenic	0.935760596230631	-0.8311966249040771	no hit	3
NC_000018.10:-:72746423	RP11-713C5.1-001	experimental	transcript_overlap	0.935792011773842	0.4814078946011779	no hit	3
NC_000019.10:+:46660313	DACT3-AS1-002	experimental	promoter_overlap	0.935823387577662	0.457678170106826	no hit	4
NC_000002.12:+:17540705	VSNL1-001	mRNA	protein_coding	0.935854724230198	0.850443022313855	no hit	5
NC_000017.11:+:76549636	RP11-666A8.7-001	experimental	transcript_overlap	0.935886021508108	0.516602106050673	no hit	3
NC_000017.11:+:45545900	RP11-798G7.6-003	experimental	transcript_overlap	0.9359172798344609	-1.4134073564953	no hit	4
NC_000001.11:-:183141281	RP11-181K3.4-001	experimental	transcript_overlap	0.9359484991740892	0.27022651826206	no hit	3
NC_000002.12:+:86604015	AC015971.2-001	experimental	transcript_overlap	0.9359796794411899	1.37872167786946	no hit	9
NC_000018.10:-:47882952	RP11-380M21.4-001	experimental	transcript_overlap	0.9360108206434041	0.358461048954583	no hit	3
NC_000005.10:+:140200163	CTB-131B5.2-001	experimental	transcript_overlap	0.936041923774524	0.479060477160449	no hit	3
NC_000014.9:-:35950022	RP11-116N8.2-001	experimental	transcript_overlap	0.93607298970406	0.4607412841885711	no hit	3
NC_000007.14:+:157010836	MNX1-AS1-001	experimental	promoter_overlap	0.9361040168592649	0.8143298850254829	no hit	7
NC_000019.10:-:11016010	CTC-215O4.4-001	experimental	transcript_overlap	0.9361350050285849	-0.00754509742704181	no hit	3
NC_000014.9:+:103693904	RP11-73M18.7-001	experimental	promoter_overlap	0.936165954384801	-0.5170118112554021	no hit	3
NC_000014.9:-:55796687	LINC00520-003	experimental	intergenic	0.936196864908782	-0.483254449317418	no hit	3
NC_000001.11:+:62896009	RP4-771M4.3-001	experimental	intergenic	0.936227737110032	0.669890873694789	no hit	4
NC_000005.10:-:98773440	[RGMB-AS1-004, RGMB-AS1-001, RGMB-AS1-005, RGMB-AS1-003]	experimental	promoter_overlap	0.936258570576442	-1.46854933285051	no hit	3
NC_000010.11:-:120809265	WDR11-AS1-005	experimental	intergenic	0.936289365719572	0.462382291535024	no hit	3
NC_000002.12:+:10451947	AC007249.3-001	experimental	gene_nearby	0.936320122352053	-0.247040960334573	no hit	3
NC_000006.12:+:113995954	RP3-399L15.3-009	experimental	transcript_overlap	0.9363508406564929	0.740980426966851	no hit	5
NC_000002.12:+:39453841	AC007246.3-011	experimental	intergenic	0.9363815205618459	0.245200288402303	no hit	3
NC_000021.9:+:34745839	[LINC01426-001, LINC01426-002]	experimental	intergenic	0.9364121622752289	-0.149426181356454	no hit	3
NC_000004.12:-:84149287	RP11-8L2.1-003	experimental	intergenic	0.936442765777045	-0.7880517890887541	no hit	3
NC_000006.12:-:32186260	XXbac-BPG300A18.13-001	experimental	transcript_overlap	0.936473331040049	0.567310103698844	no hit	3
NC_000006.12:-:41547565	FOXP4-AS1-002	experimental	promoter_overlap	0.936503858274205	1.10277782550016	no hit	5
NC_000015.10:+:99139403	RP11-6O2.3-001	experimental	promoter_overlap	0.936534347946496	1.09979326510083	no hit	4
NC_000016.10:+:4426902	RP11-295D4.4-001	experimental	promoter_overlap	0.936564799926385	0.390188477964617	no hit	3
NC_000005.10:+:92199536	RP11-348J24.2-002	experimental	transcript_overlap	0.936595214020575	0.619172531612445	no hit	3
NC_000021.9:+:44494874	KB-68A7.2-001	experimental	intergenic	0.936625590426307	0.9051505974898508	no hit	7
NC_000001.11:+:48222715	SLC5A9-004	mRNA	protein_coding	0.936655930140927	0.874420510747354	no hit	4
NC_000015.10:+:40064476	SRP14-AS1-003	experimental	intergenic	0.936686232152545	0.50963484359784	no hit	3
NC_000014.9:-:101334896	RP11-168L7.1-001	experimental	intergenic	0.936716496480086	0.16242340497297195	no hit	3
NC_000008.11:+:20953632	[RP11-369E15.4-002, RP11-369E15.2-001]	experimental	promoter_overlap	0.936746723238598	0.319782638985456	no hit	3
NC_000001.11:+:63250290	RP11-335E6.3-001	experimental	transcript_overlap	0.936776913575095	-0.13981313493201902	no hit	3
NC_000020.11:-:43590569	RP1-138B7.7-001	experimental	promoter_overlap	0.936807067091195	0.576299936208171	no hit	3
NC_000018.10:-:22787696	RP11-370A5.1-003	experimental	transcript_overlap	0.9368371832744008	0.6538785109395601	no hit	3
NC_000004.12:+:139665849	MGST2-006	mRNA	protein_coding	0.936867262209907	-0.4838200170577059	no hit	3
NC_000004.12:+:75401195	RP11-567N4.3-002	experimental	transcript_overlap	0.9368973044804109	0.110789202561386	no hit	3
NC_000016.10:-:30185048	RP11-455F5.5-003	experimental	promoter_overlap	0.9369273096686409	0.83833857754664	no hit	4
NC_000017.11:+:45645671	CRHR1-IT1-015	experimental	transcript_overlap	0.9369572782118749	0.252648585534519	no hit	3
NC_000016.10:-:3055912	[MMP25-AS1-009, MMP25-AS1-003]	experimental	promoter_overlap	0.93698720969232	-0.163840730638422	no hit	3
NC_000001.11:+:110412941	[LAMTOR5-AS1-027, LAMTOR5-AS1-025, LAMTOR5-AS1-019, LAMTOR5-AS1-029]	experimental	intergenic	0.937017105296853	0.30403564493494106	no hit	4
NC_000020.11:+:47318503	RP4-569M23.5-001	experimental	promoter_overlap	0.9370469642171569	-1.15756585370384	no hit	3
NC_000015.10:-:80909655	RP11-351M8.1-001	experimental	transcript_overlap	0.937076787391688	0.282976838208761	no hit	3
NC_000017.11:-:43171044	RP11-242D8.1-004	experimental	promoter_overlap	0.9371065743582009	1.11480525305151	no hit	4
NC_000012.12:-:62603737	LINC01465-001	experimental	promoter_overlap	0.9371363246094591	0.544821682593685	no hit	4
NC_000019.10:-:10260365	CTD-2369P2.4-001	experimental	transcript_overlap	0.93716603878627	0.276024216780402	no hit	3
NC_000020.11:-:45448411	RP3-453C12.15-001	experimental	promoter_overlap	0.937195716740437	-0.0332995986965403	no hit	3
NC_000011.10:+:27472111	RP11-159H22.2-002	experimental	promoter_overlap	0.9372253581985649	0.602010003858381	no hit	4
NC_000017.11:+:80315684	CTD-2047H16.2-001	experimental	transcript_overlap	0.9372549632808141	-0.476057092106274	no hit	3
NC_000009.12:-:75016325	RP11-197P3.5-001	experimental	transcript_overlap	0.9372845320381109	0.657807226357187	no hit	4
NC_000014.9:+:88024592	[LINC01146-001, LINC01146-005]	experimental	transcript_overlap	0.937314064594598	0.79120329904089	no hit	4
NC_000006.12:-:45421998	RP1-244F24.1-001	experimental	promoter_overlap	0.9373435622349979	-0.07426817285123101	no hit	3
NC_000019.10:+:56840917	MIMT1-001	experimental	promoter_overlap	0.93737302430149	0.162627431712388	no hit	3
NC_000009.12:-:97636050	RP11-244N9.4-001	experimental	transcript_overlap	0.937402450394864	0.000664357237524249	no hit	3
NC_000022.11:+:26657610	[MIAT-022, MIAT-023]	experimental	intergenic	0.9374318406875741	0.300286474280186	no hit	4
NC_000002.12:-:950273	AC116614.1-001	experimental	promoter_overlap	0.9374611955767621	0.5203277135691451	no hit	3
NC_000014.9:-:73938010	RP5-1021I20.5-001	experimental	promoter_overlap	0.937490515274518	0.097397994594851	no hit	3
NC_000008.11:-:92879501	FLJ46284-002	experimental	intergenic	0.937519799476057	0.649264701083807	no hit	3
NC_000002.12:+:44704308	CAMKMT-201	mRNA	protein_coding	0.9375490479095541	-0.492230139373397	no hit	3
NC_000023.11:+:151182249	AF003625.3-001	experimental	gene_nearby	0.937578260769909	0.40685065228332	no hit	3
NC_000011.10:-:1997752	[H19-008, H19-009]	experimental	intergenic	0.9376074380363899	0.592167715288597	no hit	4
NC_000007.14:+:149890739	RP11-728K20.3-001	experimental	intergenic	0.937636579959862	0.303974973738447	no hit	3
NC_000015.10:-:79844381	RP11-38G5.4-001	experimental	transcript_overlap	0.9376656867383849	0.463387428627394	no hit	3
NC_000014.9:+:96741180	RP11-433J8.2-001	experimental	intergenic	0.937694758076063	0.389493222354549	no hit	3
NC_000011.10:+:27639903	BDNF-AS-009	experimental	transcript_overlap	0.9377237950314901	0.560766519264569	no hit	6
NC_000012.12:-:68442214	RP11-81H14.2-006	experimental	transcript_overlap	0.937752797104618	-1.30499292947435	no hit	3
NC_000016.10:-:976961	RP11-161M6.2-007	experimental	transcript_overlap	0.937781763898667	-0.663896270231176	no hit	3
NC_000001.11:-:720149	RP5-857K21.4-002	experimental	intergenic	0.9378106955405459	0.233367072919309	no hit	3
NC_000003.12:-:118557666	RP11-384F7.1-002	experimental	intergenic	0.9378395923495121	-0.0938404905951288	no hit	3
NC_000005.10:-:170788723	CTC-455F18.1-003	experimental	promoter_overlap	0.9378684541053599	0.975710684496992	no hit	4
NC_000010.11:-:31319062	[ZEB1-AS1-009, ZEB1-AS1-002, ZEB1-AS1-003, ZEB1-AS1-008, ZEB1-AS1-001]	experimental	promoter_overlap	0.937897281218271	0.8560923035707791	no hit	4
NC_000001.11:-:90534318	RP5-827O9.1-001	experimental	intergenic	0.937926074021529	0.9989005516988748	no hit	5
NC_000015.10:+:42726583	CTD-2036P10.6-001	experimental	promoter_overlap	0.937954833692463	0.94058291536315	no hit	6
NC_000011.10:+:78015203	RP11-7I15.3-001	experimental	transcript_overlap	0.937983558782879	0.332127281890432	no hit	3
NC_000001.11:+:101081966	RP11-421L21.3-003	experimental	intergenic	0.938012249347985	0.258439890416465	no hit	7
NC_000001.11:+:785800	RP11-206L10.9-020	experimental	transcript_overlap	0.938040905301583	-0.16897652129148996	no hit	3
NC_000013.11:-:110616352	RP11-90L1.8-001	experimental	promoter_overlap	0.938069526781802	0.179739110744385	no hit	3
NC_000011.10:+:7705288	RP11-35J10.4-001	experimental	transcript_overlap	0.9380981140281379	0.4996685931896101	no hit	3
NC_000009.12:+:95514058	RP11-435O5.4-001	experimental	transcript_overlap	0.938126666798134	0.594251550932679	no hit	3
NC_000019.10:+:2328683	[SPPL2B-002, SPPL2B-009, SPPL2B-001, SPPL2B-003, SPPL2B-005, SPPL2B-202, SPPL2B-008]	experimental	promoter_overlap	0.9381551856960791	-0.35030953501217404	no hit	3
NC_000019.10:+:16610411	CTC-429P9.2-001	experimental	transcript_overlap	0.938183670647485	1.02886092827035	no hit	4
NC_000003.12:-:125889000	RP11-379B18.5-009	experimental	intergenic	0.938212121559455	0.948381792630627	no hit	6
NC_000001.11:+:149175033	RP11-640M9.1-017	experimental	transcript_overlap	0.938240538412391	1.1549990987963898	no hit	5
NC_000014.9:+:53169013	AL163953.3-004	experimental	intergenic	0.938268921589619	0.21430253486094605	no hit	7
NC_000002.12:-:130836756	AC133785.1-002	experimental	promoter_overlap	0.938297271307968	-1.12241537365597	no hit	3
NC_000016.10:-:83803829	RP11-483P21.2-004	experimental	transcript_overlap	0.938325587246328	0.36684266470863297	no hit	3
NC_000017.11:+:82160056	RP11-1376P16.1-001	experimental	transcript_overlap	0.938353869269804	-0.0221020153371584	no hit	3
NC_000020.11:-:1817655	RP5-968J1.1-001	experimental	intergenic	0.938382117916553	-0.506758078783086	no hit	3
NC_000017.11:+:39566915	RP11-390P24.1-001	experimental	intergenic	0.938410333101561	0.480685305555534	no hit	4
NC_000007.14:-:66401334	LINC00174-001	experimental	transcript_overlap	0.9384385145126508	0.065321943300111	no hit	3
NC_000012.12:-:107863966	RP11-554D14.6-001	experimental	intergenic	0.93846666254809	-0.511241346738603	no hit	3
NC_000014.9:-:20706940	RP11-903H12.3-001	experimental	transcript_overlap	0.9384947776564209	-0.25759561398250097	no hit	3
NC_000008.11:-:127420972	CASC8-001	experimental	transcript_overlap	0.938522860235581	0.439427576719618	no hit	3
NC_000015.10:-:50498743	RP11-562A8.4-001	experimental	promoter_overlap	0.9385509095113729	1.1376987699143402	no hit	5
NC_000010.11:+:6586047	PRKCQ-AS1-014	experimental	intergenic	0.938578925599379	0.39864443429447294	no hit	3
NC_000004.12:-:58984151	RP11-506N2.1-002	experimental	promoter_overlap	0.9386069082080499	0.5246926714785829	no hit	3
NC_000018.10:+:5237843	LINC00667-004	experimental	promoter_overlap	0.9386348574148778	0.9911843828334308	no hit	4
NC_000019.10:+:23323985	CTB-176F20.3-001	experimental	transcript_overlap	0.938662773250804	0.16854488261799205	no hit	3
NC_000001.11:+:784396	RP11-206L10.9-010	experimental	transcript_overlap	0.9386906561166529	0.00589449195948515	no hit	3
NC_000009.12:-:35658016	RMRP-001	experimental	promoter_overlap	0.938718505770817	1.14233036072851	no hit	6
NC_000007.14:+:27115530	HOXA-AS2-009	experimental	transcript_overlap	0.938746322394146	0.235188453020197	no hit	4
NC_000015.10:+:71818414	CTD-2524L6.3-002	experimental	promoter_overlap	0.938774106238884	0.0746429502351899	no hit	3
NC_000006.12:-:137857696	RP11-356I2.4-006	experimental	intergenic	0.9388018570323041	0.402504543791495	no hit	3
NC_000004.12:+:109692396	AC004067.5-001	experimental	transcript_overlap	0.938829574820866	-0.0701652529573635	no hit	3
NC_000003.12:+:123277353	RP11-797D24.3-001	experimental	intergenic	0.9388572596997459	0.0134083599365574	no hit	3
NC_000011.10:+:65499044	[MALAT1-005, MALAT1-007]	experimental	promoter_overlap	0.9388849117799359	0.399610062546452	no hit	3
NC_000005.10:+:157565964	AC106801.1-001	experimental	transcript_overlap	0.938912531096006	-0.0226987369957915	no hit	3
NC_000011.10:-:74832509	AP000560.3-001	experimental	transcript_overlap	0.938940117672205	0.344553765954334	no hit	3
NC_000014.9:-:21205339	LINC00641-002	experimental	intergenic	0.9389676718412571	0.530660534323125	no hit	3
NC_000011.10:-:76768223	RP11-21L23.4-001	experimental	intergenic	0.9389951934798059	0.838943946660821	no hit	7
NC_000013.11:+:22918591	RP11-124N19.3-001	experimental	intergenic	0.9390226827855559	0.495730073078205	no hit	3
NC_000002.12:-:48165404	AC079807.4-002	experimental	intergenic	0.939050139892751	0.00267145810371405	no hit	3
NC_000017.11:-:46939859	RP11-63A1.4-001	experimental	transcript_overlap	0.939077564530262	1.15168988695525	no hit	5
NC_000001.11:+:148402514	RP6-206I17.2-003	experimental	transcript_overlap	0.939104957206202	1.2533128410098102	no hit	7
NC_000006.12:+:3311662	RP11-506K6.4-001	experimental	transcript_overlap	0.9391323175404499	0.4563321638222701	no hit	6
NC_000006.12:-:137739049	[RP11-356I2.1-001, RP11-356I2.1-002]	experimental	transcript_overlap	0.9391596456806949	-0.136328680113641	no hit	3
NC_000008.11:+:30082540	RP11-489E7.4-001	experimental	promoter_overlap	0.9391869417165029	0.156406494894391	no hit	3
NC_000019.10:-:34677582	CTD-2553L13.9-001	experimental	promoter_overlap	0.9392142056401279	-0.386275218315382	no hit	4
NC_000002.12:+:38083173	CYP1B1-AS1-020	experimental	transcript_overlap	0.9392414374159309	0.154366240764448	no hit	3
NC_000001.11:-:213981330	PROX1-AS1-027	experimental	transcript_overlap	0.939268637236612	0.519811069581931	no hit	3
NC_000011.10:-:7465834	CTD-2516F10.2-006	experimental	transcript_overlap	0.939295805358294	0.95642699746298	no hit	4
NC_000010.11:-:89697860	RP11-80H5.7-001	experimental	transcript_overlap	0.939322942078947	-0.271246493560943	no hit	3
NC_000014.9:+:104769349	RP11-982M15.2-001	experimental	transcript_overlap	0.9393500478766892	-1.17728915895269	no hit	3
NC_000012.12:-:67065257	RP11-123O10.1-001	experimental	transcript_overlap	0.939377122002413	0.0625157570748769	no hit	3
NC_000012.12:+:49128014	RP11-386G11.10-003	experimental	transcript_overlap	0.939404164375695	0.574420663920922	no hit	3
NC_000003.12:-:14649642	AC090952.5-001	experimental	intergenic	0.9394311762854101	-0.0728913588566183	no hit	3
NC_000015.10:+:47884335	RP11-208K4.1-001	experimental	transcript_overlap	0.9394581570810759	0.0116780925505238	no hit	6
NC_000011.10:+:33161625	[CSTF3-AS1-002, CSTF3-AS1-001]	experimental	promoter_overlap	0.9394851063103751	0.8611074143497409	no hit	4
NC_000023.11:-:3863573	RP11-706O15.3-001	experimental	intergenic	0.93951202442625	0.3790742734352821	no hit	4
NC_000017.11:+:62549726	RP11-464D20.6-001	experimental	transcript_overlap	0.9395389112056959	0.3067663648425349	no hit	4
NC_000015.10:+:83962176	RP11-342A23.2-001	experimental	transcript_overlap	0.939565766660265	-0.8798497654105172	no hit	3
NC_000001.11:+:219270774	RP11-392O17.2-001	experimental	intergenic	0.939592591347186	0.340776482924628	no hit	3
NC_000017.11:-:60134895	CTD-2319I12.4-001	experimental	gene_nearby	0.939619385355825	1.09467510510278	no hit	5
NC_000020.11:-:7254180	LINC01428-001	experimental	transcript_overlap	0.93964614805112	0.3156456304923481	no hit	3
NC_000004.12:+:102828128	RP11-10L12.4-001	experimental	promoter_overlap	0.939672879649989	-1.24329789833774	no hit	3
NC_000017.11:-:45248349	CTD-2020K17.4-003	experimental	promoter_overlap	0.939699580089779	0.548090670831801	no hit	3
NC_000002.12:+:127467828	AC010976.2-017	experimental	transcript_overlap	0.9397262503639651	0.7206145161148291	no hit	5
NC_000002.12:+:101983703	LINC01127-004	experimental	intergenic	0.939752890120254	0.209129669953844	no hit	4
NC_000008.11:-:118951884	TNFRSF11B-001	mRNA	protein_coding	0.939779499194115	1.0308397759056	no hit	4
NC_000020.11:-:58840787	GNAS-AS1-002	experimental	promoter_overlap	0.939806077917407	0.8870003394770071	no hit	6
NC_000008.11:-:38401682	RP11-350N15.3-001	experimental	promoter_overlap	0.939832626058606	0.327126922740281	no hit	5
NC_000004.12:-:59630323	RP11-725D20.1-001	experimental	intergenic	0.939859143485605	0.33211273723290696	no hit	3
NC_000007.14:+:38341676	[TRG-AS1-002, TRG-AS1-001]	experimental	intergenic	0.9398856305386389	0.715705561192857	no hit	7
NC_000001.11:-:182069252	RP11-538D16.2-001	experimental	gene_nearby	0.9399120879367701	-0.19365961972899806	no hit	3
[NC_000003.12:+:196250542, NC_000003.12:+:196250549]	[AC069257.8-001, AC069257.8-002]	experimental	transcript_overlap	0.93993851513174		no hit	3
NC_000005.10:-:157385060	[CTB-47B11.3-001, CTB-47B11.3-002]	experimental	promoter_overlap	0.9399649119165709	0.4051241136725301	no hit	6
NC_000013.11:-:40460408	LINC00598-002	experimental	intergenic	0.9399912784537781	0.38838288372285706	no hit	3
NC_000004.12:-:137655173	RP13-884E18.2-001	experimental	intergenic	0.9400176145111351	0.241959608278831	no hit	4
NC_000020.11:+:50310974	LINC01270-002	experimental	transcript_overlap	0.9400439203403571	-0.413825457476236	no hit	3
NC_000008.11:-:71792874	RP11-281N10.1-001	experimental	intergenic	0.940070195883812	0.959364021105438	no hit	5
NC_000007.14:+:151427655	RP4-555L14.4-001	experimental	transcript_overlap	0.9400964414430011	0.550239306105886	no hit	4
NC_000015.10:+:25135642	PWAR1-001	experimental	transcript_overlap	0.940122656885567	-0.466064959500457	no hit	3
NC_000015.10:+:56248787	RP11-844G16.3-001	experimental	transcript_overlap	0.94014884235112	-0.184275182763038	no hit	3
NC_000015.10:-:57478328	CTD-2515H24.3-001	experimental	transcript_overlap	0.9401749976050571	0.21478208286801606	no hit	3
NC_000005.10:+:147632762	JAKMIP2-AS1-002	experimental	transcript_overlap	0.9402011230172429	-0.3360377976142199	no hit	3
NC_000023.11:-:18104643	LINC01456-001	experimental	intergenic	0.9402272184502449	0.478342924593809	no hit	3
NC_000018.10:-:61628115	RP11-879F14.1-001	experimental	intergenic	0.940253284053984	0.429425264404372	no hit	3
NC_000006.12:-:31166837	POU5F1-002	mRNA	protein_coding	0.9402793200939811	-0.5719317112518879	no hit	3
NC_000012.12:+:7108592	C1RL-AS1-002	experimental	promoter_overlap	0.940305326193245	0.3841527812049121	no hit	3
NC_000012.12:-:70221776	LINC01481-001	experimental	transcript_overlap	0.940331302551792	1.18148142066605	no hit	5
NC_000001.11:+:143790140	RP11-403I13.7-002	experimental	promoter_overlap	0.9403572500670991	-0.9604053177818292	no hit	3
NC_000001.11:-:148218887	RP4-565E6.1-004	experimental	intergenic	0.940383167906113	1.1252083824341002	no hit	5
NC_000002.12:+:10589129	AC092687.5-001	experimental	transcript_overlap	0.940409056512305	0.0906538813251565	no hit	3
NC_000022.11:+:43212674	Z82214.3-001	experimental	transcript_overlap	0.9404349155812758	0.0479312627634996	no hit	3
NC_000001.11:+:100894913	RP4-549L20.3-001	experimental	promoter_overlap	0.940460745176468	0.5047585753564799	no hit	4
NC_000012.12:+:66130860	LLPH-AS1-001	experimental	promoter_overlap	0.940486545555371	0.452394502543537	no hit	3
NC_000015.10:+:34978351	RP11-463I20.1-001	experimental	promoter_overlap	0.9405123163715758	-0.3650226247296	no hit	4
NC_000007.14:+:36463022	AC006960.7-001	experimental	intergenic	0.9405380577185309	0.4322219917354521	no hit	3
NC_000005.10:+:132011351	AC034228.2-001	experimental	promoter_overlap	0.940563770038565	1.10391683356241	no hit	7
NC_000005.10:-:443096	EXOC3-AS1-201	experimental	promoter_overlap	0.940589453430414	0.31272381145975503	no hit	3
NC_000011.10:-:119066561	RP11-110I1.14-001	experimental	intergenic	0.940615107883841	0.0196661419333684	no hit	3
NC_000019.10:+:44909375	CTB-129P6.7-001	experimental	transcript_overlap	0.940640733057654	0.0361301098459033	no hit	4
NC_000020.11:-:30288478	LINC01597-001	experimental	promoter_overlap	0.940666329281682	0.662252339629946	no hit	5
NC_000004.12:-:653259	RP11-1191J2.2-004	experimental	promoter_overlap	0.940691896436888	0.266812638452553	no hit	3
NC_000016.10:-:83931208	[RP11-483P21.6-002, RP11-483P21.6-001]	experimental	promoter_overlap	0.940717435411157	0.5506550320270122	no hit	3
NC_000010.11:+:78293806	RP11-90J7.2-001	experimental	transcript_overlap	0.940742945421066	-0.338045729987209	no hit	3
NC_000013.11:-:47835989	RP11-279N8.1-001	experimental	intergenic	0.940768427439078	0.827464528755369	no hit	4
NC_000010.11:+:13644253	RP11-295P9.3-060	experimental	transcript_overlap	0.9407938805785111	0.588246645816079	no hit	4
NC_000006.12:+:131909909	RP1-131F15.3-001	experimental	transcript_overlap	0.940819304885225	-0.194904711655977	no hit	3
NC_000023.11:-:24149637	ZFX-AS1-001	experimental	promoter_overlap	0.9408447010634879	0.947027737552577	no hit	4
NC_000011.10:-:7465773	CTD-2516F10.2-005	experimental	transcript_overlap	0.940870068396826	0.0456848436977895	no hit	3
NC_000013.11:+:22210285	LINC00540-001	experimental	intergenic	0.940895407744855	-0.8119462892866519	no hit	3
NC_000021.9:+:17808945	AL109761.5-002	experimental	transcript_overlap	0.940920719008075	0.496948523598631	no hit	3
NC_000017.11:-:36943847	RP11-445F12.2-001	experimental	transcript_overlap	0.9409460019877429	0.570457506046949	no hit	3
NC_000019.10:-:35000183	CTD-2527I21.7-001	experimental	promoter_overlap	0.9409712565511529	1.03156793837023	no hit	4
NC_000001.11:+:149636541	RP11-353N4.8-001	experimental	intergenic	0.9409964825138001	0.9658439117727968	no hit	4
NC_000012.12:+:22601425	RP11-268P4.5-001	experimental	transcript_overlap	0.9410216806504691	-0.683140807146869	no hit	3
NC_000022.11:-:25983525	CTA-125H2.1-001	experimental	transcript_overlap	0.941046850789011	-0.978878927926382	no hit	3
NC_000011.10:-:47221750	RP11-17G12.2-001	experimental	transcript_overlap	0.9410719924554058	0.333494455099414	no hit	3
NC_000007.14:-:73611501	CTA-315H11.2-001	experimental	transcript_overlap	0.9410971058177242	0.354059354787091	no hit	5
NC_000002.12:+:188292827	GULP1-001	mRNA	protein_coding	0.941122190922485	-0.27823613634052097	no hit	4
NC_000010.11:+:76929964	KCNMA1-AS1-007	experimental	transcript_overlap	0.9411472477190942	0.407309786853275	no hit	3
NC_000014.9:-:37567071	RP11-356O9.2-002	experimental	transcript_overlap	0.941172276500819	0.441370982161043	no hit	3
NC_000007.14:+:79458390	MAGI2-AS3-019	experimental	intergenic	0.941197278083657	-0.17579449942754194	no hit	3
NC_000009.12:-:99906598	STX17-AS1-001	experimental	promoter_overlap	0.941222251449128	0.19509681075224206	no hit	3
NC_000007.14:+:20217563	[AC005083.1-001, AC005083.1-002]	experimental	promoter_overlap	0.9412471967632221	0.495012181220149	no hit	3
NC_000019.10:-:35543080	TMEM147-AS1-005	experimental	transcript_overlap	0.9412721141972199	0.828011556194377	no hit	4
NC_000012.12:-:34218564	RP11-313F23.4-001	experimental	intergenic	0.9412970040049979	0.9517534656851828	no hit	4
NC_000022.11:+:31346758	LINC01521-001	experimental	promoter_overlap	0.9413218659571031	-0.261490827757638	no hit	3
NC_000009.12:-:134135697	LL09NC01-251B2.3-001	experimental	promoter_overlap	0.9413467003928571	0.4949297941129821	no hit	3
NC_000005.10:-:145382293	CTC-806A22.1-001	experimental	intergenic	0.9413715074759191	-0.0545557616537846	no hit	3
NC_000002.12:-:218961902	AC097468.7-001	experimental	transcript_overlap	0.941396286993773	-1.11283677196971	no hit	3
NC_000016.10:-:969011	RP11-161M6.6-001	experimental	transcript_overlap	0.9414210389463109	0.425940622392856	no hit	3
NC_000009.12:-:456987	RP11-165F24.3-014	experimental	transcript_overlap	0.941445763282658	0.0293186124976151	no hit	3
NC_000007.14:-:77696265	[APTR-004, APTR-002, APTR-001, APTR-003, APTR-005]	experimental	promoter_overlap	0.94147046005553	-1.2432470662862398	no hit	3
NC_000006.12:+:97816708	RP11-436D23.1-003	experimental	transcript_overlap	0.941495129328357	0.898600444522235	no hit	5
NC_000013.11:-:50910766	RNASEH2B-AS1-001	experimental	promoter_overlap	0.941519771117437	-0.78397495758223	no hit	3
NC_000008.11:+:19091748	RP11-1080G15.2-001	experimental	transcript_overlap	0.9415443854186379	-0.34723766112632604	no hit	3
NC_000008.11:-:42538303	RP11-503E24.2-001	experimental	transcript_overlap	0.9415689729415492	0.432352545702414	no hit	3
NC_000019.10:-:55312531	CTD-2105E13.14-001	experimental	transcript_overlap	0.9415935331686259	1.2640686916720902	no hit	6
NC_000001.11:-:112518517	RP4-671G15.2-001	experimental	transcript_overlap	0.9416180661528821	0.340349301144915	no hit	3
NC_000019.10:-:16635360	CTC-429P9.3-001	experimental	transcript_overlap	0.9416425717938108	0.31863173861453103	no hit	4
NC_000019.10:+:51043806	CTC-518B2.10-001	experimental	intergenic	0.941667050465533	0.5250739810190971	no hit	3
NC_000012.12:-:53999997	HOXC-AS1-001	experimental	promoter_overlap	0.9416915020953008	0.832554717178266	no hit	4
NC_000012.12:+:127597899	RP11-351O2.1-001	experimental	intergenic	0.941715926455232	0.440484548462226	no hit	4
NC_000005.10:-:132664229	TH2LCRR-004	experimental	transcript_overlap	0.9417403237307621	0.933241556048877	no hit	4
NC_000009.12:-:35757939	RP11-112J3.15-001	experimental	transcript_overlap	0.941764693836679	-0.26129457909997306	no hit	3
NC_000005.10:+:27475576	LINC01021-006	experimental	intergenic	0.94178903688565	0.23508403471184	no hit	3
NC_000016.10:+:16658227	RP11-14N9.2-001	experimental	intergenic	0.9418133532202729	-1.09835475240337	no hit	3
NC_000001.11:-:48230374	RP5-1024N4.4-001	experimental	promoter_overlap	0.941837642623342	0.440861172320961	no hit	3
NC_000011.10:-:119004892	RP11-110I1.11-001	experimental	transcript_overlap	0.941861905172585	-1.1131174357449198	no hit	3
NC_000005.10:+:65019468	RP11-307L14.1-001	experimental	promoter_overlap	0.941886140990452	0.0692447493055064	no hit	3
NC_000014.9:+:24138916	RP11-468E2.5-001	experimental	promoter_overlap	0.9419103501234241	-0.503994060272775	no hit	3
NC_000020.11:-:35490981	[RP3-477O4.14-004, RP3-477O4.14-002]	experimental	transcript_overlap	0.94193453240225	0.954618344224499	no hit	4
NC_000002.12:-:241810648	AC114730.3-002	experimental	promoter_overlap	0.9419586880423979	0.754273231195696	no hit	6
NC_000006.12:-:30234465	HCG17-001	experimental	intergenic	0.941982817200267	0.122145093239567	no hit	3
NC_000019.10:-:17296694	CTD-2278I10.4-001	experimental	transcript_overlap	0.9420069199147559	0.342246499138951	no hit	4
NC_000021.9:+:28090131	AL035610.1-003	experimental	intergenic	0.942030996507255	-1.07786024209959	no hit	3
NC_000011.10:-:83039182	RP11-659G9.3-001	experimental	transcript_overlap	0.9420550467163791	0.5222005458742199	no hit	4
NC_000008.11:-:7355294	[FAM66B-001, FAM66B-002]	experimental	transcript_overlap	0.942079070340002	1.1641424947448502	no hit	6
NC_000023.11:-:23293143	PTCHD1-AS-002	experimental	transcript_overlap	0.9421030676088549	0.734974659559973	no hit	4
NC_000003.12:+:142960673	PAQR9-AS1-014	experimental	transcript_overlap	0.9421270385753601	-0.7362282355697	no hit	3
NC_000010.11:+:131094903	TCERG1L-AS1-001	experimental	transcript_overlap	0.942150983104626	1.07167450411103	no hit	4
NC_000005.10:-:34124476	RP11-1250I15.1-001	experimental	promoter_overlap	0.942174901203304	0.198270001068408	no hit	3
NC_000002.12:+:9103431	RP11-734K21.2-001	experimental	intergenic	0.942198793192513	1.14312787739499	no hit	5
NC_000011.10:-:122301762	RP11-716H6.1-001	experimental	transcript_overlap	0.9422226588779409	0.0901131654716093	no hit	3
NC_000012.12:+:112063909	RP1-267L14.3-001	experimental	transcript_overlap	0.942246498979534	0.20217537139242805	no hit	3
NC_000002.12:-:80605633	AC008067.2-009	experimental	transcript_overlap	0.94227031309087	0.4090351896987701	no hit	3
NC_000020.11:+:21398493	RP11-227D2.3-001	experimental	promoter_overlap	0.9422941010011071	-0.240323090860318	no hit	3
NC_000020.11:+:63218041	RP5-963E22.6-001	experimental	intergenic	0.9423178631308399	0.104730510174158	no hit	3
NC_000008.11:+:34174893	RP11-431M3.1-001	experimental	intergenic	0.9423415999804109	0.918227931230958	no hit	4
NC_000019.10:-:49690981	CTB-33G10.6-001	experimental	promoter_overlap	0.942365310763448	0.0234245326991271	no hit	3
NC_000008.11:-:141254040	RP11-10J21.4-001	experimental	promoter_overlap	0.942388995607327	0.547349428843633	no hit	4
NC_000002.12:+:61868430	AC107081.5-001	experimental	transcript_overlap	0.9424126552606701	-0.700972983094981	no hit	3
NC_000016.10:-:3005099	LA16c-380H5.2-001	experimental	intergenic	0.942436289141361	0.391439344109866	no hit	3
NC_000009.12:+:128128547	PTGES2-AS1-001	experimental	promoter_overlap	0.942459897097698	0.321555405732674	no hit	3
NC_000001.11:-:498454	RP4-669L17.10-005	experimental	intergenic	0.942483479173727	-0.120119655268417	no hit	4
NC_000005.10:+:159100512	RP11-175K6.1-002	experimental	promoter_overlap	0.9425070355456809	-0.796470279412478	no hit	3
NC_000002.12:-:168784787	CERS6-AS1-004	experimental	transcript_overlap	0.942530566736405	-0.24078362438154705	no hit	3
NC_000023.11:-:3824794	RP11-706O15.1-006	experimental	intergenic	0.942554072658164	-1.28162063210418	no hit	3
NC_000018.10:-:44679871	RP11-456K23.1-001	experimental	promoter_overlap	0.94257755295958	0.0663542893628469	no hit	3
NC_000023.11:+:85210718	RP5-928E24.2-001	experimental	intergenic	0.942601007920371	-0.4197409741088721	no hit	3
NC_000001.11:+:32973667	RP5-1174N9.2-201	experimental	promoter_overlap	0.942624437721514	0.665761613236415	no hit	4
NC_000004.12:+:143937867	RP11-673E1.1-003	experimental	transcript_overlap	0.9426478422426898	0.481332514517017	no hit	6
NC_000016.10:+:2268182	MIR940-002	experimental	promoter_overlap	0.9426712216522941	0.201468961832422	no hit	4
NC_000011.10:+:57646722	AP000662.4-003	experimental	promoter_overlap	0.942694575907996	1.13667186369344	no hit	5
NC_000021.9:+:31735732	AP000255.6-001	experimental	intergenic	0.942717904781874	0.6726529777799239	no hit	4
NC_000002.12:-:24174795	AC008073.7-001	experimental	promoter_overlap	0.9427412087228242	0.146201316268463	no hit	3
NC_000006.12:-:106359716	RP11-404H14.1-001	experimental	intergenic	0.942764487440106	0.455119865390255	no hit	3
NC_000016.10:+:13350168	U91319.1-002	experimental	intergenic	0.9427877410647572	0.108582798718886	no hit	3
NC_000022.11:+:17068402	AC006946.16-001	experimental	intergenic	0.9428109695081159	0.253462727921539	no hit	3
NC_000010.11:-:6920471	RP11-799O21.2-001	experimental	intergenic	0.942834173401175	0.472596166880208	no hit	3
NC_000017.11:+:47169881	RP5-867C24.5-001	experimental	promoter_overlap	0.9428573522365821	-1.06768809050778	no hit	3
NC_000010.11:-:112419973	RP11-324O2.3-007	experimental	transcript_overlap	0.942880506219576	0.332374434892534	no hit	3
NC_000015.10:+:44557735	RP11-151N17.1-001	experimental	promoter_overlap	0.942903635260805	0.119241195397667	no hit	3
NC_000019.10:+:7870591	CTD-3193O13.11-001	experimental	transcript_overlap	0.942926739576201	0.20780901225239806	no hit	3
NC_000001.11:-:39537666	RP11-69E11.4-006	experimental	transcript_overlap	0.942949819489433	1.2292749402855	no hit	8
NC_000002.12:+:38083095	CYP1B1-AS1-031	experimental	transcript_overlap	0.9429728744184541	-0.340259217470723	no hit	3
NC_000003.12:-:179147964	RP11-360P21.2-001	experimental	promoter_overlap	0.94299590448697	1.33095099050831	no hit	6
NC_000012.12:-:123968632	RP11-214K3.20-001	experimental	transcript_overlap	0.943018909864741	-0.455529223431184	no hit	3
NC_000004.12:-:87345222	RP11-529H2.2-001	experimental	transcript_overlap	0.943041890368325	1.18593081415293	no hit	5
NC_000001.11:-:3067779	LINC00982-004	experimental	intergenic	0.943064846084354	-0.455175262188868	no hit	3
NC_000008.11:+:94553730	RP11-267M23.4-001	experimental	promoter_overlap	0.943087777074229	0.162205699314369	no hit	3
NC_000011.10:+:27665260	BDNF-AS-011	experimental	transcript_overlap	0.943110683379673	-0.0361161905983908	no hit	3
NC_000016.10:-:1578370	LA16c-313F4.1-001	experimental	transcript_overlap	0.9431335651566629	0.829655310998989	no hit	4
NC_000011.10:+:46116578	RP11-702F3.1-001	experimental	transcript_overlap	0.94315642224594	-0.00439927555678797	no hit	3
NC_000005.10:-:175904370	RP11-91H12.1-001	experimental	intergenic	0.9431792550967308	0.0099441369116969	no hit	3
NC_000016.10:-:1987101	AC005606.14-001	experimental	transcript_overlap	0.9432020633448109	0.380182209032296	no hit	3
NC_000012.12:-:95858823	RP11-536G4.2-001	experimental	promoter_overlap	0.943224847161317	0.9570133603444332	no hit	4
NC_000003.12:-:49684982	AC099668.5-002	experimental	promoter_overlap	0.9432476065166571	1.2231820022833402	no hit	7
NC_000003.12:-:125888852	RP11-379B18.5-003	experimental	intergenic	0.9432703414014201	0.19600480581798105	no hit	3
NC_000001.11:+:9182188	[RP3-510D11.2-002, RP3-510D11.2-001]	experimental	promoter_overlap	0.943293051889927	1.3019201152709	no hit	8
NC_000012.12:+:40557843	MUC19-010	experimental	intergenic	0.943315738003522	-0.837150574609313	no hit	3
NC_000011.10:-:113283989	RP11-839D17.3-003	experimental	gene_nearby	0.94333840132297	-0.34560566053799896	no hit	3
NC_000014.9:-:24202810	RP11-468E2.11-001	experimental	transcript_overlap	0.943361040447285	0.0839092074265236	no hit	3
NC_000019.10:+:15904556	LLNLF-158E9.1-001	experimental	intergenic	0.94338365544213	0.47229708473086	no hit	3
NC_000006.12:-:136070295	RP13-143G15.4-009	experimental	transcript_overlap	0.943406246363153	0.0699450968701971	no hit	3
NC_000001.11:-:3624778	RP11-46F15.2-001	experimental	promoter_overlap	0.9434288134864491	0.9554535564402348	no hit	4
NC_000020.11:+:62553480	MIR1-1HG-002	experimental	intergenic	0.9434513565521391	0.6789656053374978	no hit	4
NC_000005.10:+:61686297	C5orf64-201	experimental	transcript_overlap	0.94347387550955	0.158417188208344	no hit	3
NC_000016.10:-:72664969	[LINC01572-001, LINC01572-007, LINC01572-004, LINC01572-002]	experimental	promoter_overlap	0.943496370623389	0.0379308810778756	no hit	3
NC_000016.10:-:47886891	AC140542.2-001	experimental	transcript_overlap	0.9435188417204841	1.13161277861479	no hit	5
NC_000011.10:+:65425580	NEAT1-004	experimental	intergenic	0.9435412889503759	0.166121659264606	no hit	3
NC_000003.12:+:5962842	AC027119.1-001	experimental	intergenic	0.943563712231869	-1.19373030813696	no hit	3
NC_000017.11:-:48647034	RP11-357H14.17-001	experimental	promoter_overlap	0.9435861115684209	0.937804824729217	no hit	6
NC_000024.10:-:4997718	RP11-122L9.1-002	experimental	intergenic	0.9436084870849308	0.13261661080513198	no hit	3
NC_000017.11:-:30126117	RP11-354P11.3-001	experimental	transcript_overlap	0.9436308388769721	-0.471972477984806	no hit	3
NC_000006.12:+:135497821	LINC00271-004	experimental	promoter_overlap	0.9436531668666509	0.5170995121500139	no hit	3
NC_000009.12:-:133657414	DBH-AS1-001	experimental	transcript_overlap	0.9436754710726459	0.432166001973656	no hit	3
NC_000011.10:+:65497761	MALAT1-001	experimental	promoter_overlap	0.943697751855974	0.366470556425034	no hit	3
NC_000001.11:+:166081182	RP11-375H19.2-001	experimental	transcript_overlap	0.9437200091844301	0.449699240344798	no hit	3
NC_000001.11:+:165769018	RP11-466F5.8-001	experimental	promoter_overlap	0.943742243144304	-0.266539466137745	no hit	3
NC_000014.9:+:53590943	AL163953.3-005	experimental	intergenic	0.943764453467271	-1.08894284890556	no hit	3
NC_000001.11:+:212357332	RP11-384C4.2-001	experimental	transcript_overlap	0.9437866402225171	0.4383828831456721	no hit	3
NC_000017.11:+:29568712	RP11-68I3.4-001	experimental	promoter_overlap	0.943808803745747	-0.047595655110744005	no hit	4
NC_000008.11:+:83912695	RP11-120I21.2-001	experimental	intergenic	0.943830943739568	-0.812674390744164	no hit	3
NC_000018.10:+:12438882	RP11-861E21.2-002	experimental	intergenic	0.943853060422872	0.175818932764588	no hit	4
NC_000004.12:+:38390754	RP11-83C7.3-001	experimental	intergenic	0.9438751538385352	-0.7042004233901771	no hit	3
NC_000007.14:-:22661888	AC002480.5-001	experimental	transcript_overlap	0.943897224250905	-0.815497219451274	no hit	3
NC_000005.10:-:122383567	CTD-2280E9.1-001	experimental	transcript_overlap	0.943919271372775	-1.24304837812334	no hit	4
NC_000012.12:+:8321953	RP11-90D4.3-001	experimental	transcript_overlap	0.943941295144536	0.0770467858081393	no hit	3
NC_000007.14:-:106732435	CTB-111H14.1-001	experimental	transcript_overlap	0.943963295641301	0.850007030008762	no hit	4
NC_000006.12:+:18522745	[RP1-242N11.1-002, RP1-242N11.1-001]	experimental	intergenic	0.9439852728780791	0.457302157287977	no hit	3
NC_000017.11:-:18810939	CTD-2145A24.3-001	experimental	intergenic	0.9440072270895341	0.0668416279809608	no hit	5
NC_000023.11:+:119422239	RP3-404F18.5-001	experimental	transcript_overlap	0.944029158114173	-0.255781776770779	no hit	3
NC_000010.11:+:13646344	RP11-295P9.3-028	experimental	transcript_overlap	0.944051066382785	-0.00126823856532025	no hit	3
NC_000001.11:+:151327817	RP11-126K1.9-001	experimental	promoter_overlap	0.944072951641134	1.04291619075226	no hit	4
NC_000011.10:+:94641985	RP11-867G2.6-002	experimental	transcript_overlap	0.9440948138218321	0.8581585431636422	no hit	4
NC_000019.10:-:20150547	CTC-260E6.6-005	experimental	transcript_overlap	0.9441166531544259	-0.0971039218921638	no hit	3
NC_000012.12:-:32820566	RP11-8P13.5-001	experimental	transcript_overlap	0.944138469755331	0.4801558171271479	no hit	3
NC_000007.14:-:27244013	EVX1-AS-002	experimental	promoter_overlap	0.9441602639980291	1.4677420002742698	no hit	8
NC_000001.11:-:169087060	LINC00970-001	experimental	intergenic	0.9441820364342379	0.329435511009453	no hit	3
NC_000002.12:-:238240037	[HES6-001, HES6-002]	mRNA	protein_coding	0.9442037860891991	0.519738058948708	no hit	3
NC_000005.10:+:73446357	FOXD1-AS1-001	experimental	promoter_overlap	0.944225512993407	0.480673337765181	no hit	3
NC_000006.12:-:32036257	C4B-AS1-001	experimental	transcript_overlap	0.9442472171209281	0.7731555109057571	no hit	4
NC_000012.12:+:81279189	RP11-121G22.3-008	experimental	transcript_overlap	0.9442688984684909	-0.145080988936694	no hit	3
NC_000018.10:-:2240863	RP11-161I6.2-001	experimental	intergenic	0.9442905572749549	-0.00422241177438884	no hit	3
NC_000019.10:+:46946535	CTD-2233K9.1-001	experimental	transcript_overlap	0.9443121934163811	0.220034195872951	no hit	3
NC_000019.10:+:6469465	CTD-2396E7.11-001	experimental	promoter_overlap	0.94433380686817	-0.4334159828963369	no hit	4
NC_000016.10:-:74296726	AC009120.4-003	experimental	promoter_overlap	0.944355398058614	-0.235715588530064	no hit	3
NC_000009.12:-:62869867	RP11-262H14.3-008	experimental	intergenic	0.944376966620508	0.623968553637014	no hit	4
NC_000002.12:+:178773213	TTN-AS1-048	experimental	transcript_overlap	0.944398513397577	0.49502171927672	no hit	3
NC_000013.11:-:44405972	[TUSC8-002, TUSC8-001]	experimental	intergenic	0.9444200379353971	0.107177078230412	no hit	4
NC_000006.12:-:106457284	RP3-335E1.1-001	experimental	transcript_overlap	0.9444415405249781	0.618534397068726	no hit	6
NC_000017.11:-:61399620	[TBX2-AS1-002, TBX2-AS1-003]	experimental	promoter_overlap	0.9444630215788961	0.923369850019966	no hit	5
NC_000004.12:-:122884711	RP11-170N16.3-001	experimental	transcript_overlap	0.9444844802048279	0.4441201878185661	no hit	3
NC_000016.10:-:55833095	CES1-002	mRNA	protein_coding	0.944505916676587	0.319879136734337	no hit	3
NC_000015.10:-:72466261	RP11-1007O24.2-001	experimental	transcript_overlap	0.944527330989407	0.362180496921644	no hit	3
NC_000016.10:-:54874164	CRNDE-012	experimental	intergenic	0.94454872313257	0.747234157457698	no hit	4
NC_000003.12:+:119226475	B4GALT4-AS1-001	experimental	transcript_overlap	0.9445700931333771	0.304544817921007	no hit	3
NC_000002.12:-:159711991	AC009961.3-002	experimental	promoter_overlap	0.9445914411503041	-0.515279241200169	no hit	3
NC_000012.12:-:25958117	RASSF8-AS1-007	experimental	promoter_overlap	0.944612767046854	-1.27564104932561	no hit	3
NC_000016.10:+:88663364	[SNAI3-AS1-002, SNAI3-AS1-005, SNAI3-AS1-004, SNAI3-AS1-001]	experimental	promoter_overlap	0.9446340709541741	0.815693277898083	no hit	7
NC_000023.11:+:132218231	RAP2C-AS1-002	experimental	promoter_overlap	0.9446553527168541	0.324391589326934	no hit	4
NC_000012.12:-:53756905	CISTR-002	experimental	transcript_overlap	0.944676612349027	-0.0448933204148322	no hit	3
NC_000015.10:+:60479206	[RORA-AS1-004, RORA-AS1-003]	experimental	promoter_overlap	0.944697850121513	0.945731306840588	no hit	5
NC_000001.11:+:242147513	RP11-561I11.4-001	experimental	transcript_overlap	0.944719065912489	-0.180016851399655	no hit	3
NC_000018.10:-:13710483	RP11-720L3.1-001	experimental	transcript_overlap	0.9447402598643209	1.17523357605652	no hit	6
NC_000003.12:+:18013655	RP11-320G10.1-001	experimental	transcript_overlap	0.944761432239795	0.391314049404265	no hit	5
NC_000003.12:+:149976755	RP11-651P23.5-002	experimental	transcript_overlap	0.944782582743423	-0.599465866033781	no hit	3
NC_000001.11:-:93315505	[CCDC18-AS1-018, CCDC18-AS1-017]	experimental	transcript_overlap	0.944803711334889	-0.6712999774571359	no hit	3
NC_000006.12:-:71310641	RP11-154D6.1-002	experimental	transcript_overlap	0.944824818115815	-0.551621592572329	no hit	3
NC_000016.10:-:70018421	PDXDC2P-006	experimental	intergenic	0.9448459030701171	0.307584842955666	no hit	3
NC_000003.12:-:48983865	RP13-131K19.1-002	experimental	transcript_overlap	0.9448669667288029	-0.0265917608251642	no hit	3
NC_000019.10:+:29213234	CTB-32O4.2-001	experimental	promoter_overlap	0.9448880087733149	-0.319482629006136	no hit	3
NC_000013.11:-:30373920	LINC00426-009	experimental	intergenic	0.944909029101658	-0.273523644221872	no hit	3
NC_000008.11:-:65592655	CTD-3025N20.3-001	experimental	intergenic	0.944930027757256	0.3904443700208421	no hit	3
NC_000002.12:+:44676593	CAMKMT-011	mRNA	protein_coding	0.944951004778922	-0.15511520125783498	no hit	3
NC_000020.11:-:26010530	RP4-760C5.3-001	experimental	intergenic	0.944971960297673	1.2916516143656205	no hit	7
NC_000013.11:+:113009671	RP11-120K24.5-001	experimental	promoter_overlap	0.944992894280853	-0.0862212517890647	no hit	4
NC_000004.12:-:6673895	[RP11-539L10.3-001, RP11-539L10.3-002]	experimental	promoter_overlap	0.945013806694465	-0.193925883788276	no hit	9
NC_000005.10:-:53881480	CTD-2081C10.7-001	experimental	intergenic	0.945034697714457	0.8603054444321221	no hit	4
NC_000004.12:+:108173410	LEF1-AS1-007	experimental	intergenic	0.9450555679378689	-1.164340688618	no hit	3
NC_000009.12:+:38621051	FAM201A-001	experimental	promoter_overlap	0.9450764167031289	0.9024854198384692	no hit	4
NC_000017.11:+:69551270	RP1-193H18.2-001	experimental	intergenic	0.9450972448420749	0.00912149105449861	no hit	3
NC_000002.12:+:215453722	AC012462.2-001	experimental	intergenic	0.9451180518375529	0.3705671004250321	no hit	3
NC_000014.9:-:104138266	CTD-2223O18.1-001	experimental	promoter_overlap	0.9451388378292559	0.8368931978217571	no hit	6
NC_000001.11:+:27819686	RP3-426I6.6-001	experimental	transcript_overlap	0.9451596025314459	0.2797272980538289	no hit	4
NC_000007.14:+:6081240	AC004895.4-002	experimental	intergenic	0.9451803460310609	-0.0159454954903268	no hit	3
NC_000003.12:+:44667412	RP11-348P10.2-001	experimental	transcript_overlap	0.9452010682651991	-0.4100798285622039	no hit	3
NC_000021.9:+:34425508	CMP21-97G8.2-001	experimental	intergenic	0.945221769362838	-0.681098168721562	no hit	3
NC_000020.11:+:38446671	[SNHG11-009, SNHG11-014, SNHG11-010, SNHG11-003, SNHG11-011, SNHG11-006, SNHG11-007, SNHG11-008, SNHG11-013, SNHG11-005]	experimental	intergenic	0.9452424493081499	0.309916140593502	no hit	3
NC_000011.10:+:67886477	RP11-119D9.1-002	experimental	intergenic	0.9452631082453491	0.181511221438323	no hit	3
NC_000001.11:+:7368942	CAMTA1-IT1-001	experimental	transcript_overlap	0.945283746195842	-0.346556682728127	no hit	3
NC_000005.10:+:142745599	AC005592.1-001	experimental	intergenic	0.94530436337082	-1.04002739760625	no hit	3
NC_000023.11:-:137564004	RP1-137H15.2-001	experimental	intergenic	0.945324960168923	-0.0273888797433761	no hit	3
NC_000018.10:-:39340637	RP11-244M2.1-002	experimental	transcript_overlap	0.945345535988895	1.14377153601989	no hit	5
NC_000011.10:+:15910932	RP11-222N13.1-001	experimental	intergenic	0.9453660909898449	0.264217300982632	no hit	3
NC_000021.9:-:34375361	AP000320.6-001	experimental	promoter_overlap	0.945386625083682	0.927518671144949	no hit	4
NC_000006.12:-:28863658	LINC01623-001	experimental	intergenic	0.945407138582246	-0.80347797697593	no hit	3
NC_000011.10:-:7882981	[RP11-494M8.4-002, RP11-494M8.4-004]	experimental	promoter_overlap	0.9454276313852759	0.150874125711435	no hit	3
NC_000017.11:+:8376010	RP11-849F2.5-003	experimental	promoter_overlap	0.945448103389715	0.59485940070447	no hit	4
NC_000012.12:-:70243375	[LINC01481-003, LINC01481-004, LINC01481-002]	experimental	promoter_overlap	0.9454685548776941	-0.0129711679347784	no hit	4
NC_000016.10:-:13332582	AC003009.1-001	experimental	transcript_overlap	0.9454889859476909	0.175396296293725	no hit	3
NC_000019.10:-:48271247	CTC-241F20.4-001	experimental	promoter_overlap	0.9455093964433131	0.250992130893866	no hit	3
NC_000007.14:-:49762763	RP11-138B9.1-001	experimental	intergenic	0.945529786377249	0.340886449300589	no hit	3
NC_000011.10:-:43833947	[RP11-613D13.5-002, RP11-613D13.5-001]	experimental	promoter_overlap	0.9455501556435141	0.254832423644143	no hit	3
NC_000014.9:-:65003766	RP11-840I19.5-001	experimental	transcript_overlap	0.9455705047757521	0.44220007360933294	no hit	3
NC_000006.12:-:147204604	[STXBP5-AS1-008, STXBP5-AS1-003]	experimental	promoter_overlap	0.9455908332843259	1.29189741456095	no hit	6
NC_000005.10:-:163256986	RP11-541P9.3-004	experimental	intergenic	0.945611141181792	-0.15267743962000596	no hit	5
NC_000003.12:+:10287942	GHRLOS-004	experimental	transcript_overlap	0.945631428816267	-0.297450651984286	no hit	3
NC_000017.11:+:2072823	RP11-667K14.14-001	experimental	promoter_overlap	0.945651696099804	0.43833357750769897	no hit	3
NC_000001.11:-:116909776	RP4-753F5.1-001	experimental	promoter_overlap	0.945671942944954	0.626768540789593	no hit	4
NC_000004.12:+:29118298	RP11-472K22.1-001	experimental	intergenic	0.9456921694679709	0.0471226222535695	no hit	3
NC_000006.12:+:4610590	RP4-529N6.1-001	experimental	intergenic	0.9457123756493442	0.924878504564984	no hit	4
NC_000019.10:-:48624051	AC022154.7-001	experimental	promoter_overlap	0.945732561774797	0.27436289039127104	no hit	3
NC_000005.10:+:88269023	[TMEM161B-AS1-015, TMEM161B-AS1-007, TMEM161B-AS1-006, TMEM161B-AS1-001, TMEM161B-AS1-010, TMEM161B-AS1-012, TMEM161B-AS1-005]	experimental	promoter_overlap	0.9457527284907471	0.157439425316217	no hit	3
NC_000015.10:-:77485605	RP11-500C12.1-001	experimental	transcript_overlap	0.945772874846022	-0.947075607363132	no hit	3
NC_000002.12:+:150171376	AC016682.1-001	experimental	transcript_overlap	0.9457930009708341	0.0610040261733887	no hit	3
NC_000014.9:+:20783964	RP11-219E7.1-001	experimental	intergenic	0.9458131068352559	-0.629341695683489	no hit	3
NC_000001.11:-:495474	RP4-669L17.10-007	experimental	intergenic	0.9458331925004501	-0.1444480663833	no hit	4
NC_000011.10:+:70319544	CTA-797E19.1-001	experimental	transcript_overlap	0.9458532580581801	-0.673893110788793	no hit	3
NC_000004.12:+:139556566	RP11-342I1.2-001	experimental	promoter_overlap	0.9458733034399809	-0.979158986857916	no hit	3
NC_000022.11:+:33725039	LARGE-AS1-005	experimental	promoter_overlap	0.9458933286533878	0.0140303386646492	no hit	3
NC_000005.10:+:7924292	CTD-2072I24.1-001	experimental	intergenic	0.945913334192521	0.5664024129189731	no hit	4
NC_000020.11:-:62551525	[C20orf166-AS1-001, C20orf166-AS1-003, C20orf166-AS1-002]	experimental	transcript_overlap	0.9459333196044492	0.9489079066437808	no hit	4
NC_000003.12:+:158736442	RP11-379F4.4-006	experimental	transcript_overlap	0.9459532852754571	0.20969928593324	no hit	3
NC_000009.12:-:136327336	DKFZP434A062-001	experimental	promoter_overlap	0.9459732310514509	0.861577384320229	no hit	4
NC_000001.11:+:55581111	RP11-90C4.1-003	experimental	intergenic	0.945993157840982	-0.511031155411855	no hit	3
NC_000002.12:-:70060105	PCBP1-AS1-042	experimental	intergenic	0.9460130648227759	0.384307744012292	no hit	3
NC_000015.10:-:38226890	[RP11-346D14.1-002, RP11-346D14.1-001]	experimental	intergenic	0.9460329520286078	0.5909055175068629	no hit	4
NC_000023.11:+:103596608	GHc-857G6.7-001	experimental	intergenic	0.9460528192548759	0.648641343926145	no hit	4
NC_000005.10:-:100535210	CTD-2001C12.1-002	experimental	promoter_overlap	0.9460726667211999	-0.630575640236053	no hit	3
NC_000020.11:+:60762001	RP5-1016A21.1-001	experimental	intergenic	0.946092494278293	-0.527211864875734	no hit	3
NC_000010.11:-:87330951	NUTM2A-AS1-009	experimental	intergenic	0.9461123023805308	0.6643799273842801	no hit	4
NC_000017.11:+:795115	RP11-676J12.9-001	experimental	intergenic	0.9461320908633759	1.28780124675376	no hit	9
NC_000006.12:+:147158925	LUADT1-001	experimental	transcript_overlap	0.946151860005438	0.721574443566699	no hit	4
NC_000015.10:-:78282189	RP11-762H8.4-001	experimental	transcript_overlap	0.9461716096109579	-0.302935791782557	no hit	3
NC_000002.12:+:34704711	LINC01320-006	experimental	intergenic	0.9461913395439059	-0.0192397654586902	no hit	4
NC_000002.12:+:135993860	[DARS-AS1-018, DARS-AS1-021]	experimental	intergenic	0.946211049876375	0.021165519263675	no hit	3
NC_000023.11:-:119469091	[SLC25A5-AS1-003, SLC25A5-AS1-004]	experimental	promoter_overlap	0.946230740681255	-0.528779717869214	no hit	3
NC_000010.11:-:5714579	RP11-336A10.2-002	experimental	transcript_overlap	0.9462504120975551	-0.0818331653936417	no hit	4
[truncated: 7,772 more rows]
