# Supplementary material for: Genome-wide CRISPR interference screen identifies long non-coding RNA loci required for differentiation and pluripotency
Source: PLoS One. 2021 Nov 3;16(11):e0252848. doi: 10.1371/journal.pone.0252848 (PMC8565776; doi:10.1371/journal.pone.0252848)
Supplement: S5 Table — (TXT) [file pone.0252848.s005.txt]

gene_id	gene_name	csf	cleaner_gene_biotype	minimal_biotype	is_hit	max_eff	max_exp	gc	n_tss	n_enh	enh_tss_dist	enh_tran_dist	prom_cons	exon_cons	dna_len	rna_len	n_exons	hESC_mean	endo_mean	endo_hESC_abslog2fc	closest_endo_snp_distance	closest_endo_snp_id	closest_endo_snp_disease	DE_enh_tss_dist	DE_enh_tran_dist
ENSG00000243485.4_2	MIR1302-2	lncRNA_good_csf	intergenic	lncRNA	no hit	0.20812646875146665	0.559674	0.5451473333333333	0.0	18.0	809376	808633	0.0	0.0	1543	712	3	0.08845981133588199	0.0	0.12228814059291496	863464	rs13303010	pancreatic carcinoma	909431	908688
ENSG00000237613.2_1	FAM138A	lncRNA_good_csf	intergenic	lncRNA	no hit	0.15403167270842688	0.2226095	0.46556499999999995	0.0	18.0	803660	803661	0.0	0.006666666666666667	1527	1187	3	0.0	0.4803021658599666	0.5658916952409561	858492	rs13303010	pancreatic carcinoma	903715	903716
ENSG00000238009.6_2	RP11-34P13.7	lncRNA_good_csf	transcript_overlap	lncRNA	no hit	0.6887014090814655	2.415708	0.5372881999999999	0.0	26.0	706018	706019	0.38	0.505	36987	2748	4	0.2809884219381353	0.11126551065110553	0.2050538802876468	760850	rs13303010	pancreatic carcinoma	806073	806074
ENSG00000239945.1_2	RP11-34P13.8	lncRNA_good_csf	transcript_overlap	lncRNA	no hit	0.02755295796729673	2.9872229999999997	0.5253979999999999	0.0	21.0	748636	748637	0.11	0.14	1554	1319	2	0.207940136066885	0.3071496343322335	0.11387534295573976	803468	rs13303010	pancreatic carcinoma	848691	848692
ENSG00000239906.1_1	RP11-34P13.14	lncRNA_good_csf	promoter_overlap	lncRNA	no hit	0.9507386735787664	19.2999	0.4613	0.0	28.0	699402	699403	0.06	0.27	549	323	2	13.4511853308654	15.657979130349949	0.2050255582879693	754234	rs13303010	pancreatic carcinoma	799457	799458
ENSG00000241860.6_1	RP11-34P13.13	lncRNA_good_csf	transcript_overlap	lncRNA	no hit	0.8552968491566897	6.986401000000001	0.5292640000000001	0.0	31.0	665879	665880	0.02	0.6566666666666666	27476	4860	8	10.895127979077012	13.035813379182766	0.32804180978666536	720711	rs13303010	pancreatic carcinoma	765934	765935
ENSG00000241599.1_1	RP11-34P13.9	lncRNA_good_csf	transcript_overlap	lncRNA	no hit	0.007870144832037185	0.799435	0.599562	0.0	30.0	679296	678217	0.11	0.06	1079	457	2	0.519421864871974	1.039770061304107	0.4248840423332691	733048	rs13303010	pancreatic carcinoma	779351	778272
ENSG00000228463.9_2	AP006222.2	lncRNA_good_csf	intergenic	lncRNA	no hit	0.8787002484333222	14.735017000000001	0.5472496	0.0	33.0	572488	572489	0.08	0.44333333333333336	31141	2257	4	0.8536290883590429	0.8177349354121808	0.2120760762830039	627320	rs13303010	pancreatic carcinoma	672543	672544
ENSG00000237094.7	RP4-669L17.10	lncRNA_good_csf	transcript_overlap	lncRNA	no hit	0.9883050165974212	87.18676560499998	0.4951614	0.0	40.0	386525	385794	0.77	0.505	112026	2661	4	75.12092909134425	68.43677403015289	0.5488622338869196	440625	rs13303010	pancreatic carcinoma	486580	485849
ENSG00000230021.8_1	RP5-857K21.4	lncRNA_good_csf	promoter_overlap	lncRNA	no hit	0.6691182644828554	7.1140277875	0.5316457692307692	0.0	47.0	76565	76566	0.19	0.51	233488	1004	6	0.722607618271457	0.373752679018497	0.4892549940017797	131397	rs13303010	pancreatic carcinoma	176620	176621
ENSG00000229905.1_1	RP11-206L10.4	lncRNA_good_csf	transcript_overlap	lncRNA	no hit	0.0	0.0	0.598684	0.0	43.0	143451	142373	0.11	0.155	1078	456	2	0.21319469774409214	0.2636175729840115	0.05874880792714007	197204	rs13303010	pancreatic carcinoma	243506	242428
ENSG00000237491.8_1	RP11-206L10.9	lncRNA_good_csf	transcript_overlap	lncRNA	no hit	0.7140447469366253	4.9749295999999985	0.5266670999999999	0.0	46.0	99430	94302	0.18	0.41	25819	1873	7	12.275811244065036	8.49351505432788	0.9718565886422342	149133	rs13303010	pancreatic carcinoma	199485	194357
ENSG00000177757.2_1	FAM87B	lncRNA_good_csf	transcript_overlap	lncRNA	no hit	0.16504032579517752	0.2463585	0.497175	0.0	47.0	86991	84525	0.02	0.0	2466	1947	2	0.0	0.1025490735301263	0.14084287035236132	139356	rs13303010	pancreatic carcinoma	187046	184580
ENSG00000228794.8_1	LINC01128	lncRNA_good_csf	transcript_overlap	lncRNA	no hit	0.955623881353988	27.47262545	0.49244466666666664	2.0	48.0	53014	44916	0.01	0.02666666666666667	31838	6606	6	6.047930447855727	11.613228478151981	1.0069465099000905	99747	rs13303010	pancreatic carcinoma	153069	144971
ENSG00000225880.5_1	LINC00115	lncRNA_good_csf	promoter_overlap	lncRNA	no hit	0.4431988896449148	1.378057385	0.473045	1.0	47.0	76839	76840	0.0	0.0	1316	1317	1	0.4180233110169779	0.5222484748420211	0.10232261812051256	131671	rs13303010	pancreatic carcinoma	176894	176895
ENSG00000230368.2_1	FAM41C	lncRNA_good_csf	intergenic	lncRNA	no hit	0.2322990550636433	0.40324737	0.5358973333333333	0.0	50.0	27458	27459	0.26	0.3375	8832	1807	4	0.10377990301684116	0.10760585819290767	0.004992066208774698	82290	rs13303010	pancreatic carcinoma	127513	127514
ENSG00000272438.1_2	RP11-54O7.16	lncRNA_good_csf	transcript_overlap	lncRNA	no hit	0.8541893625018218	35.30928	0.373219	3.0	51.0	0	0	0.0	0.0	11142	351	2	1.4121887862513052	3.435873781471465	0.8788754936130766	43217	rs13303010	pancreatic carcinoma	99583	88441
ENSG00000272512.1_1	RP11-54O7.17	lncRNA_good_csf	gene_nearby	lncRNA	no hit	0.19521412511340674	8.019822	0.338447	0.0	52.0	3221	3222	0.0	0.0	2085	2086	1	0.07763517360157465	1.0587107795591302	0.9338723197730484	36774	rs13303010	pancreatic carcinoma	6365	6366
ENSG00000224969.1_1	RP11-54O7.11	lncRNA_good_csf	transcript_overlap	lncRNA	no hit	0.12487104942323925	0.352479	0.543524	1.0	52.0	2540	1344	0.0	0.0	1196	471	2	0.4321080425228221	0.6094255001158722	0.16840545844054827	52805	rs13303010	pancreatic carcinoma	6578	5382
ENSG00000242590.1_2	RP11-54O7.14	lncRNA_good_csf	transcript_overlap	lncRNA	no hit	0.0008963405029911998	148.409175	0.40547300000000003	0.0	55.0	3086	2003	0.0	0.0	1083	402	2	0.14022247078935698	0.0724332835361495	0.08842743865860721	95841	rs13303010	pancreatic carcinoma	48417	48418
ENSG00000273443.1_1	RP11-54O7.18	lncRNA_good_csf	intergenic	lncRNA	no hit	0.056940959680263685	0.180099825	0.351025	0.0	55.0	4217	3137	0.0	0.065	1080	829	2	0.15642228168795352	0.0494188247546155	0.14007773694967351	103016	rs13303010	pancreatic carcinoma	56673	55593
ENSG00000223823.1_1	LINC01342	lncRNA_good_csf	intergenic	lncRNA	no hit	0.07034036017254564	0.1640301	0.353086	0.0	57.0	1246	1247	0.0	0.0	7039	1620	3	0.14700169996971751	0.0	0.1978675295717532	177825	rs13303010	pancreatic carcinoma	130401	130402
ENSG00000272141.1_1	RP11-465B22.8	lncRNA_good_csf	intergenic	lncRNA	no hit	0.4803236363078078	24.4413	0.342452	0.0	58.0	2457	1471	0.0	0.0	986	987	1	0.6753811983026909	2.9245259160454853	1.2280289982136927	181332	rs186507655	lung carcinoma, estrogen-receptor negative breast cancer, colorectal cancer, ovarian endometrioid carcinoma, prostate carcinoma, ovarian serous carcinoma, breast carcinoma, ovarian carcinoma, lung adenocarcinoma, squamous cell lung carcinoma	162741	162742
ENSG00000205231.1_1	TTLL10-AS1	lncRNA_good_csf	transcript_overlap	lncRNA	no hit	0.03906033349855281	0.04071335	0.38193699999999997	0.0	59.0	626	0	0.0	0.0	6499	3532	2	0.15170803551136194	0.04850935729299345	0.13543529514601216	172120	rs186507655	lung carcinoma, estrogen-receptor negative breast cancer, colorectal cancer, ovarian endometrioid carcinoma, prostate carcinoma, ovarian serous carcinoma, breast carcinoma, ovarian carcinoma, lung adenocarcinoma, squamous cell lung carcinoma	172940	166441
ENSG00000230415.1_1	RP5-902P8.10	lncRNA_good_csf	gene_nearby	lncRNA	no hit	0.970232162156011	42.4132835	0.359427	0.0	66.0	24096	24097	0.0	0.02666666666666667	5197	389	3	2.9503539610468352	3.715842332162035	0.3495865116288205	71255	rs186507655	lung carcinoma, estrogen-receptor negative breast cancer, colorectal cancer, ovarian endometrioid carcinoma, prostate carcinoma, ovarian serous carcinoma, breast carcinoma, ovarian carcinoma, lung adenocarcinoma, squamous cell lung carcinoma	268607	268608
ENSG00000240731.1_2	RP5-890O3.9	lncRNA_good_csf	transcript_overlap	lncRNA	no hit	0.7054656697092316	18.148685	0.580311	0.0	73.0	11608	11609	0.0	0.01	1108	386	2	7.457268132507743	6.29396763933486	0.21348792013919707	32986	rs186507655	lung carcinoma, estrogen-receptor negative breast cancer, colorectal cancer, ovarian endometrioid carcinoma, prostate carcinoma, ovarian serous carcinoma, breast carcinoma, ovarian carcinoma, lung adenocarcinoma, squamous cell lung carcinoma	312074	310966
ENSG00000224870.6_1	RP4-758J18.2	lncRNA_good_csf	promoter_overlap	lncRNA	stringent no hit	0.8781040169521159	39.93706665000001	0.40562737499999996	2.0	74.0	7561	5934	0.0	0.0	2519	2228	3	13.337354292286092	13.229477207260404	0.4528883905660562	47848	rs186507655	lung carcinoma, estrogen-receptor negative breast cancer, colorectal cancer, ovarian endometrioid carcinoma, prostate carcinoma, ovarian serous carcinoma, breast carcinoma, ovarian carcinoma, lung adenocarcinoma, squamous cell lung carcinoma	392906	392907
ENSG00000272455.1_1	RP4-758J18.13	lncRNA_good_csf	intergenic	lncRNA	no hit	0.4525592779448242	9.54815	0.5055810000000001	0.0	74.0	708	709	0.01	0.09	1522	1523	1	4.7729258505153656	4.62718617868176	0.0368889984056447	57422	rs186507655	lung carcinoma, estrogen-receptor negative breast cancer, colorectal cancer, ovarian endometrioid carcinoma, prostate carcinoma, ovarian serous carcinoma, breast carcinoma, ovarian carcinoma, lung adenocarcinoma, squamous cell lung carcinoma	402480	402481
ENSG00000225905.1_1	RP4-758J18.7	lncRNA_good_csf	transcript_overlap	lncRNA	no hit	0.15120993743619815	0.2367375	0.259669	1.0	74.0	6929	6930	0.0	0.0	2446	543	2	0.8196946674184484	0.53882452279076	0.24186767036605025	68571	rs186507655	lung carcinoma, estrogen-receptor negative breast cancer, colorectal cancer, ovarian endometrioid carcinoma, prostate carcinoma, ovarian serous carcinoma, breast carcinoma, ovarian carcinoma, lung adenocarcinoma, squamous cell lung carcinoma	413629	413630
ENSG00000225285.1_1	RP4-758J18.10	lncRNA_good_csf	promoter_overlap	lncRNA	no hit	0.7759954164798277	15.018590499999998	0.31915	0.0	74.0	1083	0	0.0	0.01	4034	634	2	4.412070106190326	0.6835550008847809	1.0305693970176746	78865	rs186507655	lung carcinoma, estrogen-receptor negative breast cancer, colorectal cancer, ovarian endometrioid carcinoma, prostate carcinoma, ovarian serous carcinoma, breast carcinoma, ovarian carcinoma, lung adenocarcinoma, squamous cell lung carcinoma	425228	423924
ENSG00000272004.1_1	RP11-345P4.10	lncRNA_good_csf	promoter_overlap	lncRNA	no hit	0.3190398038834864	0.998914	0.4825	0.0	84.0	18834	15557	0.0	0.0	3277	400	2	0.0	0.8691139972408191	0.9023545617200944	303732	rs186507655	lung carcinoma, estrogen-receptor negative breast cancer, colorectal cancer, ovarian endometrioid carcinoma, prostate carcinoma, ovarian serous carcinoma, breast carcinoma, ovarian carcinoma, lung adenocarcinoma, squamous cell lung carcinoma	648790	648791
ENSG00000231050.1_1	RP1-140A9.1	lncRNA_good_csf	promoter_overlap	lncRNA	no hit	0.14074931529650314	1.6595173500000002	0.342163	0.0	86.0	7786	7787	0.0	0.0	1187	906	2	0.1482918485243493	0.13360565924023	0.01857049663890184	535856	rs186507655	lung carcinoma, estrogen-receptor negative breast cancer, colorectal cancer, ovarian endometrioid carcinoma, prostate carcinoma, ovarian serous carcinoma, breast carcinoma, ovarian carcinoma, lung adenocarcinoma, squamous cell lung carcinoma	880914	880915
ENSG00000233542.1_1	RP11-547D24.1	lncRNA_good_csf	intergenic	lncRNA	no hit	0.07514625221119109	0.09935089999999999	0.48771800000000004	0.0	75.0	4432	4433	0.0	0.0	2317	1954	2	0.3340997199557175	0.2915503395789125	0.046762632523676184	657598	rs186507655	lung carcinoma, estrogen-receptor negative breast cancer, colorectal cancer, ovarian endometrioid carcinoma, prostate carcinoma, ovarian serous carcinoma, breast carcinoma, ovarian carcinoma, lung adenocarcinoma, squamous cell lung carcinoma	1004974	1002657
ENSG00000226969.1_1	RP11-547D24.3	lncRNA_good_csf	promoter_overlap	lncRNA	no hit	0.05166052484313055	0.324267	0.3666295	0.0	74.0	2154	1706	0.0	0.0	766	437	3	0.15417927590699249	0.14946043362059	0.005910524861374503	693588	rs186507655	lung carcinoma, estrogen-receptor negative breast cancer, colorectal cancer, ovarian endometrioid carcinoma, prostate carcinoma, ovarian serous carcinoma, breast carcinoma, ovarian carcinoma, lung adenocarcinoma, squamous cell lung carcinoma	1039095	1038647
ENSG00000182873.5_1	RP11-181G12.2	lncRNA_good_csf	transcript_overlap	lncRNA	no hit	0.3879065997471949	2.455772	0.40284549999999997	0.0	65.0	3236	1155	0.0	0.016666666666666666	2081	1253	3	3.7745265161154204	3.1436695469688747	0.2720899722301057	771392	rs117105675	smoking status measurement, lung carcinoma	1173319	1171238
ENSG00000234396.3_1	RP11-181G12.4	lncRNA_good_csf	promoter_overlap	lncRNA	no hit	0.24206737655682226	0.48692538	0.398773	0.0	65.0	3625	3626	0.0	0.5	8215	326	2	0.15017637924215552	0.1446119955039878	0.006996483550584149	735043	rs117105675	smoking status measurement, lung carcinoma	1201966	1201967
ENSG00000272161.1_2	RP4-713A8.1	lncRNA_good_csf	promoter_overlap	lncRNA	stringent no hit	0.2202973590787904	3.708380000000001	0.37931	0.0	72.0	3903	3411	0.01	0.01	492	493	1	0.2506163048176205	0.3232638731708215	0.08146154783155331	629088	rs117105675	smoking status measurement, lung carcinoma	1271264	1271265
ENSG00000272420.1_2	RP4-740C4.7	lncRNA_good_csf	transcript_overlap	lncRNA	no hit	0.2464472748216222	3.869236496105001	0.639085	0.0	72.0	40838	40271	0.04	0.02	567	568	1	0.6252921377834961	1.041490841139877	0.3289240367730309	592153	rs117105675	smoking status measurement, lung carcinoma	1234329	1234330
ENSG00000272449.1_1	RP3-395M20.12	lncRNA_good_csf	intergenic	lncRNA	stringent no hit	0.4784121393713893	22.82659	0.305221	1.0	78.0	0	0	0.0	0.0	995	996	1	0.692301609127918	0.54641417988612	0.13005994301315915	408321	rs117105675	smoking status measurement, lung carcinoma	1051493	1050498
ENSG00000228037.1_1	RP3-395M20.9	lncRNA_good_csf	intergenic	lncRNA	no hit	0.7263268472755506	4.2653325	0.5159739999999999	0.0	78.0	2801	2802	0.03	0.02666666666666667	2973	626	3	0.1107514106867703	0.07084689444826467	0.052783749744363714	371248	rs117105675	smoking status measurement, lung carcinoma	1016398	1013425
ENSG00000237058.1_1	RP13-436F16.1	lncRNA_good_csf	promoter_overlap	lncRNA	no hit	0.3518711777325756	0.55284955	0.466488	0.0	80.0	10073	6021	0.0	0.0	4052	373	2	1.2924158372992398	0.0	1.1968687683503685	319161	rs117105675	smoking status measurement, lung carcinoma	965390	961338
ENSG00000177133.10_1	LINC00982	lncRNA_good_csf	promoter_overlap	lncRNA	no hit	0.4682771241452793	1.1916916000000002	0.39295187500000006	3.0	79.0	4175	4176	0.0	0.25	8820	4247	7	0.0	0.1756586890084945	0.2334692853915211	88960	rs117105675	smoking status measurement, lung carcinoma	544395	544396
ENSG00000226286.1_1	RP1-163G9.2	lncRNA_good_csf	transcript_overlap	lncRNA	no hit	0.034949816439000365	0.188243	0.44136499999999995	0.0	79.0	27559	27560	0.0	0.0	782	469	2	0.0	0.8810047766301025	0.9115035124505876	162272	rs117105675	smoking status measurement, lung carcinoma	479123	479124
ENSG00000238260.1_1	RP11-46F15.2	lncRNA_good_csf	promoter_overlap	lncRNA	no hit	0.3014279097976489	1.3251625	0.38745999999999997	1.0	59.0	19695	18142	0.0	0.0	1553	622	3	0.08389511906818599	1.2736418432103251	1.0687798467692426	652535	rs117105675	smoking status measurement, lung carcinoma	9312	7759
ENSG00000235131.1_1	RP5-1092A11.2	lncRNA_good_csf	transcript_overlap	lncRNA	no hit	0.0	0.2998415	0.430199	0.0	57.0	3875	3876	0.0	0.0	2098	351	2	0.1965982598964489	0.0848822573310885	0.14140039518305467	741545	rs117105675	smoking status measurement, lung carcinoma	98867	96769
ENSG00000272153.1_1	RP1-286D6.5	lncRNA_good_csf	transcript_overlap	lncRNA	no hit	0.4773163032785646	22.4816	0.46139399999999997	0.0	58.0	26434	25904	0.0	0.0	530	531	1	2.8997039945173997	3.288600146575675	0.13714218968723602	814353	rs117105675	smoking status measurement, lung carcinoma	169576	169577
ENSG00000236423.5_1	LINC01134	lncRNA_good_csf	promoter_overlap	lncRNA	no hit	0.17717851029051065	0.40733259999999993	0.4199253333333333	1.0	60.0	669	0	0.0	0.0	16821	3059	4	0.3685510570436875	0.17382351839140503	0.10245783056645502	929717	rs117105675	smoking status measurement, lung carcinoma	284940	284941
ENSG00000235054.3_1	RP5-1166F10.1	lncRNA_good_csf	intergenic	lncRNA	no hit	0.04953443072054231	0.064422795	0.4945278	0.0	32.0	50326	41948	0.01	0.01	12662	2077	6	0.0	0.0	0.0	1584868	rs117105675	smoking status measurement, lung carcinoma	338226	329848
ENSG00000231510.1_1	RP11-542C10.1	lncRNA_good_csf	intergenic	lncRNA	no hit	0.21244388882965304	0.3964911	0.48106899999999997	0.0	22.0	9092	9093	0.0	0.0025	4440	449	4	0.2791461707246715	0.2597668946306605	0.022024329135478284	2259300	rs117105675	smoking status measurement, lung carcinoma	14037	14038
ENSG00000236948.2_2	RP11-154H17.1	lncRNA_good_csf	intergenic	lncRNA	no hit	0.025472748072001058	0.03195368	0.4777645	0.0	37.0	228811	138227	0.0	0.06666666666666667	106546	847	3	0.18487307781275694	0.17971182645967404	0.006298038648266715	2734550	rs117105675	smoking status measurement, lung carcinoma	132920	26374
ENSG00000226944.1_2	RP1-120G22.11	lncRNA_good_csf	promoter_overlap	lncRNA	no hit	0.2915450035664345	2.6557065	0.42063500000000004	0.0	37.0	34668	33728	0.0	0.0	940	378	3	0.9287193554558979	0.11222892166099743	0.7941894770280177	3377681	rs117105675	smoking status measurement, lung carcinoma	387045	386105
ENSG00000225077.2_1	LINC00337	lncRNA_good_csf	promoter_overlap	lncRNA	no hit	0.6659320196423453	2.443377	0.46876299999999993	0.0	38.0	4158	2485	0.01	0.006	2700	1302	5	5.783965773794931	1.9088486025237186	1.2569450792048855	3409081	rs117105675	smoking status measurement, lung carcinoma	417504	417505
ENSG00000231868.1_1	RP1-202O8.2	lncRNA_good_csf	transcript_overlap	lncRNA	no hit	0.0	0.09716169999999999	0.39886	0.0	43.0	55236	51264	0.0	0.0033333333333333335	3972	351	3	3.972607098852225	1.1353072979330583	1.2195587368336476	3615875	rs117105675	smoking status measurement, lung carcinoma	628271	624299
ENSG00000228750.6_1	RP11-242F24.1	lncRNA_good_csf	intergenic	lncRNA	no hit	0.008353755355163472	0.00971475	0.5236236	0.0	56.0	4783	4784	0.01	0.006666666666666667	5375	1686	3	0.27841704833793196	0.22163864907346245	0.24071394631291845	3595399	rs17401966	hepatocellular carcinoma	875560	870325
ENSG00000237436.1_1	RP11-312B8.1	lncRNA_good_csf	promoter_overlap	lncRNA	no hit	0.3711570439457239	11.20923	0.42891599999999996	0.0	58.0	40753	39802	0.7	0.006666666666666667	951	415	3	2.12243393398406	1.1272730133875797	0.5536658467953159	3540568	rs17401966	hepatocellular carcinoma	815493	815494
ENSG00000237402.1_2	CAMTA1-IT1	lncRNA_good_csf	transcript_overlap	lncRNA	no hit	0.3096058677978084	0.448448	0.465753	0.0	69.0	32962	31634	0.0	0.0	1328	365	2	0.09281450482067152	0.3973284424603375	0.35462262888096874	2955140	rs17401966	hepatocellular carcinoma	231394	230066
ENSG00000270035.1_1	RP11-338N10.2	lncRNA_good_csf	transcript_overlap	lncRNA	no hit	0.3430726332242421	2.4721548991	0.44736800000000004	0.0	81.0	5611	5612	0.0	0.0	569	570	1	0.9754134837363284	2.7636217775639302	0.9299669901041072	2626539	rs17401966	hepatocellular carcinoma	88337	87768
ENSG00000269978.1_1	RP11-338N10.3	lncRNA_good_csf	transcript_overlap	lncRNA	no hit	0.8332071200589931	5.14617	0.617978	0.0	80.0	3513	3514	0.0	0.0	266	267	1	1.6246293389612751	12.29304052881135	2.340485532359648	2624441	rs17401966	hepatocellular carcinoma	90435	90169
ENSG00000236266.1_1	RP3-467L1.4	lncRNA_good_csf	transcript_overlap	lncRNA	no hit	0.4538458665231399	0.9168064	0.49759	0.0	83.0	43750	26650	0.0	0.0	17100	830	3	0.234406698821486	0.05716073882080513	0.22362304438402952	2498069	rs17401966	hepatocellular carcinoma	98994	98995
ENSG00000238290.1_1	RP11-431K24.1	lncRNA_good_csf	promoter_overlap	lncRNA	no hit	0.2312153315160788	0.34610465	0.47358100000000003	0.0	93.0	9812	0	0.0	0.0	95964	2044	3	0.21557724089193755	0.25474528749568	0.045752958893687086	2202709	rs17401966	hepatocellular carcinoma	2402	0
ENSG00000232912.5_1	RP5-1115A15.1	lncRNA_good_csf	transcript_overlap	lncRNA	no hit	0.07508583449141497	0.09567345	0.5353165	0.0	107.0	1959	0	0.01	0.0	10193	516	4	0.0181703492600069	0.11674657555274799	0.13332287294423134	1890573	rs17401966	hepatocellular carcinoma	11899	2699
ENSG00000228423.2_2	RP4-633I8.4	lncRNA_good_csf	transcript_overlap	lncRNA	no hit	0.07528134058737096	0.0989225	0.592068	0.0	102.0	7945	7423	0.0	0.065	1191	353	2	0.2607481254957895	0.20977554994907427	0.05954067162360632	1518361	rs17401966	hepatocellular carcinoma	100486	100487
ENSG00000236269.1_2	ENO1-IT1	lncRNA_good_csf	promoter_overlap	lncRNA	no hit	0.0	0.0	0.48118299999999997	3.0	106.0	4142	1923	0.0	0.005	2219	744	2	0.9297141790702366	0.42576932165791703	0.4366465936874524	1447405	rs17401966	hepatocellular carcinoma	29530	29531
ENSG00000230679.1_1	ENO1-AS1	lncRNA_good_csf	promoter_overlap	lncRNA	no hit	0.6183252821787282	3.1117600000000003	0.510965	0.0	106.0	4969	4970	0.0	0.0	1059	456	2	0.6936016677058325	0.422031060916057	0.2521416175210333	1445518	rs17401966	hepatocellular carcinoma	28703	27644
ENSG00000228526.5_2	MIR34A	lncRNA_good_csf	transcript_overlap	lncRNA	no hit	0.9564475594463764	26.916802500000003	0.43157300000000004	3.0	89.0	407	0	0.0	1.0	34381	4211	2	4.580465588653334	0.5649880906367435	1.8374043876886847	1128429	rs17401966	hepatocellular carcinoma	113754	113755
ENSG00000234546.3_1	RP3-510D11.2	lncRNA_good_csf	transcript_overlap	lncRNA	no hit	0.5866157955719123	4.172734999999999	0.45819133333333334	1.0	84.0	503	0	0.0	0.0	14280	985	3	1.4331767230294297	0.14692417480381656	0.929166670269229	1129128	rs17401966	hepatocellular carcinoma	119690	114454
ENSG00000281937.1_1	RP3-510D11.4	lncRNA_good_csf	gene_nearby	lncRNA	no hit	0.27668066932360946	0.44156175	0.40873000000000004	1.0	82.0	2330	567	0.0	0.0	1763	1764	1	0.06506474045224264	0.0155158274945878	0.0687284028228653	1126506	rs17401966	hepatocellular carcinoma	111831	111832
ENSG00000231789.2_1	PIK3CD-AS2	lncRNA_good_csf	transcript_overlap	lncRNA	no hit	0.9548731834047476	23.196576500000003	0.440895	4.0	74.0	12889	12890	0.0	0.0	15129	939	3	11.056332631493252	6.539124832806183	0.6773221608374228	637858	rs17401966	hepatocellular carcinoma	248018	232889
ENSG00000228150.1_2	RP11-84A14.4	lncRNA_good_csf	promoter_overlap	lncRNA	no hit	0.16653626922343445	0.6586179999999999	0.5636359999999999	0.0	74.0	42268	42269	0.0	0.0	7051	440	2	1.446488822891135	0.7956485454428834	0.4462076864206329	375439	rs17401966	hepatocellular carcinoma	503385	503386
ENSG00000241326.1_2	RP11-807G9.2	lncRNA_good_csf	transcript_overlap	lncRNA	no hit	0.7086575409175759	3.9274765	0.5665140000000001	0.0	74.0	14654	13227	0.0	0.025	1427	436	2	0.462224025918336	0.6691702690620395	0.19096676681195307	340845	rs17401966	hepatocellular carcinoma	543603	543604
ENSG00000271989.1_1	RP4-736L20.3	lncRNA_good_csf	promoter_overlap	lncRNA	no hit	0.44759181465019743	0.8131805000000001	0.395232	0.0	57.0	6146	6147	0.0	0.0	796	797	1	0.29015050333361403	0.01753510823625915	0.342460801007526	65363	rs636291	prostate carcinoma	637662	637663
ENSG00000226849.1_2	RP4-635E18.7	lncRNA_good_csf	transcript_overlap	lncRNA	no hit	0.12642737175659502	0.34070599999999995	0.49738999999999994	0.0	61.0	5350	5351	0.0	0.0	4626	2682	2	0.2698664493911525	0.306814579036746	0.041377676766672936	572432	rs636291	prostate carcinoma	0	0
ENSG00000230337.1_1	RP4-635E18.6	lncRNA_good_csf	promoter_overlap	lncRNA	no hit	0.6750730968706007	4.071239	0.4424	0.0	62.0	36554	36555	0.0	0.0	2425	487	2	2.255680837194067	1.2976305496191873	0.6118954786406954	603636	rs636291	prostate carcinoma	26336	26337
ENSG00000235643.1_1	RP1-69M21.2	lncRNA_good_csf	intergenic	lncRNA	no hit	0.14260758504846438	0.19059625	0.474708	0.0	86.0	83499	79675	0.09	0.013333333333333334	3824	1285	3	0.4137912679910231	0.26320967442602	0.1624750111231553	1113492	rs636291	prostate carcinoma	44592	44593
ENSG00000120937.8_1	NPPB	protein_coding	protein_coding	mRNA	no hit	0.6045612048396598	1.624482	0.435159	2.0	76.0	23937	23938	0.0	0.0	1467	694	3	0.9922045349222324	562.7566950696455	8.144563078328776	1361425	rs636291	prostate carcinoma	808	809
ENSG00000272482.1_1	RP11-474O21.5	lncRNA_good_csf	intergenic	lncRNA	no hit	0.7133179435005044	13.44651	0.443478	2.0	60.0	2675	2676	0.0	0.17	344	345	1	0.6430168869006395	0.3055291289229195	0.3317126609860845	1985881	rs11803759	colorectal cancer	172855	172511
ENSG00000231606.1_1	RP11-344F13.1	lncRNA_good_csf	transcript_overlap	lncRNA	no hit	0.0	0.0	0.599291	0.0	44.0	27446	27447	0.0	0.365	1227	282	2	0.0	0.0	0.0	115518	rs11803759	colorectal cancer	219383	219384
ENSG00000234593.2_1	RP4-704D23.1	lncRNA_good_csf	transcript_overlap	lncRNA	no hit	0.5550561687142358	2.414924	0.5143979999999999	0.0	60.0	46987	18752	0.0	0.0	42621	764	4	0.0107927269786055	0.0	0.015487188717003813	10320	rs11803759	colorectal cancer	50925	50926
ENSG00000175147.11_1	TMEM51-AS1	lncRNA_good_csf	promoter_overlap	lncRNA	no hit	0.6336041298590636	2.968728	0.467666	2.0	86.0	20073	20074	0.0	0.0	40649	7100	6	0.39030600501790946	0.8738852516744995	0.4354083998709721	313466	rs2901964	response to radiation, prostate carcinoma, erectile dysfunction	10703	0
ENSG00000204464.7_1	C1orf195	lncRNA_good_csf	transcript_overlap	lncRNA	no hit	0.061061231276168026	0.102522	0.5150595	0.0	88.0	1220	1221	0.0	0.0	6973	441	2	0.067854129629007	0.11715833020621	0.06511908116309245	294613	rs2901964	response to radiation, prostate carcinoma, erectile dysfunction	29618	22645
ENSG00000228140.1_1	RP3-467K16.4	lncRNA_good_csf	promoter_overlap	lncRNA	no hit	0.3489979128962612	5.70974	0.499421	2.0	95.0	2217	2218	0.0	0.0033333333333333335	6454	5178	3	0.1077424834490545	0.129526061665391	0.028095021062596117	56497	rs2901964	response to radiation, prostate carcinoma, erectile dysfunction	1867	0
ENSG00000272510.1_1	RP4-680D5.8	lncRNA_good_csf	transcript_overlap	lncRNA	hit	0.4236161744829117	0.734955	0.6271680000000001	0.0	92.0	54282	54283	0.0	0.0	345	346	1	0.5729134541132861	0.074998803802987	0.5491042375471992	99681	rs2901964	response to radiation, prostate carcinoma, erectile dysfunction	109745	109746
ENSG00000237301.1_1	RP4-680D5.2	lncRNA_good_csf	transcript_overlap	lncRNA	no hit	0.12305587984571205	0.22558095	0.47803199999999996	1.0	89.0	16612	16613	0.0	0.0	17490	2845	2	0.2096831696711325	0.1771080081059475	0.039382534008432515	120206	rs2901964	response to radiation, prostate carcinoma, erectile dysfunction	72075	72076
ENSG00000271742.1_1	RP4-680D5.9	lncRNA_good_csf	intergenic	lncRNA	no hit	0.7202175487956477	2.874765	0.476562	0.0	89.0	2045	1790	0.0	0.0	255	256	1	0.2360445026718555	0.0	0.30573068711621826	216943	rs2901964	response to radiation, prostate carcinoma, erectile dysfunction	4628	4373
ENSG00000237938.5_1	RP11-288I21.1	lncRNA_good_csf	promoter_overlap	lncRNA	no hit	0.06670983371563324	2.72402	0.43512233333333333	0.0	91.0	23798	16185	0.0	0.2525	14177	755	4	0.719013607842784	0.82103982270863	0.1185565917226059	254382	rs2901964	response to radiation, prostate carcinoma, erectile dysfunction	53952	41812
ENSG00000224459.1_1	RP11-169K16.4	lncRNA_good_csf	transcript_overlap	lncRNA	no hit	0.4259117302192745	0.8369021999999999	0.406886	0.0	90.0	10798	10799	0.0	0.0	9845	639	2	0.0	0.01742601206726215	0.02492388451144401	274121	rs2901964	response to radiation, prostate carcinoma, erectile dysfunction	52605	52606
ENSG00000233078.1_1	RP11-5P18.5	lncRNA_good_csf	transcript_overlap	lncRNA	no hit	0.006157621844742278	0.05101445000000001	0.46566499999999994	0.0	87.0	6194	6195	0.0	0.0	511	466	2	0.00695209949421155	0.6412093013237046	0.7047641793697839	540230	rs2901964	response to radiation, prostate carcinoma, erectile dysfunction	108030	108031
ENSG00000227959.1_1	RP11-276H7.2	lncRNA_good_csf	promoter_overlap	lncRNA	no hit	0.6838833292544979	2.753718	0.36615	1.0	92.0	2241	2242	0.0	0.02	2118	904	2	0.08723907833773484	0.579493319130735	0.5387926183072518	689281	rs2901964	response to radiation, prostate carcinoma, erectile dysfunction	6891	4773
ENSG00000224621.1_1	RP11-276H7.3	lncRNA_good_csf	intergenic	lncRNA	no hit	0.6865751215344006	4.901599	0.496324	0.0	92.0	3261	644	0.0	0.47	2617	544	2	0.066727209324215	0.02139819118136075	0.06264587836066939	693336	rs2901964	response to radiation, prostate carcinoma, erectile dysfunction	2836	219
ENSG00000226029.1_1	RP4-798A10.2	lncRNA_good_csf	gene_nearby	lncRNA	no hit	0.11270496817572545	1.71054685	0.540832	0.0	76.0	16760	16761	0.01	0.0	7533	3245	2	0.4011289467387675	0.7269282929221705	0.3016184452527025	995018	rs2901964	response to radiation, prostate carcinoma, erectile dysfunction	177354	169821
ENSG00000261135.1_1	RP4-798A10.7	lncRNA_good_csf	intergenic	lncRNA	no hit	0.4691764428670439	15.31226	0.587387	0.0	75.0	14702	14703	0.0	0.0	1109	1110	1	3.380788542193115	3.4266961717717654	0.015039778436079319	1048715	rs2901964	response to radiation, prostate carcinoma, erectile dysfunction	123657	122548
ENSG00000224174.2_1	RP4-798A10.4	lncRNA_good_csf	intergenic	lncRNA	no hit	0.7927840374161023	8.8781	0.525994	0.0	75.0	20751	20752	0.0	0.01	1102	327	2	1.649917082975905	1.5308025364638298	0.0663522709568656	1054764	rs2901964	response to radiation, prostate carcinoma, erectile dysfunction	117608	116506
ENSG00000233421.4_1	RP5-875O13.1	lncRNA_good_csf	intergenic	lncRNA	no hit	0.21517851817056227	0.5528602	0.407651	0.0	75.0	35707	33944	0.0	0.01	1763	1548	2	1.8455736197562846	0.95549926226388	0.5324518035418138	1067956	rs2901964	response to radiation, prostate carcinoma, erectile dysfunction	102129	102130
ENSG00000279151.1_1	RP1-163M9.7	lncRNA_good_csf	intergenic	lncRNA	no hit	0.0	0.001515845	0.406404	0.0	81.0	655	656	0.0	0.0	4048	406	3	0.0	0.16859904120315433	0.22478001071253093	1235616	rs2901964	response to radiation, prostate carcinoma, erectile dysfunction	61045	61046
ENSG00000282740.1_1	RP5-1182A14.7	lncRNA_good_csf	transcript_overlap	lncRNA	no hit	0.34281767782563466	4.4166970182	0.434676	0.0	81.0	49699	39048	0.96	0.33666666666666667	10651	819	3	1.19271542183174	0.7026025020731814	0.3649769305523897	1217403	rs16861326	response to radiation, prostate carcinoma, erectile dysfunction	110089	99438
ENSG00000223643.6_1	RP11-108M9.1	lncRNA_good_csf	transcript_overlap	lncRNA	no hit	0.0	0.0	0.5548489999999999	0.0	76.0	50238	50239	0.09	0.21000000000000002	1808	735	4	0.1690245398261185	0.23081609482391294	0.07430999955043406	1114863	rs16861326	response to radiation, prostate carcinoma, erectile dysfunction	208172	208173
ENSG00000228549.3_2	RP11-108M9.3	lncRNA_good_csf	transcript_overlap	lncRNA	no hit	0.20647212648412805	0.5315046750000001	0.4427276	0.0	77.0	30329	29276	0.01	0.01	3134	2520	2	1.8209331551106818	1.0574411987822585	0.368228175993526	1093900	rs16861326	response to radiation, prostate carcinoma, erectile dysfunction	188263	187210
ENSG00000238142.1_1	RP11-108M9.4	lncRNA_good_csf	transcript_overlap	lncRNA	no hit	0.9415160965954352	50.693540000000006	0.5127016666666667	2.0	76.0	13718	13719	0.0	0.01	1107	406	2	20.45173062756633	29.578653288478982	0.5628363599161743	1078343	rs16861326	response to radiation, prostate carcinoma, erectile dysfunction	171652	171653
ENSG00000272426.1_1	RP11-108M9.6	lncRNA_good_csf	transcript_overlap	lncRNA	no hit	0.21076462428988985	0.7295149999999999	0.591324	2.0	75.0	0	0	0.02	0.02	437	438	1	0.3438481246528215	0.17731985436444805	0.19086377562426785	1063216	rs16861326	response to radiation, prostate carcinoma, erectile dysfunction	156525	156526
ENSG00000227751.1_1	RP1-20B21.4	lncRNA_good_csf	transcript_overlap	lncRNA	stringent no hit	0.9269358374710054	140.13814	0.5498390000000001	0.0	51.0	12918	12296	0.0	0.01	622	311	2	0.0	1.26314454263957	1.1783287296732676	560609	rs16861326	response to radiation, prostate carcinoma, erectile dysfunction	341660	341661
ENSG00000225387.1_1	RP11-422P22.1	lncRNA_good_csf	intergenic	lncRNA	no hit	0.37800638682467796	0.6686226000000001	0.49287200000000003	0.0	48.0	44361	44362	0.0	0.0	2685	491	2	0.581125706770591	0.0	0.6609520731516964	34154	rs16861827	overall survival, pancreatic carcinoma	29527	29528
ENSG00000230424.1_1	RP1-43E13.2	lncRNA_good_csf	promoter_overlap	lncRNA	no hit	0.6798578951193062	2.5965045	0.487179	2.0	52.0	77376	47173	0.0	0.0	30203	507	2	0.6295823828459429	2.0610356594355	0.9095175628360236	858826	rs16861827	overall survival, pancreatic carcinoma	155602	125399
ENSG00000235185.1_1	RP5-1056L3.1	lncRNA_good_csf	promoter_overlap	lncRNA	no hit	0.022719423876463085	0.156605315	0.47343	0.0	56.0	3485	3486	0.0	0.29	5030	207	2	0.0	0.2366086809040145	0.3063890383619525	1240127	rs16861827	overall survival, pancreatic carcinoma	42470	42471
ENSG00000225986.1_1	UBXN10-AS1	lncRNA_good_csf	promoter_overlap	lncRNA	no hit	0.9422110682690291	21.464055	0.494118	2.0	51.0	1105	1106	0.0	0.0	2244	510	2	0.1104370825086185	0.3069485942801975	0.2350747453298039	1832566	rs16861827	overall survival, pancreatic carcinoma	220017	220018
ENSG00000236936.1_1	RP3-329E20.2	lncRNA_good_csf	transcript_overlap	lncRNA	no hit	0.05515064429518796	0.1311463	0.496542	0.0	74.0	3145	3146	0.0	0.0033333333333333335	1169	723	3	0.14985249149435415	0.0440754353256324	0.1392228457096321	993984	rs72647484	colorectal cancer	72422	71253
ENSG00000231105.1_1	RP5-1071N3.1	lncRNA_good_csf	transcript_overlap	lncRNA	no hit	0.3343399584121345	0.7035815	0.45784600000000003	1.0	76.0	979	980	0.0	0.0	6484	2479	3	0.1603186484608865	0.423262965146185	0.29468118709347063	961461	rs72647484	colorectal cancer	45214	38730
ENSG00000228397.2_1	RP1-224A6.3	lncRNA_good_csf	transcript_overlap	lncRNA	no hit	0.34526906959486703	0.5738109	0.48815049999999993	0.0	75.0	6118	4625	0.0	0.0	2058	1023	3	0.0362055824368374	0.038408611907829	0.003063992231464825	235187	rs72647484	colorectal cancer	26981	25488
ENSG00000218510.6_1	LINC00339	lncRNA_good_csf	transcript_overlap	lncRNA	no hit	0.953749439526535	30.907045000000004	0.49435149999999994	2.0	75.0	5165	5166	0.0	0.2833333333333333	6694	1520	3	22.499472870807484	14.64246693231378	1.0647255051699138	230010	rs72647484	colorectal cancer	26028	26029
ENSG00000230068.2_2	CDC42-IT1	lncRNA_good_csf	transcript_overlap	lncRNA	no hit	0.032005752210898415	0.0341946	0.6069359999999999	0.0	76.0	10358	10359	0.0	0.0	5002	692	2	0.10064692580266144	0.09815807157154456	0.00326600966843103	197036	rs72647484	colorectal cancer	60694	60695
ENSG00000271840.1_1	RP1-224A6.9	lncRNA_good_csf	intergenic	lncRNA	no hit	0.1655138227934606	0.706454	0.5668449999999999	0.0	76.0	40227	39480	0.0	0.0	747	748	1	0.0220318596232721	0.0844191325398003	0.08548230229767148	159875	rs72647484	colorectal cancer	53491	52744
ENSG00000279625.1_1	RP11-415K20.2	lncRNA_good_csf	intergenic	lncRNA	no hit	0.16042730982309514	0.516854	0.505666	0.0	64.0	646	0	0.0	0.0	1852	1853	1	0.06788713794026477	0.23255432065036705	0.20689204928979926	103396	rs72647484	colorectal cancer	75221	75222
ENSG00000237200.1_2	ZBTB40-IT1	lncRNA_good_csf	transcript_overlap	lncRNA	no hit	0.06535443085763426	3.18277	0.509158	0.0	66.0	7277	7278	0.0	0.0	2234	273	2	0.4138966710225636	1.2688998126355189	0.6823162152057347	256240	rs72647484	colorectal cancer	8830	6596
ENSG00000261326.2_1	LINC01355	lncRNA_good_csf	intergenic	lncRNA	no hit	0.5809506880953794	18.17846	0.6274854999999999	0.0	62.0	21716	17571	0.0	0.0	5443	5444	2	0.276158348490641	0.8509395183971851	0.5364504013054485	1020075	rs72647484	colorectal cancer	83951	83952
ENSG00000249087.6_1	ZNF436-AS1	lncRNA_good_csf	promoter_overlap	lncRNA	no hit	0.6298257065774922	16.904904000000002	0.4698321666666667	2.0	60.0	23454	22759	0.02	0.43	2786	2547	3	0.3480772211770737	7.955255206854454	1.8880936451568615	1107763	rs72647484	colorectal cancer	0	0
ENSG00000271420.1_1	RP5-1057J7.7	lncRNA_good_csf	intergenic	lncRNA	no hit	0.05089479942158676	0.11005835	0.552308	0.0	60.0	15568	15569	0.0	0.0	649	650	1	1.4423861313042352	1.0009607498759134	0.2875984344336276	1117146	rs72647484	colorectal cancer	6927	6278
ENSG00000235052.1_1	RP1-150O5.3	lncRNA_good_csf	intergenic	lncRNA	no hit	0.5371681670623454	5.068525	0.572368	0.0	66.0	3774	3775	0.0	0.0	1776	456	2	1.5593481532993452	0.946394482370351	0.394972277797784	1287903	rs72647484	colorectal cancer	178811	177035
ENSG00000236810.5_1	TCEB3-AS1	lncRNA_good_csf	promoter_overlap	lncRNA	no hit	0.9289970207873576	21.344573500000006	0.5260195	1.0	71.0	34678	22663	0.01	0.016666666666666666	17905	1074	4	6.228509760397038	8.554100685083554	0.373401248118508	1499145	rs72647484	colorectal cancer	400292	388277
ENSG00000232557.3_1	RP11-4M23.3	lncRNA_good_csf	transcript_overlap	lncRNA	no hit	0.02336162045032064	0.08787985000000001	0.547619	0.0	68.0	2325	1551	0.02	0.02	774	210	2	0.6238282624781055	0.2291307497692745	0.40176066816403855	1645874	rs72647484	colorectal cancer	271996	271222
ENSG00000232298.2_1	RP11-10N16.3	lncRNA_good_csf	transcript_overlap	lncRNA	stringent no hit	0.0007630456807659614	0.10310060000000001	0.44743	0.0	95.0	31942	31943	0.0	0.0	14345	856	5	0.0464294662341471	0.08382679053137106	0.050659142748430516	2046319	rs72647484	colorectal cancer	141196	126851
ENSG00000264443.1_1	RP4-594I10.3	lncRNA_good_csf	promoter_overlap	lncRNA	no hit	0.050699698738685406	0.05697275	0.546021	0.0	92.0	3464	0	0.0	0.0	17223	1445	3	0.10855321908252052	0.300342264129547	0.2302133738271331	2277565	rs72647484	colorectal cancer	29320	12097
ENSG00000229162.1_1	RP11-84D1.1	lncRNA_good_csf	transcript_overlap	lncRNA	no hit	0.030387991756902925	0.28492105	0.484146	0.0	88.0	4738	2986	0.0	0.006666666666666667	1752	820	3	0.0098853518079235	0.0	0.01419151895080159	2700109	rs72647484	colorectal cancer	23361	21609
ENSG00000272432.1_1	RP3-465N24.6	lncRNA_good_csf	transcript_overlap	lncRNA	no hit	0.1721789883268482	1.10625	0.470103	0.0	87.0	7658	7659	0.0	0.0	484	485	1	0.75058052193884	0.6354593900249266	0.09813748692931268	2986601	rs72647484	colorectal cancer	35732	35733
ENSG00000225643.1_1	RP11-70P17.1	lncRNA_good_csf	intergenic	lncRNA	no hit	0.3776843397676279	0.6949941999999999	0.412008	0.0	90.0	34776	25898	0.0	0.0	8878	483	2	0.31764112337126404	0.3567992678841175	0.04224980938571929	3320242	rs72647484	colorectal cancer	249828	240950
ENSG00000228172.5_1	RP1-317E23.3	lncRNA_good_csf	transcript_overlap	lncRNA	no hit	0.1411549510696527	0.2405828	0.45266333333333336	0.0	90.0	22411	19417	0.0	0.32	3023	2307	4	0.3103198076405994	0.496452653339384	0.1418862785416529	3555513	rs72647484	colorectal cancer	10508	10509
ENSG00000272478.1_1	RP1-317E23.7	lncRNA_good_csf	transcript_overlap	lncRNA	no hit	0.0	2.727045	0.545045	0.0	92.0	26275	26276	0.59	1.0	221	222	1	0.0	3.5543456331770035e-05	5.1277456902201095e-05	3570677	rs72647484	colorectal cancer	0	0
ENSG00000131914.10_1	LIN28A	protein_coding	protein_coding	mRNA	no hit	0.9957350011200786	344.060583	0.518888	5.0	77.0	1014	0	1.0	0.8480000000000001	18944	4008	5	663.3548289256688	317.2821643901884	1.14090998638522	4149542	rs72647484	colorectal cancer	166073	166074
ENSG00000225891.1_1	RP3-476K8.3	lncRNA_good_csf	transcript_overlap	lncRNA	no hit	0.03231017665093785	0.5116495000000001	0.568998	0.0	80.0	33459	33460	0.0	0.005	4526	529	4	0.17387467997549344	0.2680115252307065	0.11128946047183713	4201520	rs72647484	colorectal cancer	222578	218052
ENSG00000260063.1_1	RP5-968P14.2	lncRNA_good_csf	promoter_overlap	lncRNA	no hit	0.37976820501481023	0.7507739999999999	0.4905	0.0	111.0	784	785	0.07	0.95	1999	2000	1	0.2657109153881575	0.25404107794651154	0.013363328633108495	4429144	rs4949330	colorectal cancer	220774	220775
ENSG00000175793.11_2	SFN	protein_coding	protein_coding	mRNA	no hit	0.4951273589415117	101.6305	0.37196999999999997	1.0	109.0	1758	439	0.48	1.0	1319	1320	1	1.6957714017754901	0.4889756410007151	0.8563780106300481	4258818	rs4949330	colorectal cancer	51768	50449
ENSG00000158246.7_1	FAM46B	protein_coding	protein_coding	mRNA	no hit	0.9470182137386084	34.386859	0.375	1.0	115.0	1519	0	0.04	0.45	7816	2368	2	62.79678487590945	6.168630223648258	3.153714337966206	4110439	rs4949330	colorectal cancer	69132	61316
ENSG00000224311.1_1	RP11-40H20.4	lncRNA_good_csf	promoter_overlap	lncRNA	no hit	0.0	0.0806451	0.451187	0.0	136.0	862	863	0.1	0.013333333333333334	5246	379	3	0.11567803264053204	0.07466370694250951	0.054035478005541385	3888923	rs4949330	colorectal cancer	64153	64154
ENSG00000241169.1_1	RP4-752I6.1	lncRNA_good_csf	transcript_overlap	lncRNA	no hit	0.062336040139037034	0.0712145	0.628505	0.0	128.0	8344	8345	0.02	0.08	2384	428	2	0.051407109680445484	0.12738787103910332	0.10066255584453128	3663673	rs4949330	colorectal cancer	155913	155914
ENSG00000237429.1_1	RP1-159A19.4	lncRNA_good_csf	intergenic	lncRNA	no hit	0.887508369838448	15.2969075	0.473498	0.0	128.0	1022	0	0.03	0.0	4756	283	2	0.04789515157140065	0.1249187195786045	0.10232639053962687	3592694	rs4949330	colorectal cancer	224520	224521
ENSG00000225886.3_1	RP11-288L9.4	lncRNA_good_csf	transcript_overlap	lncRNA	no hit	0.1292102723474599	0.16183476	0.475316	0.0	123.0	9595	0	0.0	0.18333333333333335	33573	658	5	1.6380473642807902	1.3988941376369857	0.8303745574204907	3420192	rs4949330	colorectal cancer	100196	66623
ENSG00000269971.1_2	RP3-426I6.5	lncRNA_good_csf	promoter_overlap	lncRNA	no hit	0.1016362738628217	0.342524	0.581522	0.0	121.0	1489	1490	0.02	0.28	183	184	1	0.12116640598295553	1.392021480253995	1.0932299229305662	3349214	rs4949330	colorectal cancer	1773	1774
ENSG00000270031.1_2	RP3-426I6.6	lncRNA_good_csf	transcript_overlap	lncRNA	no hit	0.2467327128678227	1.21787	0.662953	0.0	124.0	2413	2414	0.0	0.0	358	359	1	0.0	0.2452790440640545	0.3164690598669795	3302914	rs4949330	colorectal cancer	47898	47899
ENSG00000270605.1_1	RP5-1092A3.4	lncRNA_good_csf	transcript_overlap	lncRNA	no hit	0.8939447720295531	8.539864999999999	0.584062	0.0	116.0	5672	5673	0.0	0.0	1944	1945	1	0.804972446828212	0.7830825586966995	0.017603311439895256	2881802	rs4949330	colorectal cancer	67169	65225
ENSG00000271398.1_1	RP5-1092A3.5	lncRNA_good_csf	gene_nearby	lncRNA	no hit	0.05140361584156095	0.1146352	0.44470600000000005	0.0	116.0	0	0	0.0	0.0	424	425	1	0.07208488580809136	0.0617538581043525	0.013969789362301241	2875687	rs4949330	colorectal cancer	72859	72860
ENSG00000242125.3_2	SNHG3	lncRNA_good_csf	promoter_overlap	lncRNA	no hit	0.9431881396268492	219.7142	0.5679636666666666	1.0	111.0	18225	18226	0.0	0.005	4912	2614	3	11.247516946289599	7.7757734332205555	0.4808911029654409	2612362	rs4949330	colorectal cancer	53534	48993
ENSG00000279443.1_1	RP4-669K10.8	lncRNA_good_csf	intergenic	lncRNA	no hit	0.273122319382858	1.4380585	0.536246	0.0	105.0	56705	56706	0.21	0.1	2082	2083	1	0.7485630914443586	1.1133320762904901	0.2733496293815829	2576712	rs4949330	colorectal cancer	15425	13343
ENSG00000197989.13_1	SNHG12	lncRNA_good_csf	transcript_overlap	lncRNA	no hit	0.97167601984606	157.05065	0.48613966666666664	1.0	97.0	60979	60980	0.02	0.0	4442	1903	6	38.5486579492821	23.82460690477571	1.2978957432718046	2540271	rs4949330	colorectal cancer	19527	17055
ENSG00000229388.1_1	RP11-442N24__B.1	lncRNA_good_csf	promoter_overlap	lncRNA	no hit	0.4746980916607836	1.1027285999999998	0.5161374999999999	0.0	84.0	735	0	0.02	0.0	5302	688	2	0.32809996508227257	0.01798271204775125	0.21723991472035467	2474673	rs4949330	colorectal cancer	38594	36104
ENSG00000237934.1_1	RP11-467D18.2	lncRNA_good_csf	transcript_overlap	lncRNA	no hit	0.0	1.16837	0.518325	0.0	34.0	13265	12382	0.0	0.0	883	573	3	0.2338054668565645	0.11969045601816355	0.14001499661706274	1898438	rs4949330	colorectal cancer	6249	6250
ENSG00000186056.9_1	MATN1-AS1	lncRNA_good_csf	transcript_overlap	lncRNA	no hit	0.6573050499708231	9.4041285	0.40587575000000004	2.0	60.0	10019	10020	0.0	0.5	8240	3925	4	0.0503101312946619	0.6795088631076354	0.3556970054533969	250092	rs4949330	colorectal cancer	26755	26756
ENSG00000229607.1_1	RP5-1125N11.1	lncRNA_good_csf	intergenic	lncRNA	no hit	0.436361671501896	1.3475823500000002	0.475225	0.0	65.0	669	670	0.0	0.0	5175	444	2	0.13532436996216435	0.0	0.1831045442816336	161366	rs4949330	colorectal cancer	7796	7797
ENSG00000235790.7_2	RP11-73M7.6	lncRNA_good_csf	promoter_overlap	lncRNA	no hit	0.035499963525969284	0.0514908	0.4522215833333334	0.0	78.0	1446	1447	0.0	0.2	15855	900	6	1.140551898418898	0.1485835506101271	0.3674038127116291	659885	rs4949330	colorectal cancer	1474	0
ENSG00000264078.1_2	RP11-73M7.9	lncRNA_good_csf	promoter_overlap	lncRNA	no hit	0.03398812421781866	0.139543	0.479167	0.0	77.0	2091	2092	0.0	0.01	4677	480	2	0.20203180399242496	0.18928640222862705	0.015378883487844575	660530	rs4949330	colorectal cancer	2102	0
ENSG00000254545.1_1	RP11-84A19.3	lncRNA_good_csf	transcript_overlap	lncRNA	no hit	0.0053422989042085645	0.32099	0.346369	0.0	70.0	691	692	0.0	0.01	2192	537	2	0.1105680519416625	0.1021798061228276	0.01093819937136358	804966	rs4949330	colorectal cancer	10935	10936
ENSG00000203620.2_2	RP11-84A19.2	lncRNA_good_csf	transcript_overlap	lncRNA	no hit	0.011706735038860659	0.013231871000000001	0.491803	0.0	68.0	6573	0	0.0	0.0	13549	2257	2	0.6494748687914091	0.310472445534258	0.3319197779757007	857855	rs4949330	colorectal cancer	55027	55028
ENSG00000269967.1_2	RP11-84A19.4	lncRNA_good_csf	transcript_overlap	lncRNA	no hit	0.054181724499682386	0.08961975	0.609881	0.0	68.0	18094	0	0.02	0.015	69928	587	2	0.08098076064627655	0.29069821529612605	0.25581087008403197	867749	rs4949330	colorectal cancer	8047	0
ENSG00000228634.1_1	RP4-534N18.2	lncRNA_good_csf	transcript_overlap	lncRNA	no hit	0.4458453494386229	2.6745904	0.566731	0.0	68.0	6916	5961	0.0	0.015	955	517	2	0.3088018018039915	0.3710622908052536	0.06704747834114316	948856	rs4949330	colorectal cancer	19225	19226
ENSG00000203325.3_1	RP11-277A4.4	lncRNA_good_csf	transcript_overlap	lncRNA	no hit	0.0048169647058713405	0.23274850000000002	0.488782	1.0	82.0	115356	94173	0.01	0.0033333333333333335	21183	624	3	1.993168482328715	1.448015376295515	0.2900608691093695	1068127	rs4949330	colorectal cancer	116280	95097
ENSG00000224066.1_1	RP4-622L5.7	lncRNA_good_csf	transcript_overlap	lncRNA	no hit	0.3744440437704951	8.301408499999999	0.422279	0.0	82.0	15078	13662	0.0	0.115	1416	786	4	0.15270968799973567	0.4772393298689159	0.3578743649271584	1220605	rs4949330	colorectal cancer	226781	226782
ENSG00000182866.16_1	LCK	protein_coding	protein_coding	mRNA	no hit	0.972093851318858	43.1881506	0.41549778571428575	3.0	84.0	778	0	0.0	0.998	34926	2166	13	44.321184035066146	0.1818085136513	5.2611173504366	1267075	rs4949330	colorectal cancer	157976	147431
ENSG00000233775.1_1	RP4-811H24.9	lncRNA_good_csf	promoter_overlap	lncRNA	no hit	0.3368540235060723	1.06143385	0.461426	0.0	84.0	10799	9330	0.0	0.0	1469	687	2	0.0	0.1263483975949961	0.17165314512556654	1365030	rs4949330	colorectal cancer	82932	82933
ENSG00000224409.1_1	RP11-114B7.6	lncRNA_good_csf	intergenic	lncRNA	no hit	0.5227176013887433	1.272654175	0.437975	0.0	73.0	8326	823	0.0	0.0	7503	395	2	0.4597066896842865	0.6981936789254186	0.218322501394988	1149115	rs17342699	colorectal adenoma	55158	55159
ENSG00000278966.2_1	RP5-1174N9.2	lncRNA_good_csf	promoter_overlap	lncRNA	no hit	0.2638827656733387	3.87612417	0.42645299999999997	0.0	62.0	451	452	0.0		910	911	1	1.567036059961616	2.3920529398377255	0.4412880116046528	899889	rs17342699	colorectal adenoma	34529	33733
ENSG00000278997.1_1	RP11-131M11.2	lncRNA_good_csf	intergenic	lncRNA	no hit	0.24523705747763905	1.851285	0.5088239999999999	0.0	64.0	12552	11193	0.0	0.0	1359	1360	1	0.14601504612895472	0.05574815947733465	0.11836025344426447	731122	rs17342699	colorectal adenoma	118636	117277
ENSG00000279179.1_1	RP11-131M11.3	lncRNA_good_csf	transcript_overlap	lncRNA	no hit	0.1633546334814477	0.49080100000000004	0.459687	0.0	64.0	5617	5618	0.0	0.0	3447	3448	1	0.2551894509588105	0.146083717377983	0.13119270083315154	708054	rs17342699	colorectal adenoma	138256	138257
ENSG00000270115.1_2	RP11-415J8.7	lncRNA_good_csf	transcript_overlap	lncRNA	no hit	0.3294258234726603	2.332293	0.518124	0.0	62.0	9839	9840	0.0	0.0	468	469	1	0.4770295515758145	0.614159680471151	0.1280846130145591	612672	rs17342699	colorectal adenoma	76384	75916
ENSG00000225313.5_1	RP11-415J8.3	lncRNA_good_csf	transcript_overlap	lncRNA	no hit	0.8663548145160229	12.984895000000002	0.4925553636363636	0.0	60.0	11049	0	0.02	0.495	23617	1432	4	0.2140519989334923	2.158002732889113	0.6658207091811483	525107	rs17342699	colorectal adenoma	11968	0
ENSG00000233246.1_1	RP11-415J8.5	lncRNA_good_csf	transcript_overlap	lncRNA	no hit	0.26604130914437063	1.481462	0.487755	0.0	58.0	11210	668	0.0	0.09999999999999999	12893	490	3	0.11717206790400135	0.22496640970213	0.13289078085088446	511107	rs17342699	colorectal adenoma	1557	0
ENSG00000230163.1_1	RP5-997D16.2	lncRNA_good_csf	transcript_overlap	lncRNA	no hit	0.534142344596491	1.7542970000000002	0.509722	0.0	19.0	6773	6774	0.0	0.0	861	720	2	1.43259081991626	1.8198493091172847	0.2131243994948508	976343	rs17342699	colorectal adenoma	2099	2100
ENSG00000241014.1_2	RP11-244H3.1	lncRNA_good_csf	promoter_overlap	lncRNA	no hit	0.5223977989328026	4.570288	0.4437385	2.0	22.0	49654	45304	0.0	0.435	10957	3163	3	0.30356201676787	0.5735651263029845	0.27157766925115984	1100005	rs17342699	colorectal adenoma	130112	125762
ENSG00000227409.1_1	ZMYM4-AS1	lncRNA_good_csf	transcript_overlap	lncRNA	no hit	0.1491553336064818	0.3013877	0.631808	0.0	33.0	20074	12819	0.02	0.5	7255	459	2	0.5582553635663811	0.47282994978561	0.08134080946597426	1484471	rs17342699	colorectal adenoma	59318	59319
ENSG00000239636.1_1	RP4-728D4.2	lncRNA_good_csf	transcript_overlap	lncRNA	no hit	0.4070093120428645	1.7420506999999998	0.4057135	1.0	41.0	59698	59699	0.37	0.0	7914	852	3	0.3419510713119107	0.5842918498714331	0.18055131783364625	1695462	rs17342699	colorectal adenoma	145953	142019
ENSG00000271554.1_1	RP4-665N4.8	lncRNA_good_csf	transcript_overlap	lncRNA	no hit	0.5541645503530084	1.3391222	0.591833	0.0	43.0	9841	9842	0.02	0.415	21408	385	3	0.3950662715054195	0.3144531461799365	0.08587093989765816	2117758	rs17342699	colorectal adenoma	76165	76166
ENSG00000116883.8_2	RP11-268J15.5	lncRNA_good_csf	promoter_overlap	lncRNA	no hit	0.579373100200174	9.255055	0.449402	0.0	45.0	25296	19809	0.0	0.0	5487	1838	2	4.9985312051770645	2.0349840357210653	0.9829203591849678	2449383	rs17342699	colorectal adenoma	133662	128175
ENSG00000234481.1_1	RP4-614N24.1	lncRNA_good_csf	intergenic	lncRNA	no hit	0.020559510886319576	0.021441150000000003	0.518359	0.0	45.0	3322	3323	0.0	0.475	2628	463	2	0.02126007852950925	0.2449562652292329	0.2857447459415443	2568618	rs7528276	colorectal cancer	5945	5946
ENSG00000233621.1_1	LINC01137	lncRNA_good_csf	promoter_overlap	lncRNA	no hit	0.8530269685527356	14.214415	0.437276	1.0	41.0	2487	0	0.0	0.0	19532	1395	3	0.5891575748015035	0.325081973620942	0.2621805719533011	1869975	rs7528276	colorectal cancer	286217	266685
ENSG00000230955.1_1	RP11-109P14.10	lncRNA_good_csf	transcript_overlap	lncRNA	no hit	0.6812166261597686	18.00945	0.532225	0.0	37.0	8471	8472	0.0	0.03	883	481	2	0.0	0.0	0.0	1482735	rs7528276	colorectal cancer	53628	52745
ENSG00000224592.5_1	RP5-884C9.2	lncRNA_good_csf	promoter_overlap	lncRNA	no hit	0.7814837906386224	4.6201241999999985	0.382009	0.0	40.0	863	0	0.0	0.0	71600	593	5	1.9852086626316354	0.15187755796065802	1.2359602098122429	1225290	rs7528276	colorectal cancer	131390	131391
ENSG00000228436.2_1	RP5-864K19.4	lncRNA_good_csf	promoter_overlap	lncRNA	no hit	0.6382693767975199	2.24597175	0.5060020000000001	4.0	49.0	1342	0	0.03	0.52	59396	630	4	0.498748090926058	0.8042385474616964	0.4063091635067282	424919	rs7528276	colorectal cancer	519883	473929
ENSG00000182109.7_2	RP11-69E11.4	lncRNA_good_csf	transcript_overlap	lncRNA	no hit	0.9194459234665466	20.983959	0.4325517142857143	0.0	54.0	682	0	0.01	0.5	23907	2241	5	3.402057248431026	5.620262337495651	0.5140937559887822	64178	rs658191	colorectal cancer	124753	122157
ENSG00000236546.1_1	RP1-118J21.5	lncRNA_good_csf	transcript_overlap	lncRNA	no hit	0.2385896146165392	0.32419818	0.49172	0.0	58.0	31916	31917	1.0	0.49	1353	785	2	0.1395094407891525	0.4269354385406905	0.32450718446818794	439643	rs658191	colorectal cancer	44980	43627
ENSG00000259943.1_1	RP1-39G22.7	lncRNA_good_csf	promoter_overlap	lncRNA	no hit	0.9598145345087808	23.98603205591	0.595717	1.0	50.0	55564	55565	0.0	0.0	1540	1541	1	4.699610770328285	7.9061089915082015	0.6439318671815295	128743	rs1391315	overall survival, pancreatic carcinoma	44444	42904
ENSG00000260920.2_1	RP1-228H13.5	lncRNA_good_csf	gene_nearby	lncRNA	no hit	0.41730642988895583	5.06705	0.62107	0.0	55.0	24041	21593	0.01	0.0	2448	2449	1	5.618333134539419	2.093225240644855	1.097356021128716	77610	rs1391315	overall survival, pancreatic carcinoma	68595	68596
ENSG00000279667.1_1	RP11-656D10.7	lncRNA_good_csf	intergenic	lncRNA	no hit	0.15121295161694576	0.43590200000000007	0.632836	0.0	55.0	15305	14301	0.02	0.04	1004	1005	1	0.20743738737713505	0.05900670023881535	0.18923666174664305	86346	rs1391315	overall survival, pancreatic carcinoma	77331	77332
ENSG00000238287.1_1	RP11-656D10.3	lncRNA_good_csf	promoter_overlap	lncRNA	no hit	0.4290070345594076	1.8443262	0.604959	2.0	60.0	20147	4643	0.0	0.0	15504	605	2	2.2430612336534157	2.495194167318265	0.108016339162765	106448	rs1391315	overall survival, pancreatic carcinoma	112938	97434
ENSG00000227278.1_1	RP11-656D10.5	lncRNA_good_csf	transcript_overlap	lncRNA	no hit	0.11231465040091954	2.067082	0.530093	0.0	60.0	24504	24505	0.99	0.755	596	432	2	0.04215225427007185	0.30090657851686603	0.31995129711311826	127752	rs1391315	overall survival, pancreatic carcinoma	119334	118738
ENSG00000238186.1_1	RP11-656D10.6	lncRNA_good_csf	transcript_overlap	lncRNA	no hit	0.16565202368384438	2.321055	0.59707	0.0	61.0	22387	22388	0.0	0.0	1420	546	2	1.9095713374461551	1.0286017653814024	0.5203209412411585	129045	rs1391315	overall survival, pancreatic carcinoma	121451	120031
ENSG00000235358.1_1	RP11-399E6.1	lncRNA_good_csf	promoter_overlap	lncRNA	no hit	0.13019920710010713	0.19508735	0.5020896666666667	2.0	89.0	35630	11550	0.0	0.013333333333333334	42286	709	3	0.13441840843278777	0.06469885838685795	0.10921899605644506	202064	rs3754287	squamous cell lung carcinoma	80144	56064
ENSG00000229901.1_1	RP11-399E6.4	lncRNA_good_csf	transcript_overlap	lncRNA	no hit	0.4371802949730148	0.8194980000000001	0.5	0.0	86.0	9536	8871	0.03	0.0	665	394	2	0.202107557990956	0.10681824175258853	0.11914765958379513	111256	rs3754287	squamous cell lung carcinoma	32346	31681
ENSG00000234917.2_1	RP5-994D16.3	lncRNA_good_csf	gene_nearby	lncRNA	no hit	0.3268172362705309	1.770618	0.565724	0.0	71.0	80310	80311	0.0	0.0	2924	601	2	0.7455043589625274	0.3752567500778535	0.3439429755856327	1004581	rs113688544	squamous cell lung carcinoma	44210	44211
ENSG00000228452.1_1	RP5-994D16.9	lncRNA_good_csf	transcript_overlap	lncRNA	no hit	0.3203113378032175	3.15383135	0.543388	0.0	64.0	7892	7893	0.0	0.0	977	484	2	4.11553632771729	3.4580196915968404	0.19848251508199885	909450	rs113688544	squamous cell lung carcinoma	142266	141289
ENSG00000228192.7_1	RP11-342M1.3	lncRNA_good_csf	promoter_overlap	lncRNA	no hit	0.7855905733955266	8.302617999999999	0.49819525	1.0	61.0	61175	49494	0.0	0.0	11741	627	5	3.6533037877918177	0.7161226584985092	1.2335437683388084	839818	rs113688544	squamous cell lung carcinoma	211838	200157
ENSG00000227533.5_1	SLC2A1-AS1	lncRNA_good_csf	promoter_overlap	lncRNA	no hit	0.6472652028570831	4.904103500000001	0.49314199999999997	3.0	57.0	1968	0	0.0	0.0075	24309	3075	4	1.9701037343747336	0.35356491724571365	1.0664346316941404	702882	rs113688544	squamous cell lung carcinoma	324524	324525
ENSG00000229431.1_1	RP1-92O14.6	lncRNA_good_csf	transcript_overlap	lncRNA	no hit	0.09475286003169037	0.2605085	0.541724	0.0	63.0	11261	11262	0.01	0.3575	4042	731	4	2.3349626562035546	0.7639867691036635	0.9188308667747768	297085	rs113688544	squamous cell lung carcinoma	526813	522771
ENSG00000229348.1_1	HYI-AS1	lncRNA_good_csf	promoter_overlap	lncRNA	stringent no hit	0.013057483465488406	1.36454	0.601835	0.0	65.0	17859	17860	0.0	0.0	3068	545	2	0.20136174577474852	0.7738419274969744	0.562206821525158	229245	rs113688544	squamous cell lung carcinoma	457999	454931
ENSG00000236200.5_1	KDM4A-AS1	lncRNA_good_csf	transcript_overlap	lncRNA	no hit	0.8338530946898309	12.008368999999998	0.46437619999999996	2.0	75.0	2724	2725	0.99	0.5	8373	833	5	2.194692409663325	1.2307898351961377	0.3301978174215016	13526	rs113688544	squamous cell lung carcinoma	203787	203788
ENSG00000229444.1_1	RP11-184I16.4	lncRNA_good_csf	transcript_overlap	lncRNA	no hit	0.007903415612866393	0.0128164	0.530917	0.0	76.0	15893	0	0.13	0.17250000000000001	17951	469	4	0.2268986585128775	0.2635101824481085	0.04242120308887445	23153	rs113688544	squamous cell lung carcinoma	184582	184583
ENSG00000237950.1_1	RP11-7O11.3	lncRNA_good_csf	promoter_overlap	lncRNA	no hit	0.708986703377456	7.383275	0.48533766666666667	1.0	73.0	7615	7616	0.01	0.01	2177	494	3	0.13285103016325672	0.0	0.1799581593270548	258132	rs113688544	squamous cell lung carcinoma	31563	29647
ENSG00000230615.6_2	RP5-1198O20.4	lncRNA_good_csf	transcript_overlap	lncRNA	no hit	0.8167126191516394	4.86510045	0.5143319565217392	2.0	64.0	0	0	0.48	0.29500000000000004	61047	2644	7	6.646299937683296	6.240389028321149	1.048899113327084	344205	rs113688544	squamous cell lung carcinoma	28519	28520
ENSG00000233602.1_2	ERI3-IT1	lncRNA_good_csf	transcript_overlap	lncRNA	no hit	0.12102059291207412	0.46649350000000006	0.483037	1.0	60.0	5785	4920	0.0	0.0	865	619	2	0.1828626590082585	0.3245634695771845	0.16323440195960762	557170	rs113688544	squamous cell lung carcinoma	45451	45452
ENSG00000281912.1_1	LINC01144	lncRNA_good_csf	transcript_overlap	lncRNA	no hit	0.2665322186544182	1.142244	0.43099399999999993	0.0	48.0	17486	15777	0.0	0.0	1709	1710	1	0.7440787756361701	0.5033014125824344	0.2143309052447152	1617672	rs113688544	squamous cell lung carcinoma	31415	29706
ENSG00000230896.1_2	RP11-767N6.7	lncRNA_good_csf	transcript_overlap	lncRNA	no hit	0.35368234722935205	2.591270475	0.638796	0.0	44.0	50700	48309	0.01	0.015	2391	598	2	0.7250268640911399	2.10123410514386	0.8462236064819315	2008446	rs113688544	squamous cell lung carcinoma	181352	178961
ENSG00000227857.2_1	RP4-533D7.5	lncRNA_good_csf	transcript_overlap	lncRNA	no hit	0.5016055174594847	1.4976850000000002	0.6076699999999999	0.0	37.0	25028	25029	0.4	0.5	4550	339	2	0.17396129336955052	0.5413240002691839	0.3927853191081952	2448293	rs113688544	squamous cell lung carcinoma	119194	114644
ENSG00000269956.1_1	MKNK1-AS1	lncRNA_good_csf	transcript_overlap	lncRNA	hit	0.10708719419714853	0.155116765	0.500613	0.0	35.0	5127	5128	0.0	0.08374999999999999	31559	2445	8	0.10884340348410353	0.16482982600361998	0.07106356685266049	2852458	rs113688544	squamous cell lung carcinoma	84829	53270
ENSG00000225506.2_2	CYP4A22-AS1	lncRNA_good_csf	promoter_overlap	lncRNA	no hit	0.4989411224575618	1.517829	0.48751400000000006	0.0	32.0	32640	32641	0.0	0.02	82618	921	4	3.7442388024156648	3.761307984967321	0.0051813224508074395	3410415	rs113688544	squamous cell lung carcinoma	40148	0
ENSG00000224805.2_1	LINC00853	lncRNA_good_csf	promoter_overlap	lncRNA	no hit	0.363816905143928	2.0069665	0.456884	0.0	32.0	32662	31573	0.0	0.0	1089	661	2	0.14190028199619298	0.4301144288049045	0.32469391616500115	3493012	rs113688544	squamous cell lung carcinoma	40126	40127
ENSG00000225762.1_1	LINC01389	lncRNA_good_csf	intergenic	lncRNA	no hit	0.7358501769720881	3.4528805000000005	0.534161	0.0	30.0	36294	36295	0.0	0.0033333333333333335	27549	483	3	0.2588116458790685	0.17868020888762398	0.09489008121223401	3694690	rs113688544	squamous cell lung carcinoma	114354	86805
ENSG00000237424.1_1	FOXD2-AS1	lncRNA_good_csf	intergenic	lncRNA	no hit	0.11570045458325336	5.4574925	0.413312	0.0	30.0	10130	10131	0.0	0.0	2508	2509	1	0.02218555315309525	0.155496534057103	0.17685582584493725	3745895	rs113688544	squamous cell lung carcinoma	140518	138010
ENSG00000227947.1_1	RP11-543D5.1	lncRNA_good_csf	intergenic	lncRNA	no hit	0.030243453548855936	0.031634828000000004	0.493252	0.0	29.0	24195	9275	0.0	0.01	14920	815	3	0.11866500897220635	0.0125629234095371	0.14376651342929314	4002225	rs113688544	squamous cell lung carcinoma	76062	61142
ENSG00000223814.1_2	RP11-543D5.2	lncRNA_good_csf	transcript_overlap	lncRNA	no hit	0.09656459653478322	0.52077	0.439803	0.0	30.0	6713	2298	0.07	0.075	4415	407	2	0.058999906151215996	0.3307556145239925	0.3295431915998965	4074894	rs113688544	squamous cell lung carcinoma	0	0
ENSG00000223720.2_1	RP5-1024N4.2	lncRNA_good_csf	intergenic	lncRNA	no hit	0.0	0.017520550000000003	0.486943	0.0	35.0	67589	38301	0.19	0.016	33885	651	5	0.4298659219404895	0.7201905510227095	0.26668851343069594	4486734	rs113688544	squamous cell lung carcinoma	34753	868
ENSG00000117834.12_2	SLC5A9	protein_coding	protein_coding	mRNA	no hit	0.25819542036113785	0.975282	0.4437905000000001	2.0	34.0	4774	0	0.0	0.9	25957	3769	15	0.0020261606895923	73.32357608917846	6.21282783914463	4536447	rs113688544	squamous cell lung carcinoma	6361	6362
ENSG00000272491.1_1	RP5-1024N4.4	lncRNA_good_csf	transcript_overlap	lncRNA	no hit	0.1996025892187485	0.6665979999999999	0.464158	0.0	33.0	15596	15597	0.0	0.0	1673	1674	1	0.04894672104360305	36.242621904782794	5.1499413367934785	4541650	rs113688544	squamous cell lung carcinoma	13238	11565
ENSG00000236434.2_1	RP11-296A18.6	lncRNA_good_csf	transcript_overlap	lncRNA	no hit	0.010278278475534752	0.105221	0.535632	0.0	51.0	26017	26018	0.0	0.005	1158	435	2	0.07246696739013535	0.17890638109126605	0.13651594350513327	3372199	rs10736390	overall survival, pancreatic carcinoma	175050	175051
ENSG00000261664.5_1	TTC39A-AS1	lncRNA_good_csf	transcript_overlap	lncRNA	no hit	0.6937060370022998	5.460456	0.41980850000000003	0.0	49.0	14359	8785	0.0	0.0	5670	812	3	0.11422203595440485	0.06311860942009953	0.06773418991113975	3302949	rs10736390	overall survival, pancreatic carcinoma	111375	105801
ENSG00000227070.1_1	RP11-191G24.1	lncRNA_good_csf	transcript_overlap	lncRNA	no hit	0.9575723568761778	26.472128	0.49723249999999997	1.0	47.0	2021	0	0.0	0.0	43246	362	3	0.2080108818230952	0.9612136789507434	0.644984125891187	3076644	rs10736390	overall survival, pancreatic carcinoma	75185	75186
ENSG00000266993.3_2	RP4-657D16.3	lncRNA_good_csf	transcript_overlap	lncRNA	no hit	0.5764483909948159	5.49153	0.5569755	0.0	49.0	20725	20726	0.0	0.5	5169	1290	2	0.7791975633531759	1.2922005097031874	0.7063558274876246	2839119	rs10736390	overall survival, pancreatic carcinoma	161114	157171
ENSG00000272175.1_1	RP4-657D16.6	lncRNA_good_csf	transcript_overlap	lncRNA	no hit	0.11647442896253052	0.375591	0.642857	0.0	48.0	27819	27820	0.0	0.0	279	280	1	0.14482175240330947	0.258849365580117	0.13698267027869526	2836966	rs10736390	overall survival, pancreatic carcinoma	155297	155018
ENSG00000272100.1_1	RP11-155O18.6	lncRNA_good_csf	transcript_overlap	lncRNA	no hit	0.3217192881458755	2.313136	0.470588	0.0	46.0	22930	22931	0.0	0.0	390	391	1	0.26023221830904075	1.1491778473563898	0.7700952743835265	2284396	rs10736390	overall survival, pancreatic carcinoma	111963	111964
ENSG00000272371.1_1	RP11-25O10.2	lncRNA_good_csf	intergenic	lncRNA	no hit	0.2345802880648193	1.072624	0.565789	0.0	43.0	0	0	0.0	0.01	455	456	1	0.0430333763844121	0.27782347074507696	0.29290322016162873	2083000	rs10736390	overall survival, pancreatic carcinoma	0	0
ENSG00000242391.2_1	RP4-631H13.2	lncRNA_good_csf	transcript_overlap	lncRNA	no hit	0.08683453782077513	1.876155	0.592105	0.0	45.0	21759	21760	0.0	0.0	514	380	2	0.05754012572413555	0.185740746211018	0.16507620549184224	1756543	rs10736390	overall survival, pancreatic carcinoma	205607	205093
ENSG00000259818.1_1	RP5-1024G6.7	lncRNA_good_csf	promoter_overlap	lncRNA	no hit	0.07776670229347205	0.1866316	0.528822	0.0	45.0	15766	12176	0.0	0.06	3590	3591	1	0.17456183099823452	0.208702446606323	0.0413364702172739	1414020	rs10736390	overall survival, pancreatic carcinoma	29939	29940
ENSG00000226754.1_1	RP5-1024G6.5	lncRNA_good_csf	transcript_overlap	lncRNA	no hit	0.6669695985062352	2.903557	0.49534300000000003	2.0	48.0	921	922	0.0	0.11666666666666668	4173	1181	3	0.2498873661907185	0.235111407185117	0.017156913108719692	1395490	rs10736390	overall survival, pancreatic carcinoma	47886	44542
ENSG00000228838.1_1	RP4-784A16.2	lncRNA_good_csf	transcript_overlap	lncRNA	no hit	0.0	0.930768	0.416296	0.0	53.0	532	533	0.0	0.12	1682	675	2	0.20622620642322947	0.08081192631529249	0.15838498517615696	1348567	rs10736390	overall survival, pancreatic carcinoma	0	0
ENSG00000225030.1_2	RP4-784A16.3	lncRNA_good_csf	transcript_overlap	lncRNA	no hit	0.0	1.370935	0.489451	0.0	53.0	4647	4300	0.0	0.0	347	237	2	0.6870240624959194	0.17613189134029447	0.5204306983773492	1346135	rs10736390	overall survival, pancreatic carcinoma	1815	1468
ENSG00000232762.1_1	RP4-784A16.4	lncRNA_good_csf	transcript_overlap	lncRNA	no hit	0.0	0.0	0.43085100000000004	0.0	55.0	1017	1018	0.0	0.0	2926	752	6	0.196825779190885	0.06995367111464385	0.16166482636800514	1330811	rs10736390	overall survival, pancreatic carcinoma	14212	14213
ENSG00000230138.1_1	RP11-117D22.2	lncRNA_good_csf	intergenic	lncRNA	no hit	0.6040374689982404	1.8541724999999998	0.489412	1.0	59.0	22156	22157	0.0	0.0	1577	850	2	0.6860050664351569	0.6879667314783184	0.0016775983428774892	1270028	rs10736390	overall survival, pancreatic carcinoma	44079	44080
ENSG00000233203.6_2	RP11-67L3.4	lncRNA_good_csf	promoter_overlap	lncRNA	no hit	0.2607301802946554	1.2280659999999999	0.5526424999999999	0.0	62.0	12877	12878	0.0	0.0	1155	515	3	0.5572497727643766	0.7091369724657846	0.10507249152385628	249292	rs10736390	overall survival, pancreatic carcinoma	13192	12074
ENSG00000233271.1_1	RP11-12C17.2	lncRNA_good_csf	transcript_overlap	lncRNA	no hit	0.00978729278463758	0.03183555	0.43925200000000003	0.0	61.0	3567	941	0.0	0.0	11324	428	2	0.0	0.11929367343030445	0.16258861148431394	342679	rs10736390	overall survival, pancreatic carcinoma	73352	62028
ENSG00000234810.2_1	RP11-90C4.1	lncRNA_good_csf	intergenic	lncRNA	no hit	0.11995008807689855	0.138406225	0.5499133333333334	1.0	44.0	48120	0	0.0	0.013333333333333334	251511	4063	5	1.1188498226507	1.3802176680641098	0.16781217461640605	942766	rs10736390	overall survival, pancreatic carcinoma	41663	0
ENSG00000223956.2_1	RP4-710M16.2	lncRNA_good_csf	intergenic	lncRNA	no hit	0.2680921869431905	1.001729	0.4947695	3.0	38.0	37260	36358	0.0	0.0	1003	545	4	0.0	0.22219913766577706	0.2894793682307498	1776691	rs10736390	overall survival, pancreatic carcinoma	20461	19559
ENSG00000227935.1_1	RP6-102O10.1	lncRNA_good_csf	transcript_overlap	lncRNA	no hit	0.0	0.11731695	0.569209	0.0	48.0	1947	1073	0.0	0.0	874	708	2	0.05884255582695945	0.3334006468945549	0.3326222478341239	1081033	rs338241	colorectal adenoma	2852	2853
ENSG00000283445.1_1	RP11-63G10.4	lncRNA_good_csf	intergenic	lncRNA	no hit	0.1859413703880647	0.25416995	0.573703	0.0	75.0	0	0	0.0	0.035	52875	2708	7	1.6794548029671752	1.6129579995328451	0.03625554579477002	247127	rs338241	colorectal adenoma	150905	98030
ENSG00000272226.1_1	RP11-63G10.3	lncRNA_good_csf	transcript_overlap	lncRNA	no hit	0.1652798508675572	0.5268314000000001	0.534579	0.0	77.0	78	0	0.0	0.0	534	535	1	0.06868625874135159	0.1325639071972954	0.0837540858001351	344326	rs338241	colorectal adenoma	55982	55983
ENSG00000231740.1_1	RP11-63G10.2	lncRNA_good_csf	transcript_overlap	lncRNA	no hit	0.009957996539715464	0.06394115	0.56962	0.0	76.0	30336	21904	0.0	0.0	12806	395	3	0.107407168498295	0.0	0.14718576590407073	369966	rs338241	colorectal adenoma	18070	18071
ENSG00000232453.6_1	RP4-794H19.1	lncRNA_good_csf	transcript_overlap	lncRNA	no hit	0.52276819618163	2.10646303	0.49696380000000007	0.0	75.0	0	0	0.02	0.182	20873	1293	5	0.18684980927612901	1.078234599717289	0.6017915597781109	414386	rs338241	colorectal adenoma	0	0
ENSG00000237352.3_1	LINC01358	lncRNA_good_csf	transcript_overlap	lncRNA	no hit	0.7885799924710273	4.0272184	0.5818102727272727	2.0	76.0	668	0	0.01	0.5	170177	2575	14	0.8111871508859826	0.5794998547963667	0.1457165752947948	465161	rs338241	colorectal adenoma	47119	0
ENSG00000241042.1_2	RP11-145M4.1	lncRNA_good_csf	transcript_overlap	lncRNA	no hit	0.09029754552303436	1.6772710000000002	0.6023390000000001	0.0	76.0	1261	1262	0.0	0.0	1652	171	2	4.576680139021265	0.0	2.479406524863875	585915	rs338241	colorectal adenoma	127875	127876
ENSG00000235215.2_2	RP11-145M4.2	lncRNA_good_csf	transcript_overlap	lncRNA	no hit	0.20016167192429024	0.268	0.5331229999999999	0.0	75.0	5621	0	0.0	0.0	22117	317	3	2.31456580736109	0.0	1.7288198964032064	587517	rs338241	colorectal adenoma	105808	105809
ENSG00000226476.3_1	RP11-776H12.1	lncRNA_good_csf	intergenic	lncRNA	no hit	0.5654924140360711	1.46332512	0.5844929999999999	1.0	41.0	22268	0	0.14	0.17666666666666667	106969	5678	8	0.6710119065314717	0.23503962024089703	0.3270836530989281	1566874	rs7542665	colorectal cancer	627483	546993
ENSG00000231252.2_1	RP11-436K8.1	lncRNA_good_csf	transcript_overlap	lncRNA	no hit	0.3015297914624154	0.47348131	0.5701656666666667	2.0	29.0	0	0	0.89	0.2222222222222222	207771	2344	10	0.0993085107304572	0.1482421125236065	0.06283055138411837	1339367	rs7542665	colorectal cancer	856861	690908
ENSG00000237928.5_1	NFIA-AS2	lncRNA_good_csf	transcript_overlap	lncRNA	no hit	0.1476065591989924	0.24666065	0.5342743333333333	1.0	31.0	3221	0	0.89	0.016666666666666666	30537	1275	7	0.12460368764885148	0.8959754585139279	0.7535236074375808	1236589	rs7542665	colorectal cancer	847748	847749
ENSG00000271200.1_1	RP11-430G17.3	lncRNA_good_csf	promoter_overlap	lncRNA	no hit	0.6318850727472054	6.60394	0.388759	0.0	40.0	719	720	0.0	0.0	426	427	1	0.26436565804499	0.153779798121092	0.13204584710496933	464941	rs7542665	colorectal cancer	76100	76101
ENSG00000240563.1_1	L1TD1	protein_coding	protein_coding	mRNA	no hit	0.979190088226818	262.26349000000005	0.595479	2.0	28.0	38029	20532	0.0	0.0	17497	3849	4	403.91136562964255	147.07392139135652	1.4512885619961953	0	rs7542665	colorectal cancer	90694	73197
ENSG00000235545.1_1	RP11-230B22.1	lncRNA_good_csf	promoter_overlap	lncRNA	no hit	0.4530115258307583	1.1893665	0.5757329999999999	1.0	25.0	3038	3039	0.01	0.0	22212	1228	2	0.5305463465768795	0.8172813385216039	0.2477350527359476	481117	rs7542665	colorectal cancer	71244	49032
ENSG00000234318.1_1	RP4-771M4.3	lncRNA_good_csf	intergenic	lncRNA	no hit	0.2095029641940284	0.316802995	0.483221	0.0	26.0	127027	121397	0.0	0.005	5630	447	2	0.445071468745303	0.3485680203070181	0.09971255432447702	688644	rs7542665	colorectal cancer	87484	87485
ENSG00000203605.3_1	RP11-335E6.2	lncRNA_good_csf	transcript_overlap	lncRNA	no hit	0.0	0.00425739	0.5674359999999999	0.0	30.0	77187	53284	0.01	0.33666666666666667	23903	823	3	0.4354307916882215	0.4920885146246674	0.0558493489360512	910137	rs1747924	pancreatic carcinoma	58676	34773
ENSG00000224209.7_2	LINC00466	lncRNA_good_csf	transcript_overlap	lncRNA	no hit	0.3171191157592126	0.57405465	0.5507711000000001	1.0	28.0	2424	0	0.06	0.5	158147	1736	11	0.11657564098537612	0.0	0.15908098799699782	756016	rs1747924	pancreatic carcinoma	7680	0
ENSG00000228734.2_1	RP11-335E6.3	lncRNA_good_csf	transcript_overlap	lncRNA	no hit	0.031829732942139505	0.298187	0.596042	0.0	27.0	33474	33475	0.0	0.005	1851	859	2	0.0360741969794011	0.05582721719803385	0.027246438231471583	821519	rs1747924	pancreatic carcinoma	2206	355
ENSG00000230798.5_1	FOXD3-AS1	lncRNA_good_csf	transcript_overlap	lncRNA	hit	0.9767048424712628	339.448009	0.45461359999999995	2.0	24.0	1751	1106	0.98	0.3333333333333333	3557	941	4	134.63445968629085	0.065130948376806	7.042090222954424	748849	rs1747924	pancreatic carcinoma	67405	66760
ENSG00000187140.5_1	FOXD3	protein_coding	protein_coding	mRNA	no hit	0.4655563883255445	13.51648	0.360019	0.0	24.0	3262	3263	0.03	0.97	2085	2086	1	9.416796730794873	0.06490965150615	3.290108762260482	748164	rs1747924	pancreatic carcinoma	68916	68917
ENSG00000116652.6_2	DLEU2L	lncRNA_good_csf	transcript_overlap	lncRNA	no hit	0.22333120842292514	0.8151149999999999	0.64135	0.0	20.0	39054	35500	0.0	0.02	3554	3555	1	0.18394275823087147	0.2145735899817505	0.03685057367037645	522654	rs1747924	pancreatic carcinoma	65044	61490
ENSG00000223949.6_1	ROR1-AS1	lncRNA_good_csf	transcript_overlap	lncRNA	no hit	0.4523184346499274	1.3697023499999998	0.579312	0.0	38.0	18883	1120	0.06	0.155	65975	2189	6	0.137078660759723	0.10564793681559756	0.040439988224401584	21165	rs1747924	pancreatic carcinoma	171816	171817
ENSG00000226891.7_2	LINC01359	lncRNA_good_csf	gene_nearby	lncRNA	no hit	0.25980534078604817	0.55448774	0.5566214444444445	3.0	44.0	33610	15773	0.12	0.0825	27877	2804	9	0.1665095293263185	0.2375976996123865	0.08534432740725208	898948	rs1747924	pancreatic carcinoma	125224	125225
ENSG00000272506.1_1	RP4-535B20.4	lncRNA_good_csf	gene_nearby	lncRNA	no hit	0.3821602979702046	0.6234360000000001	0.590615	0.0	44.0	33509	33510	0.0	0.0	617	618	1	0.07707535025977784	0.16382320018696805	0.11175272906476802	930193	rs1747924	pancreatic carcinoma	123626	123627
ENSG00000231485.1_1	RP4-535B20.1	lncRNA_good_csf	intergenic	lncRNA	no hit	0.4200255110814732	2.037225	0.33871	2.0	42.0	757	758	0.0	0.985	1110	310	2	0.1226519458028127	0.052615785200242016	0.09293178535376306	993350	rs1747924	pancreatic carcinoma	59976	59977
ENSG00000237852.1_2	RP4-630A11.3	lncRNA_good_csf	transcript_overlap	lncRNA	no hit	0.2714054940273272	0.478865385	0.631206	0.0	92.0	4920	4921	0.0	0.045	7782	423	2	0.1693494730305264	0.18767139784420495	0.022429570154613408	1413129	rs1747924	pancreatic carcinoma	143893	143894
ENSG00000248458.2_1	RP4-598P13.1	lncRNA_good_csf	transcript_overlap	lncRNA	no hit	0.024644172166315287	0.029308263525000006	0.6124569999999999	0.0	83.0	55570	46185	0.0	0.525	11163	1156	2	1.8498494013953048	3.9110714437088494	0.7851521273355004	962743	rs344924	response to irinotecan, non-small cell lung carcinoma	318915	307752
ENSG00000232284.7_2	GNG12-AS1	lncRNA_good_csf	transcript_overlap	lncRNA	no hit	0.8351108585464403	6.62936655	0.5548035	2.0	47.0	11916	0	0.0	0.5	370684	2232	10	0.16146236516345874	0.9696623421910736	0.5711438762193044	102854	rs3753366	colorectal cancer	9557	0
ENSG00000116729.13_2	WLS	protein_coding	protein_coding	mRNA	no hit	0.9840681387082556	72.33888979999999	0.5081056428571429	2.0	47.0	1325	0	1.0	1.0	134072	2748	12	1.2413845523783649	64.72249446938075	4.873925141087514	369024	rs3753366	colorectal cancer	865	0
ENSG00000234264.1_1	DEPDC1-AS1	lncRNA_good_csf	promoter_overlap	lncRNA	stringent no hit	0.5174775539964872	1.09306306	0.6447470000000001	0.0	42.0	804	805	0.0	0.0	41951	1247	3	0.19786917105174487	0.0304530582116866	0.2171915632731028	767227	rs3753366	colorectal cancer	296363	296364
ENSG00000226088.1_1	RP11-180O5.2	lncRNA_good_csf	transcript_overlap	lncRNA	no hit	0.2123487800197107	0.4265805	0.603478	2.0	22.0	17884	17009	0.0	0.0	875	575	2	0.2797682803654675	0.4580232784035084	0.18813113941819087	2630113	rs3753366	colorectal cancer	190725	189850
ENSG00000271992.1_1	RP11-42O15.3	lncRNA_good_csf	intergenic	lncRNA	no hit	0.3440025209192619	2.20518	0.61588	0.0	22.0	32762	32763	0.0	0.0	465	466	1	2.7156375944444	1.358354550092125	0.6558291686154799	2715622	rs3753366	colorectal cancer	275358	275359
ENSG00000269933.1_2	RP3-333A15.2	lncRNA_good_csf	transcript_overlap	lncRNA	no hit	0.13294251624929782	1.2875534445	0.6348229999999999	0.0	19.0	7867	7868	0.0	0.0	648	649	1	0.747143060344847	0.9098488558009036	0.1284607243411384	3276405	rs3753366	colorectal cancer	688611	688612
ENSG00000235079.1_1	ZRANB2-AS1	lncRNA_good_csf	transcript_overlap	lncRNA	no hit	0.04722284624884243	2.0684099999999996	0.6239455	0.0	19.0	34222	34223	0.0	0.5	18329	607	2	0.308969270011207	0.4475499657808555	0.14518191899330554	3319406	rs3753366	colorectal cancer	636791	627930
ENSG00000229956.10_2	ZRANB2-AS2	lncRNA_good_csf	promoter_overlap	lncRNA	no hit	0.653965773260908	1.93540800715	0.5902925526315789	1.0	21.0	66691	66692	0.79	0.34	382177	1133	12	0.5567324825067062	0.8183229375839451	0.319970254629385	3351875	rs3753366	colorectal cancer	210328	205138
ENSG00000231985.1_1	RP11-82L20.1	lncRNA_good_csf	transcript_overlap	lncRNA	no hit	0.0	0.0447572	0.652941	0.0	20.0	37115	34513	0.0	0.0	2602	170	2	0.0	0.0	0.0	3841507	rs3753366	colorectal cancer	124158	121556
ENSG00000225087.1_1	RP4-660H19.1	lncRNA_good_csf	transcript_overlap	lncRNA	no hit	0.2611098372579461	0.36571645	0.5090180000000001	0.0	15.0	298093	147874	0.1	0.028000000000000004	150219	499	5	1.5124301516255898	0.15723702664789602	1.118399099104655	4602684	rs71658797	lung adenocarcinoma	219628	69409
ENSG00000280317.1_1	RP11-25L19.1	lncRNA_good_csf	intergenic	lncRNA	no hit	0.0	0.0900709	0.551495	0.0	15.0	378267	377967	0.0	0.0	300	301	1	0.4401058276448371	0.8921712782553954	0.3938678530342175	4522510	rs71658797	lung adenocarcinoma	195799	195800
ENSG00000237324.3_1	RP11-439H8.4	lncRNA_good_csf	transcript_overlap	lncRNA	no hit	0.3622194087926867	1.3866258500000002	0.5974980000000001	0.0	20.0	12119	12120	0.0	0.25	37223	791	4	0.0	0.01326480582078205	0.01901125619221441	3123021	rs71658797	lung adenocarcinoma	88310	88311
ENSG00000272864.1_1	RP11-17E13.2	lncRNA_good_csf	intergenic	lncRNA	no hit	0.3278912409353304	2.7125449999999995	0.7008850000000001	0.0	22.0	3969	3970	0.01	0.69	564	565	1	0.17503995194751848	0.30630430363163796	0.1527812019144143	2802490	rs71658797	lung adenocarcinoma	230222	229658
ENSG00000178193.5_1	RP4-682C21.5	lncRNA_good_csf	promoter_overlap	lncRNA	no hit	0.021389959566453343	0.1126236	0.568238	0.0	28.0	7417	7418	0.0	0.0125	14008	806	4	0.1589097991105215	0.3579209577568529	0.2286312231306329	1777811	rs71658797	lung adenocarcinoma	134901	120893
ENSG00000235927.4_1	NEXN-AS1	lncRNA_good_csf	transcript_overlap	lncRNA	no hit	0.6687463377638221	4.5965215	0.469895	0.0	50.0	4390	0	0.0	0.0	8191	2292	3	0.394156336179512	0.2310401444001455	0.17951454034354805	57555	rs17382996	smoking status measurement, lung carcinoma	68629	60438
ENSG00000273338.1_1	RP11-386I14.4	lncRNA_good_csf	transcript_overlap	lncRNA	no hit	0.8436520382302036	82.1833	0.712919	1.0	45.0	952	744	0.02	0.02	208	209	1	7.376052208488016	9.844913972785577	0.3726762690628017	19514	rs34517439	lung adenocarcinoma	183643	183435
ENSG00000237413.5_2	MGC27382	lncRNA_good_csf	transcript_overlap	lncRNA	no hit	0.028458546521870017	0.035193470000000004	0.5688415	3.0	44.0	8381	0	0.0	0.04	139843	1993	6	0.44873734554824	0.556772351826582	0.10376193367778697	0	rs71641333	lung carcinoma	13887	13888
ENSG00000235011.2_1	RP4-726F1.1	lncRNA_good_csf	transcript_overlap	lncRNA	no hit	0.0	0.0	0.597183	0.0	17.0	35030	35031	0.01	0.055	1094	355	2	0.1280228269984	0.2083031958675125	0.09918624836518504	662250	rs1340678	prostate carcinoma	279543	278449
ENSG00000260322.1_1	RP11-339A11.2	lncRNA_good_csf	intergenic	lncRNA	no hit	0.033000736615407755	0.07452452999999999	0.6032390000000001	0.0	16.0	187835	185860	0.0	0.08	1975	1976	1	0.42104428881804906	0.266778683081704	0.16578702337075799	127831	rs1340678	prostate carcinoma	45369	43394
ENSG00000225598.1_1	RP11-339D23.1	lncRNA_good_csf	intergenic	lncRNA	no hit	0.2297084209619548	0.4640815	0.618966	0.0	17.0	71835	70578	0.0	0.005	1257	580	2	0.0467481377364352	0.11771391555789433	0.09463661906125187	386252	rs1340678	prostate carcinoma	212311	211054
ENSG00000233008.5_1	RP11-475O6.1	lncRNA_good_csf	transcript_overlap	lncRNA	no hit	0.3654138859822579	1.11214091	0.5267294	2.0	48.0	36043	0	0.0	0.01	285220	3177	3	0.00713046418447775	0.1179149247110242	0.15055981784411826	104139	rs150340921	squamous cell lung carcinoma	40234	0
ENSG00000233061.1_2	TTLL7-IT1	lncRNA_good_csf	transcript_overlap	lncRNA	no hit	0.10709584896764436	0.1362875	0.628552	0.0	53.0	17092	17093	0.05	0.045	5182	2921	2	0.2216076016544165	0.4886088143630865	0.2851837389047528	507481	rs150340921	squamous cell lung carcinoma	117813	117814
ENSG00000271576.1_1	RP11-486G15.2	lncRNA_good_csf	promoter_overlap	lncRNA	no hit	0.6300920634205845	11.043085	0.562149	2.0	50.0	21682	21683	0.0	0.0	1600	1601	1	1.238767222209655	1.3505394323628401	0.0702873527076187	604694	rs150340921	squamous cell lung carcinoma	24182	24183
ENSG00000180869.4_1	LINC01555	lncRNA_good_csf	intergenic	lncRNA	no hit	0.025824469049999688	0.035241205	0.562413	0.0	82.0	43143	43144	0.0	0.0033333333333333335	6790	2884	3	0.06073989356643871	0.10195433228667916	0.05499350319823208	1156593	rs150340921	squamous cell lung carcinoma	21508	14718
ENSG00000280099.1_1	RP11-33E12.2	lncRNA_good_csf	intergenic	lncRNA	no hit	0.26291966886233664	5.721868499999999	0.617938	0.0	76.0	5451	3735	0.0	0.0	1716	1717	1	0.61966491921024	0.8181154976015645	0.16674847587428948	1680850	rs150340921	squamous cell lung carcinoma	540691	538975
ENSG00000223653.5_2	RP11-131L23.1	lncRNA_good_csf	promoter_overlap	lncRNA	no hit	0.02633804517751942	0.035145885	0.5744275000000001	1.0	74.0	1230	0	0.0	0.024	170452	1950	5	0.7520699815029861	1.378200321090926	0.44080984112502186	1618046	rs141319665	squamous cell lung carcinoma, family history of lung cancer	461442	290990
ENSG00000273264.1_1	RP11-131L23.2	lncRNA_good_csf	transcript_overlap	lncRNA	no hit	0.2601412196258459	1.229742	0.65847	0.0	69.0	17253	16888	0.01	0.02	365	366	1	0.1839903671437265	0.0	0.2436573433566355	1598510	rs141319665	squamous cell lung carcinoma, family history of lung cancer	271819	271454
ENSG00000282057.1_2	RP4-621F18.2	lncRNA_good_csf	promoter_overlap	lncRNA	no hit	0.7392943788207766	3.24401245	0.5389598	7.0	70.0	3798	0	0.57	0.2775	89951	2745	4	0.935825922048317	0.11509743724264455	0.4209836615622598	1487920	rs141319665	squamous cell lung carcinoma, family history of lung cancer	160863	160864
ENSG00000272691.1_1	RP11-290M5.4	lncRNA_good_csf	promoter_overlap	lncRNA	no hit	0.4288932713572721	2.82135	0.63786	0.0	65.0	5562	5563	0.11	1.0	242	243	1	0.4586328326988921	0.08367921467141749	0.4286790130370572	1487428	rs141319665	squamous cell lung carcinoma, family history of lung cancer	160371	160372
ENSG00000142871.16_2	CYR61	protein_coding	protein_coding	mRNA	no hit	0.9690705546429442	773.6160150000002	0.428145	1.0	65.0	3105	343	0.02	0.94	3201	2290	5	105.65818938189899	28.824143131004103	1.838442148336944	1482208	rs141319665	squamous cell lung carcinoma, family history of lung cancer	157914	155152
ENSG00000236915.1_2	RP4-651E10.4	lncRNA_good_csf	transcript_overlap	lncRNA	no hit	0.004078537432117169	0.00994409	0.555556	0.0	42.0	7395	0	0.1	0.0475	122022	522	4	0.19505750296570604	0.09104477605873453	0.1313697279697722	372967	rs141319665	squamous cell lung carcinoma, family history of lung cancer	80310	80311
ENSG00000267734.1_1	RP4-604K5.3	lncRNA_good_csf	transcript_overlap	lncRNA	no hit	0.022477194482732776	0.078042	0.541555	0.0	42.0	40702	38010	0.0	0.0	2692	746	2	0.09343189187764256	0.18328007794058448	0.11392823456378892	131279	rs141319665	squamous cell lung carcinoma, family history of lung cancer	90179	87487
ENSG00000267272.5_2	LINC01140	lncRNA_good_csf	transcript_overlap	lncRNA	no hit	0.42928661027329695	0.760566120495	0.49282345454545456	6.0	41.0	19738	0	0.0	0.3333333333333333	39424	3368	4	1.2578059158843773	0.5083569417795595	0.3864099989205146	63596	rs141319665	squamous cell lung carcinoma, family history of lung cancer	38452	38453
ENSG00000237505.6_1	PKN2-AS1	lncRNA_good_csf	promoter_overlap	lncRNA	no hit	0.14669741687566262	0.19488317	0.613526	0.0	51.0	565	0	0.0	0.1925	147691	3542	4	0.45860328068134	0.8292350245111539	0.3266529038160433	746228	rs12095604	prostate carcinoma	239709	239710
ENSG00000231999.6_1	FLJ27354	lncRNA_good_csf	promoter_overlap	lncRNA	no hit	0.7158122884265001	3.5033689999999997	0.52582025	1.0	68.0	1838	0	0.01	0.394	48950	851	5	0.5940989853583272	0.39567589783171636	0.22490823366509932	151686	rs12095604	prostate carcinoma	63555	14605
ENSG00000272931.1_1	RP5-943J3.2	lncRNA_good_csf	promoter_overlap	lncRNA	no hit	0.7997870879720554	4.021238948204	0.5007189999999999	0.0	68.0	12088	11394	0.04	0.0	694	695	1	3.0612850914429	1.0555800623073923	0.9823907399947004	50598	rs12081674	lung carcinoma	252232	251538
ENSG00000229201.1_1	RP5-827O9.1	lncRNA_good_csf	intergenic	lncRNA	no hit	0.256275439149147	0.46295986	0.593074	0.0	48.0	35775	29430	0.0	0.0325	22562	231	4	0.0	0.0	0.0	603698	rs78359677	squamous cell lung carcinoma	34167	34168
ENSG00000233593.8_2	RP4-665J23.1	lncRNA_good_csf	promoter_overlap	lncRNA	no hit	0.9413554251345588	20.15000225	0.5261118888888888	2.0	51.0	5634	5635	1.0	1.0	68674	2986	5	0.33138543444888485	2.2731141382745825	0.750008554333206	875771	rs78359677	squamous cell lung carcinoma	0	0
ENSG00000272094.1_1	RP4-665J23.4	lncRNA_good_csf	intergenic	lncRNA	no hit	0.18715610865570853	1.7652653999999999	0.59727	1.0	48.0	5287	2917	0.13	0.07500000000000001	2370	879	2	0.564597377435578	0.84809581702131	0.2402481053148795	953338	rs78359677	squamous cell lung carcinoma	27882	25512
ENSG00000273487.1_2	RP4-621B10.8	lncRNA_good_csf	intergenic	lncRNA	no hit	0.04661413835831907	0.04896755	0.6187159999999999	0.0	53.0	13571	12101	0.06	0.025	1470	1293	2	0.1956510350160635	0.15327987469618098	0.052053718625803005	2282025	rs78359677	squamous cell lung carcinoma	247598	247599
ENSG00000223745.7_2	CCDC18-AS1	lncRNA_good_csf	promoter_overlap	lncRNA	no hit	0.9799376113542984	81.41570132999998	0.548528625	2.0	86.0	710	0	0.24	0.352	83645	2973	11	11.572516605397478	28.061030823576775	1.3304971256147198	3354974	rs78359677	squamous cell lung carcinoma	127014	127015
ENSG00000224093.5_1	RP5-1033H22.2	lncRNA_good_csf	transcript_overlap	lncRNA	no hit	0.18469072095302488	0.48469195	0.46198559999999994	1.0	89.0	18835	13207	0.0	0.32	13323	722	3	0.3835270924776846	0.44323018423572064	0.10786831558656236	3684987	rs78359677	squamous cell lung carcinoma	30850	19667
ENSG00000230439.2_2	RP11-488P3.1	lncRNA_good_csf	transcript_overlap	lncRNA	no hit	0.7910244803330007	4.5951575	0.529025	3.0	102.0	3939	0	0.0	0.0	22520	1671	2	0.6854550082024615	0.5074808143542965	0.16099847518848706	3845711	rs78359677	squamous cell lung carcinoma	38596	28485
ENSG00000236098.1_1	RP11-148B18.4	lncRNA_good_csf	transcript_overlap	lncRNA	no hit	0.41658080183163104	1.3007845	0.511824	0.0	109.0	1534	0	0.0	0.0	6090	592	2	0.15550488304003648	0.238851960607364	0.10048044320634507	4411266	rs78359677	squamous cell lung carcinoma	1471	1472
ENSG00000235501.5_1	RP4-639F20.1	lncRNA_good_csf	promoter_overlap	lncRNA	no hit	0.8131451015276281	6.239655	0.5416923333333333	0.0	77.0	4514	4515	0.0	0.13	35704	952	4	10.691953760788023	17.304063859064208	0.6333044356972906	5020353	rs78359677	squamous cell lung carcinoma	106716	104771
ENSG00000231992.1_2	RP11-57H12.2	lncRNA_good_csf	transcript_overlap	lncRNA	no hit	0.4200111610110941	1.84444115	0.554762	0.0	71.0	8124	0	0.0	0.0	18407	420	2	0.17175909310956453	0.758364949916821	0.5855585434654818	5120357	rs7534220	smoking status measurement, lung carcinoma	49507	49508
ENSG00000226026.5_1	RP11-57H12.3	lncRNA_good_csf	promoter_overlap	lncRNA	no hit	0.21700050749002905	0.469579775	0.49772600000000006	1.0	67.0	54040	0	0.0	0.015	70763	2447	4	0.716920350256333	1.5260370033857948	0.5570526602673223	5024929	rs7534220	smoking status measurement, lung carcinoma	98458	92580
ENSG00000228852.6_2	RP11-57H12.5	lncRNA_good_csf	transcript_overlap	lncRNA	no hit	0.2868297229552299	0.722201	0.5749776666666667	0.0	65.0	67408	63228	0.01	0.335	35463	526	4	1.4393529937758707	3.4798274465062353	0.8638337136360286	4979971	rs7534220	smoking status measurement, lung carcinoma	53500	53501
ENSG00000237954.7_1	RP11-14O19.2	lncRNA_good_csf	intergenic	lncRNA	no hit	0.05603879434359715	0.06035797315	0.5320575	3.0	62.0	34471	9728	0.01	0.2025	24771	845	4	0.04355765248490536	0.12353264779054	0.10653174122274496	4877911	rs7534220	smoking status measurement, lung carcinoma	46333	21590
ENSG00000233907.1_1	FLJ31662	lncRNA_good_csf	intergenic	lncRNA	no hit	0.028190548958375805	0.0697522	0.549546	0.0	62.0	11996	11997	0.0	0.0075	4619	2755	4	1.1437252029744298	1.17332119643439	0.01978142368190172	4779555	rs7534220	smoking status measurement, lung carcinoma	140097	140098
ENSG00000228971.2_2	RP11-286B14.1	lncRNA_good_csf	transcript_overlap	lncRNA	no hit	0.35762077460479924	0.792313655	0.5683836666666667	1.0	62.0	17689	0	0.01	0.66	272175	1440	4	0.08824114928701846	1.4922715092840817	0.8601315355223031	4476569	rs7534220	smoking status measurement, lung carcinoma	175476	0
ENSG00000271252.1_2	RP11-286B14.2	lncRNA_good_csf	transcript_overlap	lncRNA	no hit	0.4632059677644687	0.8682178817499999	0.595819	2.0	46.0	324	325	0.03	0.034999999999999996	16374	287	2	0.4252793947436005	0.546027531542323	0.11732125519758466	4499441	rs7534220	smoking status measurement, lung carcinoma	0	0
ENSG00000232878.3_1	DPYD-AS1	lncRNA_good_csf	transcript_overlap	lncRNA	no hit	0.0733697074349588	0.08062760000000001	0.5867466666666666	0.0	57.0	782	0	0.0	0.2	227032	724	5	0.2895554472625435	0.28717197842181297	0.0026689820763187216	2935956	rs7534220	smoking status measurement, lung carcinoma	83	0
ENSG00000232542.1_2	DPYD-IT1	lncRNA_good_csf	transcript_overlap	lncRNA	no hit	0.0	0.0	0.581047	0.0	57.0	4878	0	0.0	0.035	25987	401	2	1.2569325973547352	1.0045425824086864	0.17109026857851165	2838770	rs7534220	smoking status measurement, lung carcinoma	160699	160700
ENSG00000226053.1_1	RP5-1070A16.1	lncRNA_good_csf	intergenic	lncRNA	no hit	0.3468116007148301	0.7190045	0.613279	0.0	41.0	840	0	0.0	0.06666666666666667	61911	2229	3	0.8768944169398729	0.7442518783272214	0.1057391076652661	1986253	rs7534220	smoking status measurement, lung carcinoma	65494	3583
ENSG00000228084.1_1	RP5-884G6.2	lncRNA_good_csf	promoter_overlap	lncRNA	no hit	0.4962269670035388	2.214937	0.470229	1.0	43.0	10633	9152	0.0	0.06	1481	655	2	0.6023489641804546	6.6932686532371175	2.263408312687736	289047	rs7534220	smoking status measurement, lung carcinoma	8825	7344
ENSG00000224616.1_1	RTCA-AS1	lncRNA_good_csf	promoter_overlap	lncRNA	no hit	0.5252011063040256	2.257485	0.49409	1.0	52.0	28071	25960	0.0	0.035	2111	423	4	1.33448471148906	3.02778505102548	0.7868825533289454	5099	rs7534220	smoking status measurement, lung carcinoma	46681	44570
ENSG00000273204.1_1	RP4-549L20.3	lncRNA_good_csf	transcript_overlap	lncRNA	no hit	0.3646869361612735	2.7013800000000003	0.459207	2.0	55.0	32503	32075	0.0	0.0	428	429	1	0.0	0.0	0.0	636018	rs7534220	smoking status measurement, lung carcinoma	58688	58689
ENSG00000235795.1_1	RP11-421L21.2	lncRNA_good_csf	transcript_overlap	lncRNA	no hit	0.4704330964670411	2.3916275000000002	0.651267	0.0	55.0	8699	7912	0.0	0.0	787	671	2	0.2651156193084245	0.4046533308415595	0.15094487721315786	736563	rs7534220	smoking status measurement, lung carcinoma	159233	159234
ENSG00000233184.6_1	RP11-421L21.3	lncRNA_good_csf	promoter_overlap	lncRNA	hit	0.8993813695624786	17.9615915	0.5976610000000001	1.0	56.0	5276	1282	0.01	0.08	61252	1531	7	3.3606655199076165	3.265341200646759	0.4359131144750816	690093	rs6668441	colorectal cancer	83187	78373
ENSG00000225938.1_1	RP4-575N6.4	lncRNA_good_csf	promoter_overlap	lncRNA	no hit	0.4865592795676732	3.0616275	0.379653	1.0	51.0	5891	5892	0.0	0.0	845	403	2	0.3148987046031505	0.0	0.3949516633992805	540833	rs6668441	colorectal cancer	54112	54113
ENSG00000260940.1_1	RP4-575N6.5	lncRNA_good_csf	intergenic	lncRNA	no hit	0.18649596692543466	0.594896	0.64527	0.0	50.0	393	394	0.0	0.0	591	592	1	0.426855369760498	0.2677707283128635	0.17054524347082153	533612	rs6668441	colorectal cancer	47483	46892
ENSG00000231671.1_1	LINC01307	lncRNA_good_csf	intergenic	lncRNA	no hit	0.8973646783537299	10.950463000000001	0.5878026666666667	0.0	50.0	12612	0	0.01	0.202	53476	771	5	0.21223299122839398	0.29877304257676	0.09948233386435627	387058	rs6668441	colorectal cancer	30497	30498
ENSG00000226715.2_1	RP11-411H5.1	lncRNA_good_csf	intergenic	lncRNA	no hit	0.7809392125303494	3.7936896	0.590264	0.0	36.0	36147	0	0.0	0.025714285714285717	147986	1204	7	6.06400087870391	3.62337292276025	0.6115397869284337	0	rs6668441	colorectal cancer	346708	346709
ENSG00000233359.1_1	RP11-202K23.1	lncRNA_good_csf	intergenic	lncRNA	no hit	0.01803555996308609	0.019537038	0.581431	0.0	17.0	271077	91965	0.0	0.028333333333333335	189891	657	6	0.11716651469142098	0.35055781320856394	0.2737111616228671	422379	rs6668441	colorectal cancer	177591	0
ENSG00000233047.6_1	RP11-24P14.1	lncRNA_good_csf	transcript_overlap	lncRNA	no hit	0.05146440101262356	0.054979023550000006	0.6034156666666667	1.0	8.0	156986	131716	0.0	0.0075	100437	2362	9	0.16320094466370305	1.2117053986580508	1.0896870460920152	1788606	rs4915076	differentiated thyroid carcinoma	318921	293651
ENSG00000237480.2_1	RP5-947P14.1	lncRNA_good_csf	transcript_overlap	lncRNA	no hit	0.014317561045041729	0.0155928345	0.6078306	1.0	8.0	160785	160786	0.07	0.475	127589	2281	8	0.29370617755633555	0.7260116916850793	0.5251766210012403	1692319	rs4915076	differentiated thyroid carcinoma	322720	311011
ENSG00000226822.2_1	RP11-356N1.2	lncRNA_good_csf	intergenic	lncRNA	no hit	0.03189364263534783	0.038705235	0.5754064	3.0	73.0	0	0	0.0	0.005	34256	2439	5	0.06073629705110695	0.09935369311945112	0.051589575164838836	223381	rs4915076	differentiated thyroid carcinoma	10004	6355
ENSG00000260879.1_2	RP11-483I13.5	lncRNA_good_csf	promoter_overlap	lncRNA	no hit	0.4711238975546586	16.3742	0.43805900000000003	0.0	72.0	392	393	0.0	0.0	1565	1566	1	0.07221439947310651	0.2267234947826405	0.19421668488861404	383044	rs4915076	differentiated thyroid carcinoma	68352	68353
ENSG00000280186.1_2	RP11-483I13.6	lncRNA_good_csf	promoter_overlap	lncRNA	no hit	0.34211011824825344	2.17124	0.57958	1.0	72.0	879	880	0.0	0.0	2330	2331	1	0.12352239821727115	0.157003380358439	0.04236419354573314	383531	rs4915076	differentiated thyroid carcinoma	68839	68840
ENSG00000273382.1_2	RP5-1065J22.8	lncRNA_good_csf	transcript_overlap	lncRNA	hit	0.5451996595468498	1.19888	0.503116	1.0	82.0	43784	43785	0.0	0.0	2887	2888	1	0.18963883149429805	0.122337793101955	0.0840166916690576	1271089	rs4915076	differentiated thyroid carcinoma	84916	84917
ENSG00000270066.3_1	SCARNA2	lncRNA_good_csf	intergenic	lncRNA	no hit	0.4805279760342993	25.4052	0.34192	2.0	81.0	34450	34024	0.01	0.92	426	427	1	0.23979066345889186	0.0309098032484527	0.2661784311699543	1283311	rs4915076	differentiated thyroid carcinoma	75582	75156
ENSG00000260246.1_1	AC000032.2	lncRNA_good_csf	transcript_overlap	lncRNA	no hit	0.12043276775658662	11.024096	0.415479	0.0	95.0	35156	35157	0.0	0.0	625	491	2	0.14883443473113	0.15664220229990802	0.00977174995839732	1876235	rs4915076	differentiated thyroid carcinoma	111232	111233
ENSG00000258673.1_1	LINC01397	lncRNA_good_csf	intergenic	lncRNA	no hit	0.2734553565790626	0.44344520000000004	0.469775	3.0	100.0	1417	0	0.0	0.04	27031	579	4	0.4620919407807234	0.0983722698416522	0.4126669272656404	1764022	rs2788612	response to radiation, prostate carcinoma	120314	120315
ENSG00000235526.1_1	RP5-1028L10.2	lncRNA_good_csf	transcript_overlap	lncRNA	no hit	0.044448439125464916	0.35259725000000003	0.503937	0.0	98.0	9793	8717	0.0	0.0	1076	508	2	0.0734849628319595	0.14561472262723602	0.09381995597915048	1695022	rs2788612	response to radiation, prostate carcinoma	216346	215270
ENSG00000224965.1_1	KCNC4-AS1	lncRNA_good_csf	intergenic	lncRNA	no hit	0.3142589675770454	0.84596	0.45989300000000005	1.0	103.0	5119	5120	0.0	0.0	1153	748	2	0.231132125790935	0.01422580484222765	0.2796067146481671	1663754	rs2788612	response to radiation, prostate carcinoma	247614	246461
ENSG00000227963.1_1	RP5-1074L1.1	lncRNA_good_csf	promoter_overlap	lncRNA	no hit	0.20160924832433896	0.449799	0.5312140000000001	1.0	98.0	2349	0	0.96	0.22	52796	2611	4	0.2097628588337515	0.1002376022157184	0.13690915888321878	1534570	rs2788612	response to radiation, prostate carcinoma	376798	324002
ENSG00000224699.8_1	LAMTOR5-AS1	lncRNA_good_csf	transcript_overlap	lncRNA	hit	0.8897647627447097	11.91485305	0.5235999999999998	1.0	98.0	2372	0	1.0	0.6666666666666666	71246	1044	7	5.369229346175956	5.945113449425862	0.2755511953073431	1429924	rs2788612	response to radiation, prostate carcinoma	384742	384743
ENSG00000273373.1_1	RP5-1074L1.4	lncRNA_good_csf	transcript_overlap	lncRNA	no hit	0.4829803962847247	28.4843	0.650175	0.0	98.0	15037	12188	0.0	0.0	2849	2850	1	1.045460076692235	1.8333280980424949	0.4700722958211206	1500738	rs2788612	response to radiation, prostate carcinoma	407780	407781
ENSG00000259834.1_1	RP11-284N8.3	lncRNA_good_csf	intergenic	lncRNA	no hit	0.10467495584219266	0.42717029975000004	0.6897439999999999	0.0	102.0	7423	4362	0.0	0.02	3480	3481	1	0.41268377087207503	0.02267222269973295	0.4660947345660187	1216701	rs2788612	response to radiation, prostate carcinoma	230134	230135
ENSG00000273010.1_1	RP11-96K19.5	lncRNA_good_csf	promoter_overlap	lncRNA	no hit	0.2247670140389631	0.8224099999999999	0.454006	0.0	81.0	8788	7441	0.0	0.0	1347	1348	1	0.223350748032218	0.10083825359572647	0.15223559063526795	909092	rs2788612	response to radiation, prostate carcinoma	73528	73529
ENSG00000273221.1_1	RP5-1180E21.5	lncRNA_good_csf	transcript_overlap	lncRNA	no hit	0.8544030183085722	6.912539999999999	0.670788	0.0	76.0	1551	1552	0.59	1.0	646	647	1	1.3591056692042751	1.0770895220878192	0.1836766439565121	688680	rs2788612	response to radiation, prostate carcinoma	33713	33714
ENSG00000243960.1_2	RP11-552M11.4	lncRNA_good_csf	transcript_overlap	lncRNA	no hit	0.6966329680452134	23.68606295	0.520669	0.0	70.0	1653	0	0.0	0.47	2726	723	2	15.836801421312712	13.046876578259397	0.28321827049949033	432377	rs2788612	response to radiation, prostate carcinoma	26010	26011
ENSG00000231346.5_1	LINC01160	lncRNA_good_csf	transcript_overlap	lncRNA	no hit	0.7038442543732042	2.37688774	0.44967766666666664	0.0	72.0	7319	0	0.03	0.0125	8663	894	5	0.9703059409143886	1.1739883478843929	0.1187739269401316	265018	rs2788612	response to radiation, prostate carcinoma	30051	30052
ENSG00000227811.2_1	FAM212B-AS1	lncRNA_good_csf	transcript_overlap	lncRNA	no hit	0.9391017174186114	15.70518805	0.496083	1.0	50.0	3807	0	0.0	0.0	7957	2131	3	2.393582342673977	0.1847838420793872	1.35627286309275	125943	rs2788612	response to radiation, prostate carcinoma	98867	98868
ENSG00000273483.1_1	RP4-671G15.2	lncRNA_good_csf	transcript_overlap	lncRNA	no hit	0.3271445644857235	1.8926189999999998	0.561431	0.0	37.0	11307	11308	0.0	0.0	642	643	1	0.20081693693731095	0.31007483694383353	0.12563299615546855	14027	rs351365	pancreatic carcinoma	3933	3934
ENSG00000225075.1_1	RP11-426L16.3	lncRNA_good_csf	transcript_overlap	lncRNA	no hit	0.27450650358160844	1.1221318425	0.41870799999999997	0.0	32.0	99841	99842	0.0	0.0033333333333333335	2933	449	3	0.4936214613238979	0.37565865124844255	0.11869203077011355	189916	rs351365	pancreatic carcinoma	1153	1154
ENSG00000215866.7_1	LINC01356	lncRNA_good_csf	promoter_overlap	lncRNA	no hit	0.9590565462775766	64.7098939	0.4558263333333334	1.0	32.0	1699	0	0.0	0.19	30469	1819	7	104.26565176758172	566.9090951970179	2.4402926569188796	316398	rs351365	pancreatic carcinoma	3004	0
ENSG00000224167.1_1	RP3-522D1.1	lncRNA_good_csf	promoter_overlap	lncRNA	no hit	0.817290094209135	7.2425359999999985	0.43012549999999994	0.0	32.0	2267	0	0.0	0.0	27843	587	3	3.4710209435844623	1.6597695382124371	0.7278614753968282	346256	rs351365	pancreatic carcinoma	3254	0
ENSG00000226419.7_1	SLC16A1-AS1	lncRNA_good_csf	promoter_overlap	lncRNA	no hit	0.915063713707004	14.4596381	0.5397259999999999	3.0	34.0	1127	0	0.02	0.08333333333333333	90227	8757	6	9.252263435879815	2.9889141167607307	1.203547926303026	452643	rs351365	pancreatic carcinoma	82241	82242
ENSG00000235527.6_1	HIPK1-AS1	lncRNA_good_csf	promoter_overlap	lncRNA	no hit	0.4970053858475957	1.9988745	0.56607375	1.0	34.0	5290	5291	0.14	0.013333333333333334	5318	2117	5	0.12192859009601277	0.08544135735784594	0.05471085714642497	1420228	rs351365	pancreatic carcinoma	651459	646227
ENSG00000282048.1_2	RP4-590F24.2	lncRNA_good_csf	transcript_overlap	lncRNA	no hit	0.492033040574131	61.7592	0.555451	1.0	33.0	606	0	0.01	0.01	2118	2119	1	29.006589121995248	0.3045157973590685	4.523693015666736	1528621	rs351365	pancreatic carcinoma	633382	631264
ENSG00000228127.2_1	RP11-12L8.1	lncRNA_good_csf	intergenic	lncRNA	no hit	0.0008218860844890207	0.0476581	0.584123	0.0	70.0	58271	46098	0.0	0.16666666666666666	12211	1743	4	0.023845015582025498	0.13615574701812733	0.15016327250143058	995599	rs2806864	response to radiation, prostate carcinoma, erectile dysfunction	3788	0
ENSG00000233154.5_2	RP4-655J12.4	lncRNA_good_csf	transcript_overlap	lncRNA	no hit	0.2892095778706043	0.96029785	0.5331568333333334	3.0	63.0	2777	0	0.0	0.225	55084	621	4	2.139246357992435	1.634606269121671	0.2542052803703259	448317	rs2806864	response to radiation, prostate carcinoma, erectile dysfunction	49069	6351
ENSG00000272715.1_1	RP4-753F5.1	lncRNA_good_csf	promoter_overlap	lncRNA	no hit	0.29856383065082204	3.7949650000000004	0.522193	0.0	65.0	13381	12999	0.02	0.0	382	383	1	0.5958562650113655	0.0732848981891121	0.5722976340690501	17628	rs2806864	response to radiation, prostate carcinoma, erectile dysfunction	429443	429444
ENSG00000271427.1_1	RP11-188D8.1	lncRNA_good_csf	intergenic	lncRNA	no hit	0.4283230292993645	3.70055	0.706087	0.0	63.0	93218	92644	0.0	0.0	574	575	1	0.2954002147505395	1.09672938498638	0.6947427832136155	437741	rs2806864	response to radiation, prostate carcinoma, erectile dysfunction	17500	16926
ENSG00000279513.1_2	RP4-675C20.4	lncRNA_good_csf	transcript_overlap	lncRNA	no hit	0.09086400277980594	0.23369830000000005	0.668231	0.0	56.0	117679	116188	0.01	0.0	1491	1492	1	0.13309640704034892	0.0451332693183998	0.11658369682617475	566357	rs2806864	response to radiation, prostate carcinoma, erectile dysfunction	145541	145542
ENSG00000226172.2_2	RP4-712E4.1	lncRNA_good_csf	promoter_overlap	lncRNA	no hit	0.007784632150228066	0.00790775	0.388974	2.0	29.0	7731	6683	0.0	0.49	1048	653	2	0.0	0.0	0.0	2073187	rs2806864	response to radiation, prostate carcinoma, erectile dysfunction	179181	179182
ENSG00000224238.2_1	WARS2-IT1	lncRNA_good_csf	transcript_overlap	lncRNA	no hit	0.10544486091931347	0.133625	0.530583	0.0	29.0	37449	20069	0.02	0.060000000000000005	17380	2060	2	1.7898878120781951	3.2403843966075447	0.6039879439074484	2120248	rs2806864	response to radiation, prostate carcinoma, erectile dysfunction	133169	115789
ENSG00000231365.5_1	RP11-418J17.1	lncRNA_good_csf	promoter_overlap	lncRNA	no hit	0.9192232547285749	17.073520000000002	0.5448958333333332	2.0	31.0	14391	14392	0.0	0.0225	135243	2469	7	8.00488786029529	4.949780792665447	0.4964946981384412	2213239	rs2806864	response to radiation, prostate carcinoma, erectile dysfunction	34165	0
ENSG00000227712.1_1	RP11-418J17.3	lncRNA_good_csf	promoter_overlap	lncRNA	no hit	0.11227233969488117	0.1649722	0.507795	3.0	32.0	40289	40290	0.0	0.0	67038	898	3	0.21139175971339091	0.0	0.27666550284868097	2333108	rs2806864	response to radiation, prostate carcinoma, erectile dysfunction	101070	77493
ENSG00000232650.5_1	RP5-834N19.1	lncRNA_good_csf	promoter_overlap	lncRNA	no hit	0.3558814895465497	0.6668133	0.577021	0.0	32.0	39341	11411	0.0	0.0	27930	442	4	1.4370839496943484	0.10614714811379712	1.1749356359905123	2401019	rs2806864	response to radiation, prostate carcinoma, erectile dysfunction	100122	72192
ENSG00000260941.1_1	LINC00622	lncRNA_good_csf	intergenic	lncRNA	no hit	0.18663422364230864	36.40654050000001	0.62293	0.0	32.0	5870	5871	0.0	0.0	1569	1570	1	0.240480223099526	0.218841665315658	0.02538801103589997	2670545	rs2806864	response to radiation, prostate carcinoma, erectile dysfunction	8902	8903
ENSG00000261662.1_1	RP5-1042I8.7	lncRNA_good_csf	gene_nearby	lncRNA	no hit	0.07609389696342755	2.3130675	0.577631	0.0	31.0	66698	66699	0.0	0.0	1358	1359	1	0.5569466549808735	0.5607899971561109	0.003556922295878947	2982098	rs2806864	response to radiation, prostate carcinoma, erectile dysfunction	9160	9161
ENSG00000273406.1_1	RP11-114O18.1	lncRNA_good_csf	intergenic	lncRNA	no hit	0.19688129456659387	1.85322	0.577731	0.0	27.0	10015	10016	0.0	0.01	475	476	1	0.12155942443514813	0.02624227752365525	0.1281346960975582	3149443	rs2806864	response to radiation, prostate carcinoma, erectile dysfunction	101627	101628
ENSG00000226067.2	RP11-403I13.7	lncRNA_good_csf	transcript_overlap	lncRNA	no hit	0.4902940530502898	1.1178834999999998	0.41473699999999997	0.0	23.0	61518	61519	0.0	0.0	2330	475	2	0.7109665571257036	0.6581666158206675	0.045222581980924416	1371312	rs17599629	prostate carcinoma	717249	717250
ENSG00000234998.1	RP11-439A17.10	lncRNA_good_csf	transcript_overlap	lncRNA	no hit	0.02244205353958276	0.1028693	0.579521	0.0	25.0	145569	145570	0.0	0.0	29152	459	2	0.1154498302109815	0.0	0.15762562668513494	3436829	rs2806864	response to radiation, prostate carcinoma, erectile dysfunction	209788	180636
ENSG00000228826.2_1	RP11-344P13.4	lncRNA_good_csf	intergenic	lncRNA	no hit	0.4361497544909874	1.24502765	0.563107	0.0	16.0	33741	33742	0.28	0.04666666666666667	16004	309	3	0.12279784240918415	0.105885910326416	0.021895640282507647	3766397	rs2806864	response to radiation, prostate carcinoma, erectile dysfunction	134386	118382
ENSG00000272583.1_1	RP11-344P13.6	lncRNA_good_csf	intergenic	lncRNA	no hit	0.4899194430341489	2.771865	0.612069	0.0	15.0	25295	25296	0.0	0.0	463	464	1	2.02595526921598	0.4338475007472075	1.0774990693122315	3790384	rs2806864	response to radiation, prostate carcinoma, erectile dysfunction	142832	142369
ENSG00000224857.1_1	RP11-344P13.1	lncRNA_good_csf	intergenic	lncRNA	no hit	0.875589747633332	7.4613011999999985	0.720657	0.0	14.0	36171	29593	0.05	0.0	6578	426	2	1.17623731401749	1.3899187659792651	0.13512569345272313	3845964	rs2806864	response to radiation, prostate carcinoma, erectile dysfunction	204527	197949
ENSG00000232527.3	RP11-14N7.2	lncRNA_good_csf	intergenic	lncRNA	no hit	0.984803580849977	85.36008625	0.43504719999999997	1.0	13.0	96674	77864	0.25	0.35000000000000003	23272	605	4	1.5008098800381489	4.922077601677283	0.8356604303810968	1706692	rs17599629	prostate carcinoma	360926	360927
ENSG00000237343.1	RP11-763B22.4	lncRNA_good_csf	intergenic	lncRNA	no hit	0.8672175839988839	8.806916000000003	0.5318470000000001	0.0	10.0	230585	230586	0.0	0.0	1079	314	2	0.9148727929700976	1.5191828667380252	0.3957072951066901	1896704	rs17599629	prostate carcinoma	193108	193109
ENSG00000235999.1	RP11-403I13.8	lncRNA_good_csf	transcript_overlap	lncRNA	no hit	0.8888622250573981	8.077353750008324	0.443605	0.0	23.0	64324	64325	0.0	0.05	4292	1986	2	0.1947211303823395	0.197125656634137	0.0029006868555394244	1366544	rs17599629	prostate carcinoma	720055	720056
ENSG00000276216.1_1	CH17-373J23.1	lncRNA_good_csf	intergenic	lncRNA	no hit	0.0	57.703100000000006	0.506726	1.0	14.0	240671	240672	0.01	0.51	338	223	2	0.6443377887158994	1.5023570978154348	0.6057809877410673	2416476	rs17599629	prostate carcinoma	114324	113986
ENSG00000236140.1	RP11-89F3.2	lncRNA_good_csf	intergenic	lncRNA	no hit	0.4111727354734139	4.9049299999999985	0.52231	0.0	14.0	247303	246158	0.0	0.005	1145	381	2	0.6439907026898309	1.1958430074935165	0.41757277195537984	2410183	rs17599629	prostate carcinoma	107692	107693
ENSG00000244619.2_1	RP11-315I20.3	lncRNA_good_csf	transcript_overlap	lncRNA	no hit	0.0904712302538676	0.13332779999999997	0.487745	0.0	49.0	15413	14777	0.01	0.075	636	408	2	0.102621279159889	0.0	0.1409373489525232	5116058	rs17599629	prostate carcinoma	39034	38398
ENSG00000234222.6_2	RP11-315I20.1	lncRNA_good_csf	promoter_overlap	lncRNA	no hit	0.7148059796998438	2.676409165	0.5074656315789474	1.0	51.0	10993	10994	0.04	0.3333333333333333	31948	919	5	0.4629486531245095	0.4539113336692071	0.008939844723470168	5149784	rs17599629	prostate carcinoma	3237	0
ENSG00000233396.7_1	RP11-458D21.1	lncRNA_good_csf	intergenic	lncRNA	no hit	0.5065102122933437	5.9526055	0.5951993333333334	2.0	51.0	14326	14327	0.01	0.030000000000000002	9343	2050	5	5.699880407809087	4.267764224738053	0.6102805911150007	5275853	rs17599629	prostate carcinoma	114762	114763
ENSG00000276509.1_1	CH17-353B19.1	lncRNA_good_csf	transcript_overlap	lncRNA	no hit	0.20634497825447834	1.0482865	0.5470470000000001	0.0	51.0	6141	4142	0.0	0.005	1999	1998	2	0.10520838401555904	0.1385738065799415	0.04290940388813316	5455950	rs17599629	prostate carcinoma	61542	59543
ENSG00000234225.2_1	RP4-704D21.2	lncRNA_good_csf	intergenic	lncRNA	no hit	0.3106185892917428	0.56898351	0.5661825	0.0	30.0	136912	136913	0.0	0.0075	1687	734	4	0.5286261714500414	0.3501999305837735	0.2105085075523264	4183110	rs17599629	prostate carcinoma	101819	101820
ENSG00000237188.3_2	RP11-337C18.8	lncRNA_good_csf	promoter_overlap	lncRNA	no hit	0.8129236418738992	6.903175999999999	0.603223	2.0	25.0	19571	11302	0.0	0.2525	38185	2397	4	1.736407942064155	4.236559734994359	0.9363359925836461	3975151	rs17599629	prostate carcinoma	1354	1355
ENSG00000273071.1_2	RP11-337C18.10	lncRNA_good_csf	promoter_overlap	lncRNA	no hit	0.6876003608168708	2.2735247499999995	0.5322859999999999	0.0	25.0	19986	0	0.0	0.33666666666666667	79549	573	3	3.0531997502585595	5.0724156960281945	0.583209279715984	3933973	rs17599629	prostate carcinoma	1769	0
ENSG00000278811.4_1	LINC00624	lncRNA_good_csf	transcript_overlap	lncRNA	no hit	0.5036759558910133	1.0447530499999995	0.602931	1.0	27.0	9636	0	0.01	0.011428571428571427	259160	3372	7	0.4826460443294976	1.6787322194602852	0.8533761479735262	3668588	rs17599629	prostate carcinoma	241504	0
ENSG00000274415.1_1	RP11-433J22.2	lncRNA_good_csf	transcript_overlap	lncRNA	no hit	0.789806400852775	47.731654999999996	0.49852949999999996	0.0	28.0	29117	29118	0.0	0.3333333333333333	1224	510	3	0.3490571480305165	0.08103032923873349	0.3195444645543697	3427745	rs17599629	prostate carcinoma	481122	481123
ENSG00000215859.8_2	RP6-74O6.2	lncRNA_good_csf	transcript_overlap	lncRNA	no hit	0.5131694333930756	3.761222	0.5455125000000001	0.0	28.0	139278	121041	0.0	0.6755555555555556	18237	3498	9	1.4167803096034	0.3464543258671656	0.8668805374740736	3171099	rs17599629	prostate carcinoma	736136	717899
ENSG00000273059.1_1	XXyac-YX155B6.7	lncRNA_good_csf	transcript_overlap	lncRNA	no hit	0.20743825993986875	2.43691	0.625581	0.0	28.0	138977	138978	0.0	0.0	429	430	1	0.17739302096877144	0.20831013084801	0.0373948102562806	3173827	rs17599629	prostate carcinoma	735835	735836
ENSG00000234245.2	RP11-94I2.4	lncRNA_good_csf	intergenic	lncRNA	no hit	0.4553450722429992	8.421464385	0.48780500000000004	0.0	50.0	249266	249267	0.01	0.0033333333333333335	4079	492	3	0.5672409714182514	0.0	0.6482270187016075	4701836	rs17599629	prostate carcinoma	118776	118777
ENSG00000227733.4	RP4-565E6.1	lncRNA_good_csf	intergenic	lncRNA	no hit	0.7366156892072824	2.9412115	0.5467099166666667	0.0	33.0	427434	390129	0.08	0.38	37305	2513	8	2.9166024750150576	1.3177927622989611	0.9285353149617904	4499184	rs17599629	prostate carcinoma	296944	259639
ENSG00000232265.7_1	XXyac-YX155B6.5	lncRNA_good_csf	promoter_overlap	lncRNA	no hit	0.17798402543153366	3.47677165	0.5650727000000001	0.0	27.0	140555	116848	0.0	0.0033333333333333335	23751	1278	3	1.3398148858449956	1.6097978854054724	0.13298221414089648	2999380	rs17599629	prostate carcinoma	720597	696890
ENSG00000234283.1_1	RP11-495P10.6	lncRNA_good_csf	intergenic	lncRNA	no hit	0.12598968281804204	0.33132700000000004	0.492857	0.0	26.0	22899	22900	0.0	0.07666666666666666	8841	420	3	0.5756205830185119	0.13477781163146202	0.4735103218310695	2905432	rs17599629	prostate carcinoma	602941	602942
ENSG00000238107.1_1	RP11-495P10.5	lncRNA_good_csf	transcript_overlap	lncRNA	no hit	0.4087032756582545	1.0464280000000001	0.514599	0.0	24.0	8468	6092	0.14	0.02	2376	1918	2	0.2237814349217775	0.16349381784566105	0.0728823733071443	2888624	rs17599629	prostate carcinoma	588510	586134
ENSG00000272824.1_1	RP6-74O6.6	lncRNA_good_csf	intergenic	lncRNA	no hit	0.1236919550556621	0.73637	0.638009	0.0	23.0	5068	4627	0.01	0.01	441	442	1	0.6579438828301245	1.3434323408781048	0.499227966093904	2827472	rs17599629	prostate carcinoma	524981	524982
ENSG00000254913.1_2	RP4-791M13.5	lncRNA_good_csf	transcript_overlap	lncRNA	no hit	0.0	0.0	0.573892	0.0	53.0	3598	3599	0.0	0.3333333333333333	3218	406	3	0.0	0.10012750325200644	0.13767073979473307	5780124	rs17599629	prostate carcinoma	91052	87834
ENSG00000255148.2_1	RP4-791M13.4	lncRNA_good_csf	transcript_overlap	lncRNA	no hit	0.12343185807168006	0.14304309999999998	0.5397109999999999	0.0	53.0	12949	5323	0.0	0.0	7626	554	3	0.0	0.12541440596352346	0.17045633596777887	5792487	rs17599629	prostate carcinoma	107823	100197
ENSG00000272755.1_1	RP11-326G21.1	lncRNA_good_csf	transcript_overlap	lncRNA	no hit	0.3853510779291653	4.37678	0.6991149999999999	0.0	51.0	5296	4732	0.83	0.95	564	565	1	4.757912786173535	8.80950927119978	0.7686350293537497	5639328	rs17599629	prostate carcinoma	40799	40800
ENSG00000275557.1_2	RP11-353N4.6	lncRNA_good_csf	promoter_overlap	lncRNA	no hit	0.03909556586081486	0.17751285	0.434483	0.0	25.0	239377	234738	0.38	0.2	4639	435	5	0.9259578726420286	0.7910543453431179	0.1047670336124786	1076737	rs17599629	prostate carcinoma	900886	896247
ENSG00000272993.1_1	RP11-196G18.24	lncRNA_good_csf	transcript_overlap	lncRNA	no hit	0.49012526850529997	49.718999999999994	0.660209	0.0	33.0	0	0	0.0	0.0	670	671	1	0.84013786259523	1.21414677735951	0.2669370059409141	840234	rs17599629	prostate carcinoma	660414	659744
ENSG00000264207.1	RP11-196G18.23	lncRNA_good_csf	promoter_overlap	lncRNA	no hit	0.9724151908099028	35.2608	0.520259	0.0	33.0	12178	12179	0.0	0.0	1233	1234	1	3.678681197959425	1.9733943446648496	0.6539911153131737	854178	rs17599629	prostate carcinoma	673687	673688
ENSG00000276110.1_1	RP4-790G17.7	lncRNA_good_csf	promoter_overlap	lncRNA	no hit	0.153188016814087	1.37653035	0.5378149999999999	0.0	36.0	2029	2030	0.0	0.04	2192	714	3	0.5231290080771179	0.3757844808930729	0.14678365539699614	428606	rs17599629	prostate carcinoma	248115	248116
ENSG00000203804.4_1	ADAMTSL4-AS1	lncRNA_good_csf	transcript_overlap	lncRNA	no hit	0.14844437231751562	1.14503	0.4310243333333333	1.0	46.0	5039	0	0.0	0.0	13657	1914	4	0.24159136325234426	0.4798030011265195	0.16992418974742962	111259	rs17599629	prostate carcinoma	52368	52369
ENSG00000259357.2_1	RP11-316M1.12	lncRNA_good_csf	transcript_overlap	lncRNA	no hit	0.9211844270742422	36.9569	0.5562214999999999	0.0	57.0	11845	10838	0.13	0.995	1007	642	2	6.105227986747165	3.811345257855385	0.5853937895167984	279435	rs17599629	prostate carcinoma	337125	337126
ENSG00000231073.1_1	RP11-316M1.3	lncRNA_good_csf	transcript_overlap	lncRNA	no hit	0.05721945632757969	0.2261895	0.42934799999999995	0.0	61.0	3971	1560	0.0	0.006666666666666667	2411	368	3	0.7281788590612881	0.35177890912967097	0.3543933277344768	287313	rs17599629	prostate carcinoma	345003	345004
ENSG00000261168.1_1	RP11-68I18.10	lncRNA_good_csf	gene_nearby	lncRNA	no hit	0.5899805614059079	3.5718400000000003	0.53125	0.0	70.0	62228	62229	0.0	0.0	1535	1536	1	0.06639396774742934	0.2656243698783645	0.2471087599100893	444265	rs17599629	prostate carcinoma	284110	284111
ENSG00000232671.5_1	RP11-126K1.2	lncRNA_good_csf	promoter_overlap	lncRNA	no hit	0.8341267751991687	11.1842015	0.4871694999999999	2.0	68.0	1391	1392	0.01	0.0	1905	622	2	4.074959100573524	1.285600118090855	1.0694948165972602	594214	rs17599629	prostate carcinoma	133791	133792
ENSG00000273481.1_1	RP11-126K1.9	lncRNA_good_csf	promoter_overlap	lncRNA	no hit	0.14127049985995646	0.649642	0.465696	0.0	67.0	16034	16035	0.0	0.0	480	481	1	0.1799999859227195	0.102530000414811	0.0979689295765054	642139	rs17599629	prostate carcinoma	87772	87292
ENSG00000224645.1_1	RP11-126K1.8	lncRNA_good_csf	transcript_overlap	lncRNA	no hit	0.4665481286058633	18.713905	0.664804	0.0	67.0	28733	28734	0.02	0.485	1318	358	2	0.0	0.0	0.0	654838	rs17599629	prostate carcinoma	75073	73755
ENSG00000237976.1_1	RP11-126K1.6	lncRNA_good_csf	promoter_overlap	lncRNA	no hit	0.8738116319843559	8.558959	0.508091	2.0	67.0	24778	23718	0.21	0.14	1060	618	2	6.432522674525975	5.96593472168955	0.09353500601273576	661157	rs17599629	prostate carcinoma	68754	67694
ENSG00000232536.1_2	RP11-74C1.4	lncRNA_good_csf	promoter_overlap	lncRNA	no hit	0.08700963589117539	0.460536	0.420152	0.0	66.0	26692	26693	0.0	0.0	21339	526	2	0.1228096952427714	0.1355114553738155	0.01622883404325284	854706	rs17599629	prostate carcinoma	36396	33666
ENSG00000227045.1_1	RP11-98D18.1	lncRNA_good_csf	transcript_overlap	lncRNA	no hit	0.4763920923044509	10.647209599999998	0.520725	0.0	62.0	19098	11738	0.0	0.0	7360	386	2	0.1124937451871809	0.289669718835531	0.2132044176003087	1015216	rs17599629	prostate carcinoma	103106	103107
ENSG00000249602.1_2	RP11-98D18.3	lncRNA_good_csf	transcript_overlap	lncRNA	no hit	0.009764510480185784	0.036827750003574015	0.329843	0.0	61.0	45285	39168	0.05	0.3433333333333333	6117	382	3	0.6157275757013515	0.2605419834880875	0.3581397996768736	1077574	rs17599629	prostate carcinoma	171582	165465
ENSG00000268288.1_2	RP11-98D18.16	lncRNA_good_csf	transcript_overlap	lncRNA	no hit	0.3732587308594018	0.5974590211159001	0.570874	0.0	61.0	42784	42270	0.0	0.05	514	515	1	0.05516224719538599	0.2003076039499235	0.1859393217925525	1080676	rs17599629	prostate carcinoma	169081	168567
ENSG00000203288.3_1	RP11-98D18.9	lncRNA_good_csf	promoter_overlap	lncRNA	no hit	0.8858864717184967	28.711140000000004	0.47636700000000004	2.0	61.0	29361	25801	0.0	0.0	3560	992	2	1.925571656605	1.329395806154492	0.5062533678923236	1104994	rs17599629	prostate carcinoma	192884	192885
ENSG00000234614.1_1	AL450992.2	lncRNA_good_csf	transcript_overlap	lncRNA	no hit	0.6772920712670392	5.092355	0.513834	1.0	59.0	4608	4609	0.0	0.0033333333333333335	8508	506	3	11.927898038293048	2.64811315909173	1.8252653391986289	1156067	rs17599629	prostate carcinoma	150844	142336
ENSG00000238279.1_1	BX470102.3	lncRNA_good_csf	transcript_overlap	lncRNA	no hit	0.35404827865511185	3.2314855	0.474576	0.0	58.0	733	734	0.0	0.0	1512	531	2	0.1390258774859075	0.0224215537582258	0.15581036865401826	392309	rs34579442	prostate carcinoma	41918	40406
ENSG00000189334.8_1	S100A14	protein_coding	protein_coding	mRNA	no hit	0.9826659885058078	160.591709	0.45920849999999996	1.0	63.0	3553	1870	0.0	0.72	2731	1218	5	3.1768824036789702	423.07606813153495	6.665752733145246	310438	rs34579442	prostate carcinoma	30619	28936
ENSG00000272030.1_2	RP1-178F15.4	lncRNA_good_csf	promoter_overlap	lncRNA	no hit	0.6760141867576361	12.636845	0.465403	3.0	63.0	19812	19053	0.01	0.44399999999999995	2736	831	5	0.7944029230422369	1.5378790636757298	0.5001194471108585	293027	rs34579442	prostate carcinoma	46878	46119
ENSG00000282386.1_1	RP11-422P24.12	lncRNA_good_csf	transcript_overlap	lncRNA	no hit	0.3527063731006488	2.39458	0.543662	0.0	77.0	0	0	0.0	0.0	709	710	1	2.77767301196178	2.3105778925341296	0.19041475523512613	36938	rs34579442	prostate carcinoma	214641	214642
ENSG00000273026.1_1	RP11-422P24.10	lncRNA_good_csf	transcript_overlap	lncRNA	no hit	0.4102501507797467	4.57104	0.563855	0.0	77.0	2131	2132	0.0	0.0	414	415	1	2.5844492059066804	1.963025299993695	0.2746805034658058	39093	rs34579442	prostate carcinoma	216796	216797
ENSG00000272654.1_1	RP11-422P24.11	lncRNA_good_csf	promoter_overlap	lncRNA	no hit	0.4255756843416512	5.89455	0.557828	1.0	77.0	13358	13359	0.0	0.0	1417	1418	1	1.30481217183598	1.2153898972232349	0.05708855654970199	50320	rs34579442	prostate carcinoma	228023	228024
ENSG00000228013.1_1	RP11-350G8.5	lncRNA_good_csf	transcript_overlap	lncRNA	no hit	0.3400841296751286	0.6692668500000001	0.488041	0.0	87.0	1671	1672	0.0	0.0	4236	1756	2	0.1001859072879982	0.09511421739862476	0.006665981373085342	187185	rs78062588	lung carcinoma	82156	82157
ENSG00000229780.1_1	UBE2Q1-AS1	lncRNA_good_csf	transcript_overlap	lncRNA	no hit	0.0	0.5604024999999999	0.490741	0.0	87.0	2959	1551	0.0	0.0	1408	432	2	0.2829764058494955	0.8469734554895745	0.5256684929375939	38732	rs78062588	lung carcinoma	44312	42904
ENSG00000232093.1_1	RP11-307C12.11	lncRNA_good_csf	transcript_overlap	lncRNA	no hit	0.6591067009849945	5.9552925000000005	0.489051	0.0	75.0	20475	19548	0.0	0.0	927	822	2	2.46753685786567	1.57976393945808	0.4266721593233663	143473	rs4072037	gastric carcinoma	298802	298803
ENSG00000231064.6_2	MIR92B	lncRNA_good_csf	transcript_overlap	lncRNA	no hit	0.8537594989228965	7.41513665	0.40980542857142865	3.0	85.0	0	0	0.02	1.0	6911	923	6	7.881211166436145	3.0407576533415464	1.0660159958489757	2729	rs4072037	gastric carcinoma	146804	142111
ENSG00000225855.6_1	RUSC1-AS1	lncRNA_good_csf	transcript_overlap	lncRNA	no hit	0.7537571730535491	12.968610000000002	0.4436245	0.0	86.0	7387	2723	0.01	0.385	6222	1836	6	3.0066651902552226	5.437141158082218	0.5204752219227518	99913	rs1057941	gastric carcinoma	23429	23430
ENSG00000227773.1_2	ASH1L-IT1	lncRNA_good_csf	transcript_overlap	lncRNA	no hit	0.450437144386511	4.5441	0.649554	0.0	83.0	67007	67008	0.02	0.005	968	448	2	0.0220865849668035	0.0	0.031517417812739604	118258	rs80142782	gastric carcinoma	48374	47406
ENSG00000235919.4_1	ASH1L-AS1	lncRNA_good_csf	promoter_overlap	lncRNA	no hit	0.9009211887249632	69.06873	0.4192885	1.0	87.0	3220	1349	0.98	0.5	1871	911	2	3.9083261576009347	2.0188542942227263	0.6394568868127612	46807	rs80142782	gastric carcinoma	197533	195662
ENSG00000227673.1_1	RP11-243J18.2	lncRNA_good_csf	transcript_overlap	lncRNA	no hit	0.0	0.0	0.726115	0.0	94.0	23342	23343	0.0	0.0	465	157	2	0.35178066184356305	0.4514187689002935	0.10260275055708376	194863	rs80142782	gastric carcinoma	49042	49043
ENSG00000273002.1_1	RP11-336K24.12	lncRNA_good_csf	transcript_overlap	lncRNA	no hit	0.6743132532800741	6.875489999999999	0.5016229999999999	0.0	83.0	1930	0	0.0	0.0	4187	2157	2	0.23831828648795605	0.5094776363209461	0.2856672028336236	125599	rs116480793	smoking status measurement, lung carcinoma	1794	1795
ENSG00000236947.5_1	RP11-98G7.1	lncRNA_good_csf	intergenic	lncRNA	no hit	0.43349931905204986	0.9627846999999999	0.5514155	0.0	81.0	562	563	0.0	0.0	10054	675	4	1.3020867653277794	1.75208099581078	0.3720197486873731	337829	rs116480793	smoking status measurement, lung carcinoma	14427	5609
ENSG00000260460.1_1	RP11-284F21.8	lncRNA_good_csf	intergenic	lncRNA	no hit	0.0031301569645909018	0.0063096	0.47866499999999995	0.0	78.0	1076	0	0.0	0.0	1827	1828	1	0.10987955606851617	0.15340558309001906	0.05549678686659759	401271	rs116480793	smoking status measurement, lung carcinoma	36650	36651
ENSG00000272971.1_1	RP11-284F21.11	lncRNA_good_csf	intergenic	lncRNA	no hit	0.2595336152440965	1.3612425	0.592322	0.0	76.0	1275	1276	0.0	0.0	546	547	1	0.2498128374797565	0.12794672595204865	0.14801313454068776	506159	rs116480793	smoking status measurement, lung carcinoma	54285	53739
ENSG00000237588.2_1	RP11-66D17.3	lncRNA_good_csf	intergenic	lncRNA	no hit	0.003851595105710315	0.0905567	0.45075200000000004	0.0	75.0	999	1000	0.0	0.0	4302	4122	2	0.09684783782849143	0.1975942123408655	0.1267757551775841	579112	rs116480793	smoking status measurement, lung carcinoma	97207	97208
ENSG00000223356.1_1	RP11-66D17.5	lncRNA_good_csf	intergenic	lncRNA	no hit	0.23635271001800975	0.654293	0.496536	0.0	75.0	3084	2122	0.0	0.0	962	433	2	0.281246508729852	0.598532586299631	0.3192000805267199	603629	rs116480793	smoking status measurement, lung carcinoma	76030	76031
ENSG00000228239.1_1	RP11-85G21.1	lncRNA_good_csf	intergenic	lncRNA	no hit	0.016160980897289068	0.02051754	0.571429	0.0	65.0	36258	36259	0.01	0.015	4905	399	2	0.1766912953711885	0.171276170110419	0.006654596646532124	1123646	rs116480793	smoking status measurement, lung carcinoma	101531	96626
ENSG00000271736.1_1	RP11-85G21.3	lncRNA_good_csf	intergenic	lncRNA	no hit	0.8676613902408851	6.9472878	0.5484899999999999	0.0	66.0	897	898	0.13	0.095	2352	629	2	1.0889651117019146	0.11325348504534075	0.9080062696651408	1172131	rs116480793	smoking status measurement, lung carcinoma	145110	145111
ENSG00000237189.1_1	RP11-85G21.2	lncRNA_good_csf	intergenic	lncRNA	no hit	0.456576126176425	0.9200543999999999	0.544872	0.0	68.0	3640	3290	0.0	0.0	350	156	2	0.8944621984640602	0.0	0.921788353025543	1179118	rs116480793	smoking status measurement, lung carcinoma	152448	152098
ENSG00000176320.2_1	RP11-404O13.5	lncRNA_good_csf	intergenic	lncRNA	no hit	0.027398430602941337	0.03245571	0.5747869999999999	1.0	51.0	25829	19874	0.0	0.005	5955	1999	2	0.2936381274187171	0.417389624972609	0.1318022888031994	1507201	rs2808630	lung carcinoma	751072	745117
ENSG00000225670.4_1	CADM3-AS1	lncRNA_good_csf	transcript_overlap	lncRNA	no hit	0.3001148432422274	0.4510936	0.47321250000000004	2.0	56.0	13779	5592	0.05	0.39	8187	5044	4	0.2203758724171615	0.0	0.2873255623413972	503105	rs2808630	lung carcinoma	20833	20834
ENSG00000224259.6_1	LINC01133	lncRNA_good_csf	intergenic	lncRNA	no hit	0.4706364574022962	0.9573253	0.5687293333333333	4.0	98.0	16422	6835	0.0	0.0	23451	1996	4	0.02241080369143455	0.1796327717175595	0.2063628217329284	250141	rs2808630	lung carcinoma	36812	36813
ENSG00000260766.1_1	RP11-226L15.5	lncRNA_good_csf	transcript_overlap	lncRNA	no hit	0.7791332057125777	9.49277	0.636808	0.0	96.0	34968	33127	0.03	0.0	1841	1842	1	1.9349429770279352	1.39141200917723	0.2954697644530001	214143	rs2369473	squamous cell lung carcinoma	102389	100548
ENSG00000228606.1_1	RP11-574F21.2	lncRNA_good_csf	promoter_overlap	lncRNA	no hit	0.0211716766450889	18.431600000000003	0.45960500000000004	1.0	99.0	930	931	0.01	0.17	1034	557	2	1.106808105058128	4.411753568876804	1.3610372310679135	20808	rs2369473	squamous cell lung carcinoma	338	339
ENSG00000228863.8_2	RP11-404F10.2	lncRNA_good_csf	transcript_overlap	lncRNA	no hit	0.4272535622606488	1.17801265	0.561577	3.0	110.0	570	0	1.0	0.18333333333333335	23390	1464	6	6.995692982553203	16.624263998794	2.7185492929266046	208875	rs112233273	squamous cell lung carcinoma, family history of lung cancer	3372	0
ENSG00000232188.1_1	RP11-312J18.6	lncRNA_good_csf	transcript_overlap	lncRNA	no hit	0.3376680277475297	0.6058982399999999	0.546087	0.0	101.0	22473	19832	0.18	0.095	2641	575	2	0.0930775891700644	0.3790489874068781	0.3352778955742067	23104	rs112233273	squamous cell lung carcinoma, family history of lung cancer	12426	12427
ENSG00000198358.4_2	RP11-544M22.1	lncRNA_good_csf	transcript_overlap	lncRNA	no hit	0.032284746916938	0.0632983	0.48736	0.0	101.0	20557	20558	0.03	0.05666666666666667	17457	2136	6	0.5886000972253811	2.812746061990365	1.2630744506162723	23830	rs112233273	squamous cell lung carcinoma, family history of lung cancer	14342	0
ENSG00000158874.11_2	APOA2	protein_coding	protein_coding	mRNA	no hit	0.6192157127933349	1.63253612	0.46224109999999996	1.0	98.0	15997	14881	0.0	0.495	1339	927	5	0.3968754534091065	423.922473428125	8.248852442557197	313657	rs112233273	squamous cell lung carcinoma, family history of lung cancer	32175	32176
ENSG00000283696.1_1	RP11-122G18.12	lncRNA_good_csf	transcript_overlap	lncRNA	no hit	0.7175867680288274	2.543473923	0.428285	0.0	91.0	0	0	0.0	0.0	23015	997	2	0.3395811495965505	0.9316017768412566	0.5280157158376695	490774	rs112233273	squamous cell lung carcinoma, family history of lung cancer	33203	33204
ENSG00000283360.1_1	RP11-122G18.10	lncRNA_good_csf	transcript_overlap	lncRNA	no hit	0.0	0.267516	0.560834	0.0	86.0	29174	3209	0.0	0.01	67114	863	5	0.045970789582726136	0.1300332254302055	0.11152262906336534	494774	rs112233273	squamous cell lung carcinoma, family history of lung cancer	104318	37204
ENSG00000283317.1_1	RP11-122G18.11	lncRNA_good_csf	transcript_overlap	lncRNA	no hit	0.30591143456995795	0.6566810000000001	0.453427	0.0	87.0	40796	33244	0.0	0.03	7552	569	2	1.13102104753616	1.5406122987021598	0.2536313924203392	524809	rs112233273	squamous cell lung carcinoma, family history of lung cancer	74791	67239
ENSG00000224515.1_1	RP11-5K23.5	lncRNA_good_csf	transcript_overlap	lncRNA	no hit	0.06145520702699159	0.06580595	0.5259739999999999	0.0	85.0	23949	23161	0.03	0.015	788	462	2	0.317838215598632	0.3820620141487935	0.06864908320845528	647655	rs112233273	squamous cell lung carcinoma, family history of lung cancer	190873	190085
ENSG00000226889.3_1	RP11-474I16.8	lncRNA_good_csf	promoter_overlap	lncRNA	no hit	0.6844815521461347	2.34070115	0.613913	1.0	66.0	26012	25110	0.0	0.0	902	575	2	0.1090665321253191	0.0998476737108564	0.012042186611300862	856690	rs112233273	squamous cell lung carcinoma, family history of lung cancer	400022	399120
ENSG00000227094.1_1	RP11-565P22.2	lncRNA_good_csf	transcript_overlap	lncRNA	no hit	0.00610176694068465	0.006177149999999999	0.54352	0.0	53.0	70781	69839	0.0	0.0	942	517	2	0.2811505514125695	0.195929848163582	0.09930725535128444	533707	rs1912453	colorectal cancer	619412	619413
ENSG00000272574.1_2	RP11-359K18.4	lncRNA_good_csf	transcript_overlap	lncRNA	no hit	0.2885790397259985	7.657045	0.60396	0.0	40.0	22473	22474	0.0	0.0	651	505	2	0.21451535317543752	0.5943813069214275	0.3926159729571102	257747	rs1912453	colorectal cancer	344104	343453
ENSG00000232995.7_2	RGS5	lncRNA_good_csf	promoter_overlap	lncRNA	no hit	0.922084695467866	16.6686915	0.5711429999999998	1.0	31.0	170187	106115	0.01	0.19833333333333333	73517	1441	6	2.1709386282838983	2.2977257421571693	0.2627067201933775	393005	rs1912453	colorectal cancer	62972	0
ENSG00000237756.1_1	RP11-77M5.1	lncRNA_good_csf	transcript_overlap	lncRNA	no hit	0.08639770689918808	0.1311105	0.628998	0.0	30.0	121459	121460	0.0	0.035	809	469	2	0.330466208948867	0.4266748476506145	0.10072469938019214	408350	rs1912453	colorectal cancer	14244	14245
ENSG00000224702.1_1	RP11-38C18.2	lncRNA_good_csf	transcript_overlap	lncRNA	no hit	0.0	0.100101	0.530347	0.0	33.0	24889	22426	0.0	0.0	2463	692	3	0.0	1.2240523303429585	1.1531907340317782	2358574	rs1912453	colorectal cancer	4268	4269
ENSG00000236206.1_1	RP11-306I1.2	lncRNA_good_csf	intergenic	lncRNA	no hit	0.2154717450064783	0.29416815	0.50813	0.0	28.0	60802	43126	0.0	0.0	24868	492	4	0.03868501582052456	0.100025968714261	0.08277936318090959	2746410	rs1912453	colorectal cancer	148697	123829
ENSG00000224358.1_1	RP11-466F5.8	lncRNA_good_csf	transcript_overlap	lncRNA	no hit	0.10785101330767853	1.19117	0.5460470000000001	1.0	18.0	37129	37130	0.0	0.005	6247	2150	2	0.4084045311224375	0.42350193092718347	0.015382676280329988	2753328	rs78663305	squamous cell lung carcinoma	19970	19971
ENSG00000236364.3_1	RP11-525G13.2	lncRNA_good_csf	transcript_overlap	lncRNA	no hit	0.2917739790648841	9.312445	0.521951	0.0	17.0	1138	0	0.0	0.0	9528	1054	3	1.1708617308982017	0.8840410408161703	0.14162872168180368	2627821	rs78663305	squamous cell lung carcinoma	40476	40477
ENSG00000203307.2_1	RP11-375H19.2	lncRNA_good_csf	transcript_overlap	lncRNA	no hit	0.09090566939287133	0.111106	0.49158199999999996	0.0	21.0	52417	46117	0.0	0.0	6300	594	3	0.2117509759767795	0.23447358728766154	0.02680272451649909	2441021	rs78663305	squamous cell lung carcinoma	124777	118477
ENSG00000230898.1_2	RP11-9L18.3	lncRNA_good_csf	transcript_overlap	lncRNA	no hit	0.02337107058769589	0.02451705	0.49586800000000003	0.0	21.0	4936	4937	0.02	0.02	17313	484	2	0.3570667060369095	0.5591616078993369	0.20027883430496132	2363409	rs78663305	squamous cell lung carcinoma	40864	40865
ENSG00000229588.1_1	RP11-479J7.2	lncRNA_good_csf	intergenic	lncRNA	no hit	0.12068280130303045	0.159079	0.5319149999999999	0.0	23.0	164512	164513	0.0	0.0	878	423	3	0.2419666357061015	1.2206225039211498	0.8383377445030895	2192742	rs78663305	squamous cell lung carcinoma	26125	26126
ENSG00000225325.1_1	RP11-479J7.1	lncRNA_good_csf	intergenic	lncRNA	no hit	0.002385440032731223	0.0103519	0.551852	0.0	27.0	282261	217356	0.0	0.0	64905	810	3	0.1296058846624705	0.051300424459535095	0.1036445100279394	2075872	rs78663305	squamous cell lung carcinoma	41874	0
ENSG00000231605.5_1	LINC01363	lncRNA_good_csf	intergenic	lncRNA	no hit	0.2493650529956259	0.3780444	0.54338575	2.0	60.0	4484	0	0.0	0.0033333333333333335	19872	971	5	0.416521531080842	1.5504947350426324	1.0163364832496533	1332712	rs78663305	squamous cell lung carcinoma	27522	7959
ENSG00000272205.1_1	RP11-277B15.3	lncRNA_good_csf	promoter_overlap	lncRNA	no hit	0.4466727229585941	2.22939	0.417889	2.0	60.0	1272	1273	0.01	0.0	681	682	1	0.6070575970301646	0.28537107467263395	0.3222367240192329	1307992	rs78663305	squamous cell lung carcinoma	52554	51873
ENSG00000272033.1_2	RP11-52A20.2	lncRNA_good_csf	transcript_overlap	lncRNA	no hit	0.16500643857625052	0.49527	0.639197	0.0	65.0	25252	25253	0.01	0.0	1892	1893	1	0.3082695417943445	0.14379048418120102	0.19383700070486284	1147504	rs78663305	squamous cell lung carcinoma	211149	211150
ENSG00000233411.1_2	RP11-104L21.2	lncRNA_good_csf	transcript_overlap	lncRNA	no hit	0.19242925706824815	0.900393	0.531353	0.0	69.0	1667	389	0.0	0.0	1278	303	2	0.12778340494503326	0.055208698101693	0.09596165740925414	1069843	rs78663305	squamous cell lung carcinoma	290703	289425
ENSG00000273160.1_2	RP11-104L21.3	lncRNA_good_csf	transcript_overlap	lncRNA	no hit	0.350463662681274	0.8273469459999999	0.633663	0.0	69.0	2897	748	0.0	0.0	2149	303	2	0.09719579079201801	0.066036322345486	0.04156439772979099	1068613	rs78663305	squamous cell lung carcinoma	291933	289784
ENSG00000232194.1_1	RP1-313L4.3	lncRNA_good_csf	transcript_overlap	lncRNA	no hit	0.5172362402627234	1.0832075	0.55571	0.0	83.0	16462	16463	0.14	0.0	818	718	2	0.4394807752588665	0.1696258908452305	0.2995013690993857	707279	rs78663305	squamous cell lung carcinoma	48353	47535
ENSG00000228697.2_2	RP5-968D22.3	lncRNA_good_csf	transcript_overlap	lncRNA	no hit	0.07201391124504393	0.16521935	0.5499253333333334	1.0	76.0	2681	0	0.0	0.12000000000000002	94211	1801	9	1.1492084000827043	1.415187663417935	0.1683299109378664	32818	rs78663305	squamous cell lung carcinoma	83273	83274
ENSG00000235736.1_1	RP1-10C16.1	lncRNA_good_csf	intergenic	lncRNA	no hit	0.01754476326372051	0.018567825	0.550239	0.0	43.0	43425	43426	0.0	0.0	11125	418	2	0.0	0.0	0.0	227587	rs77045810	lung carcinoma	79333	68208
ENSG00000203601.3_1	LINC00970	lncRNA_good_csf	intergenic	lncRNA	no hit	0.2471503430310835	0.490744232	0.5535869999999999	0.0	44.0	15755	0	0.0	0.122	183100	1129	5	3.270666550363335	0.582298034807958	1.4324398929042772	368127	rs77045810	lung carcinoma	391848	208748
ENSG00000213062.4_1	RP1-206D15.6	lncRNA_good_csf	promoter_overlap	lncRNA	no hit	0.3972942010020311	4.05243	0.530187	1.0	33.0	2304	2305	0.0	0.0	910	911	1	1.92030378528897	1.0278749003333671	0.5261497984193679	950298	rs77045810	lung carcinoma	516683	515773
ENSG00000231407.5_1	RP11-576I22.2	lncRNA_good_csf	promoter_overlap	lncRNA	no hit	0.5520704432036867	1.3682933999999998	0.56184225	0.0	42.0	53971	53972	0.4	0.455	70438	2080	4	0.5611228250033005	0.503918820815733	0.05385735450383936	1924578	rs77045810	lung carcinoma	347086	312999
ENSG00000231424.2_1	RP1-45C12.1	lncRNA_good_csf	transcript_overlap	lncRNA	no hit	0.18912428980837534	0.24162264	0.461538	0.0	41.0	29369	25155	0.01	0.04	4214	416	2	1.0949757998714151	0.3204612713980565	0.6658915902624409	2711703	rs77045810	lung carcinoma	144663	144664
ENSG00000279061.1_1	RP3-332O11.2	lncRNA_good_csf	intergenic	lncRNA	no hit	0.0	0.0	0.495575	0.0	80.0	352	14	0.0	0.0	338	339	1	0.5895254493477695	0.3559703349859389	0.2292704986569697	4216710	rs77045810	lung carcinoma	49071	48733
ENSG00000224228.2_2	RP1-15D23.2	lncRNA_good_csf	transcript_overlap	lncRNA	no hit	0.011206793653141424	0.14495750000000002	0.570545	1.0	80.0	5546	0	0.0	0.030000000000000006	288110	808	5	0.0	0.12809086422862848	0.17388327703854434	4240029	rs77045810	lung carcinoma	25752	0
ENSG00000226375.1_1	RP3-395P12.2	lncRNA_good_csf	intergenic	lncRNA	no hit	0.012920058005757185	0.0926862	0.615942	0.0	83.0	20163	20164	0.0	0.025	1203	690	2	0.08089059239870974	0.439802433650811	0.4136503609189376	4638423	rs77045810	lung carcinoma	81754	81755
ENSG00000203739.3_1	RP11-296O14.3	lncRNA_good_csf	intergenic	lncRNA	no hit	0.6998539050826738	8.398074000000001	0.511617	0.0	77.0	2960	0	0.09	0.03	43569	1815	3	2.590776725636536	1.8814805683445162	0.2694174026866937	4881916	rs77045810	lung carcinoma	11895	11896
ENSG00000238272.1_1	RP3-436N22.3	lncRNA_good_csf	transcript_overlap	lncRNA	no hit	0.04212754470221525	0.0695666	0.521418	0.0	71.0	5134	0	0.0	0.0	57521	677	3	0.1942066119207385	0.07141563002326551	0.15653421392173086	5019374	rs77045810	lung carcinoma	79194	79195
ENSG00000270084.1_1	GAS5-AS1	lncRNA_good_csf	transcript_overlap	lncRNA	no hit	0.4328844765672436	6.70242	0.6397689999999999	0.0	51.0	15117	15118	0.02	0.0	693	694	1	0.544655545950119	0.82279881918464	0.2388701842262448	5327370	rs77045810	lung carcinoma	8390	8391
ENSG00000234741.7_1	GAS5	lncRNA_good_csf	promoter_overlap	lncRNA	no hit	0.9944368915440354	2907.6292965	0.5638832758620691	1.0	51.0	16741	15770	0.13	0.006666666666666667	4981	1698	13	893.4914196019837	485.55382733981116	1.7470724626091068	5328022	rs77045810	lung carcinoma	10014	9043
ENSG00000236535.1_2	RC3H1-IT1	lncRNA_good_csf	transcript_overlap	lncRNA	no hit	0.10243658664775328	0.1288305	0.529018	0.0	34.0	942	0	0.01	0.005	6939	448	2	0.3693548356680105	0.4702941100674865	0.10260843814693577	5473389	rs77045810	lung carcinoma	51252	51253
ENSG00000224977.1_1	RP11-160H22.3	lncRNA_good_csf	promoter_overlap	lncRNA	no hit	0.21416365586510974	0.5950352	0.41791000000000006	3.0	34.0	7244	7245	0.01	0.0	476	335	2	0.3564911324697665	0.4139545492681661	0.05985612971868061	5486631	rs77045810	lung carcinoma	44950	44474
ENSG00000227373.5_1	RP11-160H22.5	lncRNA_good_csf	promoter_overlap	lncRNA	no hit	0.5895240146052516	1.54162367	0.51475425	0.0	32.0	3305	0	0.07	0.0275	44621	688	4	0.5625936311885615	0.249305960038815	0.3228157971674337	5579422	rs77045810	lung carcinoma	90676	46843
ENSG00000223525.1_2	RABGAP1L-IT1	lncRNA_good_csf	transcript_overlap	lncRNA	no hit	0.00043392600487704436	0.0517878875	0.6119399999999999	0.0	38.0	41794	40756	0.14	0.09	1038	737	2	4.320321545315816	13.576418519016054	1.4540509416781946	6361079	rs77045810	lung carcinoma	74102	73064
ENSG00000260990.1_1	RP3-518E13.2	lncRNA_good_csf	transcript_overlap	lncRNA	no hit	0.004337198214463989	0.00437515	0.491145	0.0	37.0	14277	0	0.0	0.0	28241	847	5	0.0	1.33463024801069	1.2231940781570363	6771338	rs77045810	lung carcinoma	1243	0
ENSG00000227740.1_1	RP11-318C24.2	lncRNA_good_csf	intergenic	lncRNA	no hit	0.5860031190153758	2.0536345000000003	0.5509890000000001	0.0	42.0	1770	1771	0.0	0.06	15751	657	3	0.1484628655111725	1.56325631333384	1.1582735391705579	7083842	rs10752881	colorectal cancer	3254	0
ENSG00000228686.2_1	RP11-492I21.1	lncRNA_good_csf	transcript_overlap	lncRNA	no hit	0.003881686484137892	0.23311875	0.650238	0.0	41.0	37821	36338	0.02	0.01	1483	629	2	0.3723470657841945	0.7929242019263255	0.3856691133887475	6985595	rs10752881	colorectal cancer	40984	39501
ENSG00000236021.1_1	RP11-195C7.1	lncRNA_good_csf	promoter_overlap	lncRNA	no hit	0.2445048114120244	0.4557081	0.48532	1.0	43.0	1804	1805	0.0	0.08333333333333333	21682	579	3	0.20025174967205	0.2179580212618555	0.021127370373904	6775025	rs10752881	colorectal cancer	147588	147589
ENSG00000224687.1_1	RASAL2-AS1	lncRNA_good_csf	promoter_overlap	lncRNA	no hit	0.4203289714061208	2.4152155000000004	0.5342906666666667	0.0	35.0	20836	18772	0.38	0.195	2476	2329	2	0.5354533292015429	0.2517322181041142	0.3336167200923911	4910372	rs10752881	colorectal cancer	51112	49048
ENSG00000213057.5_2	C1orf220	lncRNA_good_csf	promoter_overlap	lncRNA	no hit	0.3825227952694167	3.0795049999999997	0.4816225	1.0	35.0	2148	2149	0.0	0.0	6093	2577	3	1.323621683678276	1.5748812711887545	0.1575935346167051	4455467	rs10752881	colorectal cancer	64891	64892
ENSG00000273384.1_1	RP5-1098D14.1	lncRNA_good_csf	intergenic	lncRNA	no hit	0.09303300019911616	0.25986965	0.585789	0.0	38.0	40853	40277	0.01	0.09	576	577	1	0.3249584559653665	0.15851884662544452	0.19366561076473368	4352074	rs10752881	colorectal cancer	21045	21046
ENSG00000261060.1_1	RP11-545A16.4	lncRNA_good_csf	gene_nearby	lncRNA	no hit	0.06569266383079114	0.178215	0.571734	0.0	40.0	3861	3862	1.0	0.11	933	934	1	0.9695361351953664	1.6650378727919752	0.4363001488306236	3413051	rs10752881	colorectal cancer	111890	110957
ENSG00000229407.5_1	RP11-12M5.3	lncRNA_good_csf	transcript_overlap	lncRNA	no hit	0.283971917677271	9.7403285	0.46333850000000004	0.0	42.0	51444	50204	0.0	0.0	2007	544	2	0.07894768307228245	0.0	0.10962491190466164	3186165	rs10752881	colorectal cancer	19764	18524
ENSG00000231966.1_1	RP11-12M5.4	lncRNA_good_csf	intergenic	lncRNA	no hit	0.08865870753852018	0.217280035	0.5467420000000001	0.0	42.0	70144	63629	0.01	0.005	6515	353	2	0.0646221467037545	0.0840692902169613	0.026115488840217915	3168232	rs10752881	colorectal cancer	38464	31949
ENSG00000272906.1_1	RP11-533E19.7	lncRNA_good_csf	promoter_overlap	lncRNA	no hit	0.6144394272693543	1.5938901124815	0.45905	1.0	42.0	116615	115627	0.3	0.0	988	989	1	0.5811361755704811	0.522334340312215	0.054676382060658786	3121761	rs10752881	colorectal cancer	84935	83947
ENSG00000261831.2_1	RP11-533E19.2	lncRNA_good_csf	intergenic	lncRNA	no hit	0.07966485776702703	0.14341824749999998	0.543624	0.0	41.0	86295	86296	0.01	0.0	15155	447	3	0.0669754030441441	0.0	0.09352691813491612	3062560	rs10752881	colorectal cancer	144136	128981
ENSG00000260360.1_1	RP11-533E19.5	lncRNA_good_csf	promoter_overlap	lncRNA	no hit	0.11259176122185605	0.4713465	0.5393789999999999	0.0	42.0	73651	73652	0.03	0.0	1256	1257	1	0.2341778612961135	0.1213739306877945	0.1382828848072917	3049916	rs10752881	colorectal cancer	156780	155524
ENSG00000243155.1_2	RP11-46A10.5	lncRNA_good_csf	transcript_overlap	lncRNA	no hit	0.7035538800452561	3.5346695	0.460809	0.0	54.0	24529	0	0.0	0.0	32440	2424	2	0.3220627500076985	0.20463225769148802	0.13419785703774872	2027873	rs10752881	colorectal cancer	59578	43783
ENSG00000237292.1_1	RP11-540K16.1	lncRNA_good_csf	intergenic	lncRNA	no hit	0.4808036789058646	1.5009795	0.47369249999999996	0.0	64.0	4758	0	0.03	0.01	7724	542	3	0.9145127887432324	0.4698109145646915	0.3813467273560152	1822147	rs10752881	colorectal cancer	3924	0
ENSG00000179452.2_1	GM140	lncRNA_good_csf	intergenic	lncRNA	no hit	0.3222407922376611	0.6315837	0.517375	0.0	65.0	56159	56160	0.0	0.0	2216	259	3	0.0	0.0739302594247705	0.10290030836160356	1765751	rs10752881	colorectal cancer	54128	54129
ENSG00000224810.1_1	RP11-538D16.2	lncRNA_good_csf	gene_nearby	lncRNA	no hit	0.40448035831094	0.7324994349999999	0.583029	0.0	64.0	18172	18173	0.0	0.006666666666666667	6576	2463	3	1.6397287436291048	1.64044238554952	0.00038997511278871183	935103	rs10752881	colorectal cancer	230208	230209
ENSG00000261504.1_1	RP11-317P15.4	lncRNA_good_csf	intergenic	lncRNA	no hit	0.1363636318552352	0.37851	0.47965100000000005	1.0	70.0	817	0	0.0	0.0	1375	1376	1	1.215859420109145	0.4094046582267305	0.6527804685141229	387727	rs10752881	colorectal cancer	175408	174033
ENSG00000224468.3_1	RP11-181K3.4	lncRNA_good_csf	transcript_overlap	lncRNA	no hit	0.005827852753767626	13.13605	0.56785	0.0	85.0	18699	18700	0.0	0.0	2880	479	3	0.5637637118834835	0.337438574101962	0.22554990182096465	26344	rs10911251	colorectal cancer	145379	145380
ENSG00000232860.7_1	SMG7-AS1	lncRNA_good_csf	promoter_overlap	lncRNA	no hit	0.4968265345368235	1.015227095	0.527705	0.0	77.0	4640	0	0.92	0.10800000000000001	10872	2246	5	0.41123921371125755	0.3992646727704324	0.059823982644713634	348816	rs10911251	colorectal cancer	32396	32397
ENSG00000271387.1_1	RP11-382D12.2	lncRNA_good_csf	promoter_overlap	lncRNA	no hit	0.28019047665792296	9.0518	0.43277299999999996	0.0	89.0	1791	1792	0.0	0.0	951	952	1	0.6648900458394715	0.0735259925246024	0.6330697781108976	1039344	rs10911725	lung carcinoma, radon exposure measurement	35243	34292
ENSG00000273004.1_1	GS1-279B7.2	lncRNA_good_csf	promoter_overlap	lncRNA	no hit	0.38859096255182096	3.5995699999999995	0.534574	0.0	72.0	10462	9711	0.0	0.0	751	752	1	1.05045274339964	0.43385260161076256	0.5160457701047014	107520	rs10911725	lung carcinoma, radon exposure measurement	23286	22535
ENSG00000261024.6_1	GS1-279B7.1	lncRNA_good_csf	intergenic	lncRNA	no hit	0.1831290646280184	0.34619225	0.5696693333333332	0.0	72.0	3582	0	0.34	0.2775	11911	635	4	0.7537918975317944	0.9268436192350061	0.09312896025017978	91011	rs10911725	lung carcinoma, radon exposure measurement	6025	6026
ENSG00000229739.2_1	RP11-295K2.3	lncRNA_good_csf	transcript_overlap	lncRNA	no hit	0.3209782020743246	0.91627813	0.617705	0.0	62.0	25217	6007	0.0	0.028000000000000004	35130	542	5	0.07312533630714715	0.11655242112626035	0.0430055134802138	1009112	rs10911725	lung carcinoma, radon exposure measurement	60584	41374
ENSG00000231599.1_1	LINC01037	lncRNA_good_csf	intergenic	lncRNA	no hit	0.7601290500281339	4.360481	0.6089625	0.0	44.0	47607	47608	0.0	0.03	33594	424	3	0.04649155176511345	0.17966289639956304	0.17281398522755187	2017557	rs10911725	lung carcinoma, radon exposure measurement	33542	33543
ENSG00000272827.1_1	RP11-445P19.3	lncRNA_good_csf	intergenic	lncRNA	no hit	0.4728663538528714	17.78663	0.5776399999999999	0.0	43.0	84294	84295	0.0	0.0	321	322	1	0.0	0.0491472287066302	0.06921714809684777	2054244	rs10911725	lung carcinoma, radon exposure measurement	70229	70230
ENSG00000230426.2_1	ERVMER61-1	lncRNA_good_csf	intergenic	lncRNA	no hit	0.3437848246496235	1.1486675	0.629454	1.0	34.0	10153	10154	0.02	0.07	2634	2393	3	0.22483883541716454	0.18376719032004404	0.13159871097985154	2215177	rs10911725	lung carcinoma, radon exposure measurement	218049	215805
ENSG00000237283.1_1	RP11-316I3.1	lncRNA_good_csf	intergenic	lncRNA	no hit	0.3882818011315451	3.2135745	0.645293	0.0	3.0	493550	493551	0.02	0.03	5257	733	2	0.10136759817113844	0.11557141271103885	0.0184867992250665	1451739	rs10920654	metastasis measurement, metastatic colorectal cancer, disease progression measurement	227416	222159
ENSG00000238054.1_1	RP11-316I3.2	lncRNA_good_csf	intergenic	lncRNA	no hit	0.6826407405320938	65.13465	0.525751	5.0	4.0	316996	316997	0.0	0.0	17957	466	2	0.0	0.0	0.0	1275185	rs10920654	metastasis measurement, metastatic colorectal cancer, disease progression measurement	403970	386013
ENSG00000226486.1_1	LINC01035	lncRNA_good_csf	intergenic	lncRNA	no hit	0.9575325552638148	59.823294999999995	0.559949	1.0	4.0	298743	167169	0.02	0.03	131574	784	2	0.4424089254522296	0.2246907959325115	0.2360626786669984	1125357	rs10920654	metastasis measurement, metastatic colorectal cancer, disease progression measurement	422223	422224
ENSG00000261642.1_1	RP11-309H21.3	lncRNA_good_csf	intergenic	lncRNA	no hit	0.030114041653436893	0.0684765	0.5897600000000001	0.0	7.0	415904	412780	0.03	0.09	3124	3125	1	0.20542018232179104	8.162577989762294	2.9262174480716117	988891	rs10920654	metastasis measurement, metastatic colorectal cancer, disease progression measurement	73957	70833
ENSG00000236069.1_1	RP5-1011O1.3	lncRNA_good_csf	transcript_overlap	lncRNA	no hit	0.5809760086119301	1.9801765	0.587719	0.0	59.0	1546	0	0.0	0.01	8523	684	3	0.268609858127267	0.437932731704867	0.1807477280366193	2366960	rs10920654	metastasis measurement, metastatic colorectal cancer, disease progression measurement	16113	16114
ENSG00000234871.1_1	LINC01032	lncRNA_good_csf	intergenic	lncRNA	no hit	0.4016809113064847	4.342823	0.557971	0.0	65.0	1601	0	0.0	0.0	10957	276	2	0.10128903417823701	0.06574240763109651	0.04733437750055112	2734132	rs17626293	colorectal cancer	43209	43210
ENSG00000231714.1_1	RP11-476H20.1	lncRNA_good_csf	intergenic	lncRNA	no hit	0.18229684659756698	4.92133	0.5295449999999999	0.0	19.0	60871	60872	0.0	0.01	1483	440	2	0.2473317645408565	0.46637391797198496	0.23340778700676484	1329963	rs17626293	colorectal cancer	886477	886478
ENSG00000203721.6_2	LINC00862	lncRNA_good_csf	transcript_overlap	lncRNA	no hit	0.7267325289695332	3.5248562750000003	0.5668022500000001	1.0	54.0	1406	0	0.01	0.225	120724	1417	6	2.075781349821585	3.520699382185696	0.5742825839685444	215116	rs3790844	pancreatic carcinoma	4125	0
ENSG00000273093.1_1	RP11-532L16.3	lncRNA_good_csf	transcript_overlap	lncRNA	no hit	0.031052819248717167	0.040002191000000006	0.72045	0.0	53.0	36258	36259	0.0	0.0	532	533	1	0.1037678549999056	0.28911285373623496	0.22394179243355086	277132	rs3790844	pancreatic carcinoma	51501	51502
ENSG00000230623.4_2	RP11-469A15.2	lncRNA_good_csf	transcript_overlap	lncRNA	no hit	0.9868655686275368	93.1553513	0.535996	1.0	56.0	969	0	0.07	0.01	144829	1768	6	77.44542784574094	48.449887757875	1.0552382071280542	294890	rs3790844	pancreatic carcinoma	34276	0
ENSG00000282849.1_1	RP11-121P12.1	lncRNA_good_csf	transcript_overlap	lncRNA	no hit	0.6124050803663951	3.49697	0.5250779999999999	2.0	58.0	4164	0	0.0	0.0	5584	638	2	0.3688703919948575	0.6654589327200215	0.2829339249773702	439717	rs3790844	pancreatic carcinoma	113937	108353
ENSG00000260088.1_1	RP11-92G12.3	lncRNA_good_csf	promoter_overlap	lncRNA	no hit	0.4780107761886822	1.0339603000000002	0.463315	1.0	76.0	16171	16172	0.0	0.01	24743	736	3	0.39495331455128496	0.567673849628833	0.16840860218602666	631204	rs3790844	pancreatic carcinoma	299839	299840
ENSG00000234132.2_1	RP11-168O16.2	lncRNA_good_csf	transcript_overlap	lncRNA	no hit	0.13790578486360586	0.1941457	0.45873250000000004	0.0	88.0	9636	9637	0.0	0.0	7977	556	4	0.45186800916074815	0.0	0.426093003272636	992833	rs3790844	pancreatic carcinoma	134773	126796
ENSG00000282221.1_1	RP11-27G14.4	lncRNA_good_csf	promoter_overlap	lncRNA	no hit	0.6004171644802825	1.50261	0.43705	1.0	97.0	2211	2212	0.0	0.01	1557	556	2	5.483971642043822	2.63264917588096	0.8358557373741438	1361330	rs3790844	pancreatic carcinoma	94236	92679
ENSG00000224536.2_2	RP11-134G8.7	lncRNA_good_csf	transcript_overlap	lncRNA	no hit	0.43462979391943	2.2198700000000002	0.53628	1.0	93.0	3373	0	0.0	0.0	27543	1516	2	0.18325183261689604	0.10613069619808883	0.09723529751409984	1468938	rs3790844	pancreatic carcinoma	3828	0
ENSG00000223396.2_2	RP11-134G8.5	lncRNA_good_csf	transcript_overlap	lncRNA	no hit	0.44057183585850795	0.8486575000000001	0.519107	0.0	92.0	6631	0	0.04	0.055	11771	2329	2	0.43697835672906704	0.395160561349562	0.04260716914502867	1480400	rs3790844	pancreatic carcinoma	4835	4836
ENSG00000231871.5_2	IPO9-AS1	lncRNA_good_csf	promoter_overlap	lncRNA	no hit	0.4622910620494984	0.91393957	0.4426166666666667	2.0	87.0	29131	0	0.05	0.5366666666666666	141300	839	3	0.2455408411807195	0.4313864139839155	0.2006408632753649	1649956	rs3790844	pancreatic carcinoma	135018	0
ENSG00000235121.1_2	RP11-90L20.2	lncRNA_good_csf	transcript_overlap	lncRNA	no hit	0.11591170270951252	0.32875920000000003	0.5616359999999999	0.0	87.0	3163	3164	0.0	0.0	14212	1809	2	0.1067502265359605	0.08588854633833659	0.0274536336372354	1684991	rs3790844	pancreatic carcinoma	43439	29227
ENSG00000223774.5_1	RP11-307B6.3	lncRNA_good_csf	transcript_overlap	lncRNA	no hit	0.4200664743580785	1.229377	0.43618049999999997	0.0	83.0	1076	0	0.01	0.7033333333333335	6136	600	3	0.254873835595533	0.133682862985536	0.1465252071281704	1855539	rs3790844	pancreatic carcinoma	169169	167291
ENSG00000273478.1_1	RP11-465N4.5	lncRNA_good_csf	transcript_overlap	lncRNA	no hit	0.5693436206759244	12.52702	0.544901	0.0	84.0	22131	22132	0.0	0.0	656	657	1	2.1698508164876253	2.341481463616125	0.07607292703681791	1957393	rs3790844	pancreatic carcinoma	70916	70917
ENSG00000234678.1_1	RP11-465N4.4	lncRNA_good_csf	transcript_overlap	lncRNA	no hit	0.7650984091584707	3.803693125	0.468467	3.0	84.0	8130	8131	0.0	0.0	10259	788	2	1.941062742808072	2.068692373315918	0.13441650847118589	1961791	rs3790844	pancreatic carcinoma	56915	56916
ENSG00000249007.1_2	RP11-510N19.5	lncRNA_good_csf	transcript_overlap	lncRNA	no hit	0.018553796461337813	16.1042581	0.43870299999999995	0.0	83.0	7114	2827	0.0	0.0	4287	987	2	0.0	0.10583022803932199	0.14512991363220773	1973067	rs3790844	pancreatic carcinoma	55899	51612
ENSG00000260021.1_1	RP11-480I12.10	lncRNA_good_csf	promoter_overlap	lncRNA	no hit	0.20201538993118984	0.253157	0.491554	0.0	79.0	1568	1569	0.0	0.0	591	592	1	0.0298798482759682	0.0	0.04247603410016562	1738885	rs4245739	prostate carcinoma	153439	153440
ENSG00000228288.6_1	PCAT6	lncRNA_good_csf	promoter_overlap	lncRNA	no hit	0.7167490155752301	13.35356	0.3817776666666666	2.0	79.0	1436	242	0.0	0.0	1202	748	2	6.550147392605236	3.3857545551170785	0.8536152211978181	1737558	rs4245739	prostate carcinoma	153307	152113
ENSG00000233791.5_1	LINC01136	lncRNA_good_csf	promoter_overlap	lncRNA	no hit	0.7136160861950007	2.79521545	0.46444599999999997	3.0	70.0	8516	2726	0.0	0.0	6551	2539	3	0.0797578921711702	0.15517644971752895	0.09740537425169699	1244405	rs4245739	prostate carcinoma	1159	1160
ENSG00000240219.1_1	RP11-430C7.5	lncRNA_good_csf	transcript_overlap	lncRNA	no hit	0.3655985001360344	0.5763444999999999	0.48895900000000003	0.0	109.0	45647	42710	0.0	0.0	2937	2219	2	0.14104344188655352	0.11361549210051107	0.03510253251880794	77062	rs4245739	prostate carcinoma	205307	205308
ENSG00000281406.1_2	BLACAT1	lncRNA_good_csf	transcript_overlap	lncRNA	no hit	0.8395481514190236	5.307731957717	0.491316	0.0	77.0	3217	3218	0.0	0.0	2993	2994	1	2.5435430368841345	2.809923570911655	0.10456948588093673	350817	rs1775148	prostate carcinoma	402389	402390
ENSG00000226780.1_1	RP11-38J22.3	lncRNA_good_csf	promoter_overlap	lncRNA	no hit	0.014322412003875185	0.0229771	0.5063489999999999	0.0	99.0	12041	12042	0.0	0.0	9022	630	3	0.15114676337142652	0.0174969650252834	0.1780472877384878	456703	rs1775148	prostate carcinoma	286648	286649
ENSG00000261000.1_1	RP11-534L20.5	lncRNA_good_csf	intergenic	lncRNA	no hit	0.2378731712046218	0.9083549999999999	0.5108060000000001	0.0	77.0	0	0	0.0	0.0	508	509	1	0.0366388841744573	0.04705474166517365	0.014423455469132125	919458	rs1775148	prostate carcinoma	109485	109486
ENSG00000279946.1_2	CH17-76K2.6	lncRNA_good_csf	transcript_overlap	lncRNA	no hit	0.0015978086231393518	0.0032095170000000003	0.516746	0.0	76.0	10267	7133	0.0	0.0	3134	3135	1	0.318816357454055	0.1740392525781405	0.16776304215686672	957264	rs1775148	prostate carcinoma	147291	147292
ENSG00000237605.1_1	RP11-343H5.6	lncRNA_good_csf	promoter_overlap	lncRNA	no hit	0.6516768127646566	3.658743	0.48882700000000007	1.0	76.0	1633	660	0.0	0.0	973	358	2	0.3171886473335425	0.28710490563076896	0.03333233733763718	1050171	rs1775148	prostate carcinoma	241172	240199
ENSG00000203709.10_2	C1orf132	lncRNA_good_csf	intergenic	lncRNA	stringent no hit	0.7027730230658398	2.9393755	0.5437071666666666	3.0	71.0	1267	0	1.0	1.0	73849	15145	8	0.0449102045951755	0.16064744734878098	0.1515508444936395	1138033	rs151066755	squamous cell lung carcinoma	38355	38356
ENSG00000261453.1_1	RP11-565N2.1	lncRNA_good_csf	intergenic	lncRNA	no hit	0.2119881342297127	0.2797332775	0.523297	0.0	72.0	42586	37494	0.0	0.36	5092	279	2	0.0500635216928235	0.12785448425723653	0.10310433952650326	404937	rs151066755	squamous cell lung carcinoma	46942	41850
ENSG00000259815.1_1	RP11-565N2.2	lncRNA_good_csf	intergenic	lncRNA	no hit	0.044721837335122194	0.04911485	0.557895	0.0	73.0	58479	57135	0.0	0.0	1344	285	2	0.04806718588506435	0.185115707185316	0.17729671842920725	389044	rs151066755	squamous cell lung carcinoma	42166	42167
ENSG00000232812.1_1	RP11-459K23.2	lncRNA_good_csf	intergenic	lncRNA	no hit	0.010096912502169042	0.0275046	0.6432640000000001	0.0	83.0	44848	40352	0.0	0.0	4496	527	4	0.0	1.125109075827154	1.0875368925992075	283945	rs151066755	squamous cell lung carcinoma	2964	0
ENSG00000232537.1_1	RP11-385M4.1	lncRNA_good_csf	intergenic	lncRNA	no hit	0.3052745981264716	0.4723662000000001	0.596195	0.0	80.0	2555	2556	0.0	0.006666666666666667	7834	473	3	1.968058143270885	19.34288814450825	2.776933258474701	130139	rs151066755	squamous cell lung carcinoma	0	0
ENSG00000230937.10_2	MIR205HG	lncRNA_good_csf	intergenic	lncRNA	no hit	0.8822621157251624	15.6882479	0.5023070909090909	3.0	67.0	554	438	0.0	1.0	3725	3348	5	6.703701438509212	23.57375668301949	1.9075512653646605	411692	rs151066755	squamous cell lung carcinoma	28969	28970
ENSG00000227591.5_1	RP1-28O10.1	lncRNA_good_csf	transcript_overlap	lncRNA	no hit	0.8464855254359946	5.748904250000002	0.5340625	7.0	65.0	4060	0	0.0	0.0033333333333333335	62759	449	3	5.400304831909222	0.301623344081428	2.269772781277167	591941	rs34585985	lung carcinoma, longitudinal BMI measurement, chronic obstructive pulmonary disease	182197	168314
ENSG00000203706.8_1	SERTAD4-AS1	lncRNA_good_csf	transcript_overlap	lncRNA	no hit	0.8842639990040193	18.431416650000006	0.5575256666666667	3.0	70.0	18579	17982	0.34	1.0	2591	726	2	2.6622422282977323	0.6132424502535505	0.8041376389971814	82019	rs34585985	lung carcinoma, longitudinal BMI measurement, chronic obstructive pulmonary disease	739922	738406
ENSG00000234233.1_2	KCNH1-IT1	lncRNA_good_csf	promoter_overlap	lncRNA	no hit	0.1311190178842278	1.6191525	0.511182	0.0	52.0	28986	28200	0.0	0.0	786	626	2	0.3056864017261925	0.07110651495166334	0.2857064792704026	316422	rs11119608	lung carcinoma, estrogen-receptor negative breast cancer, colorectal cancer, ovarian endometrioid carcinoma, prostate carcinoma, ovarian serous carcinoma, breast carcinoma, ovarian carcinoma, lung adenocarcinoma, squamous cell lung carcinoma	14480	14481
ENSG00000153363.12_2	LINC00467	lncRNA_good_csf	intergenic	lncRNA	no hit	0.9305630362897686	14.108713300000002	0.5570489999999999	1.0	54.0	4467	0	0.38	0.15	52530	3508	6	20.883464848034503	28.36881470588007	0.5427928578164612	566637	rs11119608	lung carcinoma, estrogen-receptor negative breast cancer, colorectal cancer, ovarian endometrioid carcinoma, prostate carcinoma, ovarian serous carcinoma, breast carcinoma, ovarian carcinoma, lung adenocarcinoma, squamous cell lung carcinoma	22197	0
ENSG00000231057.3_1	RP11-122M14.1	lncRNA_good_csf	promoter_overlap	lncRNA	no hit	0.14733830095964456	0.213339095	0.5016413333333333	1.0	82.0	7461	7462	0.0	0.06666666666666667	11028	1846	6	2.392235412547838	7.611898250613973	1.4495218152503606	859596	rs11119608	lung carcinoma, estrogen-receptor negative breast cancer, colorectal cancer, ovarian endometrioid carcinoma, prostate carcinoma, ovarian serous carcinoma, breast carcinoma, ovarian carcinoma, lung adenocarcinoma, squamous cell lung carcinoma	7508	4752
ENSG00000229983.1_1	RP11-15I11.2	lncRNA_good_csf	intergenic	lncRNA	no hit	0.4773911920558588	2.50163695	0.44902	0.0	89.0	26332	26333	0.0	0.0	22052	510	4	0.060424428186675996	0.0500318776674995	0.014208682971955724	1352041	rs11119608	lung carcinoma, estrogen-receptor negative breast cancer, colorectal cancer, ovarian endometrioid carcinoma, prostate carcinoma, ovarian serous carcinoma, breast carcinoma, ovarian carcinoma, lung adenocarcinoma, squamous cell lung carcinoma	45648	23596
ENSG00000229832.1_2	RP11-384C4.2	lncRNA_good_csf	transcript_overlap	lncRNA	no hit	0.10883805845629292	0.21652585	0.580645	0.0	88.0	17041	17042	0.12	0.0	935	496	2	0.2716500016077255	0.09828075381633604	0.21145475182101486	1541252	rs11119608	lung carcinoma, estrogen-receptor negative breast cancer, colorectal cancer, ovarian endometrioid carcinoma, prostate carcinoma, ovarian serous carcinoma, breast carcinoma, ovarian carcinoma, lung adenocarcinoma, squamous cell lung carcinoma	58437	57502
ENSG00000224535.1_1	RP11-61J19.2	lncRNA_good_csf	intergenic	lncRNA	no hit	0.09690765152484504	0.18081595	0.48468	0.0	87.0	2463	2464	0.0	0.0	927	359	2	0.0	0.28651467000138203	0.3634679080764355	1650650	rs11119608	lung carcinoma, estrogen-receptor negative breast cancer, colorectal cancer, ovarian endometrioid carcinoma, prostate carcinoma, ovarian serous carcinoma, breast carcinoma, ovarian carcinoma, lung adenocarcinoma, squamous cell lung carcinoma	21311	21312
ENSG00000260805.1	RP11-61J19.4	lncRNA_good_csf	intergenic	lncRNA	no hit	0.2772161642263898	1.36088	0.437072	0.0	84.0	316	0	0.0	0.0	1898	1899	1	0.4160516431027755	1.3135366805611302	0.7082260915011739	1741667	rs11119608	lung carcinoma, estrogen-receptor negative breast cancer, colorectal cancer, ovarian endometrioid carcinoma, prostate carcinoma, ovarian serous carcinoma, breast carcinoma, ovarian carcinoma, lung adenocarcinoma, squamous cell lung carcinoma	41179	41180
ENSG00000237980.1_1	RP11-338C15.3	lncRNA_good_csf	intergenic	lncRNA	no hit	0.15900801242362578	0.19352397	0.49471499999999996	0.0	77.0	1830	1831	0.0	0.0	11435	473	3	0.12314440736157793	0.2626388112581495	0.16889856977575346	1837833	rs11119608	lung carcinoma, estrogen-receptor negative breast cancer, colorectal cancer, ovarian endometrioid carcinoma, prostate carcinoma, ovarian serous carcinoma, breast carcinoma, ovarian carcinoma, lung adenocarcinoma, squamous cell lung carcinoma	14220	14221
ENSG00000198468.7_2	FLVCR1-AS1	lncRNA_good_csf	promoter_overlap	lncRNA	no hit	0.8964659331447975	15.983642499999998	0.5084876666666667	1.0	70.0	37887	31907	0.0	0.01	5980	2525	2	19.77315358981858	9.207174411713899	1.0899712298975524	1747997	rs7366282	response to radiation, prostate carcinoma	176435	170455
ENSG00000282718.1_1	RP11-348H3.8	lncRNA_good_csf	intergenic	lncRNA	no hit	0.4494992009697627	2.4961130000000002	0.498195	0.0	70.0	149	0	0.0	0.0	790	554	3	1.16319281405728	0.27695582364775145	0.7604536484353921	1688508	rs7366282	response to radiation, prostate carcinoma	148468	147678
ENSG00000230461.8_2	PROX1-AS1	lncRNA_good_csf	transcript_overlap	lncRNA	no hit	0.4241275861205285	1.42151678	0.5340848260869565	2.0	36.0	977	0	0.99	0.33666666666666667	170631	5266	10	0.1518604436837282	1.6550331768250923	0.9847306580411008	617576	rs7366282	response to radiation, prostate carcinoma	146589	123299
ENSG00000228470.1_2	RP11-176D17.3	lncRNA_good_csf	transcript_overlap	lncRNA	no hit	0.6583744970361111	3.8983875	0.5675680000000001	0.0	31.0	18839	5396	0.0	0.02	13443	518	3	0.0923860096848956	0.1419839062427875	0.06405957665283217	248469	rs7366282	response to radiation, prostate carcinoma	54638	54639
ENSG00000282265.1_1	RP11-199H2.2	lncRNA_good_csf	intergenic	lncRNA	no hit	0.2028648997784928	0.33643550000000005	0.49312700000000004	1.0	27.0	85539	84767	0.02	0.005	772	582	2	0.13786860246308325	0.11742336407411708	0.026158078452889828	787563	rs7366282	response to radiation, prostate carcinoma	66966	66194
ENSG00000232100.1_1	RP11-152L7.2	lncRNA_good_csf	intergenic	lncRNA	no hit	0.0036579009376039857	0.015373455	0.588542	0.0	31.0	121913	106278	0.0	0.0	15635	1728	4	0.1787992709214905	0.222264193100054	0.05223808493795711	349135	rs2799083	neutropenia, response to gemcitabine, pancreatic carcinoma	134750	119115
ENSG00000232480.1_1	TGFB2-AS1	lncRNA_good_csf	promoter_overlap	lncRNA	no hit	0.4687319372380224	10.6658355	0.540395	0.0	41.0	4705	4706	0.05	0.3333333333333333	1482	557	3	0.1137413355395771	0.02097349368550235	0.12546879646773862	62597	rs2799083	neutropenia, response to gemcitabine, pancreatic carcinoma	66825	65343
ENSG00000228208.6_1	C1orf143	lncRNA_good_csf	intergenic	lncRNA	no hit	0.18322576284466813	0.228168324	0.618321	0.0	45.0	11163	11164	0.0	0.5	15882	813	3	0.05709011064809415	0.0	0.08009836313878177	101822	rs2799083	neutropenia, response to gemcitabine, pancreatic carcinoma	19042	19043
ENSG00000223842.1_1	RP11-135J2.3	lncRNA_good_csf	intergenic	lncRNA	no hit	0.2504948780765136	1.104795	0.5888100000000001	0.0	52.0	34225	34226	0.0	0.0	3249	1126	2	0.18863676980754604	0.10344978285508424	0.1072869405306334	813974	rs2799083	neutropenia, response to gemcitabine, pancreatic carcinoma	182644	179395
ENSG00000277007.1_1	RP11-392O17.2	lncRNA_good_csf	intergenic	lncRNA	no hit	0.4417456597329032	7.59475	0.593726	0.0	55.0	10721	9120	0.02	0.0	2613	2614	1	0.18630437422885548	0.26920380760853146	0.09744953980653022	862500	rs2799083	neutropenia, response to gemcitabine, pancreatic carcinoma	227920	227921
ENSG00000228536.1_1	RP11-392O17.1	lncRNA_good_csf	intergenic	lncRNA	no hit	0.4389011059474026	1.3291385	0.585697	0.0	53.0	37789	35529	0.04	0.035	2260	811	2	0.06654520985332796	0.0749214148230451	0.011286069892300013	1001407	rs2799083	neutropenia, response to gemcitabine, pancreatic carcinoma	163313	163314
ENSG00000230024.1_1	RP11-95P13.1	lncRNA_good_csf	intergenic	lncRNA	no hit	0.681578740365458	3.1256670000000004	0.5853659999999999	1.0	53.0	16660	16661	0.0	0.0	7490	451	3	0.02210800341253595	0.08476867441056135	0.08583977247268071	1026878	rs2799083	neutropenia, response to gemcitabine, pancreatic carcinoma	132612	132613
ENSG00000260505.1_1	RP11-410C4.5	lncRNA_good_csf	intergenic	lncRNA	no hit	0.08089467027970965	0.1963701	0.652129	0.0	53.0	62063	62064	0.25	0.07	2911	2912	1	0.13744082344742	0.13302031451088694	0.0056177613195946465	1468071	rs6691170	colorectal cancer	321533	318622
ENSG00000221571.3_1	RNU6ATAC35P	lncRNA_good_csf	intergenic	lncRNA	no hit	0.37329867538844375	4.0168420000000005	0.684685	0.0	76.0	49685	49242	0.0	0.0	443	444	1	0.4278569672914255	0.232140037199344	0.2126852346290813	1046041	rs6691170	colorectal cancer	100566	100567
ENSG00000234754.1_1	C1orf140	lncRNA_good_csf	intergenic	lncRNA	no hit	0.471577666372957	1.2525216	0.5618574999999999	0.0	87.0	26602	20762	0.0	0.006666666666666667	6216	4340	3	0.07996739556960647	0.48991470111958246	0.3052643530750909	535808	rs6691170	colorectal cancer	24067	18227
ENSG00000232436.1_1	RP11-103C3.1	lncRNA_good_csf	intergenic	lncRNA	no hit	0.005127723409388718	0.00515445	0.6257739999999999	0.0	88.0	49804	49805	0.11	0.05	2420	807	2	0.1845186252196349	0.4679857174990615	0.3095370483003975	361125	rs6691170	colorectal cancer	896	0
ENSG00000227925.1_1	RP11-191N8.2	lncRNA_good_csf	intergenic	lncRNA	no hit	0.030253514736031106	0.039429445	0.522459	1.0	91.0	2498	0	0.0	0.0	13000	423	4	0.0482302953587534	1.3129413669756151	1.1417729834962589	31438	rs6691170	colorectal cancer	37413	24413
ENSG00000238042.5_1	RP11-815M8.1	lncRNA_good_csf	transcript_overlap	lncRNA	no hit	0.8158506428638445	4.4403987344999996	0.535032	0.0	88.0	704	0	0.08	0.0033333333333333335	64875	720	5	4.0621360330284855	9.322382599671057	0.9762814297143528	0	rs11118883	colorectal cancer	4670	0
ENSG00000228437.5_1	RP11-400N13.2	lncRNA_good_csf	transcript_overlap	lncRNA	no hit	0.11824799932712045	4.477894	0.558644	0.0	84.0	3012	0	0.23	0.0	18554	1148	3	63.60917820575984	46.95569804576605	3.1328286083480044	4067	rs6691195	colorectal cancer	0	0
ENSG00000232679.1_1	RP11-400N13.3	lncRNA_good_csf	intergenic	lncRNA	no hit	0.4578535818908133	1.4766445	0.501779	0.0	78.0	35643	35644	0.07	0.013333333333333334	23058	562	3	0.2218757569960495	0.1646441354084055	0.06920839886201509	50100	rs6687758	colorectal cancer	35310	12252
ENSG00000276997.4_1	RP11-378J18.9	lncRNA_good_csf	intergenic	lncRNA	no hit	0.8482397898784112	7.46140825	0.5268955000000001	0.0	69.0	20346	11391	0.02	0.025	18562	545	5	3.9212633127090113	7.522859675573627	0.771048203726874	485647	rs6687758	colorectal cancer	197232	197233
ENSG00000225265.1_1	TAF1A-AS1	lncRNA_good_csf	promoter_overlap	lncRNA	no hit	0.7916309930286197	4.7553035	0.5735683333333333	1.0	68.0	4069	999	0.0	0.006666666666666667	3070	1313	3	0.5973503706652055	0.5204729778250266	0.07116061855851698	598220	rs6687758	colorectal cancer	111893	108823
ENSG00000228106.5_2	RP11-452F19.3	lncRNA_good_csf	promoter_overlap	lncRNA	no hit	0.9354660223259332	21.1124955	0.5552331666666667	3.0	54.0	862	863	0.0	0.42	22362	768	5	27.56758536957026	14.706784290764062	1.2347533236962296	823417	rs6687758	colorectal cancer	110768	110769
ENSG00000278610.1_2	RP11-455P21.3	lncRNA_good_csf	promoter_overlap	lncRNA	no hit	0.3390312279796276	1.1122276999999998	0.5248229999999999	3.0	54.0	904	0	0.0	0.65625	179842	564	8	0.430700649375775	0.411209657764401	0.019789504106233275	823459	rs6687758	colorectal cancer	110810	110811
ENSG00000226601.1_1	RP11-239E10.3	lncRNA_good_csf	intergenic	lncRNA	no hit	0.02654569177738086	0.030514255	0.5071869999999999	1.0	50.0	942	0	0.0	0.03333333333333333	7010	487	3	0.13707229640133986	0.07585060405160375	0.07984623070384861	1043991	rs61005944	prostate carcinoma	12311	5301
ENSG00000278467.1_2	RP11-504P24.9	lncRNA_good_csf	intergenic	lncRNA	no hit	0.1424801779147174	1.1080455	0.584642	0.0	60.0	1448	1449	0.03	0.05	934	573	2	2.378728680084325	2.2161927815501947	0.07112661774927731	222589	rs61005944	prostate carcinoma	100768	100769
ENSG00000232628.5_1	RP11-365O16.3	lncRNA_good_csf	intergenic	lncRNA	no hit	0.019833423105613257	0.0500741	0.48728099999999996	2.0	49.0	4701	3036	0.0	0.01	4532	790	2	0.6540622349366936	0.3979648332403195	0.39248691158464816	4506	rs61005944	prostate carcinoma	316919	315254
ENSG00000233384.2_2	RP11-100E13.1	lncRNA_good_csf	transcript_overlap	lncRNA	no hit	0.8215685910034214	5.428780000000001	0.476608	0.0	54.0	1711	1712	0.0	0.0	4816	684	4	2.0723069575070148	0.8393950676443316	0.7400909875480393	393620	rs61005944	prostate carcinoma	22474	22475
ENSG00000242861.1_2	RP11-285F7.2	lncRNA_good_csf	transcript_overlap	lncRNA	no hit	0.37073615503114304	12.21826	0.574713	0.0	73.0	19821	14182	0.0	0.0	5639	348	2	3.36058962750261	26.161177295845146	2.6389508835206232	57512	rs360071	response to radiation, prostate carcinoma	40773	40774
ENSG00000243709.1_2	LEFTY1	protein_coding	protein_coding	mRNA	no hit	0.9845016852741142	74.39723000000002	0.35317699999999996	1.0	74.0	8097	0	0.0	0.5449999999999999	23597	1626	4	4.64413997793903	1786.7618238751804	8.307185061632017	0	rs360071	response to radiation, prostate carcinoma	87	0
ENSG00000143768.12_2	LEFTY2	protein_coding	protein_coding	mRNA	no hit	0.8700912280596498	12.334165	0.367581	2.0	75.0	34580	34581	0.0	0.995	4885	2287	5	5.129879080323189	6120.085826413981	10.017871197234973	32564	rs360071	response to radiation, prostate carcinoma	6	0
ENSG00000272562.1_1	RP11-396C23.4	lncRNA_good_csf	promoter_overlap	lncRNA	no hit	0.4524819982444988	8.5993245	0.577551	0.0	75.0	13967	13968	0.0	0.0	1164	490	2	0.4680396324892305	0.8255455869917845	0.31443677881105553	156679	rs360071	response to radiation, prostate carcinoma	35419	35420
ENSG00000225518.2_1	RP11-396C23.2	lncRNA_good_csf	intergenic	lncRNA	no hit	0.8333170671524597	8.931977499999999	0.4328145	0.0	75.0	7475	7476	0.0	0.3275	6341	595	4	1.5659036828060136	1.4655842793204317	0.0834140013297683	179606	rs360071	response to radiation, prostate carcinoma	13345	7004
ENSG00000234478.1_1	RP11-275I14.4	lncRNA_good_csf	transcript_overlap	lncRNA	no hit	0.29277508999346336	1.593489	0.6205609999999999	0.0	76.0	14581	14582	0.0	0.01	7068	535	2	0.33225014735031394	0.4175281126586875	0.08951235456095319	243970	rs360071	response to radiation, prostate carcinoma	48708	48709
ENSG00000185155.11_1	MIXL1	protein_coding	protein_coding	mRNA	no hit	0.7526698027354086	3.2030371199999994	0.44706133333333337	2.0	77.0	6869	6870	0.0	0.085	3436	2005	2	0.8504613267262039	77.75353628662626	5.411387816787703	319585	rs360071	response to radiation, prostate carcinoma	408	0
ENSG00000280157.1_1	RP11-520H14.7	lncRNA_good_csf	intergenic	lncRNA	no hit	0.2523255250897761	1.027134	0.57181	0.0	63.0	29076	26828	0.13	0.17	2248	2249	1	0.05612359995903735	2.1295546640996	1.5671786904779197	2217490	rs360071	response to radiation, prostate carcinoma	1573	0
ENSG00000203684.5_1	IBA57-AS1	lncRNA_good_csf	promoter_overlap	lncRNA	no hit	0.1968974510868417	4.00023	0.461306	1.0	69.0	1441	679	0.0	0.0	1426	594	2	0.1937693704214135	0.2204305585207224	0.04275316334773559	2260053	rs360071	response to radiation, prostate carcinoma	39954	39192
ENSG00000269934.1_1	RP5-1139B12.3	lncRNA_good_csf	transcript_overlap	lncRNA	no hit	0.2636177989726545	1.035093	0.35266549999999997	2.0	74.0	64526	63064	0.0	0.495	1482	1483	2	0.07161084170910641	0.10630445486393296	0.045967387318314235	2370551	rs360071	response to radiation, prostate carcinoma	56952	55490
ENSG00000270110.1_1	RP5-1139B12.4	lncRNA_good_csf	transcript_overlap	lncRNA	no hit	0.01711052208335864	2.5339400000000003	0.5353399999999999	0.0	75.0	91478	84391	0.0	0.0	7087	764	2	0.3748480674555039	0.15099316105883598	0.25639293589902834	2372299	rs1326889	pancreatic carcinoma	83904	76817
ENSG00000279306.1_1	RP5-915N17.11	lncRNA_good_csf	promoter_overlap	lncRNA	no hit	0.17791946348965054	0.569815	0.41586300000000004	0.0	81.0	3407	3408	0.0	0.0	932	933	1	0.12192359162492453	0.2363987944391435	0.140169727753935	2188177	rs1326889	pancreatic carcinoma	52426	51494
ENSG00000236975.1_1	RP5-1065P14.2	lncRNA_good_csf	intergenic	lncRNA	no hit	0.4684532635299973	1.3774035	0.487479	1.0	82.0	895	0	0.0	0.0	2090	599	2	0.1764666050646225	1.33767623161509	0.9906147611989624	1632346	rs1326889	pancreatic carcinoma	79457	77367
ENSG00000177788.5_2	RP5-1061H20.4	lncRNA_good_csf	promoter_overlap	lncRNA	no hit	0.7730895962629399	16.079582499999994	0.527317	1.0	84.0	2881	2882	0.0	0.0	12722	868	2	3.2511813666727503	2.6157692302102347	0.2335612061408467	1456223	rs1326889	pancreatic carcinoma	255555	242833
ENSG00000223635.1_1	RP4-613A2.1	lncRNA_good_csf	promoter_overlap	lncRNA	no hit	0.3176999302988426	0.9210461	0.551607	1.0	90.0	42365	40980	0.0	0.0033333333333333335	5771	591	3	0.3299540849536585	0.0193401198162127	0.38374092822388617	1212979	rs1326889	pancreatic carcinoma	493052	493053
ENSG00000227006.1_1	RP5-956O18.2	lncRNA_good_csf	transcript_overlap	lncRNA	no hit	0.005699988294556091	2.4625000000000004	0.557491	0.0	55.0	3421	3422	0.0	0.12666666666666668	9789	861	3	0.35121770513826506	0.201262606598575	0.16970856577125726	458769	rs1326889	pancreatic carcinoma	306967	306968
ENSG00000224407.1_1	RP5-956O18.3	lncRNA_good_csf	transcript_overlap	lncRNA	no hit	0.4657363822784639	94.23611985	0.44995100000000005	0.0	54.0	9606	8025	0.0	0.0	1581	1029	2	0.0	0.0	0.0	445359	rs1326889	pancreatic carcinoma	293557	293558
ENSG00000282564.1_1	RP4-553F17.1	lncRNA_good_csf	promoter_overlap	lncRNA	no hit	0.18180029351461569	0.2664446	0.368519	1.0	52.0	0	0	0.0	0.0	10331	540	2	0.2878468269651375	0.0	0.3649610133913702	290430	rs1326889	pancreatic carcinoma	148960	138629
ENSG00000232964.2_1	RP11-543E8.1	lncRNA_good_csf	intergenic	lncRNA	no hit	0.0	0.002120565	0.578164	0.0	54.0	6403	3480	0.01	0.01	2923	403	2	0.10464771590607401	0.101068447617707	0.0046821954950768034	131669	rs1326889	pancreatic carcinoma	18134	15211
ENSG00000244137.1_2	RP11-99J16__A.2	lncRNA_good_csf	transcript_overlap	lncRNA	no hit	0.3424767977915362	0.525284715	0.497619	2.0	59.0	12566	0	0.0	0.15	84794	850	3	0.15029916195437948	0.04656386839396475	0.1363487589742774	0	rs1326889	pancreatic carcinoma	188158	133249
ENSG00000223393.1_1	RP5-858B6.3	lncRNA_good_csf	intergenic	lncRNA	no hit	0.12848911701327415	1.5515735000000002	0.5088159999999999	0.0	61.0	8156	8157	0.0	0.02	4169	794	3	1.1971383583107849	0.6021617242751061	0.4556059394898046	63453	rs1202519	colorectal cancer	108805	104636
ENSG00000233461.5_1	RP11-295G20.2	lncRNA_good_csf	promoter_overlap	lncRNA	no hit	0.9648396145123588	39.4294815	0.5277692	3.0	48.0	1485	1486	0.0	0.013333333333333334	6168	465	4	5.7203091137505	3.1893818488885612	0.7646535930795829	710995	rs1202519	colorectal cancer	131606	125739
ENSG00000226758.1_2	DISC1-IT1	lncRNA_good_csf	transcript_overlap	lncRNA	no hit	0.015125984330617404	0.01559785	0.530184	1.0	47.0	11699	0	0.0	0.02	19399	762	4	1.098400950440112	1.5071609410379199	0.2567642432453153	1114441	rs1202519	colorectal cancer	426217	406818
ENSG00000235152.1_1	RP5-865N13.2	lncRNA_good_csf	transcript_overlap	lncRNA	no hit	0.7821787934859293	5.6733080000000005	0.493888	0.0	49.0	25454	25455	0.0	0.0	25552	818	3	7.983415646323055	0.0884173915845342	3.0450321718959663	1091172	rs12129938	thyroid carcinoma	191960	166408
ENSG00000236372.1_1	RP5-865N13.1	lncRNA_good_csf	transcript_overlap	lncRNA	no hit	0.0002035700145763819	0.17268699999999998	0.558679	0.0	49.0	36954	36955	0.0	0.0	5181	2241	2	0.331938796538073	0.0079170404818342	0.4021508925988771	1096702	rs12129938	thyroid carcinoma	171937	171938
ENSG00000233332.1_1	RP4-799P18.2	lncRNA_good_csf	transcript_overlap	lncRNA	no hit	0.07494632886852692	0.1729895	0.5188619999999999	0.0	128.0	8581	6099	0.0	0.0	2482	1723	2	0.2712570945150861	1.7722411934517452	1.124796956445523	931815	rs4649295	differentiated thyroid carcinoma	45762	45763
ENSG00000236244.1_1	RP4-799P18.3	lncRNA_good_csf	transcript_overlap	lncRNA	no hit	0.0	0.0542525	0.5592779999999999	0.0	129.0	35235	31318	0.0	0.0	3917	388	2	0.0	0.14322415260139332	0.19310830131383835	987792	rs4649295	differentiated thyroid carcinoma	8150	4934
ENSG00000231663.1_1	RP5-827C21.4	lncRNA_good_csf	promoter_overlap	lncRNA	no hit	0.2705009907885356	11.559959	0.525217	1.0	132.0	25328	25329	0.0	0.0	786	575	2	1.5200395135451699	1.389394987309994	0.07680099170764194	1092016	rs4649295	differentiated thyroid carcinoma	90144	89358
ENSG00000227630.2_1	LINC01132	lncRNA_good_csf	intergenic	lncRNA	no hit	0.2298784786059124	0.42206315	0.50435	0.0	131.0	502	0	1.0	0.09666666666666666	7601	3793	3	0.014356837486907753	0.00458852520078144	0.013960561709237686	1443252	rs4649295	differentiated thyroid carcinoma	3793	3794
ENSG00000273416.1_1	RP4-597N16.4	lncRNA_good_csf	intergenic	lncRNA	no hit	0.35311902987031024	2.6214985	0.418605	0.0	159.0	181	0	0.0	0.0	429	430	1	0.11835352310304086	0.15262343048610866	0.04354494110103972	1171992	rs6662005	overall survival, pancreatic carcinoma	25272	25273
ENSG00000229463.2_1	LYST-AS1	lncRNA_good_csf	transcript_overlap	lncRNA	no hit	0.0	0.006358625	0.621881	0.0	110.0	8061	8062	0.0	0.005	699	521	2	0.28463999762166603	0.2009696392233375	0.09716444110911136	436434	rs6662005	overall survival, pancreatic carcinoma	5014	4315
ENSG00000229291.1_1	RP4-580N22.2	lncRNA_good_csf	intergenic	lncRNA	no hit	0.3949551994012202	1.06141867	0.552632	0.0	83.0	566	567	0.0	0.015	13946	190	2	0.8915680620109849	1.65745098881813	0.4904603964025026	304791	rs6662005	overall survival, pancreatic carcinoma	77330	63384
ENSG00000223776.5_1	LGALS8-AS1	lncRNA_good_csf	transcript_overlap	lncRNA	no hit	0.34456796123744104	1.1084200002655091	0.392098	0.0	72.0	11098	11099	0.0	0.0	1456	1457	1	0.27489606239333597	0.2155863023479115	0.06872731096396087	246437	rs6662005	overall survival, pancreatic carcinoma	40988	40989
ENSG00000273058.2_1	RP11-385F5.5	lncRNA_good_csf	transcript_overlap	lncRNA	no hit	0.4130358148121493	3.79775	0.471455	0.0	72.0	838	296	0.0	0.0	542	543	1	0.6558535360528515	0.1295490931644875	0.5518280934769859	259547	rs6662005	overall survival, pancreatic carcinoma	28792	28793
ENSG00000230325.1_2	RP11-385F5.4	lncRNA_good_csf	transcript_overlap	lncRNA	no hit	0.18822725904294285	5.25067	0.51417	0.0	72.0	14414	4228	0.0	0.0	10186	494	2	0.2191114152050595	0.2248119258576945	0.006730254771764933	263479	rs6662005	overall survival, pancreatic carcinoma	15216	15217
ENSG00000234464.1_1	RP11-136B18.2	lncRNA_good_csf	intergenic	lncRNA	no hit	0.1564887745231089	0.191088395	0.598985	0.0	16.0	97805	97806	0.01	0.0	10979	197	2	0.30425487952137603	0.0	0.383225830834027	458037	rs2689154	pancreatic carcinoma	158341	158342
ENSG00000215808.2_1	LINC01139	lncRNA_good_csf	promoter_overlap	lncRNA	no hit	0.7070347481328139	13.121295000000002	0.616786	2.0	12.0	81034	81035	0.02	0.01	5639	1537	2	0.714549285683856	0.31173097704499353	0.3863575080368842	259030	rs2689154	pancreatic carcinoma	368328	362689
ENSG00000233735.5_1	RP11-567G24.3	lncRNA_good_csf	transcript_overlap	lncRNA	no hit	0.08773049558019735	0.1165850225	0.5835845	0.0	30.0	34083	32278	0.0	0.07	1805	497	3	0.1105337150283701	0.048661362763844	0.08270431955333828	259393	rs2184857	colorectal cancer	13452	13453
ENSG00000233519.1_1	RP11-177F11.1	lncRNA_good_csf	transcript_overlap	lncRNA	no hit	0.005717457339229598	0.06929465	0.5	0.0	33.0	911	912	0.0	0.005	452	316	2	0.4390025052131675	0.1524839254532055	0.32032247526323626	482225	rs2184857	colorectal cancer	63173	63174
ENSG00000231440.1_2	RP11-467I20.6	lncRNA_good_csf	transcript_overlap	lncRNA	no hit	0.0037609954157440954	0.088666	0.573333	0.0	40.0	29243	29244	0.0	0.025	2226	675	2	0.2284846082628265	0.327288218003584	0.11160190086886264	670076	rs2184857	colorectal cancer	67253	65027
ENSG00000225554.1_1	RP11-527D7.1	lncRNA_good_csf	intergenic	lncRNA	no hit	0.6997881788187581	6.525085000000002	0.4420615	0.0	32.0	51127	42033	0.12	0.12666666666666668	9094	504	3	1.4469047958159065	3.002995607735256	0.7795137024737304	1009436	rs11810103	squamous cell lung carcinoma, family history of lung cancer	600699	591605
ENSG00000272865.1_2	RP11-561I11.4	lncRNA_good_csf	transcript_overlap	lncRNA	no hit	0.005115467442965871	0.08488430000000001	0.48	1.0	28.0	64959	3344	0.0	0.0	61615	475	5	0.10213118268201717	0.34106343111979803	0.2830815241679968	233797	rs11810103	squamous cell lung carcinoma, family history of lung cancer	121020	121021
ENSG00000224525.2_2	RP11-561I11.3	lncRNA_good_csf	transcript_overlap	lncRNA	no hit	0.0965901897974718	0.11046474	0.503916	4.0	26.0	8918	1646	0.0	0.04666666666666667	7272	766	3	3.96638135365219	1.4182500433444851	1.0382316212757028	232099	rs11810103	squamous cell lung carcinoma, family history of lung cancer	177061	177062
ENSG00000227230.1_1	RP11-261C10.5	lncRNA_good_csf	transcript_overlap	lncRNA	no hit	0.8909917266127386	8.80787	0.667147	0.0	37.0	128806	124116	0.0	0.22	4690	694	2	0.8423649071041069	0.8763116098675309	0.026340608000794147	58790	rs10436951	smoking status measurement, lung carcinoma	11797	7107
ENSG00000228939.1_2	AKT3-IT1	lncRNA_good_csf	transcript_overlap	lncRNA	no hit	0.2355562125514541	0.504895	0.5706	0.0	59.0	34094	32899	0.0	0.0	1195	517	2	0.11318972664253167	0.308195773702772	0.23287895917581555	593828	rs10436951	smoking status measurement, lung carcinoma	260294	260295
ENSG00000282317.1_1	RP11-173A6.3	lncRNA_good_csf	intergenic	lncRNA	no hit	0.08358162954205656	0.251119	0.511545	0.0	53.0	0	0	0.0	0.0	562	563	1	0.239880591648937	0.10224246796346556	0.16975956812496287	286533	rs201395236	colorectal cancer	360871	360309
ENSG00000273175.1_1	RP11-11N7.4	lncRNA_good_csf	promoter_overlap	lncRNA	no hit	0.17105547485362646	0.5391	0.5495329999999999	1.0	53.0	29223	28689	0.01	0.0	534	535	1	0.257864196667084	0.0657304773010965	0.23913354494098685	152847	rs201395236	colorectal cancer	227157	226623
ENSG00000272195.1_1	RP11-156E8.1	lncRNA_good_csf	transcript_overlap	lncRNA	no hit	0.6186425839829841	3.93999	0.372053	1.0	58.0	27968	27969	0.0	0.0	1738	1739	1	0.22087973762423047	0.1088387445873562	0.13887152157630772	47031	rs201395236	colorectal cancer	120806	120807
ENSG00000235096.2_1	RP11-83A16.1	lncRNA_good_csf	transcript_overlap	lncRNA	no hit	0.0035858520966200453	0.04283135	0.534483	0.0	54.0	5380	5381	0.0	0.0	9706	696	3	0.03646642455753965	0.10835397976357744	0.09674533234864507	1007779	rs201395236	colorectal cancer	211803	211804
ENSG00000230184.1_2	SMYD3-IT1	lncRNA_good_csf	transcript_overlap	lncRNA	no hit	0.06313099894787512	2.282005	0.559557	0.0	58.0	15527	14752	0.0	0.015	775	361	2	1.1169992559797886	1.19729958485643	0.05371082120696875	1303545	rs201395236	colorectal cancer	33256	33257
ENSG00000242042.1_2	RP11-690C23.2	lncRNA_good_csf	intergenic	lncRNA	no hit	0.1933900641303975	0.3923281	0.470954	0.0	74.0	42980	42981	0.07	0.3333333333333333	8248	964	3	0.223089119213173	0.2807911764535195	0.06650574579374799	1497921	rs201395236	colorectal cancer	104794	96546
ENSG00000225300.1_2	RP11-1086F11.1	lncRNA_good_csf	transcript_overlap	lncRNA	no hit	0.03319763077258309	0.03555855	0.483163	0.0	78.0	3136	907	0.01	0.01	2229	1960	2	0.22124057625930849	0.2943640085141911	0.08389596777820786	1587755	rs201395236	colorectal cancer	186379	186380
ENSG00000260698.1_1	RP11-439E19.9	lncRNA_good_csf	intergenic	lncRNA	no hit	0.19978934884410493	0.672747	0.510108	0.0	76.0	1	2	0.0	0.0	2967	2968	1	0.103392692517346	0.0771756270639567	0.0346928391362487	1663990	rs201395236	colorectal cancer	262614	262615
ENSG00000235021.1_1	RP11-439E19.7	lncRNA_good_csf	intergenic	lncRNA	no hit	0.5078024317330673	3.034145	0.5862069999999999	0.0	76.0	7940	7383	0.0	0.0	1774	522	2	0.0532334209826006	0.0	0.07482520652021488	1671929	rs201395236	colorectal cancer	270553	270554
ENSG00000260855.1_1	RP11-439E19.10	lncRNA_good_csf	gene_nearby	lncRNA	no hit	0.4706415489420268	16.041629999999998	0.610887	0.0	75.0	12690	9219	0.0	0.0	3471	3472	1	0.463704810620237	0.4579541574914295	0.005679273012513999	1754183	rs201395236	colorectal cancer	352807	352808
ENSG00000221953.5_1	C1orf229	lncRNA_good_csf	intergenic	lncRNA	no hit	0.1585404222066782	1.6972239999999998	0.35473899999999997	0.0	63.0	20146	20147	0.0	0.02	2257	2258	1	0.3117978825534415	0.6337554078615371	0.31664656003078306	2092042	rs201395236	colorectal cancer	243277	243278
ENSG00000259865.1_1	RP11-488L18.10	lncRNA_good_csf	intergenic	lncRNA	no hit	0.9550310995778952	101.56252469	0.7215090000000001	0.0	59.0	15095	13850	0.16	0.13	1245	1246	1	5.990656756661688	7.586524432925485	0.29664628995564596	2169163	rs201395236	colorectal cancer	167168	167169
ENSG00000232347.1_2	RP11-488L18.8	lncRNA_good_csf	intergenic	lncRNA	no hit	0.1557925799643997	0.18848761000000006	0.433428	0.0	58.0	23263	0	0.01	0.14	31132	706	4	0.11097810778541914	0.0779827743211418	0.04349626353550072	2192573	rs201395236	colorectal cancer	113871	113872
ENSG00000236817.5_2	RP11-978I15.10	lncRNA_good_csf	transcript_overlap	lncRNA	no hit	0.07950183723501036	0.0936986125	0.598743	0.0	44.0	40029	0	0.02	0.03	75215	538	3	0.05078268551652605	0.10962910070518904	0.07861319535273703	2547521	rs201395236	colorectal cancer	281710	207146
ENSG00000235749.2_2	RP11-634B7.4	lncRNA_good_csf	transcript_overlap	lncRNA	no hit	0.021252527960431974	0.02744389	0.5376065	0.0	44.0	39574	39575	0.01	0.02	107313	1541	2	0.0680927193582474	0.1006155713041775	0.04327375447873633	2621631	rs201395236	colorectal cancer	281255	281256
ENSG00000233296.1_1	AC092159.2	lncRNA_good_csf	promoter_overlap	lncRNA	no hit	0.059566645690721565	0.29788565	0.5038754999999999	0.0	29.0	48267	42558	0.01	0.09333333333333334	17290	1943	3	0.4092361924791815	0.4072061769370819	0.0020797115499205025	257718	rs147081078	squamous cell lung carcinoma, family history of lung cancer	161389	161390
ENSG00000233970.1_1	AC092159.3	lncRNA_good_csf	transcript_overlap	lncRNA	no hit	0.1858909765272609	0.295902	0.45183900000000005	0.0	29.0	46693	46694	0.1	0.09	1152	571	2	0.0331899952398776	1.001475097669323	0.9539580873540858	261854	rs147081078	squamous cell lung carcinoma, family history of lung cancer	177439	176287
ENSG00000272342.1_1	RP13-539J13.1	lncRNA_good_csf	intergenic	lncRNA	no hit	0.12714540971023025	21.60748295	0.415945	0.0	36.0	0	0	0.02	0.04	576	577	1	0.6488408237702059	8.037267286096961	2.454434462239295	214925	rs147081078	squamous cell lung carcinoma, family history of lung cancer	224368	223792
ENSG00000231173.1_2	AC116609.3	lncRNA_good_csf	promoter_overlap	lncRNA	no hit	0.1864842853440936	1.4741019999999998	0.488281	0.0	36.0	1778	1779	0.0	0.005	7879	256	2	0.2371418544786415	0.529932789094115	0.3064573421767411	205233	rs147081078	squamous cell lung carcinoma, family history of lung cancer	226180	226181
ENSG00000235688.2_1	AC116614.1	lncRNA_good_csf	promoter_overlap	lncRNA	no hit	0.3980478735117928	70.7474	0.413729	0.0	42.0	10027	9380	0.0	0.0	647	539	2	23.756765142435647	1.9868972900968105	3.0511032823365065	9129	rs147081078	squamous cell lung carcinoma, family history of lung cancer	217837	217838
ENSG00000236665.1_1	AC114808.2	lncRNA_good_csf	transcript_overlap	lncRNA	stringent no hit	0.02292046448096119	0.455683	0.600746	0.0	45.0	40855	38741	0.0	0.0	2114	536	3	1.0974564005073209	0.04397982228159405	1.0065469936896747	198908	rs147081078	squamous cell lung carcinoma, family history of lung cancer	7687	7688
ENSG00000228613.1_2	AC144450.1	lncRNA_good_csf	transcript_overlap	lncRNA	no hit	0.5810694694196321	3.136256	0.482188	0.0	43.0	14020	0	0.04	0.043333333333333335	73448	786	3	2.712574159975845	6.20264122086764	0.956106197777396	595349	rs147081078	squamous cell lung carcinoma, family history of lung cancer	51712	51713
ENSG00000231482.2_2	AC141930.2	lncRNA_good_csf	transcript_overlap	lncRNA	no hit	0.0	0.01005405	0.511712	0.0	43.0	6729	6730	0.0	0.0	7757	555	2	0.3748157744451635	0.16644894633632998	0.2371151460236588	621238	rs147081078	squamous cell lung carcinoma, family history of lung cancer	91514	91515
ENSG00000203635.2_1	AC144450.2	lncRNA_good_csf	gene_nearby	lncRNA	no hit	0.6389793276106646	1.9471583	0.47653900000000005	2.0	42.0	16200	14417	0.0	0.005	4909	1641	2	1.68242465757768	0.3785817109908	0.9603528689665078	669194	rs147081078	squamous cell lung carcinoma, family history of lung cancer	46406	46407
ENSG00000226649.1_1	AC019118.4	lncRNA_good_csf	intergenic	lncRNA	no hit	0.019598135393126687	0.0928843	0.457471	0.0	30.0	8363	8364	0.0	0.0	1041	435	3	0.0	0.0895982315027801	0.12379626686548567	2205439	rs147081078	squamous cell lung carcinoma, family history of lung cancer	89471	88430
ENSG00000224885.1_2	TSSC1-IT1	lncRNA_good_csf	transcript_overlap	lncRNA	no hit	0.42304626655558103	1.3580510000000001	0.52507	0.0	30.0	24365	21241	0.0	0.0	3124	718	2	0.3825165041781665	0.10440106467091737	0.3240325193048276	2347024	rs147081078	squamous cell lung carcinoma, family history of lung cancer	53440	50316
ENSG00000225234.1_1	TRAPPC12-AS1	lncRNA_good_csf	transcript_overlap	lncRNA	no hit	0.7818986728190905	7.829317999999999	0.471366	0.0	28.0	839	840	0.0	0.0	1167	908	2	1.4999816511715949	0.8665291186365216	0.4215594906791865	2529925	rs147081078	squamous cell lung carcinoma, family history of lung cancer	234384	233217
ENSG00000235078.1_1	AC142528.1	lncRNA_good_csf	promoter_overlap	lncRNA	no hit	0.6520442921560609	4.0327625000000005	0.403491	0.0	28.0	5736	1814	0.0	0.5	3922	974	2	0.5741030523565295	0.08729396096236655	0.5337879530050778	2567958	rs147081078	squamous cell lung carcinoma, family history of lung cancer	271249	271250
ENSG00000242282.6_2	AC108488.4	lncRNA_good_csf	transcript_overlap	lncRNA	no hit	0.9441648748440088	16.95040495	0.498883	1.0	27.0	602	0	0.03	0.016666666666666666	5060	914	3	2.6990115872858293	2.2758426301860712	0.41884271582815336	2624315	rs147081078	squamous cell lung carcinoma, family history of lung cancer	329164	327607
ENSG00000234171.2_1	RNASEH1-AS1	lncRNA_good_csf	promoter_overlap	lncRNA	no hit	0.934676892987597	38.98761500000001	0.4658245	3.0	27.0	22224	22225	0.0	0.005	3253	1218	3	21.01389825812407	9.281357454647026	1.1213049911413395	2650994	rs147081078	squamous cell lung carcinoma, family history of lung cancer	313630	310463
ENSG00000237370.1_1	AC010907.2	lncRNA_good_csf	transcript_overlap	lncRNA	stringent no hit	0.2241034867031766	0.3008695	0.41991300000000004	0.0	26.0	46875	46876	0.0	0.01	845	693	2	0.09065916015575112	0.17829836395612328	0.11150458066441638	2695899	rs147081078	squamous cell lung carcinoma, family history of lung cancer	267965	267966
ENSG00000227363.1_1	AC019172.2	lncRNA_good_csf	transcript_overlap	lncRNA	no hit	0.2054536124113206	0.3580025	0.524407	0.0	25.0	175662	175663	0.0	0.0	3227	717	2	0.1397562291748623	0.02977890475109295	0.1463906724445721	2882828	rs17815605	peripheral neuropathy, response to docetaxel, metastatic prostate cancer	28024	24797
ENSG00000231532.5_1	LINC01249	lncRNA_good_csf	intergenic	lncRNA	no hit	0.05285548288343872	0.05982092	0.5430046666666667	2.0	11.0	170768	170769	0.08	0.01	27993	2663	5	0.663409555981332	0.6144967823666498	0.054562835791742516	2074024	rs17815605	peripheral neuropathy, response to docetaxel, metastatic prostate cancer	31149	16016
ENSG00000224128.1_2	LINC01248	lncRNA_good_csf	promoter_overlap	lncRNA	no hit	0.4894236833511962	1.22677715	0.403846	1.0	13.0	28284	28285	0.0	0.0	88983	468	2	0.29111705612954897	0.21415034605584604	0.08867272618025827	946209	rs17815605	peripheral neuropathy, response to docetaxel, metastatic prostate cancer	335177	335178
ENSG00000230090.5_2	AC108025.2	lncRNA_good_csf	promoter_overlap	lncRNA	no hit	0.14040775907355507	0.37780615	0.5776835	0.0	13.0	28654	28655	0.0	0.0	72791	1058	7	2.7138442034636894	0.615819117036791	1.1129349608004246	946579	rs17815605	peripheral neuropathy, response to docetaxel, metastatic prostate cancer	335547	335548
ENSG00000242540.2_2	AC010729.1	lncRNA_good_csf	transcript_overlap	lncRNA	no hit	0.18521367969690575	2.846455	0.507089	0.0	13.0	23553	11678	0.0	0.0	11875	1199	4	0.18781894512262493	0.30335702985337754	0.13391738870176054	929602	rs17815605	peripheral neuropathy, response to docetaxel, metastatic prostate cancer	330446	318571
ENSG00000236106.1_1	AC010729.2	lncRNA_good_csf	intergenic	lncRNA	no hit	0.2304579609793209	0.451128	0.542955	1.0	13.0	6533	6534	0.0	0.0	3893	1746	2	1.11797063775384	0.06287862884338825	0.9947057253216268	907355	rs17815605	peripheral neuropathy, response to docetaxel, metastatic prostate cancer	300217	296324
ENSG00000205837.7_1	LINC00487	lncRNA_good_csf	intergenic	lncRNA	no hit	0.8539889182804614	6.6133799500000015	0.5314713333333333	0.0	30.0	2084	0	0.0	0.0016666666666666668	41142	2131	6	0.029214059861501926	0.23581722547494793	0.1600924424921335	90318	rs11692570	metastasis measurement, metastatic colorectal cancer, disease progression measurement	194362	191313
ENSG00000271947.1_1	RP11-439M11.1	lncRNA_good_csf	intergenic	lncRNA	no hit	0.11090351348539547	6.881968	0.685121	0.0	36.0	21637	21638	0.0	0.0	577	578	1	0.3318376794212545	0.5164766546934145	0.1873050270875952	267864	rs11692570	metastasis measurement, metastatic colorectal cancer, disease progression measurement	283965	283966
ENSG00000228203.6_1	RNF144A-AS1	lncRNA_good_csf	transcript_overlap	lncRNA	no hit	0.8349543898617117	11.93549	0.46605939999999996	0.0	36.0	9229	9230	0.0	0.01	6432	2954	5	1.337946570203331	2.675208482232814	0.6388130435653694	274417	rs11692570	metastasis measurement, metastatic colorectal cancer, disease progression measurement	271557	271558
ENSG00000223884.5_1	AC019048.1	lncRNA_good_csf	transcript_overlap	lncRNA	no hit	0.046939511947919066	0.6980500000000001	0.547034	1.0	43.0	26081	10928	0.0	0.0	15153	555	3	0.1510188211791605	0.104782030346562	0.05914966528403785	299220	rs13429103	esophageal adenocarcinoma, smoking status measurement	112386	112387
ENSG00000272002.1_1	RP11-557L19.1	lncRNA_good_csf	intergenic	lncRNA	no hit	0.2571476506940118	1.4684270000000001	0.626183	0.0	70.0	18148	18149	0.08	0.03	633	634	1	0.6400378335518311	0.4894028187485515	0.1389951033182344	115596	rs13429103	esophageal adenocarcinoma, smoking status measurement	68205	68206
ENSG00000229727.6_1	AC013460.1	lncRNA_good_csf	intergenic	lncRNA	no hit	0.19604951767490306	0.39891015	0.5667543333333332	0.0	83.0	1124	0	0.0	0.0	28989	2253	7	0.07699183542032001	0.21961991116599544	0.10820032183565907	44162	rs13429103	esophageal adenocarcinoma, smoking status measurement	1795	1796
ENSG00000230515.1_1	AC092580.3	lncRNA_good_csf	intergenic	lncRNA	no hit	0.40299951588964095	0.6917836700000001	0.47548	0.0	111.0	930	288	0.0	0.0	642	469	2	0.519897709507915	0.0	0.6039742322534125	294505	rs13429103	esophageal adenocarcinoma, smoking status measurement	252781	252139
ENSG00000235576.1_1	AC092580.4	lncRNA_good_csf	intergenic	lncRNA	no hit	0.9691412791667556	33.46089855	0.539095	3.0	112.0	1448	0	0.0	0.0	4904	243	2	0.4574429367497616	0.0	0.5434393987055335	348702	rs13429103	esophageal adenocarcinoma, smoking status measurement	306335	306336
ENSG00000226506.5_1	AC007463.2	lncRNA_good_csf	intergenic	lncRNA	no hit	0.07423038758155143	7.1460224000000006	0.564813	0.0	106.0	18232	7252	0.84	0.16666666666666666	12885	734	6	1.7074767375443352	0.074471584089283	1.3333216131765482	509671	rs13429103	esophageal adenocarcinoma, smoking status measurement	353411	353412
ENSG00000236008.1_2	AC011747.4	lncRNA_good_csf	transcript_overlap	lncRNA	no hit	0.4391451736023233	0.8265051	0.55079	1.0	110.0	2332	0	0.0	0.0016666666666666668	23959	8839	6	0.476812062815927	0.7092693014360785	0.21089347435104366	102841	rs62106670	prostate carcinoma	129689	112567
ENSG00000235092.5_1	ID2-AS1	lncRNA_good_csf	transcript_overlap	lncRNA	no hit	0.8016321134702333	8.7423009	0.4452654285714286	1.0	112.0	694	0	0.78	0.5	11698	953	4	0.2777811299830027	1.0287043108493836	0.3737386526767461	209644	rs62106670	prostate carcinoma	213804	213805
ENSG00000260837.1_1	RP11-434B12.1	lncRNA_good_csf	intergenic	lncRNA	no hit	0.2944040062269635	2.5382580000000003	0.639408	0.0	115.0	9969	9970	0.0	0.0	1552	1553	1	0.19175397903189606	0.5182405738759871	0.3493139698322353	174266	rs150954074	smoking status measurement, lung carcinoma	172981	172982
ENSG00000242136.1_1	RP11-734K21.2	lncRNA_good_csf	intergenic	lncRNA	no hit	0.3578469146009968	0.8781156999999999	0.486024	0.0	112.0	6165	5210	0.0	0.0	1141	547	3	0.5937553975229124	0.0532129851040719	0.4309571986336061	206488	rs150954074	smoking status measurement, lung carcinoma	36310	35355
ENSG00000261104.1_1	RP11-734K21.5	lncRNA_good_csf	intergenic	lncRNA	no hit	0.12654917632182766	0.338868	0.491292	0.0	112.0	3731	459	0.0	0.0	3272	3273	1	0.22058422175378606	0.13918050603525	0.0995754823758099	209641	rs150954074	smoking status measurement, lung carcinoma	33876	30604
ENSG00000244310.1_1	RP11-734K21.3	lncRNA_good_csf	intergenic	lncRNA	no hit	0.5420765319186187	1.195563935	0.5570649999999999	0.0	112.0	4683	4684	0.01	0.0	1687	368	2	0.12091391441439354	0.03902749322343865	0.1094416549647941	218245	rs150954074	smoking status measurement, lung carcinoma	25272	23585
ENSG00000239300.5_1	RP11-400L8.2	lncRNA_good_csf	transcript_overlap	lncRNA	no hit	0.3958072612497725	2.10234525	0.5772455000000001	0.0	81.0	3987	3988	0.0	0.005	6967	491	3	0.306095850663332	0.7347971320939986	0.2503583979627424	465327	rs11902236	prostate carcinoma	41177	41178
ENSG00000271855.1_1	RP11-214N9.1	lncRNA_good_csf	promoter_overlap	lncRNA	no hit	0.3698440669844407	2.85448	0.399088	1.0	74.0	3002	3003	0.0	0.0	876	877	1	0.35311116541287	1.3558285073075849	0.7999541525124914	420964	rs11902236	prostate carcinoma	17370	16494
ENSG00000269973.1_1	RP11-95D17.1	lncRNA_good_csf	intergenic	lncRNA	no hit	0.34005164608832245	2.2730314999999996	0.573816	0.0	69.0	1079	1080	0.05	0.0	3230	3231	1	0.5982475438181238	0.8103662372092211	0.17979070742158298	38149	rs11902236	prostate carcinoma	67492	67493
ENSG00000260077.1_1	RP11-254F7.2	lncRNA_good_csf	intergenic	lncRNA	no hit	0.09929438335487148	8.172989999999999	0.520356	0.0	71.0	2806	1235	0.0	0.0	1571	1572	1	3.476892229593985	4.18620278897479	0.21218102977121292	61352	rs11902236	prostate carcinoma	171794	170223
ENSG00000271787.1_1	RP11-254F7.3	lncRNA_good_csf	transcript_overlap	lncRNA	no hit	0.4207157879638535	3.56495762745	0.6076229999999999	0.0	71.0	17009	16564	0.0	0.02	445	446	1	0.216289496161216	0.6799306349337171	0.4659150108087182	76681	rs11902236	prostate carcinoma	185997	185552
ENSG00000272524.1_1	RP11-254F7.4	lncRNA_good_csf	intergenic	lncRNA	stringent no hit	0.4904965634247666	101.863077	0.5753010000000001	0.0	71.0	0	0	0.0	0.0	331	332	1	1.6637493989495251	0.4212111568621905	0.9063374431349228	142994	rs11902236	prostate carcinoma	251864	251865
ENSG00000163009.8_1	C2orf48	lncRNA_good_csf	intergenic	lncRNA	no hit	0.4764330735518089	3.2858199999999997	0.441371	0.0	72.0	6787	0	0.0	0.0	70342	1897	4	1.062042930557753	0.5150410809774449	0.3206639991814168	163642	rs11902236	prostate carcinoma	272512	240947
ENSG00000217258.2_1	AC007249.3	lncRNA_good_csf	gene_nearby	lncRNA	no hit	0.8682367196163607	12.735418	0.44736800000000004	0.0	73.0	20206	20207	0.0	0.0025	3233	494	4	0.8070062775040165	0.8403363956802615	0.02636798297132269	115052	rs9287719	prostate carcinoma	353	0
ENSG00000234818.1_1	AC092687.5	lncRNA_good_csf	transcript_overlap	lncRNA	no hit	0.0	0.0	0.576991	0.0	80.0	7786	7787	0.0	0.5	15664	565	4	0.0813246602913298	0.0414947061278324	0.05414424113330884	18563	rs9287719	prostate carcinoma	110095	110096
ENSG00000271952.1_1	RP11-245G13.2	lncRNA_good_csf	intergenic	lncRNA	no hit	0.29853454749115943	0.5334344	0.5206069999999999	0.0	73.0	31857	31858	0.0	0.0	6849	461	2	0.14977276483305152	0.19126271388709493	0.05114284902000265	307666	rs9287719	prostate carcinoma	3398	3399
ENSG00000145063.14_1	AC062028.1	lncRNA_good_csf	promoter_overlap	lncRNA	no hit	0.3185636708221799	0.6385090499999999	0.43990080000000004	2.0	68.0	1993	0	0.0	0.01375	26904	1472	8	0.0472686128845659	0.12162000563551173	0.09895246199353493	534714	rs9287719	prostate carcinoma	221238	194447
ENSG00000276411.1_1	RP11-494G9.1	lncRNA_good_csf	promoter_overlap	lncRNA	no hit	0.0	0.00317962	0.510067	0.0	70.0	20656	20657	0.0	0.01	2961	596	2	0.9198562934192734	1.9424955868794351	0.6160419262747245	1103361	rs9287719	prostate carcinoma	75946	75947
ENSG00000228496.1_1	AC106875.1	lncRNA_good_csf	transcript_overlap	lncRNA	no hit	0.6053126174913238	10.4713175	0.4859335	2.0	70.0	16121	14254	0.0	0.01	1867	1170	2	0.5235119995835824	0.6415639003768354	0.07691588471346174	1110857	rs9287719	prostate carcinoma	71411	69544
ENSG00000230790.2_1	AC012456.4	lncRNA_good_csf	transcript_overlap	lncRNA	no hit	0.21783725643006568	0.3860135	0.474153	0.0	75.0	885	0	0.0	0.0	4304	561	3	0.01598572553932115	0.1448271160511963	0.17224961626431473	1170394	rs9287719	prostate carcinoma	7570	7571
ENSG00000224184.5_1	MIR3681HG	lncRNA_good_csf	intergenic	lncRNA	no hit	0.9082286335346796	10.74528075	0.5144	1.0	75.0	1006	0	0.0	0.0025	571220	2183	6	0.1079445876205138	0.13847388211414852	0.03921546607704343	1278019	rs9287719	prostate carcinoma	6951	0
ENSG00000230448.5_1	LINC00276	lncRNA_good_csf	transcript_overlap	lncRNA	no hit	0.04731877573866283	0.0653673	0.5952139999999999	2.0	26.0	100733	0	0.0	0.01	690431	3503	5	0.2792857464248765	0.29989978742503554	0.02306186011898032	882402	rs145369641	squamous cell lung carcinoma, family history of lung cancer	910	0
ENSG00000235127.1_1	AC068286.1	lncRNA_good_csf	intergenic	lncRNA	no hit	0.0	0.00185227	0.498929	0.0	43.0	1699	0	0.0	0.0033333333333333335	21017	467	3	0.34580169700791097	0.3952182668476095	0.05202498834069627	375701	rs145369641	squamous cell lung carcinoma, family history of lung cancer	276609	276610
ENSG00000234022.1_1	AC008278.2	lncRNA_good_csf	intergenic	lncRNA	no hit	0.942832448208647	250.24645	0.581907	0.0	74.0	3672	3673	0.0	0.035	9698	409	4	0.12762329106283848	0.0	0.17328518219960673	280806	rs145369641	squamous cell lung carcinoma, family history of lung cancer	377897	377898
ENSG00000224194.1_1	AC008278.3	lncRNA_good_csf	intergenic	lncRNA	no hit	0.06647914505708599	0.09091552650000001	0.42605600000000005	0.0	78.0	4798	0		0.315	11800	568	3	0.0793456369123001	0.10021236996274728	0.027625098316489724	385320	rs145369641	squamous cell lung carcinoma, family history of lung cancer	388389	388390
ENSG00000233718.5_1	MYCNOS	lncRNA_good_csf	transcript_overlap	lncRNA	no hit	0.8916555889783955	38.8884975	0.4178456	3.0	86.0	1794	0	0.57	0.45	20211	1313	4	5.9726762489239835	1.5581973927223525	1.2809070332511079	637671	rs145369641	squamous cell lung carcinoma, family history of lung cancer	126626	126627
ENSG00000236289.2_1	GACAT3	lncRNA_good_csf	transcript_overlap	lncRNA	no hit	0.8132514567681539	23.7365	0.527666	0.0	84.0	2836	0	0.01	0.085	35374	1096	4	0.05920997429812655	0.25880063806297066	0.16622387709089567	767061	rs145369641	squamous cell lung carcinoma, family history of lung cancer	1723	0
ENSG00000236989.5_1	AC142119.1	lncRNA_good_csf	transcript_overlap	lncRNA	no hit	0.7155088283838611	10.14613	0.52508	0.0	83.0	2356	0	0.0	0.0033333333333333335	20619	853	4	1.5429389585469844	0.45427050404332503	0.6897791191222752	801856	rs145369641	squamous cell lung carcinoma, family history of lung cancer	33988	13548
ENSG00000237670.1_1	AC080094.1	lncRNA_good_csf	intergenic	lncRNA	no hit	0.04933868246519557	0.064616285	0.5472640000000001	0.0	54.0	21699	21700	0.0	0.0	4463	201	3	0.0	0.8812564679615466	0.9116965420211804	628393	rs13031455	squamous cell lung carcinoma	904	905
ENSG00000163032.11_2	VSNL1	protein_coding	protein_coding	mRNA	no hit	0.9824109197785936	62.04963000000001	0.524611	3.0	38.0	942	0	0.27	1.0	116402	2725	4	52.12403117658585	0.03359277109685445	5.683624835790055	0	rs13031455	squamous cell lung carcinoma	96196	96197
ENSG00000151379.3_1	MSGN1	protein_coding	protein_coding	mRNA	no hit	0.04843499380018723	0.11238089999999999	0.382838	1.0	24.0	1446	841	0.44	0.78	605	606	1	0.01439226445444685	0.0	0.020615648937985988	213607	rs13031455	squamous cell lung carcinoma	108635	108030
ENSG00000260331.1_1	RP11-111J6.2	lncRNA_good_csf	intergenic	lncRNA	no hit	0.4615749291589654	2.4777169999999997	0.667888	0.0	21.0	78087	78088	0.03	0.01	818	819	1	0.10853359689962204	0.19131000833699352	0.10389639162889644	234198	rs10495672	colorectal cancer	145074	144256
ENSG00000236204.5_1	LINC01376	lncRNA_good_csf	intergenic	lncRNA	no hit	0.8359546993814069	6.83579875	0.5375345	0.0	48.0	617	0	1.0	0.25	301887	1949	5	1.5813369260540933	0.4153525075672386	0.655224123421775	82795	rs13398721	response to irinotecan, non-small cell lung carcinoma	140888	140889
ENSG00000228784.7_1	LINC00954	lncRNA_good_csf	intergenic	lncRNA	no hit	0.38855837984202296	2.5096394500000003	0.4752495	2.0	84.0	31372	31373	0.0	0.041	16173	2995	10	0.33543881681769266	0.10744634366613016	0.22274187287320976	439318	rs13398721	response to irinotecan, non-small cell lung carcinoma	144746	128590
ENSG00000227210.1_1	AC079145.4	lncRNA_good_csf	promoter_overlap	lncRNA	no hit	0.4902700687489882	1.3261288	0.45471300000000003	0.0	85.0	13509	13510	0.0	0.31	13993	541	3	1.3526137686606448	2.12752926375628	0.4107588924262215	560675	rs13398721	response to irinotecan, non-small cell lung carcinoma	23420	9427
ENSG00000223734.2_1	RP11-644K8.1	lncRNA_good_csf	promoter_overlap	lncRNA	no hit	0.3526986266389887	0.8156415000000001	0.506108	1.0	85.0	809	0	0.0	0.075	2362	573	2	0.20293010228025649	0.13986224945016912	0.07769332788536105	622592	rs13398721	response to irinotecan, non-small cell lung carcinoma	1298	1299
ENSG00000234378.1_1	AC098828.2	lncRNA_good_csf	intergenic	lncRNA	no hit	0.3398093090014353	1.0763228	0.5067020000000001	0.0	84.0	30537	466	0.04	0.035	42973	746	2	0.5227713755671	0.39462958515598257	0.12681736421620518	571563	rs9306895	prostate carcinoma	11994	0
ENSG00000269976.1_2	RP11-130L8.2	lncRNA_good_csf	transcript_overlap	lncRNA	no hit	0.20412471344705185	1.11535	0.578588	0.0	84.0	1890	1452	0.0	0.0	438	439	1	0.04606291919345565	0.08887069924809401	0.0578630174474131	91707	rs9306895	prostate carcinoma	60450	60012
ENSG00000270100.1_1	RP11-130L8.1	lncRNA_good_csf	transcript_overlap	lncRNA	no hit	0.7270460205972675	2.6788808038268996	0.5994109999999999	0.0	81.0	29085	28407	0.0	0.0	678	679	1	0.2744423061342625	0.1727975707873442	0.11991204385262995	0	rs9306895	prostate carcinoma	152696	152018
ENSG00000233005.1_2	AC067959.1	lncRNA_good_csf	transcript_overlap	lncRNA	no hit	0.029085920595963544	0.05890570000000001	0.5545469999999999	1.0	53.0	30567	0	0.0	0.015	749784	504	6	0.01946051948063435	0.9049736833739448	0.9019651621007264	0	rs219553	response to radiation, prostate carcinoma, erectile dysfunction	24250	0
ENSG00000231200.1_2	AC068490.2	lncRNA_good_csf	transcript_overlap	lncRNA	no hit	0.013683654641794996	0.014027346000000001	0.625786	0.0	18.0	45978	0	0.0	0.202	597769	636	5	0.0	9.589401587197347	3.4045491590451973	578466	rs219553	response to radiation, prostate carcinoma, erectile dysfunction	7781	0
ENSG00000228999.2_2	AC068490.1	lncRNA_good_csf	transcript_overlap	lncRNA	no hit	0.0010007974011635443	0.00272285	0.6200319999999999	0.0	16.0	145132	145133	0.01	0.0	23487	3185	3	0.0236423433052098	0.35445513979609705	0.4040008802960287	587308	rs219553	response to radiation, prostate carcinoma, erectile dysfunction	71445	71446
ENSG00000234207.1_1	AC096570.2	lncRNA_good_csf	transcript_overlap	lncRNA	no hit	0.0	0.00076836	0.54833	0.0	13.0	61841	2728	0.0	0.105	104410	569	4	0.0	0.20259000633755705	0.2661448747333025	1022724	rs219553	response to radiation, prostate carcinoma, erectile dysfunction	16269	16270
ENSG00000232451.1_1	AC016768.1	lncRNA_good_csf	intergenic	lncRNA	no hit	0.06355576351393616	0.07505247500000001	0.53301	0.0	29.0	9094	0	0.0	0.0025	168452	717	7	0.1209327282302215	0.17704568149316094	0.07047061419110448	1307712	rs62140840	smoking status measurement, lung carcinoma	16697	4401
ENSG00000223634.1_1	AC012506.3	lncRNA_good_csf	intergenic	lncRNA	no hit	0.03356767520406917	0.038688825	0.538462	0.0	34.0	26696	26697	0.0	0.0	2860	533	2	0.207341056095309	0.02202727448104645	0.2403995763186537	1146392	rs62140840	smoking status measurement, lung carcinoma	275750	275751
ENSG00000279526.1_1	AC011239.2	lncRNA_good_csf	transcript_overlap	lncRNA	no hit	0.047583306614329864	0.11753800000000003	0.5083949999999999	1.0	37.0	270	0	0.01	0.0	1488	1489	1	0.0196016321304454	0.0	0.02800558787312	888782	rs62140840	smoking status measurement, lung carcinoma	18140	18141
ENSG00000232642.1_1	AC008073.7	lncRNA_good_csf	promoter_overlap	lncRNA	no hit	0.0069977249632157115	0.010154714999999998	0.514977	1.0	47.0	73132	64233	0.0	0.01	8899	792	4	0.0989188131675114	0.115216331007501	0.021238787407351654	331765	rs62140840	smoking status measurement, lung carcinoma	536056	527157
ENSG00000242628.5_1	AC009228.1	lncRNA_good_csf	transcript_overlap	lncRNA	no hit	0.2533057035721334	0.5134	0.552219	0.0	46.0	54374	47239	0.0	0.5	7135	432	3	0.0	0.0919394216883205	0.12689282104341834	285254	rs62140840	smoking status measurement, lung carcinoma	556148	549013
ENSG00000271936.1_1	RP11-443B20.1	lncRNA_good_csf	transcript_overlap	lncRNA	no hit	0.4446382811109468	8.13287	0.467509	0.0	52.0	26861	26862	0.0	0.0	1107	1108	1	1.6170092154621398	0.7600084269900371	0.5723366681002637	77304	rs6710503	smoking status measurement, lung carcinoma	52082	52083
ENSG00000224165.5_1	DNAJC27-AS1	lncRNA_good_csf	promoter_overlap	lncRNA	no hit	0.8222845194761678	5.0123807000000005	0.4561587142857143	3.0	52.0	625	626	0.0	0.0025	67568	4660	5	0.4275352067963106	1.5337023296912335	0.4055205426700005	223084	rs6710503	smoking status measurement, lung carcinoma	21346	0
ENSG00000230452.1_1	LINC01381	lncRNA_good_csf	intergenic	lncRNA	no hit	0.0	0.008615600000000001	0.379828	0.0	62.0	11720	6831	0.0	0.0	4889	466	2	0.0628067909529014	0.10261997916332748	0.0530562967335118	456007	rs6710503	smoking status measurement, lung carcinoma	38985	38986
ENSG00000235072.2_1	AC012074.2	lncRNA_good_csf	intergenic	lncRNA	no hit	0.4839629589442233	2.6896869	0.48378200000000005	0.0	57.0	38628	37077	0.04	0.005	6672	1552	2	1.4965320863249425	0.6980545326198334	0.4536504026218724	620830	rs6710503	smoking status measurement, lung carcinoma	205360	203809
ENSG00000224220.1_1	AC104699.1	lncRNA_good_csf	transcript_overlap	lncRNA	no hit	0.8499629341666586	17.270965	0.47343	1.0	58.0	2163	0	0.0	0.33	6526	414	3	0.2507286547029565	0.0326150485781486	0.2764663029399828	672811	rs6710503	smoking status measurement, lung carcinoma	193012	186486
ENSG00000205500.8_2	AC013472.3	lncRNA_good_csf	transcript_overlap	lncRNA	no hit	0.044629491636903613	0.04886987	0.50533175	0.0	63.0	42339	13142	0.0	0.002	29810	1966	6	0.01066028286935305	0.10212509944912376	0.12498984980234445	681226	rs6753473	non-small cell lung carcinoma	262045	232848
ENSG00000231636.1_1	AGBL5-AS1	lncRNA_good_csf	transcript_overlap	lncRNA	no hit	0.0	0.0696985	0.375921	0.0	59.0	30920	30921	0.0	0.0	581	407	2	0.1033317523187744	0.09947839709214186	0.005047391077417614	746133	rs6753473	non-small cell lung carcinoma	242065	242066
ENSG00000272056.1_1	RP11-503P10.1	lncRNA_good_csf	transcript_overlap	lncRNA	no hit	0.14009955222161558	0.637393	0.506829	0.0	59.0	26908	26909	0.0	0.0	658	659	1	0.18163871548261	0.3208754220831685	0.1607054049262922	750068	rs6753473	non-small cell lung carcinoma	238053	238054
ENSG00000229122.1_2	AGBL5-IT1	lncRNA_good_csf	transcript_overlap	lncRNA	no hit	0.0	0.0	0.5398229999999999	0.0	59.0	20147	19370	0.0	0.01	777	339	2	1.1805743367457944	1.186209284534761	0.0037233426009546174	757488	rs6753473	non-small cell lung carcinoma	231292	230515
ENSG00000234945.7_2	GTF3C2-AS1	lncRNA_good_csf	transcript_overlap	lncRNA	no hit	0.1850778235055148	0.49058605	0.5107027692307692	2.0	66.0	873	874	0.08	0.9899999999999999	5388	863	4	0.9796917475842738	0.533010779965958	0.2605697843950797	1031984	rs6753473	non-small cell lung carcinoma	40805	40806
ENSG00000234072.1_1	AC074117.10	lncRNA_good_csf	promoter_overlap	lncRNA	no hit	0.8647625102171872	18.277976	0.4887463333333333	3.0	68.0	4358	4359	0.01	0.39999999999999997	10434	3060	3	4.851455936152012	6.9660845460896965	0.5617528388955473	1052695	rs6753473	non-small cell lung carcinoma	61516	61517
ENSG00000205334.2_1	LINC01460	lncRNA_good_csf	intergenic	lncRNA	no hit	0.06822712198566314	0.2383083	0.532867	1.0	96.0	798	799	0.0	0.5	9946	2860	2	0.7759662841808255	0.5141413849845525	0.2301042679145253	1359159	rs17007554	smoking status measurement, lung carcinoma	32603	22657
ENSG00000270640.1_2	RP11-373D23.2	lncRNA_good_csf	transcript_overlap	lncRNA	no hit	0.1328237176638669	0.36178	0.601351	2.0	102.0	1722	1427	0.47	0.96	295	296	1	0.0447053018424426	0.0	0.06309603366414926	677781	rs17007554	smoking status measurement, lung carcinoma	126085	126086
ENSG00000230730.1_1	AC074011.2	lncRNA_good_csf	transcript_overlap	lncRNA	no hit	0.06000673368533437	0.28273200000000004	0.493976	0.0	110.0	16534	0	0.0	0.005	31258	581	2	0.1683076978020715	0.0	0.22442028760069246	410352	rs17007554	smoking status measurement, lung carcinoma	56010	24752
ENSG00000226833.5_1	AC097724.3	lncRNA_good_csf	intergenic	lncRNA	stringent no hit	0.531898933059727	1.27739155	0.5428139999999999	2.0	106.0	4887	0	0.0	0.0	27252	726	4	0.5605242328861875	0.8222011535682104	0.16534723634508738	338687	rs17007554	smoking status measurement, lung carcinoma	127579	100423
ENSG00000273233.1_1	RP11-713D19.1	lncRNA_good_csf	transcript_overlap	lncRNA	no hit	0.1920678978857792	0.33394650000000003	0.43427200000000005	0.0	100.0	7242	6817	0.0	0.0	425	426	1	0.0	0.06179120351868745	0.08650009451877687	264186	rs17007554	smoking status measurement, lung carcinoma	202176	201751
ENSG00000197644.2_1	AC106870.2	lncRNA_good_csf	transcript_overlap	lncRNA	no hit	0.0	0.03496955	0.525	0.0	62.0	13696	11151	0.0	0.0	7602	200	2	0.10015582922177448	0.3524363247915515	0.2978527852149825	492759	rs114997855	survival time, prostate carcinoma	128666	128667
ENSG00000233862.5_2	AC016907.3	lncRNA_good_csf	intergenic	lncRNA	no hit	0.07520889006757342	0.099196975	0.5497833333333333	0.0	54.0	1419	1420	0.01	0.06999999999999999	89600	3563	3	0.3293045658202011	0.486481654170158	0.16122996997678735	256154	rs114997855	survival time, prostate carcinoma	20003	0
ENSG00000235997.2_1	AC109642.1	lncRNA_good_csf	intergenic	lncRNA	no hit	0.030134186158580045	0.03894228	0.51084	2.0	54.0	1634	0	0.0	0.0	5772	2952	2	0.16611988723967147	0.2174000691222035	0.0620872351146286	47527	rs114997855	survival time, prostate carcinoma	9928	9929
ENSG00000280154.1_1	RP11-182E7.1	lncRNA_good_csf	intergenic	lncRNA	no hit	0.09366733910555207	0.299577	0.44067799999999996	0.0	54.0	880	704	0.0	0.0	176	177	1	1.3100299043375951	1.6971010592656302	0.22349805170079967	8213	rs114997855	survival time, prostate carcinoma	71439	71440
ENSG00000223647.1_1	AL133249.1	lncRNA_good_csf	intergenic	lncRNA	no hit	0.0	0.011695	0.5023920000000001	0.0	8.0	137180	137181	0.13	0.054000000000000006	10157	418	5	0.049400671523885	0.3499809798571335	0.3633734627188575	1396069	rs114997855	survival time, prostate carcinoma	297653	287496
ENSG00000273165.1_1	RP11-1057B6.1	lncRNA_good_csf	intergenic	lncRNA	no hit	0.6114647310177568	5.3749270000000005	0.658482	0.0	8.0	87737	87738	0.0	0.0	447	448	1	0.11117204034826296	0.0859049831587616	0.033184330710977164	1455222	rs114997855	survival time, prostate carcinoma	347096	346649
ENSG00000271228.1_1	CTC-336P14.1	lncRNA_good_csf	transcript_overlap	lncRNA	no hit	0.20647329201197856	2.3718	0.678571	0.0	9.0	71632	71633	0.0	0.01	307	308	1	0.7439058659123665	0.7480229115140165	0.0034019273607243843	1615307	rs114997855	survival time, prostate carcinoma	368068	367761
ENSG00000276517.1_1	AL133243.2	lncRNA_good_csf	transcript_overlap	lncRNA	no hit	0.285951026761776	1.390771	0.6105189999999999	0.0	17.0	359616	356613	0.02	0.06	3003	3004	1	0.28140542397455104	0.2650477353430265	0.01853517767659744	2128748	rs114997855	survival time, prostate carcinoma	67174	67175
ENSG00000237133.1_1	AC020594.5	lncRNA_good_csf	transcript_overlap	lncRNA	no hit	0.8385113501118359	34.655204000000005	0.550296	0.0	22.0	16830	16831	0.0	0.0	8500	338	2	1.64044972855471	0.631676332588716	0.6944287686971684	3157291	rs114997855	survival time, prostate carcinoma	499618	491118
ENSG00000237790.1_2	LINC01318	lncRNA_good_csf	transcript_overlap	lncRNA	no hit	0.3260420627012545	0.6148819999999999	0.638191	0.0	23.0	76676	76677	0.0	0.33	2324	597	3	0.20680761376579396	0.3585382605829521	0.17085949321795432	3669470	rs114997855	survival time, prostate carcinoma	149705	147381
ENSG00000228262.8_2	LINC01320	lncRNA_good_csf	transcript_overlap	lncRNA	no hit	0.7508439223611114	4.6211847000000015	0.5616258125	2.0	7.0	9315	0	0.05	0.04	59913	1205	7	0.06815157679854979	0.10395421575398052	0.04756395232273156	3314534	rs6741148	response to radiation, prostate carcinoma, erectile dysfunction	3541	0
ENSG00000272027.2_2	RP11-529E15.1	lncRNA_good_csf	transcript_overlap	lncRNA	no hit	0.04722793746820697	0.09969019999999999	0.5146585	0.0	7.0	6859	4851	0.0	0.075	3247	617	3	1.6637694964727374	11.528062555121425	2.2902476739625106	3349159	rs6741148	response to radiation, prostate carcinoma, erectile dysfunction	13524	13525
ENSG00000226994.7_1	AC012593.1	lncRNA_good_csf	transcript_overlap	lncRNA	no hit	0.0023402149545649342	0.00446966	0.6021442499999998	1.0	8.0	8514	0	0.09	0.02	363261	928	6	0.4105481632843445	0.3834892585936654	0.13739899560987204	2867077	rs6741148	response to radiation, prostate carcinoma, erectile dysfunction	8320	0
ENSG00000260025.1_1	RP11-490M8.1	lncRNA_good_csf	promoter_overlap	lncRNA	stringent no hit	0.9132539982721491	113.4784	0.562842	0.0	33.0	1985	1986	0.01	0.01	365	366	1	11.998479752799252	3.321284395518	1.5888108147492044	1695575	rs6741148	response to radiation, prostate carcinoma, erectile dysfunction	488140	488141
ENSG00000279519.1_1	RP11-288C18.1	lncRNA_good_csf	transcript_overlap	lncRNA	no hit	0.7861967398142072	5.03691495	0.620703	0.0	102.0	25969	23352	0.0	0.0	2617	2618	1	0.38486089066947343	0.46699544100546597	0.08312332276295008	1208150	rs6741148	response to radiation, prostate carcinoma, erectile dysfunction	715	716
ENSG00000272054.1_2	RP11-423P10.2	lncRNA_good_csf	transcript_overlap	lncRNA	no hit	0.09336487338242903	0.298033	0.643965	0.0	140.0	3313	3314	0.18	0.05	3802	3803	1	0.9684996923790872	1.08498391136923	0.08293976421424873	838012	rs6741148	response to radiation, prostate carcinoma, erectile dysfunction	96180	92378
ENSG00000232028.1_1	AC007391.2	lncRNA_good_csf	promoter_overlap	lncRNA	no hit	0.2908808930255625	2.62719	0.579365	0.0	147.0	24243	22786	0.0	0.02	1457	504	2	0.0747404248572566	0.19261616004895246	0.15014153361382934	723892	rs6741148	response to radiation, prostate carcinoma, erectile dysfunction	17115	15658
ENSG00000236213.1_1	AC006369.2	lncRNA_good_csf	transcript_overlap	lncRNA	no hit	0.4139458366782056	0.9590995000000001	0.5182479999999999	0.0	142.0	533	0	0.01	0.148	46562	548	5	0.3281280510218285	0.5292490758647594	0.20342915389525892	403991	rs6741148	response to radiation, prostate carcinoma, erectile dysfunction	56882	41357
ENSG00000236572.1_1	AC006369.3	lncRNA_good_csf	intergenic	lncRNA	no hit	0.07713245831086507	0.107392075	0.723958	0.0	145.0	728	0	0.01	0.005	2713	384	2	0.1124297973873535	0.602907442257134	0.5269768272649002	303643	rs6741148	response to radiation, prostate carcinoma, erectile dysfunction	4479	4480
ENSG00000235848.4_2	RMDN2-AS1	lncRNA_good_csf	transcript_overlap	lncRNA	no hit	0.1641091940703181	0.2442895	0.5456985000000001	0.0	145.0	729	0	0.0	0.016666666666666666	89416	1053	7	0.05940566306427245	0.199838965450436	0.17958566401029985	0	rs6741148	response to radiation, prostate carcinoma, erectile dysfunction	17813	17814
ENSG00000232973.11_1	CYP1B1-AS1	lncRNA_good_csf	transcript_overlap	lncRNA	no hit	0.6243264200049519	1.97828095	0.510001857142857	2.0	147.0	40	0	0.63	0.25333333333333335	155950	1781	6	544.1687450510288	263.4992511827533	1.473723239578712	22759	rs6741148	response to radiation, prostate carcinoma, erectile dysfunction	325	0
ENSG00000229160.1_1	AC009229.6	lncRNA_good_csf	transcript_overlap	lncRNA	no hit	0.014080459257915678	0.02627165	0.504274	0.0	149.0	2678	2290	0.0	0.03666666666666667	6309	351	3	0.262545125951105	0.325136142122311	0.0698056335396936	81948	rs6741148	response to radiation, prostate carcinoma, erectile dysfunction	40692	34383
ENSG00000231367.5_1	AC016995.3	lncRNA_good_csf	transcript_overlap	lncRNA	no hit	0.8065993386562689	5.2213530000000015	0.5196120000000001	0.0	146.0	4453	0	0.11	0.024	109012	1156	5	0.1226906438546512	0.7428215369026344	0.3644500550587317	356030	rs6741148	response to radiation, prostate carcinoma, erectile dysfunction	13328	0
ENSG00000232518.3_1	AC074366.3	lncRNA_good_csf	transcript_overlap	lncRNA	no hit	0.00322356736805568	0.003244485	0.5496524	0.0	107.0	2200	874	0.02	0.05666666666666667	2733	938	4	2.103682590181988	0.8360224432257712	1.1893206845802975	617513	rs6741148	response to radiation, prostate carcinoma, erectile dysfunction	125074	123748
ENSG00000273035.1_2	RP11-449G16.1	lncRNA_good_csf	transcript_overlap	lncRNA	no hit	0.2367219673398335	0.9769065999999998	0.685535	0.0	53.0	105117	104641	0.0	0.0	476	477	1	0.18265898778376985	0.0	0.2420341416780463	396776	rs2716734	response to radiation, prostate carcinoma, erectile dysfunction	465252	465253
ENSG00000231312.6_2	AC007246.3	lncRNA_good_csf	promoter_overlap	lncRNA	no hit	0.9544462436600842	27.52223955	0.523651090909091	2.0	63.0	537	0	0.53	0.42	170433	2517	9	8.08161648503396	5.063859404187668	0.6812679497414263	55238	rs2716734	response to radiation, prostate carcinoma, erectile dysfunction	270382	123715
ENSG00000227028.6_2	SLC8A1-AS1	lncRNA_good_csf	transcript_overlap	lncRNA	no hit	0.8670211585272563	6.561408215	0.5786585121951219	1.0	66.0	651	0	0.99	0.3333333333333333	465294	956	8	3.6502168076963306	9.578726682531887	1.1539693001353872	65873	rs2716734	response to radiation, prostate carcinoma, erectile dysfunction	2302	0
ENSG00000234362.5_1	AC104654.2	lncRNA_good_csf	intergenic	lncRNA	no hit	0.6587187523130714	3.100618675	0.5612165	1.0	73.0	747	425	0.0	0.3725	2104	769	4	0.08296283441675126	0.1909787824601656	0.13716397874423308	837379	rs148184576	prostate carcinoma	7534	7535
ENSG00000226398.1_1	AC013480.2	lncRNA_good_csf	intergenic	lncRNA	no hit	0.08887894954139586	0.122487515	0.50578	1.0	82.0	7288	0	0.0	0.3333333333333333	9677	346	3	0.1015703400261495	0.13062349574106075	0.03755696309505433	921405	rs148184576	prostate carcinoma	19755	19756
ENSG00000224739.2_1	AC016735.1	lncRNA_good_csf	intergenic	lncRNA	no hit	0.17165011686795845	0.209851285	0.552743	0.0	122.0	8561	8562	0.0	0.0	4705	237	3	2.8855010624828656	5.743777566810175	0.7954562957496071	320749	rs1465618	prostate carcinoma	3797	3798
ENSG00000279873.2_1	LINC01126	lncRNA_good_csf	promoter_overlap	lncRNA	no hit	0.4156227499394695	6.0082499999999985	0.43377899999999997	0.0	105.0	13841	13842	0.0	0.0	1645	1646	1	0.6359749362360385	0.2569663156636315	0.3802046570481136	97955	rs1465618	prostate carcinoma	136952	136953
ENSG00000234936.1_1	AC010883.5	lncRNA_good_csf	transcript_overlap	lncRNA	no hit	0.5586342856674966	8.384575	0.472362	0.0	105.0	16204	16205	0.0	0.33	3821	398	3	2.7371003606422994	1.5295995558954352	0.5630102886029402	93416	rs1465618	prostate carcinoma	139315	139316
ENSG00000273106.1_1	RP11-559M23.1	lncRNA_good_csf	promoter_overlap	lncRNA	no hit	0.10117611105867974	0.1228407	0.43076899999999996	0.0	70.0	2345	2346	0.97	0.1	1234	1235	1	0.17692600121929752	0.07985191304124059	0.12419013430901	793739	rs79368540	lung carcinoma	155799	155800
ENSG00000143919.14_2	CAMKMT	protein_coding	protein_coding	mRNA	no hit	0.956438720232048	28.29822485000001	0.5703672	3.0	57.0	1368	0	0.01	1.0	410628	1495	11	13.473443368641034	374.16817801598353	6.849370070780402	190006	rs79368540	lung carcinoma	0	0
ENSG00000259439.2_2	RP11-89K21.1	lncRNA_good_csf	transcript_overlap	lncRNA	no hit	0.5416916896004189	7.36861055	0.503423	3.0	46.0	859	0	0.96	0.575	18122	2880	3	0.5123150179078673	3.8326444679967366	1.2824378524992062	23399	rs79368540	lung carcinoma	40382	38420
ENSG00000236502.1_1	SIX3-AS1	lncRNA_good_csf	promoter_overlap	lncRNA	no hit	0.4208294309732873	4.1761075000000005	0.492352	3.0	46.0	3465	2125	1.0	0.595	1719	844	2	0.0094239690971647	0.16929186218873976	0.21210283065010896	20725	rs79368540	lung carcinoma	58837	57497
ENSG00000231156.1_1	AC093702.1	lncRNA_good_csf	intergenic	lncRNA	no hit	0.5044188922681934	12.05565	0.302452	0.0	46.0	3275	2821	0.0	0.0	454	367	2	0.3973497985094495	0.0	0.4826932157400704	50617	rs79368540	lung carcinoma	53990	53991
ENSG00000205054.6_1	LINC01121	lncRNA_good_csf	transcript_overlap	lncRNA	no hit	0.24977525163998374	0.340751575	0.5292666	1.0	55.0	2675	0	0.42	0.5	131116	2226	6	0.15359009190754733	0.04355686380607565	0.14462146291785022	0	rs6720296	colorectal cancer, microsatellite instability measurement, overall survival	21763	21764
ENSG00000231336.1_1	AC017006.3	lncRNA_good_csf	transcript_overlap	lncRNA	no hit	0.12650641189437614	0.1808265475	0.458791	0.0	87.0	9586	9587	0.0	0.005	1189	364	2	0.5374772490192655	0.166213577233691	0.3987330381348465	559853	rs7591446	squamous cell lung carcinoma	164721	163532
ENSG00000253515.1_1	RP11-417F21.2	lncRNA_good_csf	transcript_overlap	lncRNA	no hit	0.031128418249306625	0.541165	0.511278	0.0	92.0	21498	19951	0.0	0.0	1547	399	2	1.0865485709784604	1.165497823114535	0.05358021786915716	511595	rs10194115	response to radiation, prostate carcinoma, erectile dysfunction	496473	496474
ENSG00000250116.2_1	RP11-417F21.1	lncRNA_good_csf	transcript_overlap	lncRNA	no hit	0.0	1.1265505	0.545754	0.0	95.0	9411	0	0.0	0.0	11982	1519	2	0.3878070467409265	0.4467248929618215	0.059983609955726234	432635	rs10194115	response to radiation, prostate carcinoma, erectile dysfunction	452820	452821
ENSG00000279254.1_1	RP11-536C12.1	lncRNA_good_csf	intergenic	lncRNA	no hit	0.2111752532314896	0.9462046	0.5526449999999999	0.0	91.0	32457	30549	0.0	0.0	1908	1909	1	0.05208840477319285	0.32907097877482755	0.3371622171670595	342095	rs10194115	response to radiation, prostate carcinoma, erectile dysfunction	364189	362281
ENSG00000260977.1_1	RP11-333I13.1	lncRNA_good_csf	intergenic	lncRNA	no hit	0.1858721930911551	0.596492	0.536744	0.0	92.0	6959	6960	0.0	0.0	2462	2463	1	0.1323109646326245	0.09296373183581737	0.05102468907307831	232628	rs10194115	response to radiation, prostate carcinoma, erectile dysfunction	255276	252814
ENSG00000239332.5_2	LINC01119	lncRNA_good_csf	promoter_overlap	lncRNA	no hit	0.8758269413880357	7.9292315	0.507757	3.0	92.0	2172	0	0.0	0.0	41513	2157	3	0.07517427053620354	0.5454971415884365	0.5235004666997125	153866	rs10194115	response to radiation, prostate carcinoma, erectile dysfunction	177371	174052
ENSG00000226548.1_1	AC016722.3	lncRNA_good_csf	transcript_overlap	lncRNA	no hit	0.2334532712960468	0.3923305	0.5460119999999999	0.0	92.0	2391	915	0.0	0.005	1476	652	2	0.16631311224354	0.15253097929874398	0.01714962127994951	159377	rs10194115	response to radiation, prostate carcinoma, erectile dysfunction	179562	179563
ENSG00000234690.6_1	AC073283.4	lncRNA_good_csf	promoter_overlap	lncRNA	no hit	0.852593572562917	6.32562723	0.4852826	3.0	80.0	2259	0	0.0	0.04	152584	1892	5	1.946558028764656	4.684203315550592	1.0227654682759566	0	rs12620038	overall survival, pancreatic carcinoma	61309	0
ENSG00000119888.10_1	EPCAM	protein_coding	protein_coding	mRNA	no hit	0.9942475438250248	256.5967613008386	0.5285723333333333	2.0	80.0	2450	2451	0.0	0.835	42438	1724	11	282.4274353759663	803.4318689024079	1.70128463950477	96163	rs12620038	overall survival, pancreatic carcinoma	61500	61501
ENSG00000184261.4_1	KCNK12	protein_coding	protein_coding	mRNA	no hit	0.6633415576016561	2.2653766	0.39901050000000005	1.0	72.0	756	0	0.86	0.5	54358	6227	2	1.83629718183875	71.78257276024804	4.681512440835374	267586	rs12620038	overall survival, pancreatic carcinoma	319	0
ENSG00000235760.3_2	HCG2040054	lncRNA_good_csf	transcript_overlap	lncRNA	no hit	0.4514082850817604	4.64491000024457	0.4613065	0.0	75.0	35648	28220	0.0	0.0	7428	434	3	1.5028354550819336	6.008751089354475	1.6359153999346734	278542	rs12620038	overall survival, pancreatic carcinoma	8879	8880
ENSG00000233230.1_1	AC079807.2	lncRNA_good_csf	promoter_overlap	lncRNA	no hit	0.4897907025155919	5.464485	0.5313556666666667	1.0	55.0	14671	14672	1.0	0.5	1957	656	2	4.044438552224895	4.89330136559127	0.33509823922469584	551746	rs7606562	colorectal cancer	144420	144421
ENSG00000230773.6_1	AC079807.4	lncRNA_good_csf	intergenic	lncRNA	no hit	0.012797596071004669	0.032418550000000004	0.5703425	1.0	34.0	462	0	0.0	0.03454545454545455	299287	1808	11	0.28455819342600297	2.10799358265739	1.274711275785425	218573	rs7606562	colorectal cancer	200675	180439
ENSG00000272663.1_1	RP11-191L17.1	lncRNA_good_csf	promoter_overlap	lncRNA	no hit	0.22427115322866156	4.9073400000000005	0.52973	0.0	26.0	28863	28864	0.03	0.0	554	555	1	0.6521040383025141	0.522601775911993	0.11776587473560544	18959	rs7606562	colorectal cancer	1061	1062
ENSG00000231918.1_2	AC007682.1	lncRNA_good_csf	transcript_overlap	lncRNA	no hit	0.3665208267394402	0.5993334	0.586443	0.0	28.0	152956	0	0.21	0.010909090909090908	1375316	3939	11	0.152628883978738	0.31154450256361604	0.1863386830205873	1403709	rs191932161	smoking status measurement, lung carcinoma	167142	167143
ENSG00000236837.1_1	AC139712.4	lncRNA_good_csf	intergenic	lncRNA	no hit	0.0	0.001519205	0.6306729999999999	0.0	12.0	57547	57548	0.0	0.0025	6064	639	4	0.1566021470178175	0.20188034762841747	0.05540059135231128	2865796	rs191932161	smoking status measurement, lung carcinoma	141907	141908
ENSG00000234943.2_1	AC092839.4	lncRNA_good_csf	transcript_overlap	lncRNA	no hit	0.0	0.0893245	0.6339520000000001	0.0	57.0	13086	13087	0.0	0.005	1309	377	2	0.09121337423234446	0.267405038099494	0.21594442387759868	2082446	rs17190422	colorectal adenoma	38618	37309
ENSG00000238018.2_1	AC093110.3	lncRNA_good_csf	transcript_overlap	lncRNA	no hit	0.6734731173998815	15.226423175	0.554368	0.0	57.0	6118	0	0.01	0.2525	18994	854	4	4.423872360032716	3.90173338003537	0.19923813581244806	1949078	rs17190422	colorectal adenoma	154733	152952
ENSG00000231334.1_1	AC104781.1	lncRNA_good_csf	transcript_overlap	lncRNA	no hit	0.026310291277818254	0.03115164	0.624685	0.0	56.0	2023	2024	0.0	0.005	1301	397	2	0.10718822098807247	0.0	0.1469004998101002	1880719	rs17190422	colorectal adenoma	240345	239044
ENSG00000240401.8_2	AC012358.8	lncRNA_good_csf	transcript_overlap	lncRNA	no hit	0.3143169249049892	3.008304	0.5494149230769231	0.0	61.0	11657	0	0.03	0.6666666666666666	32096	1231	5	3.8569274138003418	2.689756316602254	0.7771909179138571	1283075	rs17190422	colorectal adenoma	34889	34890
ENSG00000272606.1_1	RP11-554J4.1	lncRNA_good_csf	promoter_overlap	lncRNA	no hit	0.4760385999341459	23.76569	0.535484	2.0	51.0	77708	77709	0.0	0.0	464	465	1	0.8395340496579886	2.820110147423005	1.0542738561615728	1010752	rs17190422	colorectal adenoma	3954	3490
ENSG00000233251.7_1	AC007743.1	lncRNA_good_csf	transcript_overlap	lncRNA	stringent no hit	0.6946892970512508	18.018578	0.5302793333333333	3.0	27.0	66805	55431	0.02	0.36000000000000004	11374	3075	4	4.996773369982393	8.275664923625895	0.6292642531459818	443355	rs17190422	colorectal adenoma	471047	459673
ENSG00000273063.1_1	RP11-334G22.1	lncRNA_good_csf	promoter_overlap	lncRNA	no hit	0.2891706426026868	1.4835930000000002	0.440828	0.0	34.0	83783	83784	0.0	0.0	337	338	1	0.5950302134599446	0.497516365595089	0.09101198255718887	1612225	rs17190422	colorectal adenoma	70314	69977
ENSG00000225226.1_1	AC007250.4	lncRNA_good_csf	intergenic	lncRNA	stringent no hit	0.5191157375488391	1.2011177	0.516605	0.0	34.0	118311	118312	0.07	0.26666666666666666	20671	813	3	21.818443960215998	1.507240232089145	3.1860282742079087	1646753	rs17190422	colorectal adenoma	35786	15115
ENSG00000233723.7_2	LINC01122	lncRNA_good_csf	intergenic	lncRNA	no hit	0.8361706401712274	5.71557005	0.526925125	3.0	32.0	20059	0	0.25	0.592	635428	4077	14	3.6178541784809455	7.783596138574949	0.9716453153787762	1798675	rs17190422	colorectal adenoma	5078	0
ENSG00000233891.7_2	AC007131.2	lncRNA_good_csf	transcript_overlap	lncRNA	no hit	0.06087355356095425	0.08776285	0.575467	0.0	44.0	4550	0	0.95	0.9866666666666667	492454	765	5	0.02099109090229535	0.02671796718368955	0.008069659622436961	2609590	rs17190422	colorectal adenoma	133870	0
ENSG00000233953.1_1	AC009970.1	lncRNA_good_csf	transcript_overlap	lncRNA	no hit	0.014485235884435009	0.052775	0.45601899999999995	0.0	65.0	9987	5709	0.0	0.0	4278	432	3	0.14086313127823	0.0	0.19012572267808456	2404632	rs721048	prostate carcinoma	661777	657499
ENSG00000228414.6_1	LINC01185	lncRNA_good_csf	promoter_overlap	lncRNA	no hit	0.1100196997251503	0.13389089999999998	0.5031905	1.0	70.0	3618	0	0.0	0.016666666666666666	56182	1705	4	0.0922496495615614	0.0	0.12730264290652646	2023282	rs721048	prostate carcinoma	276148	276149
ENSG00000267520.2_2	RP11-373L24.1	lncRNA_good_csf	transcript_overlap	lncRNA	no hit	0.4270745542334733	5.86186	0.620659	0.0	69.0	12320	6619	0.0	0.01	5701	5702	1	3.385531164299856	4.068685616564485	0.2088600952717644	1972986	rs721048	prostate carcinoma	231554	225853
ENSG00000212978.6_1	AC016747.3	lncRNA_good_csf	promoter_overlap	lncRNA	no hit	0.9456985788498978	21.402780545	0.48898625	1.0	64.0	13648	13649	0.0	0.06	3358	2532	3	4.443946511844858	8.955187060836183	0.7731012652488978	1759627	rs721048	prostate carcinoma	12493	12494
ENSG00000271889.1_1	RP11-493E12.1	lncRNA_good_csf	transcript_overlap	lncRNA	no hit	0.19192600445736008	0.531589	0.5273816666666667	3.0	66.0	3085	0	0.05	0.155	10663	364	2	1.3284218581398406	1.4247022611380777	0.11220852586812492	1742491	rs721048	prostate carcinoma	2972	0
ENSG00000273302.1_1	RP11-493E12.2	lncRNA_good_csf	transcript_overlap	lncRNA	no hit	0.1716315960423247	0.6793020000000001	0.5979770000000001	0.0	68.0	1204	414	0.0	0.0	790	791	1	0.2770605515989025	0.5948908114794095	0.32063072660070624	1703827	rs721048	prostate carcinoma	32717	32718
ENSG00000270820.5_1	RP11-355B11.2	lncRNA_good_csf	promoter_overlap	lncRNA	no hit	0.8488612188377839	9.341267	0.47952680000000003	2.0	70.0	337	0	0.89	0.3333333333333333	12675	569	4	2.552407465057127	2.49917029742839	0.2363954120288167	1420466	rs721048	prostate carcinoma	59126	59127
ENSG00000236498.1_1	AC107081.5	lncRNA_good_csf	transcript_overlap	lncRNA	no hit	0.403081115979828	0.6943516	0.649626	0.0	51.0	103907	103908	0.0	0.0	17650	802	2	0.20353740602958295	0.34477836566709996	0.16008743871525	1018514	rs721048	prostate carcinoma	233231	215581
ENSG00000229839.6_1	AC018462.2	lncRNA_good_csf	transcript_overlap	lncRNA	no hit	0.3776048322563496	0.748845	0.5680149999999999	0.0	46.0	1147	0	1.0	0.36666666666666664	77434	1684	8	0.06925391670779224	0.512847149793574	0.5006617406581533	757715	rs721048	prostate carcinoma	34820	0
ENSG00000228541.1_1	AC093159.1	lncRNA_good_csf	intergenic	lncRNA	no hit	0.6119422874899977	1.88774535	0.495283	0.0	44.0	1012	1013	0.0	0.01	943	424	2	0.09691661317703117	0.8091581130001504	0.7218646418438781	440526	rs721048	prostate carcinoma	351065	351066
ENSG00000231609.5_1	AC009501.4	lncRNA_good_csf	transcript_overlap	lncRNA	no hit	0.6441445975604699	5.494432	0.46417275	1.0	46.0	9705	9706	0.91	0.7275	3789	2069	4	0.47682544858109965	0.5453908647476433	0.15097500345685913	25389	rs6545977	prostate carcinoma	296022	296023
ENSG00000279485.1_2	RP11-391A7.1	lncRNA_good_csf	transcript_overlap	lncRNA	no hit	0.004359007694463041	0.00887292	0.44807600000000003	0.0	63.0	94147	94148	0.05	0.06	1376	1377	1	0.0941781288560352	0.120579498629075	0.034397379746644856	443863	rs6545977	prostate carcinoma	118806	117430
ENSG00000169764.14_2	UGP2	protein_coding	protein_coding	mRNA	no hit	0.9947902242077926	257.6143922	0.5576085806451613	3.0	78.0	49689	49690	0.1	1.0	50622	4397	11	512.3988438952199	32.77914157247541	4.8839565662465185	766911	rs6545977	prostate carcinoma	92700	57902
ENSG00000225889.7_1	AC074289.1	lncRNA_good_csf	transcript_overlap	lncRNA	no hit	0.9458730948828296	18.5064212	0.5201271666666667	2.0	92.0	1175	0	0.06	0.3333333333333333	86366	1504	6	58.80414678234215	7.8838641722352145	3.4704096733456264	1040152	rs1039766	lung adenocarcinoma	2225	0
ENSG00000230923.1_1	LINC00309	lncRNA_good_csf	transcript_overlap	lncRNA	no hit	0.0001417103249811147	0.00937643	0.5908680000000001	0.0	92.0	5434	0	0.0	0.013333333333333334	20407	3307	6	0.1409403864980025	0.0158891964424283	0.16748035838042702	1087526	rs1039766	lung adenocarcinoma	59023	38616
ENSG00000238012.1_1	AC114752.1	lncRNA_good_csf	intergenic	lncRNA	no hit	0.0	0.00653248	0.467128	0.0	90.0	4256	2611	0.0	0.0	1645	289	2	0.0	0.12055630412302053	0.16421514116269464	960880	rs1039766	lung adenocarcinoma	53732	53733
ENSG00000223935.1_1	AC008074.3	lncRNA_good_csf	promoter_overlap	lncRNA	no hit	0.1126858333040242	0.16122685	0.502075	0.0	93.0	51530	1325	0.0	0.0025	58578	723	4	0.2597992553831445	0.1834175460799755	0.09023467296941054	839213	rs1039766	lung adenocarcinoma	65736	7158
ENSG00000226756.1_1	AC007365.3	lncRNA_good_csf	transcript_overlap	lncRNA	no hit	0.2389698761802519	0.47453	0.503987	0.0	93.0	7375	5289	0.0	0.0	2086	627	2	0.194026009400835	0.10669240830252663	0.1095799647998046	646313	rs1039766	lung adenocarcinoma	0	0
ENSG00000232613.2	AC007386.4	lncRNA_good_csf	intergenic	lncRNA	no hit	0.4913188616406674	1.2737465	0.553535	0.0	86.0	38529	36118	0.0	0.0	6770	495	3	0.17269398831151	0.04928553472252925	0.1604192728233528	255514	rs1039766	lung adenocarcinoma	216366	216367
ENSG00000204929.12_2	AC074391.1	lncRNA_good_csf	transcript_overlap	lncRNA	no hit	0.5578876725351989	1.35250125	0.5510378749999999	1.0	61.0	1003	0	0.63	0.3333333333333333	635910	1266	10	0.03559647815047335	0.15670276107916953	0.15955621741203438	0	rs840781	squamous cell lung carcinoma, family history of lung cancer	934	0
ENSG00000235725.1_1	AC007389.3	lncRNA_good_csf	transcript_overlap	lncRNA	no hit	0.0015797399999245565	0.07292869999999999	0.457729	0.0	61.0	17373	0	0.0	0.0	50611	1656	4	0.431583037707999	0.5746340715488715	0.13740524534504067	0	rs840781	squamous cell lung carcinoma, family history of lung cancer	72115	21504
ENSG00000225815.2_2	AC092669.6	lncRNA_good_csf	intergenic	lncRNA	no hit	0.17247250182523244	0.336816	0.5474589999999999	0.0	32.0	62345	60722	0.13	0.565	1623	1024	3	0.4380463090690825	0.02843056749992015	0.48366573891030396	96769	rs74702681	prostate carcinoma	18105	16482
ENSG00000232164.1_1	AC092669.3	lncRNA_good_csf	intergenic	lncRNA	no hit	0.17232182394377038	0.38003400000000004	0.506849	0.0	30.0	6400	0	0.0	0.3833333333333333	9144	1679	3	18.261426378061053	14.3324248436269	0.32912866470265584	33303	rs74702681	prostate carcinoma	35841	35842
ENSG00000232046.6_1	AC007392.3	lncRNA_good_csf	transcript_overlap	lncRNA	no hit	0.18405667852631585	0.2984051	0.5624882	3.0	39.0	738	0	1.0	1.0	121475	682	6	0.245478756460692	0.47820501529560666	0.3995102431375038	8777	rs2901879	colorectal cancer, diet measurement	141765	141766
ENSG00000235885.7_2	AC023115.2	lncRNA_good_csf	transcript_overlap	lncRNA	no hit	0.4852469160360157	1.013096225	0.5684981538461539	0.0	43.0	660	0	0.02	0.6633333333333333	211805	3250	9	0.3554362098262317	0.448133331340102	0.1290344539560422	0	rs79294676	lung adenocarcinoma	2858	0
ENSG00000236780.5_1	AC078941.1	lncRNA_good_csf	transcript_overlap	lncRNA	no hit	0.4091998713984345	0.72200081	0.6102756666666667	2.0	42.0	44388	17250	0.0	0.3333333333333333	91962	2100	8	3.130032259148707	2.246802721996738	0.35227048135070826	62210	rs79294676	lung adenocarcinoma	946	947
ENSG00000235495.1_1	AC010987.5	lncRNA_good_csf	transcript_overlap	lncRNA	no hit	0.1607528010377028	0.2380201445	0.532934	0.0	45.0	2362	0	0.0	0.0	118473	167	2	0.0	0.0	0.0	0	rs76980472	smoking status measurement, lung carcinoma	134413	15940
ENSG00000273275.1_1	RP11-474G23.2	lncRNA_good_csf	transcript_overlap	lncRNA	no hit	0.47993371950670005	24.0548	0.658571	0.0	70.0	21970	21271	1.0	1.0	699	700	1	12.2475546820681	6.1907426350140105	0.8815134023980531	110751	rs191524990	lung adenocarcinoma, family history of lung cancer	57568	57569
ENSG00000273064.1_1	RP11-474G23.3	lncRNA_good_csf	transcript_overlap	lncRNA	no hit	0.3479291594409916	2.3947439999999998	0.537283	0.0	73.0	6776	6777	0.01	0.0	978	979	1	0.24654280106841106	0.35679414376972346	0.12226942823307445	183788	rs191524990	lung adenocarcinoma, family history of lung cancer	130605	130606
ENSG00000231024.1_1	AC092431.3	lncRNA_good_csf	transcript_overlap	lncRNA	no hit	0.007788799261604419	0.00791205	0.5023810000000001	0.0	94.0	40267	38710	0.0	0.005	13655	420	2	0.16721789447236202	0.544094534259895	0.4036871752618828	118845	rs4853036	colorectal cancer, endometrial neoplasm	86018	86019
ENSG00000179818.9	PCBP1-AS1	lncRNA_good_csf	promoter_overlap	lncRNA	hit	0.9724914343471583	57.70296814999999	0.5184727619047621	4.0	76.0	0	0	1.0	0.685	124752	2451	11	22.245333091183223	17.136915663117293	0.6013625261621212	129572	rs4853036	colorectal cancer, endometrial neoplasm	5024	0
ENSG00000231327.1_1	AC016700.5	lncRNA_good_csf	intergenic	lncRNA	no hit	0.7008749121063443	3.7355745	0.365559	1.0	72.0	1763	482	0.0	0.0	1281	662	2	2.278581472323875	2.032890487917465	0.1123783402467137	291345	rs4853036	colorectal cancer, endometrial neoplasm	121053	119772
ENSG00000233849.1_1	AC022201.5	lncRNA_good_csf	promoter_overlap	lncRNA	hit	0.9107345789916944	12.3480785	0.324042	1.0	66.0	80356	79735	0.0	0.455	621	287	2	0.895626021596943	1.0865416286433254	0.13843933378110473	468760	rs4853036	colorectal cancer, endometrial neoplasm	16386	16387
ENSG00000228384.4_1	AC007040.6	lncRNA_good_csf	promoter_overlap	lncRNA	no hit	0.07610128644611812	0.1119041975	0.412998	1.0	45.0	6708	0	0.0	0.0	8244	477	2	0.12196945544240664	0.2347424589338616	0.13817675715460498	217791	rs113988120	overall survival, pancreatic carcinoma	167758	159514
ENSG00000272735.1_1	RP11-467P9.1	lncRNA_good_csf	transcript_overlap	lncRNA	no hit	0.10219732231630907	0.25874	0.46622700000000006	0.0	36.0	66838	66232	0.0	0.0	606	607	1	0.4184997976693215	0.29590114454904703	0.13041027576564998	152420	rs113988120	overall survival, pancreatic carcinoma	94142	94143
ENSG00000278060.1_1	RP11-466M21.1	lncRNA_good_csf	transcript_overlap	lncRNA	no hit	0.006868824148436481	0.2234915	0.41648999999999997	0.0	35.0	16430	16431	0.01	0.195	1381	473	2	0.496959693912399	0.0479332471932768	0.5144885560506345	830501	rs10208443	colorectal adenoma	175688	174307
ENSG00000272702.1_1	RP11-44N22.3	lncRNA_good_csf	transcript_overlap	lncRNA	no hit	0.5154199748792433	1.8624875	0.381876	1.0	41.0	1194	1195	0.0	0.0	2743	2744	2	0.5947901800126901	0.648646098720963	0.15206687680127287	1010544	rs10208443	colorectal adenoma	354349	354350
ENSG00000273245.1_1	RP11-434P11.2	lncRNA_good_csf	intergenic	lncRNA	no hit	0.20392693501832493	1.0270240000000002	0.585687	0.0	47.0	10413	9883	0.01	0.0	530	531	1	0.15667292068570096	0.2452575656151055	0.10646321357543163	1273448	rs2422088	colorectal cancer, skin disease, response to cetuximab	257084	257085
ENSG00000280037.1_1	RP11-434P11.1	lncRNA_good_csf	gene_nearby	lncRNA	no hit	0.20794106230476567	0.44198420000000005	0.549708	0.0	47.0	21408	20896	0.01	0.01	512	513	1	0.2693060772636505	0.3783980538804535	0.11895257080751767	1262453	rs2422088	colorectal cancer, skin disease, response to cetuximab	246089	246090
ENSG00000237883.1_1	DGUOK-AS1	lncRNA_good_csf	transcript_overlap	lncRNA	no hit	0.9722131378999076	38.73127715	0.5234120000000001	2.0	59.0	2024	0	0.0	0.0	33799	601	2	4.504827216633042	1.7851871363868521	0.7205814120410574	1042793	rs2422088	colorectal cancer, skin disease, response to cetuximab	26429	26430
ENSG00000235499.1_1	AC073046.25	lncRNA_good_csf	gene_nearby	lncRNA	no hit	0.8407229214955556	12.596865	0.387179	0.0	59.0	5794	5795	0.73	0.76	1211	390	2	2.9773472709365505	2.917062438925825	0.02203440713813806	1037891	rs2422088	colorectal cancer, skin disease, response to cetuximab	22739	21528
ENSG00000279181.1_1	RP11-711M9.2	lncRNA_good_csf	transcript_overlap	lncRNA	no hit	0.0	0.0888265	0.476415	1.0	59.0	11627	11628	0.01	0.0	211	212	1	0.17602429993747604	0.111695695648484	0.08115593724840724	1025686	rs2422088	colorectal cancer, skin disease, response to cetuximab	9322	9323
ENSG00000225439.2_1	BOLA3-AS1	lncRNA_good_csf	promoter_overlap	lncRNA	no hit	0.8896636772779323	19.21528	0.4864533333333334	4.0	55.0	33763	31747	0.0	0.0	2022	1804	3	6.888909095310023	4.175825080232091	0.5652279686187069	874173	rs2422088	colorectal cancer, skin disease, response to cetuximab	137739	137740
ENSG00000279201.1_1	RP11-287D1.5	lncRNA_good_csf	promoter_overlap	lncRNA	no hit	0.03204119094060076	0.049951150000000014	0.6303315	0.0	53.0	5786	5787	0.01	0.08	857	858	1	0.0931720820854136	0.321505030531375	0.27366139559455	831989	rs2422088	colorectal cancer, skin disease, response to cetuximab	181118	181119
ENSG00000279070.2_1	RP11-287D1.2	lncRNA_good_csf	promoter_overlap	lncRNA	no hit	0.0746907773733696	0.08238459999999999	0.556092	0.0	53.0	12959	11097	0.0	0.0	1862	1863	1	0.15335009747654949	0.0620081970814437	0.11903560552771995	825674	rs2422088	colorectal cancer, skin disease, response to cetuximab	188291	186429
ENSG00000237737.5_1	DCTN1-AS1	lncRNA_good_csf	transcript_overlap	lncRNA	no hit	0.07801408892683631	0.091608335	0.5079743333333334	3.0	55.0	3761	0	0.02	0.5	8164	2145	4	0.49118273395576506	0.13508375109690005	0.24314554530417004	630352	rs2422088	colorectal cancer, skin disease, response to cetuximab	39553	31389
ENSG00000272183.1_1	RP11-523H20.3	lncRNA_good_csf	promoter_overlap	lncRNA	no hit	0.16287977586115288	0.500693	0.42064700000000005	1.0	55.0	5823	5824	0.0	0.0	648	649	1	0.106238358802682	0.23597011408096266	0.1599815856410572	521869	rs2422088	colorectal cancer, skin disease, response to cetuximab	47847	47848
ENSG00000257702.3_1	LBX2-AS1	lncRNA_good_csf	promoter_overlap	lncRNA	no hit	0.5601156490177464	14.416450950478499	0.3953255	2.0	55.0	6701	6702	0.0	0.0	2083	2083	2	0.4722841060875556	2.5713163518517836	1.2320354911005071	519556	rs2422088	colorectal cancer, skin disease, response to cetuximab	48725	48726
ENSG00000272711.1_1	RP11-259N19.1	lncRNA_good_csf	promoter_overlap	lncRNA	hit	0.8615109917291124	6.27459	0.48162	0.0	64.0	1913	1914	0.01	0.0	1332	1333	1	7.1950336618384645	5.1903151468839095	0.40473701690308217	190247	rs2422088	colorectal cancer, skin disease, response to cetuximab	9718	8386
ENSG00000236209.1_1	AC104135.2	lncRNA_good_csf	transcript_overlap	lncRNA	no hit	0.15429899376512918	0.184303	0.41284399999999993	0.0	61.0	9894	4603	0.0	0.0	5291	763	2	0.1168902195199156	0.1449617073162715	0.035811960336912294	99388	rs2422088	colorectal cancer, skin disease, response to cetuximab	100577	95286
ENSG00000270571.2_1	RP11-355F16.1	lncRNA_good_csf	transcript_overlap	lncRNA	no hit	0.10641968591951663	0.11920450000000002	0.60064	1.0	52.0	45870	10287	0.0	0.0	35583	3438	3	0.1381514850916555	0.010200122105228679	0.1720514682313157	130132	rs2422088	colorectal cancer, skin disease, response to cetuximab	330095	330096
ENSG00000231172.2_1	AC007099.1	lncRNA_good_csf	transcript_overlap	lncRNA	no hit	0.07958667628886562	0.08746275	0.531646	1.0	46.0	19448	810	0.0	0.013333333333333334	18638	1185	3	0.30349584410739594	0.4536134477230575	0.15725768827667652	499834	rs2422088	colorectal cancer, skin disease, response to cetuximab	161404	142766
ENSG00000271452.1_2	RP11-342K6.2	lncRNA_good_csf	transcript_overlap	lncRNA	no hit	0.3210874323890651	1.827673	0.652361	0.0	37.0	2657	2658	0.0	0.0	465	466	1	1.5653143175266897	0.8203617428844796	0.4949104324696753	645755	rs2422088	colorectal cancer, skin disease, response to cetuximab	15483	15018
ENSG00000270462.1_1	RP11-342K6.3	lncRNA_good_csf	transcript_overlap	lncRNA	no hit	0.053519216045544334	0.1221445	0.5724640000000001	0.0	37.0	11950	11951	0.0	0.0	413	414	1	0.250434401412593	0.2911795612521609	0.04626027194380634	673349	rs2422088	colorectal cancer, skin disease, response to cetuximab	11512	11513
ENSG00000270996.1_1	RP11-342K6.4	lncRNA_good_csf	intergenic	lncRNA	no hit	0.17987248369181602	0.561966	0.6540600000000001	0.0	35.0	33487	33488	0.01	0.04	898	899	1	0.2537066947941465	0.1331774792458175	0.1458260334951946	694886	rs2422088	colorectal cancer, skin disease, response to cetuximab	33049	33050
ENSG00000227088.1_1	AC084149.2	lncRNA_good_csf	intergenic	lncRNA	no hit	0.30402890577297004	0.4413563700000001	0.552817	0.0	25.0	74195	71940	0.01	0.03	2255	284	2	1.77784928731777	0.5667079991216994	0.8262320104286912	2074756	rs1567532	overall survival, pancreatic carcinoma	197403	197404
ENSG00000237031.7_1	AC008067.2	lncRNA_good_csf	transcript_overlap	lncRNA	no hit	0.0068243834509751355	0.0256111	0.6267799090909091	0.0	20.0	4268	4269	0.7	0.3333333333333333	43501	837	4	0.0	0.0	0.0	843257	rs1567532	overall survival, pancreatic carcinoma	238962	206010
ENSG00000235519.1_1	AC012075.2	lncRNA_good_csf	intergenic	lncRNA	no hit	0.0	0.187802	0.586538	0.0	9.0	15106	15107	0.05	0.045	4251	520	2	0.0	1.812821961888035	1.4920182398798136	1733270	rs1567532	overall survival, pancreatic carcinoma	10474	6223
ENSG00000231781.1_1	AC079896.1	lncRNA_good_csf	intergenic	lncRNA	no hit	0.08904455284198431	0.17452439999999994	0.577869	0.0	9.0	1297	0	0.02	0.006	22428	488	5	0.3189726455679424	12.096747078522348	3.3117219753336915	2253847	rs1567532	overall survival, pancreatic carcinoma	0	0
ENSG00000228272.1_1	AC106874.1	lncRNA_good_csf	intergenic	lncRNA	no hit	0.0	0.00796047	0.591331	1.0	39.0	135250	105458	0.0	0.0	35666	646	3	0.10656629922461357	0.0	0.14608989189546834	1216399	rs10187424	prostate carcinoma	262766	227100
ENSG00000231134.1_2	TCF7L1-IT1	lncRNA_good_csf	transcript_overlap	lncRNA	no hit	0.0	0.058378199999999984	0.6026199999999999	1.0	81.0	9076	9077	0.0	0.005	844	458	2	0.2583543760606545	0.110083653244425	0.1808698705535358	379921	rs10187424	prostate carcinoma	233466	232622
ENSG00000273196.1_1	RP11-717A5.2	lncRNA_good_csf	transcript_overlap	lncRNA	no hit	0.0	0.0	0.739726	0.0	86.0	9835	9836	0.0	0.0	72	73	1	1.22129590944381	1.68041735114786	0.2710560572743761	180028	rs10187424	prostate carcinoma	32728	32729
ENSG00000229498.1_1	AC105053.3	lncRNA_good_csf	intergenic	lncRNA	stringent no hit	0.11377268270424905	0.137832825	0.538866	0.0	94.0	5901	0	0.0	0.0	10261	1711	3	0.2060445470011545	0.283350387691839	0.0896319208409772	27133	rs13402783	metastasis measurement, metastatic colorectal cancer, disease progression measurement	105345	95084
ENSG00000232504.4_1	ST3GAL5-AS1	lncRNA_good_csf	promoter_overlap	lncRNA	no hit	0.2505570705670913	1.7078615000000001	0.507024	2.0	89.0	2340	2341	0.0	0.0	1700	783	2	0.0417389908286495	0.1461844892429665	0.13784542459061666	101283	rs13402783	metastasis measurement, metastatic colorectal cancer, disease progression measurement	31195	29495
ENSG00000272564.1_1	RP11-548P2.2	lncRNA_good_csf	intergenic	lncRNA	no hit	0.18499428863764825	0.799186	0.5167039999999999	0.0	89.0	836	388	0.0	0.0	448	449	1	0.02225746540546425	0.199060408671231	0.2301457448627619	116282	rs13402783	metastasis measurement, metastatic colorectal cancer, disease progression measurement	16196	15748
ENSG00000273080.1_1	RP11-301O19.1	lncRNA_good_csf	promoter_overlap	lncRNA	no hit	0.4703423840071394	16.3166	0.482609	0.0	75.0	30003	29544	0.0	0.0	459	460	1	2.0694889121941653	1.4730532048856952	0.3117051804729785	407593	rs13402783	metastasis measurement, metastatic colorectal cancer, disease progression measurement	21516	21517
ENSG00000228363.2_2	AC015971.2	lncRNA_good_csf	transcript_overlap	lncRNA	no hit	0.6776181132990836	2.24942015	0.59253375	1.0	62.0	27846	27847	1.0	0.6666666666666666	55366	1948	6	0.26625912937664736	0.6481771080069865	0.29505302446288306	774073	rs13402783	metastasis measurement, metastatic colorectal cancer, disease progression measurement	387996	387997
ENSG00000222041.10_1	LINC00152	lncRNA_good_csf	transcript_overlap	lncRNA	no hit	0.9970868791459521	430.07531225	0.5009749285714286	4.0	18.0	13346	0	0.0	0.46	151376	1096	4	12.747374462021199	3.4656803145933086	1.6532185787732705	1739767	rs13402783	metastasis measurement, metastatic colorectal cancer, disease progression measurement	1133008	1107874
ENSG00000273445.1_1	RP11-1399P15.1	lncRNA_good_csf	transcript_overlap	lncRNA	no hit	0.8473061004969946	36.9509905	0.5611109999999999	0.0	17.0	5261	5262	0.0	0.0	539	540	1	0.13520917496973514	0.0216227476544891	0.15209560084088627	1761894	rs13402783	metastasis measurement, metastatic colorectal cancer, disease progression measurement	1236644	1236645
ENSG00000234028.3_1	AC062029.1	lncRNA_good_csf	promoter_overlap	lncRNA	no hit	0.618126323947317	3.668794	0.5506915	0.0	20.0	3579	3580	0.02	0.0	4280	3651	2	1.3939620995492357	1.0487210472155135	0.1640638969477789	2911937	rs13402783	metastasis measurement, metastatic colorectal cancer, disease progression measurement	86509	82859
ENSG00000261600.1_1	RP11-575H3.1	lncRNA_good_csf	intergenic	lncRNA	no hit	0.5289304061350351	41.03229999999999	0.735294	0.0	19.0	2234	1707	0.0	0.31	527	510	2	0.3151868464313005	0.3086523766233365	0.007185856964055538	5731880	rs9948	response to radiation, prostate carcinoma, erectile dysfunction	2751196	2751197
ENSG00000232931.5_1	LINC00342	lncRNA_good_csf	intergenic	lncRNA	no hit	0.8802922764420154	18.928490000000004	0.5682505	0.0	45.0	79179	71521	0.26	0.29200000000000004	9097	2351	5	1.0489213576805458	2.030570061822065	0.5647245842268447	1018837	rs9948	response to radiation, prostate carcinoma, erectile dysfunction	99528	91870
ENSG00000228873.1_1	AC012307.2	lncRNA_good_csf	gene_nearby	lncRNA	no hit	0.06820254256391572	13.932	0.375635	1.0	52.0	606	0	0.0	0.0	1410	197	2	0.30425487952137603	0.0	0.383225830834027	688049	rs9948	response to radiation, prostate carcinoma, erectile dysfunction	262846	262847
ENSG00000204685.6_1	STARD7-AS1	lncRNA_good_csf	promoter_overlap	lncRNA	no hit	0.8633643579419239	9.7518341	0.469843	1.0	52.0	3043	3044	0.0	0.0	34178	1721	3	1.7565753134681013	2.5737290897704277	0.2532586011206205	592441	rs9948	response to radiation, prostate carcinoma, erectile dysfunction	169621	167239
ENSG00000230747.1_1	AC021188.4	lncRNA_good_csf	intergenic	lncRNA	no hit	0.8965719636734492	19.355193	0.433784	0.0	46.0	8514	8515	0.0	0.0	14468	740	2	0.6703924797156104	0.0	0.7401871218687243	513331	rs9948	response to radiation, prostate carcinoma, erectile dysfunction	88128	88129
ENSG00000235480.1_1	RP11-363D14.1	lncRNA_good_csf	intergenic	lncRNA	no hit	0.2057148026595409	0.5855998000000001	0.44545500000000005	0.0	44.0	1187	1188	0.0	0.3333333333333333	4366	440	3	0.22773292687567706	0.5290700675303145	0.31665775748918873	302757	rs9948	response to radiation, prostate carcinoma, erectile dysfunction	37647	33281
ENSG00000279791.1_1	RP11-499E14.1	lncRNA_good_csf	promoter_overlap	lncRNA	no hit	0.1837616403707153	0.8220528	0.492597	0.0	55.0	172642	172643	0.01	0.03	2498	2499	1	0.11743157961589501	0.2391370267194805	0.14914923511600145	38198	rs58488929	prostate carcinoma	262926	260428
ENSG00000277701.4_1	RP11-734K23.9	lncRNA_good_csf	intergenic	lncRNA	no hit	0.9268191566088132	28.23856685	0.5721569999999999	0.0	44.0	339602	332779	0.2	0.44333333333333336	9893	2830	5	0.6101598511430655	1.7533836342284248	0.7485938050614855	146274	rs58488929	prostate carcinoma	72887	66064
ENSG00000230606.6	AC159540.1	lncRNA_good_csf	transcript_overlap	lncRNA	no hit	0.9433893342559196	17.990060900000003	0.5652495789473684	0.0	49.0	191205	191206	0.37	0.535	17309	3563	6	1.6714979900994813	7.2134063397538934	1.6549059787371336	225274	rs12999616	colorectal cancer	62653	54887
ENSG00000278766.2_1	AC159540.2	lncRNA_good_csf	transcript_overlap	lncRNA	no hit	0.001648123726148698	8.63974	0.5516953333333333	0.0	48.0	202555	189886	0.1	0.3533333333333333	13759	788	3	0.2869772467457577	1.1364752257529729	0.6244680585183788	223954	rs12999616	colorectal cancer	60471	60472
ENSG00000115085.13_1	ZAP70	protein_coding	protein_coding	mRNA	no hit	0.9406079517603624	18.32478506	0.378854	6.0	53.0	727	0	0.0	1.0	26300	3273	14	0.0132348887387644	4.02488098274629	2.07806468860163	5643	rs12999616	colorectal cancer	1026	1027
ENSG00000273306.1_1	RP11-527J8.1	lncRNA_good_csf	transcript_overlap	lncRNA	no hit	0.4548178553463814	10.074019999999999	0.5559109999999999	0.0	61.0	4755	4130	0.0	0.0	625	626	1	1.59568123064224	0.763226743465087	0.5578952092750319	716887	rs885036	progression free survival, metastatic colorectal cancer, response to cetuximab, response to CAPOX-B	93918	93293
ENSG00000230393.1_1	AC092667.2	lncRNA_good_csf	transcript_overlap	lncRNA	no hit	0.17560805026258902	0.5413939999999999	0.482599	0.0	42.0	35852	35853	0.0	0.0	2585	2586	1	0.018517092220086188	0.0	0.026470191059077226	1198204	rs6711606	pancreatic carcinoma	603984	603985
ENSG00000272902.2_1	RP11-299H21.1	lncRNA_good_csf	transcript_overlap	lncRNA	no hit	0.32216862155398296	1.07111	0.518967	0.0	88.0	22238	18486	0.0	0.0	3752	2478	2	0.222276164643614	0.1403634800250985	0.10007654568584293	150296	rs6711606	pancreatic carcinoma	830876	827124
ENSG00000281162.2_1	LINC01127	lncRNA_good_csf	intergenic	lncRNA	no hit	0.015542609572070544	0.017113584499999997	0.500597	1.0	101.0	2765	0	0.0	0.0	25111	3727	3	0.00822665195283636	0.7019587428617304	0.4040152385122587	254110	rs185815317	squamous cell lung carcinoma, family history of lung cancer	0	0
ENSG00000224095.1_1	AC108051.1	lncRNA_good_csf	intergenic	lncRNA	no hit	0.0	0.06437219999999999	0.6292909999999999	0.0	58.0	210155	193134	0.0	0.05	17021	437	4	0.0463874286070676	0.0594046561633289	0.01783664113091063	726128	rs185815317	squamous cell lung carcinoma, family history of lung cancer	50691	33670
ENSG00000235597.1_1	LINC01102	lncRNA_good_csf	transcript_overlap	lncRNA	no hit	0.7929511521579011	3.841275066	0.579017	3.0	37.0	68659	0	0.98	0.5	87565	3778	4	0.053777180714574005	0.1250175897018122	0.09437771426569816	241667	rs12615966	pancreatic carcinoma	3362	0
ENSG00000228528.1_1	AC068057.1	lncRNA_good_csf	intergenic	lncRNA	no hit	0.29493686049602097	0.4354175	0.544429	0.0	38.0	45026	45027	0.0	0.1	1751	709	2	0.3770040285169785	0.0	0.4615327801794605	56990	rs12615966	pancreatic carcinoma	264219	264220
ENSG00000224509.2_2	AC010884.1	lncRNA_good_csf	promoter_overlap	lncRNA	no hit	0.947137107433881	20.602741	0.577882	0.0	56.0	731	732	0.0	0.3433333333333333	102255	642	3	0.3746709754315156	0.6540099512619459	0.2668815604612067	173743	rs12615966	pancreatic carcinoma	578643	496703
ENSG00000226508.1_1	AC104655.3	lncRNA_good_csf	intergenic	lncRNA	no hit	0.6996240594287926	13.441670000000002	0.4466326666666667	2.0	58.0	3712	2430	0.01	0.5	1282	797	3	6.663379388866613	0.07726598397895246	2.1231840779295585	308739	rs17697383	smoking status measurement, lung carcinoma	472998	471716
ENSG00000272861.1_1	RP11-332H14.1	lncRNA_good_csf	intergenic	lncRNA	no hit	0.3775919896198007	2.13249	0.613811	0.0	60.0	2493	2494	0.0	0.0	390	391	1	0.22001422100437748	0.176992896403131	0.05179235135992366	204370	rs17697383	smoking status measurement, lung carcinoma	367346	367347
ENSG00000238273.3_1	AC012360.6	lncRNA_good_csf	transcript_overlap	lncRNA	no hit	0.15787952939064234	0.6895695	0.5352125	0.0	59.0	5881	5882	0.0	0.0	15801	2044	4	0.1689340413190728	0.2186923374274145	0.0601404330386106	75325	rs17697383	smoking status measurement, lung carcinoma	243048	238302
ENSG00000235522.6_1	AC009505.2	lncRNA_good_csf	transcript_overlap	lncRNA	no hit	0.12175851059709092	0.16205229999999998	0.5512365	0.0	48.0	724	725	0.0	0.5	8706	893	5	0.15642629072239547	0.15131310318344995	0.00639308094875187	392370	rs17697383	smoking status measurement, lung carcinoma	92764	92765
ENSG00000231505.1_1	AC108868.5	lncRNA_good_csf	intergenic	lncRNA	no hit	0.27690253720039193	0.4067294	0.463899	0.0	39.0	43793	43794	0.0	0.0	16176	554	3	0.0	0.0	0.0	1067739	rs17697383	smoking status measurement, lung carcinoma	181539	165363
ENSG00000232001.1_1	AC108868.6	lncRNA_good_csf	intergenic	lncRNA	stringent no hit	0.28996100055651963	0.41814455	0.545988	0.0	39.0	38859	37576	0.0	0.0	1283	511	2	0.01842270277229125	0.0	0.026336485400541468	1088850	rs17697383	smoking status measurement, lung carcinoma	179928	178645
ENSG00000238250.1_2	ST6GAL2-IT1	lncRNA_good_csf	transcript_overlap	lncRNA	no hit	0.13230948825975605	0.33586825	0.628866	0.0	22.0	60201	60202	0.0	0.0	2108	388	2	0.334332474538651	0.4656678244118889	0.13543998496237447	1368759	rs17697383	smoking status measurement, lung carcinoma	43310	43311
ENSG00000225588.2_1	AC096669.1	lncRNA_good_csf	transcript_overlap	lncRNA	no hit	0.011531158866922686	0.329371	0.5723893333333333	0.0	13.0	87271	76795	0.0	0.0075	45010	648	4	0.1422375673541105	0.11848127149519624	0.030321640397361137	1908118	rs17697383	smoking status measurement, lung carcinoma	49741	49742
ENSG00000230651.7_1	RGPD4-AS1	lncRNA_good_csf	promoter_overlap	lncRNA	no hit	0.1299409391142069	0.15658670000000002	0.5881115	0.0	19.0	295267	292529	0.04	0.060000000000000005	3828	1792	3	2.198666974384379	2.6352034309698054	0.3095341424542449	2368899	rs17697383	smoking status measurement, lung carcinoma	201661	198923
ENSG00000231221.1_1	LINC01593	lncRNA_good_csf	intergenic	lncRNA	no hit	0.4455258932095848	1.73169705	0.556701	0.0	19.0	136649	136650	0.0	0.23666666666666666	3555	388	3	0.02763483676347975	0.0	0.03932770346154416	2595036	rs17697383	smoking status measurement, lung carcinoma	287986	287987
ENSG00000214184.3_1	GCC2-AS1	lncRNA_good_csf	promoter_overlap	lncRNA	no hit	0.6222891724272575	1.97271145	0.4228425	0.0	32.0	50952	50953	0.0	0.32	26681	574	3	1.0362743567908892	0.9782445991578855	0.09258669221241923	2577830	rs4849303	colorectal cancer, diet measurement	74345	74346
ENSG00000228763.1_1	LIMS1-AS1	lncRNA_good_csf	transcript_overlap	lncRNA	stringent no hit	0.0	0.4977345	0.566038	0.0	33.0	65683	63877	0.0	0.01	1806	477	3	0.10105970580623674	0.10391349995427823	0.0037344281129715507	2433425	rs4849303	colorectal cancer, diet measurement	0	0
ENSG00000259863.1_1	SH3RF3-AS1	lncRNA_good_csf	promoter_overlap	lncRNA	no hit	0.03584727881332556	5.66155155	0.43952600000000003	0.0	38.0	38928	37325	0.0	0.0	1603	1604	1	0.173945097630766	0.151069004551208	0.02839061583920908	1983096	rs4849303	colorectal cancer, diet measurement	6211	6212
ENSG00000230696.1_2	AC011753.5	lncRNA_good_csf	transcript_overlap	lncRNA	no hit	0.0	0.0001444075	0.6311479999999999	0.0	32.0	30619	30620	0.0	0.0	11005	610	2	0.34878951201969643	0.2626885853855245	0.09516634954920423	1365207	rs4849303	colorectal cancer, diet measurement	84922	84923
ENSG00000282033.1_1	RP11-506F3.1	lncRNA_good_csf	intergenic	lncRNA	no hit	0.490223221370194	1.02233803745	0.569866	0.0	32.0	85691	84126	0.21	0.025	1565	823	2	0.8123113482880625	5.864750021664539	1.9213763596418816	1210541	rs4849303	colorectal cancer, diet measurement	65345	63780
ENSG00000204588.5_1	LINC01123	lncRNA_good_csf	intergenic	lncRNA	no hit	0.5953767078652689	6.0793345	0.48020050000000003	1.0	32.0	113229	105361	0.14	0.3025	8218	2436	4	1.4138343865733813	2.5071376336479703	0.5089380343734038	974765	rs4849303	colorectal cancer, diet measurement	59749	51881
ENSG00000282304.1_2	RP11-1223D19.3	lncRNA_good_csf	promoter_overlap	lncRNA	no hit	0.4576439947616384	0.8556260099999999	0.450431	0.0	28.0	24125	24126	0.0	0.784	40265	735	5	1.613312346676445	0.52059128481255	0.7812471403746917	685049	rs4849303	colorectal cancer, diet measurement	67724	27565
ENSG00000175772.10_1	LINC01106	lncRNA_good_csf	intergenic	lncRNA	no hit	0.4156964186002587	17.324899800845007	0.5044005	0.0	24.0	161768	153673	0.29	0.3566666666666667	9304	2443	3	1.245774755613858	2.346789042448075	0.4903768453915619	586463	rs4849303	colorectal cancer, diet measurement	67614	59519
ENSG00000273471.1_2	RP13-1039J1.4	lncRNA_good_csf	transcript_overlap	lncRNA	no hit	0.1518959400655095	0.2106185	0.397906	0.0	24.0	212208	164946	0.02	0.2725	47262	1528	4	0.1905489131256005	0.041832448072155	0.1925036183372653	537232	rs4849303	colorectal cancer, diet measurement	118054	70792
ENSG00000184115.16_2	RP13-1039J1.2	lncRNA_good_csf	transcript_overlap	lncRNA	no hit	0.15013444448155533	0.1766567	0.5184228333333333	0.0	24.0	186634	181449	0.02	0.5275000000000001	32252	2918	6	0.5123859672004936	0.0	0.4952504163730773	535739	rs4849303	colorectal cancer, diet measurement	92480	87295
ENSG00000231536.1_1	AC123886.2	lncRNA_good_csf	intergenic	lncRNA	no hit	0.20763983128632912	0.4189771	0.43507399999999996	0.0	26.0	77714	76226	0.01	0.005	1488	747	2	0.053345934511342494	0.577684471460691	0.5828293860857905	358501	rs4849303	colorectal cancer, diet measurement	46305	44817
ENSG00000204581.2_1	AC096670.3	lncRNA_good_csf	transcript_overlap	lncRNA	no hit	0.2721217680312075	0.50227745	0.520301	0.0	41.0	1342	1343	0.0	0.0	15840	3026	3	0.8415638628191778	1.2935607181821978	0.3602721593939466	19931	rs11691517	prostate carcinoma	46832	46833
ENSG00000230499.1_1	AC108463.1	lncRNA_good_csf	transcript_overlap	lncRNA	no hit	0.22171709096745765	0.40921772	0.541262	0.0	40.0	5428	0	0.0	0.0	10531	412	2	0.20272499783126047	0.0326822677329408	0.21991037024821525	49010	rs56366063	prostate carcinoma	3458	0
ENSG00000172965.14_2	MIR4435-2HG	lncRNA_good_csf	promoter_overlap	lncRNA	no hit	0.9949022188716504	240.3819125	0.5188732	1.0	41.0	706	0	0.0	0.08	287272	2044	6	10.376316294901642	3.1306201751097946	1.6541093488238037	49397	rs56366063	prostate carcinoma	7698	0
ENSG00000229118.1_1	AC068491.2	lncRNA_good_csf	transcript_overlap	lncRNA	no hit	0.07529941391319123	0.08865	0.5024310000000001	0.0	40.0	45563	45564	0.0	0.0	14597	617	2	0.367473260935577	0.07249684080425997	0.3505392253078594	118330	rs56366063	prostate carcinoma	63863	63864
ENSG00000270190.1_2	RP11-803D5.4	lncRNA_good_csf	transcript_overlap	lncRNA	no hit	0.025266486074483868	0.05923555	0.47359700000000005	0.0	40.0	47754	47149	0.0	0.0	605	606	1	0.14392264454446851	0.0184363111283493	0.16763373324540648	119915	rs56366063	prostate carcinoma	66054	65449
ENSG00000240350.2_1	AC017002.1	lncRNA_good_csf	transcript_overlap	lncRNA	no hit	0.5551193425450094	1.27565001	0.5019264999999999	1.0	41.0	2349	0	0.0	0.02	79418	757	3	0.9391854855117816	0.173150862188101	0.7250622559119775	344320	rs56366063	prostate carcinoma	289853	289854
ENSG00000278962.1_1	RP11-399B17.1	lncRNA_good_csf	gene_nearby	lncRNA	no hit	0.14367587332092058	0.404644	0.597711	0.0	99.0	63058	60787	0.0	0.0	2271	2272	1	0.12031398106722775	0.1812470861911385	0.07640764953537774	1041411	rs56366063	prostate carcinoma	123944	123945
ENSG00000243389.1_2	AC012442.5	lncRNA_good_csf	transcript_overlap	lncRNA	no hit	0.16904883729557518	0.2666485	0.423529	0.0	103.0	5370	5371	0.0	0.075	25391	425	2	0.364026731457784	0.41463529990560655	0.052558249159549236	1442087	rs56366063	prostate carcinoma	81781	56390
ENSG00000228251.1_2	AC012442.6	lncRNA_good_csf	transcript_overlap	lncRNA	no hit	0.09142260925935568	1.2970549999999998	0.5085069999999999	0.0	103.0	7126	7127	0.0	0.0	1143	529	2	0.08772272902511499	0.24685009324108306	0.19697717609048854	1443843	rs56366063	prostate carcinoma	80025	78882
ENSG00000237753.1_1	AC079922.3	lncRNA_good_csf	promoter_overlap	lncRNA	no hit	0.6311919468229925	9.55242	0.5019779999999999	0.0	98.0	4618	760	0.0	0.002	3858	2022	5	0.7175216359310079	1.0099144763241346	0.22680584168504106	1494879	rs56366063	prostate carcinoma	25130	25131
ENSG00000231943.7_1	PGM5P4-AS1	lncRNA_good_csf	intergenic	lncRNA	no hit	0.33223385482778506	0.5544053499999999	0.5253285000000001	1.0	98.0	136023	120955	0.0	0.02	15104	739	4	0.14974826517452972	0.937372238982096	0.5185274621969584	913507	rs17048372	colorectal cancer, microsatellite instability measurement, overall survival	82148	82149
ENSG00000227359.1_1	AC017074.2	lncRNA_good_csf	gene_nearby	lncRNA	no hit	0.4271949977856251	1.054401275	0.500891	1.0	88.0	3507	0	0.02	0.11666666666666668	26376	561	3	0.20964834481634248	5.221134209780515	2.3625899255528937	752101	rs17048372	colorectal cancer, microsatellite instability measurement, overall survival	4342	4343
ENSG00000244063.1_2	AC024704.2	lncRNA_good_csf	transcript_overlap	lncRNA	no hit	0.6059177388643995	3.095352	0.608173	0.0	67.0	6652	4923	0.0	0.0	1729	416	2	0.02474336125554945	0.12803709468353028	0.13855186691799207	625060	rs17048372	colorectal cancer, microsatellite instability measurement, overall survival	2100	371
ENSG00000228857.2_2	AC104653.1	lncRNA_good_csf	transcript_overlap	lncRNA	no hit	0.7859036263334979	3.82929225	0.577513	0.0	67.0	7260	6582	0.01	0.0033333333333333335	12168	578	3	0.0	0.11844319335027405	0.16149198259007028	612823	rs17048372	colorectal cancer, microsatellite instability measurement, overall survival	2708	2030
ENSG00000270019.1_1	RP11-141B14.1	lncRNA_good_csf	promoter_overlap	lncRNA	no hit	0.3230645920400299	1.583965	0.558786	2.0	61.0	1699	1417	0.0	0.0	1547	1548	1	0.4407764668979021	0.5206063239099695	0.07780017397912115	566429	rs17048372	colorectal cancer, microsatellite instability measurement, overall survival	1670	1671
ENSG00000235026.5_1	DPP10-AS1	lncRNA_good_csf	transcript_overlap	lncRNA	no hit	0.9499349037653596	38.777509	0.501783	2.0	27.0	6135	0	0.0	0.002	30256	730	5	4.226059990711496	16.212667788037876	1.7234653579882868	674757	rs17048372	colorectal cancer, microsatellite instability measurement, overall survival	73572	43316
ENSG00000238207.1_1	AC009312.1	lncRNA_good_csf	intergenic	lncRNA	no hit	0.18987373605724026	0.2525587	0.552365	0.0	25.0	16324	16325	0.08	0.005	46611	592	4	1.1014962461319244	0.34442726521441197	0.6444251732729263	887990	rs114928225	lung adenocarcinoma	159247	159248
ENSG00000236255.1_1	AC009404.2	lncRNA_good_csf	intergenic	lncRNA	no hit	0.4086739469873403	6.3626450000000006	0.5440163333333334	0.0	26.0	13062	13063	0.0	0.0	7721	3090	3	2.2110997907918772	1.7081447432844294	0.5463800765374455	850506	rs114928225	lung adenocarcinoma	125678	121764
ENSG00000279227.1_1	AC009303.2	lncRNA_good_csf	promoter_overlap	lncRNA	no hit	0.2994543847378996	1.4936250000000002	0.513333	2.0	41.0	2731	1232	0.0	0.0	1499	1500	1	0.8020010886991245	0.8338873618236821	0.02530514791183812	676491	rs114928225	lung adenocarcinoma	6953	6954
ENSG00000258910.2_1	RP11-19E11.1	lncRNA_good_csf	intergenic	lncRNA	no hit	0.3041917072838335	0.9323725	0.38796949999999997	2.0	53.0	14963	14054	0.0	0.0	1285	695	3	0.0857277239105323	0.0	0.11866235303726727	141537	rs114928225	lung adenocarcinoma	140189	139280
ENSG00000259094.1_1	RP11-77A13.1	lncRNA_good_csf	transcript_overlap	lncRNA	no hit	0.07107264689850512	0.07767427499999999	0.535114	1.0	53.0	12172	8495	0.11	0.05	3677	1011	2	0.0684694206854492	0.156061329007595	0.1136723157484558	257143	rs114928225	lung adenocarcinoma	242838	242839
ENSG00000224789.1_1	AC012363.4	lncRNA_good_csf	transcript_overlap	lncRNA	no hit	0.1399686010939707	0.18207939999999997	0.462609	2.0	50.0	1985	0	0.42	0.0033333333333333335	41659	575	3	0.4160827832111351	0.2830931841931943	0.142279657376789	727169	rs11122834	response to radiation, prostate carcinoma, erectile dysfunction	20677	20678
ENSG00000232140.1_1	AC073257.1	lncRNA_good_csf	intergenic	lncRNA	no hit	0.0	0.00208333	0.512428	0.0	46.0	11531	7165	0.0	0.0	4366	523	3	0.67916644814934	1.02503846892913	0.2702040694423753	385604	rs11122834	response to radiation, prostate carcinoma, erectile dysfunction	163712	163713
ENSG00000229774.1_1	AC018866.1	lncRNA_good_csf	intergenic	lncRNA	no hit	0.06481934774084741	0.0756083975	0.437326	0.0	48.0	12116	12117	0.0	0.0	23830	470	2	0.1801610381766045	0.2315354895781175	0.06147446795243632	233196	rs11122834	response to radiation, prostate carcinoma, erectile dysfunction	11304	11305
ENSG00000236145.1_1	AC079988.3	lncRNA_good_csf	intergenic	lncRNA	no hit	0.0	0.00559862	0.577206	0.0	50.0	7337	3084	0.01	0.01	4253	544	2	0.0796593872555616	0.07026689143370947	0.012605635353528894	234615	rs11122834	response to radiation, prostate carcinoma, erectile dysfunction	290295	286042
ENSG00000265451.1_1	RP11-204L24.2	lncRNA_good_csf	transcript_overlap	lncRNA	no hit	0.4432126139905611	2.63517531	0.49266899999999997	0.0	41.0	9514	7231	0.0	0.0	2283	682	2	1.22578848298392	0.6538608518186844	0.4284786417201248	586710	rs11122834	response to radiation, prostate carcinoma, erectile dysfunction	60401	60402
ENSG00000236859.6_2	NIFK-AS1	lncRNA_good_csf	promoter_overlap	lncRNA	no hit	0.948123707447262	19.8076785	0.5524774	2.0	37.0	1209	0	0.0	0.0	78381	1411	4	5.163936775447194	3.008291575077939	0.6287717748467836	705938	rs11122834	response to radiation, prostate carcinoma, erectile dysfunction	95322	16941
ENSG00000279721.1_2	RP11-416H1.2	lncRNA_good_csf	transcript_overlap	lncRNA	no hit	0.0	0.0	0.554894	0.0	38.0	11214	9703	0.05	0.02	1511	1512	1	0.4378534403551961	0.4482679597474425	0.010411925634558715	744491	rs11122834	response to radiation, prostate carcinoma, erectile dysfunction	57219	55708
ENSG00000279874.1_1	RP11-329A6.1	lncRNA_good_csf	intergenic	lncRNA	no hit	0.0	0.0	0.557471	0.0	7.0	299010	299011	0.0	0.0	173	174	1	0.0	0.3529791824304505	0.43613964150557705	1317078	rs1527243	response to radiation, prostate carcinoma, erectile dysfunction	61925	61926
ENSG00000228400.1_1	AC079154.1	lncRNA_good_csf	promoter_overlap	lncRNA	no hit	0.03329923928709405	0.03567515	0.45941000000000004	1.0	8.0	124532	124533	0.0	0.0	8315	542	2	0.0	0.15222109980672466	0.2044175822214009	1483414	rs1527243	response to radiation, prostate carcinoma, erectile dysfunction	110954	102639
ENSG00000260634.1_1	RP11-521O16.1	lncRNA_good_csf	promoter_overlap	lncRNA	no hit	0.6285597702958735	1.6973	0.453804	1.0	51.0	4353	2882	0.0	0.0	1471	1472	1	0.1291240567078615	0.28651105919538844	0.18825985539112802	78834	rs6431219	prostate carcinoma	10703	9232
ENSG00000260163.1_1	RP11-521O16.2	lncRNA_good_csf	promoter_overlap	lncRNA	no hit	0.13001999368100364	0.354429	0.58244	1.0	51.0	3840	3841	0.0	0.01	4475	4476	1	0.172225542768135	0.4766598722739485	0.33308738087618706	74871	rs6431219	prostate carcinoma	10190	10191
ENSG00000236682.1_1	AC068282.3	lncRNA_good_csf	promoter_overlap	lncRNA	no hit	0.3959936178356711	1.112978	0.533829	0.0	56.0	645	0	0.0	0.0	11450	2690	2	0.5309746550158	0.8063790190219481	0.2386502350063812	284574	rs6431219	prostate carcinoma	138292	126842
ENSG00000231731.7_2	AC010976.2	lncRNA_good_csf	transcript_overlap	lncRNA	no hit	0.6468438755394428	4.9421550000000005	0.5456341935483872	0.0	57.0	5402	0	0.03	0.194	46897	1010	8	1.7514363303005338	7.310692603372771	1.4058982310423658	350838	rs6431219	prostate carcinoma	45168	12799
ENSG00000272789.1_1	RP11-286H15.1	lncRNA_good_csf	transcript_overlap	lncRNA	no hit	0.0309546012125238	0.07071605	0.44131499999999996	0.0	62.0	8177	7326	0.0	0.0	851	852	1	0.1346506611947255	0.16975928163804402	0.04396349035723391	521440	rs6431219	prostate carcinoma	82627	81776
ENSG00000272667.1_1	RP11-395A13.2	lncRNA_good_csf	promoter_overlap	lncRNA	no hit	0.457990724396305	11.62221	0.48095200000000005	0.0	63.0	7192	6563	0.0	0.0	629	630	1	3.4772702773237048	10.19363718530703	1.3219875756379529	781998	rs6431219	prostate carcinoma	155068	154439
ENSG00000229536.1_1	AC079776.1	lncRNA_good_csf	intergenic	lncRNA	no hit	0.16831490766650725	0.24901975	0.45115500000000003	0.0	22.0	18546	10186	0.0	0.0	8360	563	2	0.9759736100715736	0.45138588979686	0.4451325297661756	1089779	rs4377367	progression free survival, metastatic colorectal cancer, response to cetuximab, response to CAPOX-B	515071	515072
ENSG00000237574.1_1	AC079776.3	lncRNA_good_csf	intergenic	lncRNA	no hit	0.0040694566344010585	0.08588263500000001	0.57548	0.0	22.0	64169	64170	0.0	0.09	23526	2398	4	0.0893928149065163	0.30198081341329	0.2571839314210322	1020629	rs4377367	progression free survival, metastatic colorectal cancer, response to cetuximab, response to CAPOX-B	469448	445922
ENSG00000282944.1_2	RP11-1216L17.1	lncRNA_good_csf	intergenic	lncRNA	no hit	0.04779025034341439	0.050192700000000014	0.49773	0.0	24.0	44296	33833	0.06	0.394	10463	1762	5	0.2528979067206905	0.08711722408837086	0.2047613455396581	275641	rs4377367	progression free survival, metastatic colorectal cancer, response to cetuximab, response to CAPOX-B	284197	273734
ENSG00000229797.1_1	AC140481.8	lncRNA_good_csf	promoter_overlap	lncRNA	no hit	0.21230590736215896	0.4084213	0.4661665	1.0	23.0	27876	15579	0.0	0.0	12341	706	2	0.0119265623772017	0.197317596226626	0.2427012927832363	211453	rs4377367	progression free survival, metastatic colorectal cancer, response to cetuximab, response to CAPOX-B	209545	209546
ENSG00000233221.6_1	AC133785.1	lncRNA_good_csf	promoter_overlap	lncRNA	no hit	0.17107098708175467	0.24729434	0.38985749999999997	0.0	23.0	7618	1602	0.0	0.0	6016	2824	2	0.3788305367100375	0.15908558290758248	0.250458061341912	130338	rs4377367	progression free survival, metastatic colorectal cancer, response to cetuximab, response to CAPOX-B	128430	128431
ENSG00000283303.1_1	RP11-109E12.5	lncRNA_good_csf	promoter_overlap	lncRNA	no hit	0.00013270099238721356	0.067999688	0.498925	0.0	24.0	9308	7791	1.0	0.6699999999999999	1517	465	3	0.0106176109462122	0.21226623322440646	0.2624693471334777	396033	rs4377367	progression free survival, metastatic colorectal cancer, response to cetuximab, response to CAPOX-B	20461	18944
ENSG00000273073.1_1	RP11-109E12.1	lncRNA_good_csf	intergenic	lncRNA	no hit	0.3262385740419616	2.115918	0.643103	0.0	23.0	38226	36432	0.01	0.515	1794	580	2	0.2698956127698865	0.04238417169371965	0.2848228280094949	494490	rs4377367	progression free survival, metastatic colorectal cancer, response to cetuximab, response to CAPOX-B	67992	66198
ENSG00000224559.2_1	LINC01087	lncRNA_good_csf	intergenic	lncRNA	no hit	0.4525264709656561	6.357424999999999	0.64562	0.0	27.0	31955	19365	0.01	0.125	12590	3516	2	0.21941300207640196	0.16647847062757148	0.064027153883672	669694	rs4377367	progression free survival, metastatic colorectal cancer, response to cetuximab, response to CAPOX-B	101200	88610
ENSG00000229203.1_1	AC103564.7	lncRNA_good_csf	intergenic	lncRNA	no hit	0.6264028079143013	3.0299745	0.275801	2.0	26.0	78207	75977	0.0	0.17	2230	562	3	0.05059578582987835	0.123483101556304	0.09677072228172122	862470	rs4377367	progression free survival, metastatic colorectal cancer, response to cetuximab, response to CAPOX-B	92208	89978
ENSG00000235615.2_1	AJ239322.1	lncRNA_good_csf	transcript_overlap	lncRNA	no hit	0.007778042155660469	0.198258	0.556813	0.0	29.0	226049	210907	0.09	0.05666666666666667	15142	2209	3	0.0587268656054937	0.2594702680384635	0.2504866198137327	997400	rs4377367	progression free survival, metastatic colorectal cancer, response to cetuximab, response to CAPOX-B	240050	224908
ENSG00000226953.7_1	AC010890.1	lncRNA_good_csf	transcript_overlap	lncRNA	no hit	0.8052393251307927	19.679166	0.5292446666666667	0.0	41.0	60215	41695	0.0	0.015	18567	560	5	1.815961600250227	0.7093138001471709	0.6497635121300351	395625	rs1901440	response to gemcitabine, pancreatic carcinoma	32543	29664
ENSG00000224043.7_1	CCNT2-AS1	lncRNA_good_csf	promoter_overlap	lncRNA	no hit	0.8055003061517787	4.208201	0.5033886666666666	2.0	29.0	14838	0	0.0	0.3475	183206	677	4	4.032944531352659	4.540767277578325	0.1530389436385623	1055076	rs1901440	response to gemcitabine, pancreatic carcinoma	112244	0
ENSG00000231890.7_1	DARS-AS1	lncRNA_good_csf	promoter_overlap	lncRNA	no hit	0.6505607137809986	3.06742511259	0.5431828333333334	2.0	63.0	312	0	0.22	0.49	31353	1420	6	6.636107440592505	1.5254929067071354	2.5344857790701867	218231	rs4954585	colorectal cancer	76578	66835
ENSG00000237262.1_1	AC068492.1	lncRNA_good_csf	intergenic	lncRNA	no hit	0.025354072923932717	0.1061575	0.560768	0.0	63.0	18242	18243	0.0	0.0	621	469	2	0.0	0.0	0.0	162311	rs4954585	colorectal cancer	11536	10915
ENSG00000121966.6_1	CXCR4	protein_coding	protein_coding	mRNA	stringent no hit	0.9581289276642864	29.3477523	0.540617	1.0	63.0	2714	820	0.0	1.0	3814	1895	2	0.6311902747764445	633.3952280775205	8.603313029816178	122659	rs4954585	colorectal cancer	862	323
ENSG00000279024.1_1	RP11-1193F23.1	lncRNA_good_csf	intergenic	lncRNA	no hit	0.008000150328878908	0.01627117	0.6032890000000001	0.0	63.0	4226	2386	0.02	0.0	2492	2493	1	0.0	0.2425804003931285	0.3133392034943908	7579	rs4954585	colorectal cancer	4326	4327
ENSG00000228043.5_1	AC097721.2	lncRNA_good_csf	promoter_overlap	lncRNA	no hit	0.7159822969615228	3.2496534	0.4869485	1.0	21.0	913	0	0.0	0.198	83414	928	5	0.6175705650053149	0.7873712557609414	0.4974050125374009	1033691	rs13405020	non-small cell lung carcinoma	6048	0
ENSG00000230569.1_1	AC114763.1	lncRNA_good_csf	transcript_overlap	lncRNA	no hit	0.006740785803158761	0.007445940000000002	0.553269	0.0	21.0	1591	1592	0.13	0.2733333333333334	3276	826	3	0.05595920655791215	0.1047232953702029	0.06513095495963024	1086063	rs13405020	non-small cell lung carcinoma	20829	19496
ENSG00000241772.2_2	AC092620.2	lncRNA_good_csf	transcript_overlap	lncRNA	no hit	0.1238098480932474	0.6475854999999999	0.63249	0.0	21.0	15474	10108	1.0	0.5	5368	744	2	0.011379174161814498	0.3657378899980847	0.3882714455330351	1101297	rs59396197	lung adenocarcinoma	73463	73464
ENSG00000257640.1_2	RP11-570L15.2	lncRNA_good_csf	transcript_overlap	lncRNA	no hit	0.0	0.0	0.5553359999999999	1.0	76.0	4302	0	0.0	0.01	276519	506	3	0.0222192645225084	0.02409954957151095	0.0026512766831987664	2257536	rs10210358	response to radiation, prostate carcinoma, erectile dysfunction	37078	0
ENSG00000238057.8_1	ZEB2-AS1	lncRNA_good_csf	transcript_overlap	lncRNA	no hit	0.27225936626392194	1.1698495	0.5414916923076922	3.0	68.0	4706	3835	1.0	1.0	2808	1322	5	0.003090208257882505	0.0	0.00445135386057775	3480045	rs10210358	response to radiation, prostate carcinoma, erectile dysfunction	549067	549068
ENSG00000232606.1_1	LINC01412	lncRNA_good_csf	intergenic	lncRNA	no hit	0.1268604153785723	0.16125499999999998	0.651934	0.0	68.0	14211	1212	0.02	0.575	12999	362	2	0.0	0.0	0.0	3528383	rs10210358	response to radiation, prostate carcinoma, erectile dysfunction	597405	597406
ENSG00000226674.8_2	TEX41	lncRNA_good_csf	transcript_overlap	lncRNA	no hit	0.9624021347637141	33.4606542501717	0.559846708737864	4.0	78.0	1315	0	1.0	1.0	514407	4635	8	4.684916504571864	2.1215208349625625	1.0442187664983396	3629915	rs10210358	response to radiation, prostate carcinoma, erectile dysfunction	257357	183442
ENSG00000281469.1_1	RP11-567F11.1	lncRNA_good_csf	transcript_overlap	lncRNA	no hit	0.16826058525420956	1.02925	0.702913	0.0	38.0	130516	130517	0.01	0.0	514	515	1	0.5074960148958314	0.02341406330778635	0.5587642248491258	2961331	rs138656841	squamous cell lung carcinoma, family history of lung cancer	304352	304353
ENSG00000231969.1_1	AC144449.1	lncRNA_good_csf	promoter_overlap	lncRNA	no hit	0.4627390580648084	0.8806403360000001	0.46771	0.0	34.0	3189	0	0.0	0.0	261037	1022	3	0.292170803286566	0.5183166197897264	0.23267588958772065	1059047	rs138656841	squamous cell lung carcinoma, family history of lung cancer	366113	366114
ENSG00000230645.1_1	AC016682.1	lncRNA_good_csf	transcript_overlap	lncRNA	no hit	0.15990966205104326	0.23523387199999998	0.5	0.0	30.0	4880	0	0.01	0.06666666666666667	129657	368	3	0.03051726852234055	0.2476812660073425	0.2758807483242834	606200	rs138656841	squamous cell lung carcinoma, family history of lung cancer	183261	53604
ENSG00000227708.1_1	AC079150.3	lncRNA_good_csf	intergenic	lncRNA	no hit	0.0	0.04270245	0.6190479999999999	0.0	29.0	139124	119407	0.0	0.25	19717	357	4	0.0	1.071567473683355	1.0507228115616476	263043	rs1367374	colorectal cancer	138779	119062
ENSG00000227400.2_2	AC012501.2	lncRNA_good_csf	transcript_overlap	lncRNA	no hit	0.04859239913752944	0.1156876	0.48814166666666664	1.0	24.0	998	0	0.01	0.515	171480	586	3	0.0686446716336956	5.561344198340802	2.496679990088288	346954	rs1367374	colorectal cancer	0	0
ENSG00000224675.1_1	AC009227.2	lncRNA_good_csf	transcript_overlap	lncRNA	no hit	0.0006997742593777279	1.154245	0.602456	0.0	17.0	119597	119598	0.0	0.002	21585	2362	5	0.0976167786080499	0.1102939677844942	0.016567262942177453	1361189	rs1367374	colorectal cancer	118847	118848
ENSG00000235949.1_1	AC061961.2	lncRNA_good_csf	promoter_overlap	lncRNA	no hit	0.5340894258844007	9.624775	0.49537	0.0	13.0	2472	2473	0.03	0.0	1355	432	2	0.609877527373647	2.0537757063659052	0.923643164580536	1621798	rs1367374	colorectal cancer	14668	14669
ENSG00000230991.1_1	AC092625.1	lncRNA_good_csf	intergenic	lncRNA	no hit	0.0966964767850808	0.12849985	0.669211	0.0	11.0	107350	104860	0.0	0.0	2490	393	2	0.0	0.3512806991099225	0.4343273942415503	1529988	rs147372168	squamous cell lung carcinoma, family history of lung cancer	253319	250829
ENSG00000226383.6_2	AC093375.1	lncRNA_good_csf	intergenic	lncRNA	no hit	0.6599562471697555	2.0988776	0.550803888888889	0.0	25.0	36144	0	0.13	0.076	243399	1983	7	7.313059457189219	4.976697473997644	0.35954924903348473	243041	rs147372168	squamous cell lung carcinoma, family history of lung cancer	58672	0
ENSG00000282440.1_1	RP11-605B16.1	lncRNA_good_csf	intergenic	lncRNA	no hit	0.155185638310196	0.2090927	0.624448	0.0	27.0	13561	13562	0.0	0.0033333333333333335	15147	679	3	0.18719200416112705	0.0	0.24755328043057204	177736	rs147372168	squamous cell lung carcinoma, family history of lung cancer	152630	152631
ENSG00000270557.1_2	RP11-546J1.1	lncRNA_good_csf	promoter_overlap	lncRNA	no hit	0.3296953238380129	1.9359490000000001	0.595696	0.0	35.0	2552	1670	0.01	0.01	882	883	1	0.36770768041716906	0.9640294303949599	0.5220566315983667	1164412	rs7582141	response to radiation, prostate carcinoma	60203	59321
ENSG00000237327.1_2	UPP2-IT1	lncRNA_good_csf	transcript_overlap	lncRNA	no hit	0.011752603090996572	0.158249	0.647059	0.0	39.0	13836	13837	0.0	0.39	6031	357	2	0.0321136070856126	0.0	0.04560178021683453	908989	rs7582141	response to radiation, prostate carcinoma	188072	188073
ENSG00000204380.4_1	AC005042.4	lncRNA_good_csf	transcript_overlap	lncRNA	no hit	0.6200745436602815	4.0719915	0.49887599999999993	0.0	36.0	769	0	0.0	0.015	76665	4067	4	0.221253318789898	0.3147226760877165	0.09367238585206282	307975	rs7582141	response to radiation, prostate carcinoma	103096	37453
ENSG00000224152.1_1	AC009506.1	lncRNA_good_csf	transcript_overlap	lncRNA	no hit	0.5860158015520118	5.499985	0.5080319999999999	2.0	58.0	1031	1032	0.17	0.49	1786	1494	2	2.4078336913551803	1.9392504878621504	0.21340661794845409	572319	rs7582141	response to radiation, prostate carcinoma	366191	364405
ENSG00000226266.6_2	AC009961.3	lncRNA_good_csf	promoter_overlap	lncRNA	no hit	0.8462688735465895	5.8361042	0.5546576666666666	1.0	60.0	76415	35105	0.0	0.8833333333333334	41722	2520	3	0.9126533699837877	0.4471773890748689	0.4023336655115716	627731	rs7582141	response to radiation, prostate carcinoma	269051	269052
ENSG00000235724.8_1	AC009299.2	lncRNA_good_csf	promoter_overlap	lncRNA	no hit	0.17289355980092316	1.1381830700000002	0.5948324444444444	0.0	45.0	9679	0	0.99	1.0	61875	1096	6	0.1006404464233919	0.7882898993193209	0.700237379458545	2161940	rs13014982	myelosuppression, response to platinum based chemotherapy, non-small cell lung carcinoma	4893	0
ENSG00000227403.1_1	AC009299.3	lncRNA_good_csf	transcript_overlap	lncRNA	no hit	0.8836720573233121	11.703652	0.5827195000000001	1.0	44.0	5839	5840	0.0	0.5133333333333333	4311	2333	3	2.81896781851262	3.7198517797246553	0.3309626428797397	2201762	rs7582141	response to radiation, prostate carcinoma	1053	1054
ENSG00000224076.5_1	AC009487.4	lncRNA_good_csf	promoter_overlap	lncRNA	no hit	0.0	0.008525299999999998	0.46575449999999996	1.0	38.0	82157	81681	1.0	0.5	918	403	2	0.0	0.29559056595348265	0.23148910991213265	2046666	rs13014982	myelosuppression, response to platinum based chemotherapy, non-small cell lung carcinoma	179450	178974
ENSG00000237844.1_1	AC092684.1	lncRNA_good_csf	intergenic	lncRNA	no hit	0.021504001187033217	0.029794400000000002	0.5770310000000001	0.0	30.0	118463	0	0.0	0.0	602650	714	5	0.228325323965818	14.420806279495801	3.650113582217507	279330	rs13014982	myelosuppression, response to platinum based chemotherapy, non-small cell lung carcinoma	427664	189287
ENSG00000235192.1_1	AC009495.2	lncRNA_good_csf	promoter_overlap	lncRNA	no hit	0.29013430340792523	0.8951120000000001	0.531451	1.0	32.0	1571	1572	0.0	0.0033333333333333335	15159	779	3	1.62838237897726	0.1552333101855195	1.185990928409664	98444	rs34462569	colorectal cancer, endometrial neoplasm	376164	376165
ENSG00000229195.1_2	AC009495.4	lncRNA_good_csf	transcript_overlap	lncRNA	no hit	0.939587258557653	43.053345	0.5564520000000001	1.0	31.0	3141	0	0.0	0.0	51234	372	2	0.5177270539852771	0.0931949433142356	0.4733616700683396	98450	rs34462569	colorectal cancer, endometrial neoplasm	427405	376171
ENSG00000236107.7_1	AC010127.3	lncRNA_good_csf	transcript_overlap	lncRNA	no hit	0.20305245600372931	0.3609613	0.5465560769230768	1.0	27.0	0	0	1.0	0.515	220253	2305	12	0.8490374734337097	1.4642160138071487	0.7572570208620616	260992	rs34462569	colorectal cancer, endometrial neoplasm	538712	436704
ENSG00000228222.1_1	AC074363.1	lncRNA_good_csf	intergenic	lncRNA	stringent no hit	0.7958444032684961	4.0296892	0.49567100000000003	1.0	18.0	502	0	0.58	0.3333333333333333	265162	462	3	2.5447696409600096	0.02742211902733915	1.7866628376534472	1596764	rs34462569	colorectal cancer, endometrial neoplasm	552084	552085
ENSG00000227617.8_2	CERS6-AS1	lncRNA_good_csf	promoter_overlap	lncRNA	no hit	0.8329442257640605	5.12357712	0.580134	1.0	28.0	33755	33756	0.08	0.38333333333333336	14476	2890	6	0.5405175458486189	2.108041806241835	0.666742343104376	3075546	rs34462569	colorectal cancer, endometrial neoplasm	121808	109067
ENSG00000231898.8_1	AC012594.1	lncRNA_good_csf	transcript_overlap	lncRNA	no hit	0.09060200670736224	0.21051060000000002	0.554414315068493	1.0	36.0	2122	0	0.02	0.125	67368	983	6	0.2738282500567051	0.46969715296766384	0.14604487309539596	2046479	rs12621278	prostate carcinoma	75967	66799
ENSG00000213981.8_1	AC007277.3	lncRNA_good_csf	transcript_overlap	lncRNA	no hit	0.02267074671952518	0.024134771	0.5363180000000001	0.0	33.0	7461	0	0.62	0.011	55000	2189	10	0.0356666821517517	0.06393020014105405	0.03884374265223702	1759669	rs12621278	prostate carcinoma	913	914
ENSG00000222033.1_1	LINC01124	lncRNA_good_csf	promoter_overlap	lncRNA	no hit	0.13315758676483924	0.569817	0.394426	0.0	33.0	26654	24538	0.0	0.0	2116	2117	1	0.0066216369931069	0.21260267591246748	0.2685853976992255	1740476	rs12621278	prostate carcinoma	1720	1721
ENSG00000204335.3_1	SP5	protein_coding	protein_coding	mRNA	no hit	0.6850735342915348	2.9780080000000004	0.2934755	5.0	33.0	27437	27438	1.0	0.995	2727	2033	2	0.06608042207907365	3.45025532502936	2.061571835349619	1736965	rs12621278	prostate carcinoma	246	0
ENSG00000234350.4_1	AC007405.4	lncRNA_good_csf	promoter_overlap	lncRNA	no hit	0.7211160576433077	2.7763539	0.5122699999999999	1.0	33.0	3870	0	0.0	0.0033333333333333335	47680	2149	7	1.0326170652389548	0.9052816754373343	0.3916137954163381	1684275	rs12621278	prostate carcinoma	9369	4600
ENSG00000239467.5_1	AC007405.6	lncRNA_good_csf	promoter_overlap	lncRNA	no hit	0.8939195567786935	16.049591999999997	0.5349820000000001	2.0	33.0	4216	4217	0.0	0.502	7035	660	5	14.939735224658815	13.868200097109401	0.2352082454061771	1676895	rs12621278	prostate carcinoma	52626	52627
ENSG00000128683.13_2	GAD1	protein_coding	protein_coding	mRNA	no hit	0.9588116634812108	46.6813831	0.4779689411764706	4.0	35.0	871	0	0.07	1.0	44589	3988	18	0.10697337665942677	0.036862564809845975	0.05307393517717685	1593892	rs12621278	prostate carcinoma	94726	94727
ENSG00000235934.1_1	AC007405.8	lncRNA_good_csf	transcript_overlap	lncRNA	no hit	0.2178474168065102	6.884293	0.386767	0.0	35.0	1930	1051	0.0	0.01	1632	547	3	0.0	0.0	0.0	1637006	rs12621278	prostate carcinoma	98686	97807
ENSG00000278924.1_1	RP11-227L6.1	lncRNA_good_csf	intergenic	lncRNA	no hit	0.0971959229427376	0.318041	0.626703	0.0	54.0	13596	13597	0.0	0.04	366	367	1	0.524194514634504	0.7855018467486035	0.2282825976913552	22652	rs12621278	prostate carcinoma	167296	167297
ENSG00000232788.1_1	AC078883.3	lncRNA_good_csf	transcript_overlap	lncRNA	no hit	0.12492904282028468	0.21954765	0.561259	0.0	54.0	14154	12404	0.0	0.0	1760	754	2	0.1062952603673204	0.2631043911155335	0.1625029941705308	17438	rs12621278	prostate carcinoma	125447	125448
ENSG00000225205.5_1	AC093818.1	lncRNA_good_csf	transcript_overlap	lncRNA	no hit	0.8761125429887028	9.3737485	0.41455640000000005	1.0	54.0	1374	0	0.02	0.030000000000000002	75689	1397	4	3.4576942545800207	1.796873879048365	0.8162647849665399	34016	rs12621278	prostate carcinoma	34873	34874
ENSG00000238133.6_1	MLK7-AS1	lncRNA_good_csf	transcript_overlap	lncRNA	no hit	0.07456084535922985	0.128973	0.6073753333333333	1.0	53.0	6496	0	0.05	0.1325	104890	2538	8	0.10109021390061963	0.13917202528550598	0.04905294768602213	0	rs1866631	smoking status measurement, lung carcinoma	53544	12378
ENSG00000270460.1_1	RP11-796E10.1	lncRNA_good_csf	intergenic	lncRNA	no hit	0.4229410262232219	5.5112000000000005	0.577287	0.0	53.0	100398	100082	0.0	0.0	316	317	1	2.3897798339327347	0.5584331054310735	1.1210953437254032	437106	rs72899227	lung carcinoma	191994	191678
ENSG00000271151.1_1	RP11-394I13.2	lncRNA_good_csf	intergenic	lncRNA	no hit	0.34591127079142275	2.3879740000000003	0.5955060000000001	0.0	56.0	23292	22225	0.0	0.0	1067	1068	1	0.19475345344860606	0.6721537238738364	0.4849945451539184	371367	rs7582977	metastasis measurement, metastatic colorectal cancer, disease progression measurement	34719	33652
ENSG00000273258.1_1	RP11-394I13.3	lncRNA_good_csf	intergenic	lncRNA	no hit	0.1145798626964638	0.40114515	0.463687	0.0	56.0	6774	6775	0.0	0.0	1119	358	2	0.12663017211598826	0.2876423460350406	0.1927179140721304	327810	rs7582977	metastasis measurement, metastatic colorectal cancer, disease progression measurement	7507	6388
ENSG00000231453.1_1	LINC01305	lncRNA_good_csf	intergenic	lncRNA	no hit	0.2482104270197329	0.5052512	0.5232335	0.0	43.0	36744	34873	0.06	0.115	4616	3123	3	0.02030286599736386	0.00568867418789295	0.01410112548554446	10142	rs7582977	metastasis measurement, metastatic colorectal cancer, disease progression measurement	320558	320559
ENSG00000226853.2_1	AC010894.3	lncRNA_good_csf	promoter_overlap	lncRNA	no hit	0.8312169716427392	7.197394900000001	0.516972	2.0	44.0	5613	4739	0.0	0.0	897	561	2	2.8051813895387516	3.2012644335782467	0.5658950097471913	146605	rs7582977	metastasis measurement, metastatic colorectal cancer, disease progression measurement	481920	481921
ENSG00000236449.1_2	AC018890.6	lncRNA_good_csf	promoter_overlap	lncRNA	no hit	0.6978392780413467	3.0098065	0.5695945	2.0	44.0	22385	0	0.0	0.2475	227686	2400	4	0.12187312384500465	0.01778492115349905	0.14253641290631322	0	rs77530448	response to radiation, prostate carcinoma	541672	501243
ENSG00000229750.1_1	AC096649.2	lncRNA_good_csf	promoter_overlap	lncRNA	no hit	0.4168775814176632	0.8353584999999999	0.374245	0.0	39.0	178197	177579	0.06	0.345	618	497	2	0.06017107114690099	0.1288070011984935	0.09050176161316872	438358	rs77530448	response to radiation, prostate carcinoma	108166	107548
ENSG00000237380.6_2	HOXD-AS2	lncRNA_good_csf	promoter_overlap	lncRNA	stringent no hit	0.8938251502369554	31.228334999999998	0.3807545	2.0	24.0	28018	16044	0.01	0.245	15402	999	4	0.02533986613342155	0.06537902684522175	0.05526459073262298	1392065	rs77530448	response to radiation, prostate carcinoma	154145	138743
ENSG00000224189.6_1	HAGLR	lncRNA_good_csf	promoter_overlap	lncRNA	no hit	0.9488736356906524	48.39455635	0.5069443333333333	2.0	27.0	4096	0	0.02	0.24	12546	4235	5	0.09372754087924785	0.541307207868917	0.4428761087383413	1443649	rs77530448	response to radiation, prostate carcinoma	194700	190327
ENSG00000226363.3_1	HAGLROS	lncRNA_good_csf	transcript_overlap	lncRNA	no hit	0.6894185028580311	2.8543245	0.38537	0.0	27.0	4664	3373	0.0	0.0	1291	1121	2	0.0400838107578515	0.539165088973411	0.5654481951462682	1448171	rs77530448	response to radiation, prostate carcinoma	194848	194849
ENSG00000279160.1_1	RP11-387A1.6	lncRNA_good_csf	transcript_overlap	lncRNA	no hit	0.05372260324065958	0.07538249999999999	0.58855	0.0	27.0	9950	7331	0.06	0.0	2619	2620	1	0.01863834495296255	0.034647116842905445	0.022496865871435626	1460373	rs77530448	response to radiation, prostate carcinoma	209670	207051
ENSG00000272551.1_1	RP11-324L17.1	lncRNA_good_csf	intergenic	lncRNA	no hit	0.246388714648664	3.93031	0.6088560000000001	0.0	33.0	9108	9109	0.0	0.0	812	813	1	0.0498290218316863	0.0128216620490116	0.05177421925354987	1881891	rs77530448	response to radiation, prostate carcinoma	50981	50169
ENSG00000163364.9_1	LINC01116	lncRNA_good_csf	promoter_overlap	lncRNA	no hit	0.8916586377917433	25.851060999999998	0.488727	2.0	32.0	15801	7828	0.01	0.175	8342	1407	4	0.7844954275719405	0.6471848545893566	0.14004184812104567	1900043	rs77530448	response to radiation, prostate carcinoma	76294	68321
ENSG00000224577.1_1	LINC01117	lncRNA_good_csf	promoter_overlap	lncRNA	no hit	0.585998431407373	2.1459845	0.457797	1.0	32.0	15948	0	0.0	0.5	18248	699	4	0.1015291772731562	0.09860012096234656	0.0038413537913700975	1908164	rs77530448	response to radiation, prostate carcinoma	76441	76442
ENSG00000230552.5_2	AC092162.1	lncRNA_good_csf	intergenic	lncRNA	no hit	0.5200751216070871	2.4220637000000003	0.55197875	1.0	31.0	1387	0	0.99	0.235	65850	4673	6	0.4467885627280279	0.20873599748307148	0.2593549212399268	1994722	rs77530448	response to radiation, prostate carcinoma	180559	163000
ENSG00000236501.5_2	AC079305.11	lncRNA_good_csf	transcript_overlap	lncRNA	no hit	0.06403961244458173	0.08019373	0.5557989999999999	0.0	29.0	918	0	0.03	0.19000000000000003	173674	567	6	0.04762231200598481	0.12198455670369653	0.09893412714443747	1831318	rs13019215	colorectal cancer, colorectal mucinous adenocarcinoma	54648	0
ENSG00000229337.1_2	AC079305.8	lncRNA_good_csf	promoter_overlap	lncRNA	no hit	0.016620737043984646	0.2264645	0.334862	0.0	27.0	23600	0	0.01	0.0	57040	218	2	0.3275830372594375	0.211485901613645	0.1320244852437611	1783172	rs13019215	colorectal cancer, colorectal mucinous adenocarcinoma	133407	133408
ENSG00000222043.2_1	AC079305.10	lncRNA_good_csf	transcript_overlap	lncRNA	no hit	0.021816305727558768	3.04342	0.276553	0.0	28.0	1974	818	0.0	0.0	1156	499	2	0.707727532809515	0.2581659432929549	0.4407555957905714	1730319	rs13019215	colorectal cancer, colorectal mucinous adenocarcinoma	81711	80555
ENSG00000213963.6_2	AC074286.1	lncRNA_good_csf	promoter_overlap	lncRNA	no hit	0.786858430219592	3.6917438	0.56493	3.0	29.0	2658	0	0.04	0.16833333333333333	109179	5202	9	2.435624311770679	5.105046623212135	0.8054220214640816	1603143	rs13019215	colorectal cancer, colorectal mucinous adenocarcinoma	1178	0
ENSG00000271825.1_1	RP11-337N6.2	lncRNA_good_csf	transcript_overlap	lncRNA	no hit	0.0	0.0	0.601351	0.0	29.0	11356	9950	0.22	0.17500000000000002	1406	444	2	0.5837700613812379	0.5190947189563625	0.0601510659766579	1693828	rs13019215	colorectal cancer, colorectal mucinous adenocarcinoma	45470	44064
ENSG00000271996.1_1	RP11-337N6.1	lncRNA_good_csf	transcript_overlap	lncRNA	no hit	0.006431639943065892	0.00651545	0.560284	0.0	29.0	5583	1384	0.01	0.02	4199	564	2	0.14418532991486852	0.19768541533676	0.0659282666690797	1685262	rs13019215	colorectal cancer, colorectal mucinous adenocarcinoma	39697	35498
ENSG00000223960.6_1	AC009948.5	lncRNA_good_csf	transcript_overlap	lncRNA	no hit	0.903747483367243	47.8246245	0.5840329999999999	1.0	19.0	146036	146037	0.0	0.3075	26249	2007	5	11.920108484961748	10.42170277655696	0.32134446717000537	555592	rs13019215	colorectal cancer, colorectal mucinous adenocarcinoma	138869	138870
ENSG00000237298.9_2	TTN-AS1	lncRNA_good_csf	transcript_overlap	lncRNA	no hit	0.9614806335478916	41.807712554093634	0.5552947605633805	2.0	24.0	1545	0	1.0	1.0	251219	4592	17	8.014759934896086	47.824617513832564	4.010971590581383	215872	rs13019215	colorectal cancer, colorectal mucinous adenocarcinoma	228745	225708
ENSG00000271401.1_2	RP11-171I2.3	lncRNA_good_csf	transcript_overlap	lncRNA	no hit	0.2053588489186039	0.7478229999999999	0.632829	0.0	20.0	21108	21109	0.0	0.0	462	463	1	0.741332211678986	0.1356119627504054	0.6167215149956145	350656	rs13019215	colorectal cancer, colorectal mucinous adenocarcinoma	360954	360492
ENSG00000236153.1_1	AC104076.3	lncRNA_good_csf	transcript_overlap	lncRNA	stringent no hit	0.20718503504702315	0.3537815	0.490566	0.0	38.0	68725	68062	0.0	0.33	663	265	2	0.6581867343406371	0.21235688010109	0.4517920372216598	306691	rs2119148	lung carcinoma	119180	119181
ENSG00000238171.1_1	AC068196.1	lncRNA_good_csf	transcript_overlap	lncRNA	no hit	0.0	0.03475365	0.621849	0.0	38.0	36732	36733	0.01	0.0016666666666666668	29917	833	6	0.0	0.09937112232314936	0.13667848906503274	180813	rs2119148	lung carcinoma	4699	0
ENSG00000234663.5_1	AC104820.2	lncRNA_good_csf	transcript_overlap	lncRNA	no hit	0.7007831692358522	2.39371345	0.5848298	3.0	38.0	18759	0	0.01	0.23	275722	1771	6	0.0272920945191878	0.1066330453946135	0.10733046227957743	0	rs2119148	lung carcinoma	662	663
ENSG00000162998.4_1	FRZB	protein_coding	protein_coding	mRNA	no hit	0.8471241788282777	7.590707000000001	0.538899	1.0	19.0	104988	71100	0.0	0.7266666666666667	33888	3162	6	3.6496131934317546	114.12756060745501	4.629978732338299	1546495	rs2119148	lung carcinoma	507	0
ENSG00000272800.1_1	RP11-438L19.1	lncRNA_good_csf	intergenic	lncRNA	no hit	0.411522041391512	4.7605	0.6931609999999999	0.0	15.0	128434	128435	0.01	0.41	1081	1082	1	0.4301039515303625	0.3508426755605969	0.08226035504704117	1927540	rs2119148	lung carcinoma	263450	263451
ENSG00000226747.6_1	AC007966.1	lncRNA_good_csf	transcript_overlap	lncRNA	no hit	0.24482355751733334	0.33085024	0.5755763333333334	0.0	18.0	11334	479	0.0	0.0033333333333333335	20267	1179	4	0.1708455155855903	0.915397514156564	0.39336287235230094	1738556	rs116350534	lung adenocarcinoma	168052	149205
ENSG00000231646.5_1	FSIP2-AS1	lncRNA_good_csf	transcript_overlap	lncRNA	no hit	0.1705033750939431	1.564465	0.6204399999999999	0.0	18.0	19077	2618	0.25	0.34	16459	689	3	0.16212574417783193	0.7037182082034434	0.2122428859047001	1678884	rs116350534	lung adenocarcinoma	229481	213022
ENSG00000237877.6_1	LINC01473	lncRNA_good_csf	intergenic	lncRNA	no hit	0.6605286435802291	2.09337045	0.6455679999999999	0.0	23.0	67101	65405	0.0	0.19666666666666666	50342	1079	5	2.0286962236922097	1.8362062215639132	0.14198099287673552	1395802	rs116350534	lung adenocarcinoma	471037	462222
ENSG00000224063.5_2	AC007319.1	lncRNA_good_csf	transcript_overlap	lncRNA	stringent no hit	0.28398369220921005	0.4397694	0.5876823333333333	2.0	34.0	3799	0	0.99	0.25	551119	829	7	0.2811262185514145	0.0	0.35741261924533924	0	rs116350534	lung adenocarcinoma	25879	0
ENSG00000231689.2_1	LINC01090	lncRNA_good_csf	transcript_overlap	lncRNA	no hit	0.7724344922651442	3.5553857000000004	0.517222	1.0	50.0	2996	0	0.06	0.5	574875	881	5	15.57143923997062	28.50509623040824	1.3904190076377807	233782	rs116350534	lung adenocarcinoma	112165	0
ENSG00000144366.15_2	GULP1	protein_coding	protein_coding	mRNA	no hit	0.9928651702910528	153.4512861	0.603631111111111	6.0	50.0	813	0	0.98	1.0	303390	7427	13	36.1527823011896	4.67250798474256	2.7114116157168606	812635	rs116350534	lung adenocarcinoma	116199	116200
ENSG00000204262.11_1	COL5A2	protein_coding	protein_coding	mRNA	no hit	0.9977716712331623	1746.89588595	0.5115996666666667	1.0	50.0	779	0	0.86	0.9905555555555556	147983	6949	54	10.742896562832751	272.7274128443196	4.542879702823927	1552861	rs116350534	lung adenocarcinoma	36392	36393
ENSG00000253559.1_1	OSGEPL1-AS1	lncRNA_good_csf	promoter_overlap	lncRNA	no hit	0.6116904667499132	4.759352	0.5151263333333334	0.0	62.0	102245	99528	0.0	0.023333333333333334	2852	567	3	1.1773844250113366	1.0245445267785296	0.31456849076830395	1334351	rs7574865	hepatocellular carcinoma	75033	72316
ENSG00000273240.1_1	RP11-455J20.3	lncRNA_good_csf	transcript_overlap	lncRNA	no hit	0.2338603097502767	0.817856	0.628763	0.0	62.0	100627	100628	0.0	0.0	597	598	1	0.1034311359160852	0.3405271806116535	0.2808038765839189	1335451	rs7574865	hepatocellular carcinoma	73415	73416
ENSG00000272979.1_1	RP11-647K16.1	lncRNA_good_csf	transcript_overlap	lncRNA	no hit	0.4288948372664394	0.8093190000000001	0.590698	0.0	72.0	5510	5511	0.0	0.0	429	430	1	0.3790973483120555	1.46062747208417	0.8353019587778288	645386	rs7574865	hepatocellular carcinoma	181750	181751
ENSG00000233654.1_1	AC093388.3	lncRNA_good_csf	promoter_overlap	lncRNA	stringent no hit	0.7327423825898086	4.07436	0.415842	0.0	71.0	6766	0	0.0	0.03333333333333333	33247	404	3	0.8613635346974504	0.5038378103040899	0.30771086932821995	531805	rs7574865	hepatocellular carcinoma	101417	68170
ENSG00000228509.5_1	AC006460.2	lncRNA_good_csf	transcript_overlap	lncRNA	no hit	0.18779727321730927	0.3678679	0.6083243333333334	0.0	83.0	10141	727	0.94	0.6666666666666666	31681	808	3	0.1398978993659612	0.3568656431753385	0.2513732641697691	391191	rs7574865	hepatocellular carcinoma	39155	38474
ENSG00000235852.1_1	AC005540.3	lncRNA_good_csf	transcript_overlap	lncRNA	no hit	0.5819040867952043	14.78981235	0.30032600000000004	1.0	84.0	21902	20640	0.0	0.115	1262	919	2	0.37103292918638897	0.09064873692859136	0.3300766913411792	217848	rs7574865	hepatocellular carcinoma	131789	130527
ENSG00000231858.5_1	AC067945.4	lncRNA_good_csf	promoter_overlap	lncRNA	no hit	0.06770686290854128	0.4005365	0.5752405	0.0	90.0	3675	0	0.0	0.32666666666666666	10788	490	3	0.0	2.05556131618063	1.6114374319862217	67593	rs7574865	hepatocellular carcinoma	8321	6758
ENSG00000227542.1_1	AC092614.2	lncRNA_good_csf	promoter_overlap	lncRNA	no hit	0.6173659159836448	3.720703	0.464246	0.0	91.0	1629	1630	0.01	0.0175	17007	909	4	0.7195580183580601	1.4743862615529149	0.5250329347261914	129259	rs7574865	hepatocellular carcinoma	4099	4100
ENSG00000233766.7_1	AC098617.1	lncRNA_good_csf	promoter_overlap	lncRNA	no hit	0.8659244457635771	6.854699630000002	0.5557683888888888	2.0	71.0	245	0	0.15	0.3333333333333333	190220	1207	5	0.03174379925138095	0.02493116834929115	0.0095577423951208	124062	rs11903757	colorectal cancer	10726	0
ENSG00000227418.6_2	PCGEM1	lncRNA_good_csf	intergenic	lncRNA	no hit	0.2018542889536229	0.52621935	0.6126320000000001	0.0	26.0	103320	76388	0.0	0.32	27054	1590	4	0.1838859108931665	1.32639578886009	0.9745665053137548	1027368	rs11903757	colorectal cancer	172505	145573
ENSG00000271893.1_1	RP11-762E8.1	lncRNA_good_csf	transcript_overlap	lncRNA	no hit	0.004298970934247165	0.006919355	0.441352	0.0	51.0	20560	0	0.03	0.006666666666666667	63921	503	3	0.0188425814344524	0.12183821979670252	0.13893347812720044	3729299	rs11903757	colorectal cancer	236574	236575
ENSG00000234919.1_1	AC064834.3	lncRNA_good_csf	intergenic	lncRNA	no hit	0.020540586143661943	0.02097135	0.526126	0.0	53.0	1448	1449	0.0	0.0	3342	555	2	0.1911814422778268	0.2060598304093645	0.017908295369592472	3847149	rs11903757	colorectal cancer	179303	179304
ENSG00000272211.1_1	RP11-347P5.1	lncRNA_good_csf	transcript_overlap	lncRNA	no hit	0.1796802851399062	0.7743815000885739	0.607264	0.0	69.0	7431	3813	0.0	0.005	3618	2065	2	0.12737958763918342	0.06904661016744004	0.07664859578239043	4428784	rs11903757	colorectal cancer	397590	397591
ENSG00000282836.1_1	RP11-369J9.1	lncRNA_good_csf	promoter_overlap	lncRNA	no hit	0.43388011685037176	0.8464475	0.5040319999999999	0.0	70.0	25642	25643	0.0	0.0	1075	248	2	0.2502567110617725	0.0	0.32222434908831954	4619258	rs59308963	prostate carcinoma	102776	102777
ENSG00000236977.1_2	ANKRD44-IT1	lncRNA_good_csf	transcript_overlap	lncRNA	no hit	0.002250301499436169	0.002260475	0.573433	0.0	53.0	7894	0	0.0	0.08166666666666667	51661	1069	6	0.1336634132431255	0.07021399739802901	0.08309306176116882	3956236	rs59308963	prostate carcinoma	19754	19755
ENSG00000222017.1_2	AC011997.1	lncRNA_good_csf	transcript_overlap	lncRNA	no hit	0.4835672228413024	1.09211145	0.6327520000000001	0.0	43.0	19777	19778	0.11	0.28	81717	1032	4	0.31887159710011503	0.052043593736630055	0.32610962619892303	3483932	rs59308963	prostate carcinoma	368633	368634
ENSG00000236653.2_2	AC005235.1	lncRNA_good_csf	transcript_overlap	lncRNA	no hit	0.0008543725960584725	0.001663505	0.5989106666666667	0.0	22.0	82796	82797	0.01	0.4575	75186	2528	4	0.4683497824745756	0.2576035263900275	0.22351851214815624	2883639	rs59308963	prostate carcinoma	499357	499358
ENSG00000225953.2_1	SATB2-AS1	lncRNA_good_csf	transcript_overlap	lncRNA	no hit	0.12147031326030938	1.96515	0.44119659999999994	1.0	38.0	3822	0	1.0	0.5	18667	3314	4	0.3830018248873565	0.1238237961312214	0.2832177147876968	1781821	rs59308963	prostate carcinoma	580179	573140
ENSG00000238217.5_1	AC093590.1	lncRNA_good_csf	intergenic	lncRNA	no hit	0.041145592239278266	0.07125805	0.569688	1.0	40.0	1826	1827	0.01	0.0033333333333333335	34601	2287	6	0.02847048682275735	0.2271008216012769	0.2547533946036679	1599624	rs59308963	prostate carcinoma	418344	390943
ENSG00000232732.9_2	AC073043.1	lncRNA_good_csf	promoter_overlap	lncRNA	no hit	0.43014263308520573	1.93639165	0.5768683137254901	3.0	38.0	24416	24417	0.0	0.06	43502	1322	5	1.238136681279366	0.6248179012772638	0.34850840475823275	1347597	rs59308963	prostate carcinoma	138915	138916
ENSG00000196141.13_2	SPATS2L	protein_coding	protein_coding	mRNA	no hit	0.9939916366359312	203.77140370000004	0.5186194814814814	4.0	57.0	790	0	0.52	0.9899999999999999	176277	6156	14	99.85210951178904	20.86382343168914	2.214791976966173	776493	rs59308963	prostate carcinoma	177961	165612
ENSG00000226312.7_1	CFLAR-AS1	lncRNA_good_csf	transcript_overlap	lncRNA	no hit	0.5226469416970378	3.07019	0.5709265652173913	1.0	53.0	13027	9109	0.0	0.1	17534	1072	8	1.3970352283772867	5.9323419167059095	0.9214031286002794	100933	rs59308963	prostate carcinoma	851	852
ENSG00000234431.2_2	AC007283.5	lncRNA_good_csf	transcript_overlap	lncRNA	no hit	0.0	6.791125	0.611236	0.0	54.0	35795	35796	0.05	0.025	581	445	2	0.0	30.101887773627357	4.958930244342791	91210	rs59308963	prostate carcinoma	7691	7692
ENSG00000273209.1_1	RP11-107N15.1	lncRNA_good_csf	intergenic	lncRNA	no hit	0.5062692905286393	15.662970000000001	0.386719	0.0	50.0	0	0	0.0	0.0	767	768	1	4.585900509901808	8.119074725992013	0.7070975695394789	391505	rs55902839	lung carcinoma	12264	11497
ENSG00000155760.2_1	FZD7	protein_coding	protein_coding	mRNA	stringent no hit	0.4969403652714325	162.4182	0.47240200000000004	1.0	50.0	625	626	0.88	1.0	3858	3859	1	98.39709268561023	206.271525516255	1.0602463765237684	393322	rs55902839	lung carcinoma	13313	13314
ENSG00000222035.3_2	AC079354.3	lncRNA_good_csf	transcript_overlap	lncRNA	no hit	0.01449572608811178	0.01478116	0.578403	0.0	49.0	24411	24412	0.0	0.04	3432	3093	2	0.0489686590232552	0.2032502624930475	0.19796516416516155	472361	rs55902839	lung carcinoma	13385	9953
ENSG00000231903.1_1	AC079354.5	lncRNA_good_csf	transcript_overlap	lncRNA	no hit	0.49606284828117797	1.1026426	0.530547	0.0	44.0	17660	16929	0.97	0.385	731	311	2	0.2847047127694845	0.10495011792844952	0.2174555546827413	537395	rs55902839	lung carcinoma	13718	12987
ENSG00000234714.1_1	AC009965.2	lncRNA_good_csf	intergenic	lncRNA	no hit	0.0	0.001142115	0.5842109999999999	0.0	55.0	67093	62404	1.0	0.362	19392	570	5	0.063434821192771	0.04643582043892945	0.02324778048362364	2449192	rs55902839	lung carcinoma	113818	94426
ENSG00000225216.6_1	AC007362.3	lncRNA_good_csf	transcript_overlap	lncRNA	no hit	0.42498533593129817	1.036729	0.4960898666666667	0.0	26.0	14740	7349	0.94	0.6666666666666666	7484	606	4	0.14672124527721803	0.5352772885592381	0.30046359255440896	2949870	rs13383928	lung carcinoma, asbestos exposure measurement	62388	54997
ENSG00000227946.1_1	AC007383.3	lncRNA_good_csf	transcript_overlap	lncRNA	no hit	0.791107988576619	13.854030000000002	0.3890315	0.0	26.0	516	517	0.68	0.56	1959	752	2	14.91613402787085	12.84371995541605	0.20125829032270565	2627312	rs13383928	lung carcinoma, asbestos exposure measurement	50732	50733
ENSG00000234902.6_2	AC007879.2	lncRNA_good_csf	transcript_overlap	lncRNA	stringent no hit	0.7202233794296634	2.7826593999999996	0.5528230000000001	0.0	52.0	22258	10040	0.0	0.0	49166	823	4	0.21622232097392596	1.075085879150421	0.6437975675874358	1477810	rs13383928	lung carcinoma, asbestos exposure measurement	1011	0
ENSG00000225916.1_1	AC007879.4	lncRNA_good_csf	transcript_overlap	lncRNA	no hit	0.06956181327570687	0.10035645	0.517241	0.0	52.0	31376	30017	0.0	0.0	1359	551	2	0.01657470001963605	1.0579507941019202	1.0174922562944606	1485568	rs13383928	lung carcinoma, asbestos exposure measurement	0	0
ENSG00000240440.1_2	AC007879.3	lncRNA_good_csf	transcript_overlap	lncRNA	no hit	0.4812440501369879	1.518997	0.5650970000000001	0.0	52.0	20449	20450	0.0	0.0	2576	361	2	0.28934419044998805	0.4597369252003226	0.17907094645670013	1476001	rs13383928	lung carcinoma, asbestos exposure measurement	3003	427
ENSG00000229647.1_1	AC007879.7	lncRNA_good_csf	transcript_overlap	lncRNA	no hit	0.959525028320804	34.070953	0.513541	5.0	52.0	18514	12438	0.0	0.0	6076	974	3	0.1405838384997225	0.3258778171620425	0.2171753380482815	1467989	rs13383928	lung carcinoma, asbestos exposure measurement	4777	4778
ENSG00000223725.6_1	AC007879.5	lncRNA_good_csf	promoter_overlap	lncRNA	no hit	0.4552947529506432	1.2567621999999998	0.5414199999999999	3.0	52.0	903	0	0.41	0.0016666666666666668	289674	741	6	0.3224798539980675	0.7028407471711275	0.3624534972076023	1184081	rs13383928	lung carcinoma, asbestos exposure measurement	19380	0
ENSG00000272851.1_1	RP11-801F7.1	lncRNA_good_csf	transcript_overlap	lncRNA	no hit	0.8646390642798746	6.6762782000000005	0.6347520000000001	0.0	50.0	3706	3707	0.08	0.98	563	564	1	3.3605838902741154	33.25170517569349	2.9735825799268296	959441	rs13383928	lung carcinoma, asbestos exposure measurement	15838	15839
ENSG00000231908.1_1	IDH1-AS1	lncRNA_good_csf	transcript_overlap	lncRNA	stringent no hit	0.6738358205635164	2.0659406	0.48080849999999997	1.0	41.0	141989	141990	0.0	0.0	934	489	2	4.704913800396926	3.2704094677317586	0.3632741996023729	457695	rs13383928	lung carcinoma, asbestos exposure measurement	110574	110575
ENSG00000231896.1_2	AC019185.4	lncRNA_good_csf	transcript_overlap	lncRNA	no hit	0.0666158304127874	0.1085086	0.49423100000000003	0.0	30.0	356593	339647	0.0	0.0033333333333333335	70563	520	3	0.10853422011938872	0.2521327998801695	0.17573427463855965	173462	rs13383928	lung carcinoma, asbestos exposure measurement	325178	325179
ENSG00000272807.1_1	RP11-260M2.1	lncRNA_good_csf	transcript_overlap	lncRNA	no hit	0.4695496439717876	15.420179999999998	0.6837840000000001	1.0	22.0	20060	20061	0.0	0.0	739	740	1	1.3729956760163051	1.4322256031552651	0.03556758168465125	675842	rs2371030	non-small cell lung carcinoma	40944	40945
ENSG00000231294.1_1	AC006994.2	lncRNA_good_csf	promoter_overlap	lncRNA	no hit	0.043567687118167664	0.05620867	0.45256899999999994	2.0	22.0	3206	3207	0.1	0.0	58865	506	3	0.111473752935357	0.14350493155458474	0.04098870759709864	474615	rs2371030	non-small cell lung carcinoma	756	0
ENSG00000234281.5_1	LANCL1-AS1	lncRNA_good_csf	transcript_overlap	lncRNA	no hit	0.004199701312030957	0.07681610000000001	0.605165	3.0	23.0	13619	4848	0.0	0.03	143928	864	6	0.2624898727391719	0.33888709408043194	0.0964148850313779	235752	rs2371030	non-small cell lung carcinoma	38908	0
ENSG00000178568.14_2	ERBB4	protein_coding	protein_coding	mRNA	no hit	0.5646374998098179	1.58940957705149	0.5748303333333333	2.0	36.0	765	0	0.98	1.0	1163123	12136	28	0.00610576588183265	92.42649137498172	6.536977808523319	630539	rs72949976	lung carcinoma	36883	0
ENSG00000196096.3_1	AC079610.2	lncRNA_good_csf	promoter_overlap	lncRNA	no hit	0.027768527990745858	0.0841316	0.591778	1.0	32.0	40282	32629	0.0	0.016666666666666666	7653	1727	3	1.6079530820717052	3.6167202083771413	0.8239503867268557	107173	rs72949976	lung carcinoma	20933	13280
ENSG00000229267.2_2	AC072062.1	lncRNA_good_csf	promoter_overlap	lncRNA	no hit	0.5454836027168055	1.248964	0.626306	0.0	54.0	60965	0	0.0	0.0125	153045	1909	4	1.042719066953766	1.28956860787399	0.13435673766440331	1640850	rs72949976	lung carcinoma	178556	178557
ENSG00000237571.1_1	AC073284.4	lncRNA_good_csf	intergenic	lncRNA	no hit	0.0998616476980082	0.14854685	0.5569310000000001	0.0	63.0	4621	4622	0.0	0.013333333333333334	2955	404	3	0.02672850819126755	0.10209854087766387	0.1021984753013115	1338601	rs9288520	esophageal carcinoma	0	0
ENSG00000115414.18_2	FN1	protein_coding	protein_coding	mRNA	no hit	0.9995447302144399	4671.16269	0.5140629259259258	5.0	69.0	3960	0	0.95	1.0	75718	9171	47	14.021842440576904	316.7746543242727	4.442480548208081	1180376	rs9288520	esophageal carcinoma	0	0
ENSG00000230695.1_1	AC012462.1	lncRNA_good_csf	promoter_overlap	lncRNA	no hit	0.21056505429611005	7.4753500000000015	0.45801499999999995	1.0	69.0	9444	9445	0.1	0.5	739	131	2	2.8412992505296804	3.30291729826949	0.16372075287534554	1179556	rs9288520	esophageal carcinoma	14579	14580
ENSG00000225166.1_1	AC012462.2	lncRNA_good_csf	intergenic	lncRNA	no hit	0.05532420953333117	0.07232298	0.590303	0.0	70.0	6991	0	0.01	0.2325	10164	825	4	0.0	0.5994140548608375	0.6775434707546842	1152677	rs9288520	esophageal carcinoma	32033	32034
ENSG00000228618.1_1	AC012462.3	lncRNA_good_csf	intergenic	lncRNA	no hit	0.10759855179743387	0.1262668	0.49360600000000004	0.0	69.0	15656	15657	0.0	0.0	3581	391	2	0.0	0.1066330453946135	0.14617691014687062	1136300	rs9288520	esophageal carcinoma	54993	54994
ENSG00000237525.6_1	AC012668.2	lncRNA_good_csf	transcript_overlap	lncRNA	no hit	0.0208488871730938	0.03266021	0.5741103333333334	2.0	76.0	3518	0	0.04	0.006666666666666667	167697	1642	8	0.0220106469614455	0.6716576631170075	0.4720123166385452	902653	rs9288520	esophageal carcinoma	5651	0
ENSG00000235770.5_2	LINC00607	lncRNA_good_csf	transcript_overlap	lncRNA	no hit	0.3731095576699845	0.608250685	0.5291558333333333	0.0	81.0	1008	0	0.0	0.005	231973	3690	10	0.2034061297962879	0.9693841267133264	0.5422530271891453	772826	rs9288520	esophageal carcinoma	80	0
ENSG00000230838.1_1	LINC01614	lncRNA_good_csf	transcript_overlap	lncRNA	no hit	0.2158256453009696	0.29451544	0.563272	1.0	78.0	6292	4911	0.62	0.265	1381	648	2	0.0	0.11822599671462836	0.161211790497721	897124	rs9288520	esophageal carcinoma	8632	7251
ENSG00000226276.1_1	AC093382.1	lncRNA_good_csf	intergenic	lncRNA	no hit	0.41721485598036695	2.638226	0.620053	0.0	84.0	23336	20925	0.0	0.0	2411	379	2	0.6952441132356415	0.03715668558183485	0.7088591729906197	674829	rs9288520	esophageal carcinoma	53646	51235
ENSG00000279348.1_1	RP11-566E18.1	lncRNA_good_csf	intergenic	lncRNA	no hit	0.4514716529294666	9.30344	0.599244	0.0	93.0	30848	28733	0.0	0.1	2115	2116	1	3.2065372109729404	0.582081324326479	1.410809345280377	403029	rs9288520	esophageal carcinoma	63271	61156
ENSG00000260804.3_1	PKI55	lncRNA_good_csf	intergenic	lncRNA	no hit	0.4561617287474817	10.64164	0.553367	0.0	93.0	25207	22060	0.17	0.0	3147	3148	1	2.76284194759691	0.4914537890123815	1.3351034143746459	396356	rs9288520	esophageal carcinoma	57630	54483
ENSG00000233581.1_1	AC069155.1	lncRNA_good_csf	transcript_overlap	lncRNA	no hit	0.015100717344961044	0.015547101999999997	0.5443479999999999	1.0	95.0	5352	0	0.0	0.01	18412	575	3	0.0156319343850717	1.1165394171452452	1.0593296934961984	294811	rs9288520	esophageal carcinoma	9051	0
ENSG00000241520.1_2	AC098820.4	lncRNA_good_csf	transcript_overlap	lncRNA	no hit	0.25887627576360106	0.4615415000000001	0.550205	0.0	94.0	5718	5719	0.0	0.0	4164	976	2	0.0801333739208733	0.1170399007176165	0.04847125377076431	129352	rs9288520	esophageal carcinoma	131078	131079
ENSG00000225794.1_1	AC073321.4	lncRNA_good_csf	transcript_overlap	lncRNA	no hit	0.10484387229808756	0.1183535325	0.506116	0.0	91.0	17734	11303	0.0	0.325	6431	654	2	0.07868495062223765	0.13369768615026512	0.07176241866527554	5346	rs9288520	esophageal carcinoma	13504	7073
ENSG00000236886.2_2	AC007563.5	lncRNA_good_csf	transcript_overlap	lncRNA	no hit	0.259998538766753	0.47932879999999994	0.45888550000000006	1.0	90.0	675	0	0.16	0.25	299535	552	4	0.01681329312804195	0.15661595403768253	0.18585511110780786	77917	rs9288520	esophageal carcinoma	73390	0
ENSG00000223874.1_2	AC007557.1	lncRNA_good_csf	transcript_overlap	lncRNA	no hit	0.0	0.00108847	0.541985	1.0	87.0	3468	3469	0.0	0.0	867	393	2	0.0	0.0	0.0	254225	rs9288520	esophageal carcinoma	114103	113236
ENSG00000233143.1_1	DIRC3-AS1	lncRNA_good_csf	transcript_overlap	lncRNA	no hit	0.2978895427637852	0.7996874999999999	0.59246	0.0	94.0	4851	4852	0.0	0.0	53381	557	5	0.01632809160078615	0.124209585184968	0.14554481180213752	70876	rs6759952	thyroid carcinoma	5736	0
ENSG00000237281.1_1	CATIP-AS2	lncRNA_good_csf	transcript_overlap	lncRNA	no hit	0.13328384541668065	0.2256735	0.446729	0.0	94.0	12419	0	0.0	0.065	31077	535	4	0.0515029364688912	0.04438158850206095	0.00980394941724462	36832	rs992157	colorectal cancer	37508	35416
ENSG00000225062.1_1	CATIP-AS1	lncRNA_good_csf	transcript_overlap	lncRNA	no hit	0.3261844129566965	0.7424177000000001	0.4278845	5.0	92.0	2550	2551	0.0	0.0	1170	529	3	0.571675068440991	0.9832164816250296	0.2736070650790429	76608	rs992157	colorectal cancer	27639	27640
ENSG00000273361.1_1	RP11-378A13.2	lncRNA_good_csf	promoter_overlap	lncRNA	no hit	0.8322700476845608	24.30805	0.37735799999999997	0.0	90.0	7034	7035	0.0	0.0	476	477	1	0.1243305998490965	4.26198859046714	2.226541810177708	108686	rs992157	colorectal cancer	546	70
ENSG00000272555.1_1	RP11-459I19.1	lncRNA_good_csf	intergenic	lncRNA	no hit	0.3448184791969923	2.961606	0.61978	0.0	82.0	370	0	0.0	0.0	454	455	1	0.1088656105820876	0.6974658989014999	0.6142980637774761	528633	rs992157	colorectal cancer	17616	17617
ENSG00000228135.1_1	LINC01494	lncRNA_good_csf	intergenic	lncRNA	no hit	0.011641213423888686	0.293862	0.508408	0.0	67.0	21157	0	0.07	0.022	29825	1011	5	0.0768880303237611	0.11785812097041652	0.053868839192972584	610753	rs992157	colorectal cancer	32439	32440
ENSG00000235024.1_2	AC097468.7	lncRNA_good_csf	transcript_overlap	lncRNA	no hit	0.1195787113704817	1.260837	0.500904	0.0	62.0	1318	0	0.25	0.315	17274	553	2	0.16428302324812402	0.35515729938456697	0.21901851884307924	654571	rs992157	colorectal cancer	1172	1173
ENSG00000236445.4_1	LINC00608	lncRNA_good_csf	transcript_overlap	lncRNA	no hit	0.005729670330086034	0.04171465	0.5140925714285715	1.0	61.0	2323	0	0.01	0.005	12664	2818	4	0.0	0.133145723960999	0.18033340548061305	685335	rs992157	colorectal cancer	9918	8336
ENSG00000230432.1_1	AC114803.3	lncRNA_good_csf	transcript_overlap	lncRNA	no hit	0.330562749059551	3.5329925	0.488746	0.0	54.0	24537	24538	0.0	0.3333333333333333	5128	311	3	1.050189687585202	0.0	1.035757396890846	1008944	rs992157	colorectal cancer	17927	17928
ENSG00000234638.1_1	AC053503.6	lncRNA_good_csf	transcript_overlap	lncRNA	no hit	0.07744431561191134	0.091638	0.410714	0.0	44.0	26748	26749	0.0	0.0	1113	224	2	0.11806024210203098	0.5010173251960031	0.4249427050818546	1135013	rs992157	colorectal cancer	145110	143997
ENSG00000268603.1_2	RP11-316O14.1	lncRNA_good_csf	promoter_overlap	lncRNA	no hit	0.31219662170667273	1.7258750000000005	0.339623	0.0	44.0	11868	11869	0.0	0.01	635	636	1	0.3553754348547865	0.14674016357684164	0.2411539966254377	1207553	rs992157	colorectal cancer	217172	216537
ENSG00000269068.1_1	RP11-256I23.2	lncRNA_good_csf	transcript_overlap	lncRNA	no hit	0.3522043391479965	4.26946	0.43198500000000006	0.0	45.0	19835	19292	0.0	0.0	543	544	1	3.7889454551347455	1.4006657245981675	0.9962734710743468	1269025	rs992157	colorectal cancer	168793	168250
ENSG00000228973.1_1	AC009955.8	lncRNA_good_csf	promoter_overlap	lncRNA	no hit	0.2569572435364531	0.4217619000000001	0.531365	0.0	45.0	31211	29577	0.0	0.0	1634	271	2	0.3688896624000475	1.4243123934612552	0.8245694497350226	1335001	rs992157	colorectal cancer	101182	101183
ENSG00000267919.1_1	RP11-256I23.3	lncRNA_good_csf	intergenic	lncRNA	no hit	0.33020602351315803	1.945912	0.52952	0.0	45.0	43942	43401	0.0	0.02	541	542	1	0.28655343437674	0.1519457804244468	0.15943856384733665	1355032	rs992157	colorectal cancer	82786	82245
ENSG00000227308.2_2	AC009502.4	lncRNA_good_csf	intergenic	lncRNA	no hit	0.567130190427539	1.51193985	0.5245435	2.0	45.0	2045	0	0.01	0.0	52445	1965	2	0.3796790720354897	0.5062616499544619	0.17968791557492678	1395323	rs992157	colorectal cancer	0	0
ENSG00000272944.1_1	CTD-2308L22.1	lncRNA_good_csf	transcript_overlap	lncRNA	hit	0.33831419166215343	2.178728	0.390457	0.0	32.0	887	888	0.0	0.0	1948	1949	1	0.1659745549663485	0.7961493166311625	0.6233709835187704	110023	rs10209697	response to radiation, prostate carcinoma	21172	19224
ENSG00000234446.2_1	AC068489.1	lncRNA_good_csf	intergenic	lncRNA	no hit	0.06256286687774004	0.0667382	0.54023	0.0	34.0	952	0	0.0	0.0	4270	261	2	0.0570292688689035	0.0	0.0800153251287322	42664	rs10209697	response to radiation, prostate carcinoma	34466	34467
ENSG00000261428.2_1	RP11-16P6.1	lncRNA_good_csf	gene_nearby	lncRNA	no hit	0.26520634864860704	2.537722	0.5976600000000001	0.0	47.0	4477	1657	0.0	0.0	2820	2821	1	0.5620508362110035	0.07389220443285575	0.54059222088654	882422	rs10209697	response to radiation, prostate carcinoma	620159	620160
ENSG00000231189.1_1	AC013448.1	lncRNA_good_csf	gene_nearby	lncRNA	no hit	0.01883503240231932	0.30516740000000003	0.555693	0.0	60.0	29183	29184	0.0	0.0	5838	808	3	0.6801526675731939	0.3657334307452045	0.29891640969626776	894198	rs6714462	squamous cell lung carcinoma, family history of lung cancer	302694	302695
ENSG00000228802.1_1	AC073641.2	lncRNA_good_csf	transcript_overlap	lncRNA	no hit	0.007460932539977705	0.221844	0.706294	0.0	61.0	19999	19492	0.0	0.005	2005	429	2	0.22262266022537305	0.127119853359853	0.11733827752042605	431104	rs6714462	squamous cell lung carcinoma, family history of lung cancer	123174	123175
ENSG00000274629.1_1	RP11-92F20.1	lncRNA_good_csf	transcript_overlap	lncRNA	no hit	0.309383787570999	0.5618634	0.646911	0.0	71.0	4029	1462	0.03	0.66	9809	775	3	0.139217608959196	0.0	0.1880433514185001	65873	rs6714462	squamous cell lung carcinoma, family history of lung cancer	46202	46203
ENSG00000279015.1_1	RP11-314B1.1	lncRNA_good_csf	intergenic	lncRNA	no hit	0.05156145770402809	0.1218497	0.5324909999999999	0.0	83.0	78647	78648	0.01	0.02	553	554	1	5.030570005166425	1.1170723794700104	1.5102237773464355	4055	rs116238841	squamous cell lung carcinoma	144478	144479
ENSG00000236432.7_1	AC097662.2	lncRNA_good_csf	promoter_overlap	lncRNA	no hit	0.6047425327532571	1.7268448	0.5685964	0.0	69.0	42311	42312	0.0	0.0	104112	2568	14	1.089456246997023	3.158967960295116	0.6219361228535093	824802	rs4438470	peripheral neuropathy, response to docetaxel, metastatic prostate cancer	50918	12772
ENSG00000225963.7_1	AC009950.2	lncRNA_good_csf	transcript_overlap	lncRNA	no hit	0.5568998477894195	1.77860586	0.5071424545454546	1.0	82.0	55216	53116	0.06	0.05	52618	1399	5	0.8218239633389273	0.9295156970750096	0.05502981033408655	1971368	rs4438470	peripheral neuropathy, response to docetaxel, metastatic prostate cancer	139289	139290
ENSG00000226125.1_1	AC098823.3	lncRNA_good_csf	intergenic	lncRNA	no hit	0.020929806121200326	0.027037905	0.509391	0.0	89.0	30347	20739	0.02	0.01	9608	2609	4	0.08343901768548445	0.11352090029434032	0.039510684764858736	1861282	rs1656402	non-small cell lung carcinoma	261353	261354
ENSG00000232520.1_1	AC012507.3	lncRNA_good_csf	intergenic	lncRNA	no hit	0.015550902982797156	0.06052309500000001	0.43000774999999997	1.0	91.0	33528	23252	0.0	0.005	10545	1765	3	0.2919034447903495	0.326819337052352	0.03847369433505698	1664720	rs1656402	non-small cell lung carcinoma	75068	64792
ENSG00000283164.1_1	RP11-499P1.2	lncRNA_good_csf	transcript_overlap	lncRNA	no hit	0.2715479149071855	0.37514699999999995	0.47222200000000003	0.0	90.0	1257	0	0.0	0.0	5352	504	3	0.0	0.0	0.0	1631892	rs1656402	non-small cell lung carcinoma	37316	31964
ENSG00000238062.5_1	SPATA3-AS1	lncRNA_good_csf	promoter_overlap	lncRNA	no hit	0.4894079615126389	1.0815921	0.4566724285714286	1.0	90.0	18713	7200	0.0	0.225	11663	3508	6	0.6908221672734209	0.02237590157830585	0.7257991958103699	1565779	rs1656402	non-small cell lung carcinoma	33400	21887
ENSG00000261829.1_1	RP11-223I10.1	lncRNA_good_csf	intergenic	lncRNA	stringent no hit	0.09744945021459203	0.2607256	0.45150500000000005	0.0	90.0	1465	1466	0.0	0.0	597	598	1	0.11322555333806494	0.28976872781460605	0.2123664647424467	1509174	rs1656402	non-small cell lung carcinoma	89558	89559
ENSG00000224376.1_1	AC017104.6	lncRNA_good_csf	gene_nearby	lncRNA	no hit	0.9722121916939376	43.180865999999995	0.4317406666666667	1.0	93.0	728	0	0.0	0.0	6008	1313	3	0.2972752812894041	0.4047920961615022	0.09489500202415233	1166824	rs1656402	non-small cell lung carcinoma	426490	426491
ENSG00000237087.1_1	AC068134.6	lncRNA_good_csf	intergenic	lncRNA	no hit	0.07804760920802406	0.46237970000000006	0.262153	0.0	68.0	2220	1420	0.0	0.0	800	576	2	2.8991461146637354	0.138337716095925	1.7762295861989081	140355	rs1656402	non-small cell lung carcinoma	360026	360027
ENSG00000237126.8_1	AC073254.1	lncRNA_good_csf	transcript_overlap	lncRNA	no hit	0.7882010141039237	17.67869535	0.4725926923076923	0.0	72.0	12656	12657	0.03	0.12333333333333334	31023	1244	6	1.9842190309677328	1.7000724210871772	0.14704728873483908	19133	rs1656402	non-small cell lung carcinoma	169516	169517
ENSG00000259793.1_1	RP11-400N9.1	lncRNA_good_csf	intergenic	lncRNA	stringent no hit	0.04582061747966454	0.106843	0.484026	0.0	70.0	4628	4629	0.0	0.0	2284	2285	1	0.234238258910839	0.2518879024685025	0.020484464076667118	303221	rs11892031	bladder carcinoma	22666	20382
ENSG00000280744.1_1	LINC01173	lncRNA_good_csf	intergenic	lncRNA	no hit	0.9228019005074101	12.84737505	0.555891	3.0	77.0	48534	48535	0.0	0.0	35096	331	3	0.40061247893961294	0.0	0.4860578465273007	0	rs7606512	colorectal cancer	7286	0
ENSG00000235726.5_1	AC010148.1	lncRNA_good_csf	intergenic	lncRNA	no hit	0.3899833656474765	0.7293699	0.52268625	0.0	74.0	11889	0	0.18	0.035	79069	1652	4	1.7189797647113667	1.0832797336541038	0.3244276908797543	127763	rs6736997	pancreatic carcinoma	86369	86370
ENSG00000226542.1_1	AC114814.4	lncRNA_good_csf	intergenic	lncRNA	no hit	0.0061878687656141676	0.007545472499999998	0.532562	0.0	76.0	37072	33308	0.0	0.0	3764	691	3	0.07326219724654925	0.15614003657828252	0.10731358515706067	378270	rs6736997	pancreatic carcinoma	56367	56368
ENSG00000235529.1_2	AGAP1-IT1	lncRNA_good_csf	transcript_overlap	lncRNA	no hit	0.5483565261298091	2.14586	0.456325	0.0	43.0	9421	9422	0.0	0.0	1815	664	2	0.577943510137271	0.3941768570738785	0.17863197364372085	799199	rs6736997	pancreatic carcinoma	358598	358599
ENSG00000222007.6_1	AC064874.1	lncRNA_good_csf	transcript_overlap	lncRNA	no hit	0.0	0.0136585	0.573862	0.0	60.0	6870	6871	0.0	0.0	9532	441	3	0.04742381412925805	0.12110414135910699	0.09807498762684652	1067303	rs6736997	pancreatic carcinoma	575366	575367
ENSG00000233611.3_1	AC079135.1	lncRNA_good_csf	promoter_overlap	lncRNA	no hit	0.3365413425611765	0.6843334999999999	0.42824399999999996	1.0	81.0	2681	0	0.58	0.5	127480	768	4	0.1372296476971297	0.0	0.13087991749555855	867587	rs111308888	lung carcinoma	191290	63828
ENSG00000144476.5_2	ACKR3	protein_coding	protein_coding	mRNA	no hit	0.9793781537466612	355.42111	0.46692849999999997	2.0	114.0	2932	0	0.0	0.5	13310	2203	2	1.355655680052505	428.0745852240691	7.2388913041888765	580156	rs111308888	lung carcinoma	0	0
ENSG00000232328.1_1	AC011286.1	lncRNA_good_csf	intergenic	lncRNA	no hit	0.3821127400891944	0.797266	0.5092245	1.0	125.0	972	0	0.0	0.0	19424	880	3	0.0	0.7638938477539695	0.4993402906985944	408151	rs111308888	lung carcinoma	581	0
ENSG00000224844.1_1	AC107079.1	lncRNA_good_csf	intergenic	lncRNA	no hit	0.049661667461833925	0.7273926	0.6038859999999999	0.0	131.0	4190	4191	0.0	0.005	1187	669	2	0.1886050484310715	0.21132251289502	0.02731361796129478	38417	rs111308888	lung carcinoma	9457	9458
ENSG00000224132.2_1	AC112715.2	lncRNA_good_csf	intergenic	lncRNA	no hit	0.4904424605310465	1.6353195	0.522857	0.0	135.0	2262	2263	0.0	0.0	585	350	2	0.065541024247615	0.12778111897087194	0.08190095583478034	94578	rs111308888	lung carcinoma	121137	121138
ENSG00000222032.1_1	AC112721.2	lncRNA_good_csf	intergenic	lncRNA	no hit	0.7314954699918129	26.634759999999996	0.554529	3.0	136.0	21758	15856	0.0	0.006666666666666667	5902	541	3	0.017000954836508	0.0	0.0243210337059816	43763	rs7584330	prostate carcinoma	105932	105933
ENSG00000234949.2_1	AC104667.3	lncRNA_good_csf	transcript_overlap	lncRNA	no hit	0.6174326900794707	1.620318	0.43589799999999995	0.0	132.0	7570	2758	0.0	0.0	4812	1301	3	0.7754190087229622	30.671397663327745	4.37691539292235	56438	rs2292884	prostate carcinoma	10986	6174
ENSG00000227107.1_1	AC096574.5	lncRNA_good_csf	intergenic	lncRNA	no hit	0.3520601820623083	0.6793163000000001	0.45016999999999996	0.0	131.0	1369	0	0.0	0.0	13548	2057	2	0.402308005891861	1.24661115692032	0.6799471839715285	78395	rs2292884	prostate carcinoma	3023	3024
ENSG00000186235.10_1	AC016757.3	lncRNA_good_csf	promoter_overlap	lncRNA	stringent no hit	0.6883743697325777	3.3886337999999996	0.38770683333333333	2.0	101.0	10329	3511	0.0	0.0	7033	1888	4	1.8921059919511052	0.3212657929924091	0.5556672693827991	689968	rs2292884	prostate carcinoma	53079	53080
ENSG00000144485.10_2	HES6	protein_coding	protein_coding	mRNA	no hit	0.9730922089125722	485.6386242	0.2897106666666666	1.0	106.0	18630	17226	0.0	0.7475	1857	1600	4	12.588219774629998	11.510555294277141	0.7316489910797209	703683	rs2292884	prostate carcinoma	44094	44095
ENSG00000283635.1_1	RP11-5O24.1	lncRNA_good_csf	promoter_overlap	lncRNA	no hit	0.015621892388383076	0.21438649999999998	0.469884	0.0	107.0	2980	2981	0.0	0.0	11058	2424	4	0.16211476024618898	0.19537440594888705	0.040710015128879805	754543	rs2292884	prostate carcinoma	1571	1572
ENSG00000229915.1_1	AC016999.2	lncRNA_good_csf	promoter_overlap	lncRNA	no hit	0.2539057876360725	2.538075	0.325221	0.0	114.0	5106	4454	0.0	0.0	652	452	2	0.02203622329034965	0.14143125390217276	0.15939764199407952	892493	rs2292884	prostate carcinoma	140174	139522
ENSG00000225493.1_1	LINC01107	lncRNA_good_csf	intergenic	lncRNA	no hit	0.4098597273086359	2.9853940000000003	0.403038	0.0	114.0	3660	0	0.0	0.13666666666666666	44364	1975	3	0.09316895723203876	0.022791266619237686	0.09600465037786897	976106	rs2292884	prostate carcinoma	267499	223135
ENSG00000222020.2_1	AC062017.1	lncRNA_good_csf	promoter_overlap	lncRNA	no hit	0.3950858372116953	5.193608	0.4169566666666667	2.0	90.0	1333	1334	0.0	0.0	921	455	2	0.5059714482978435	0.6734722568711083	0.2674654811216215	1879905	rs2292884	prostate carcinoma	704499	703940
ENSG00000227479.1_1	AC124861.1	lncRNA_good_csf	intergenic	lncRNA	no hit	0.07801889650506735	0.1065492325	0.48251700000000003	1.0	77.0	4686	0	0.0	0.0	28475	429	3	0.0238614558623694	0.0	0.034020509807737236	1187412	rs3771570	prostate carcinoma	165656	137181
ENSG00000218416.4_1	PP14571	lncRNA_good_csf	transcript_overlap	lncRNA	no hit	0.4013222285591709	6.5562475	0.42465075	2.0	55.0	622	0	0.0	0.0	7296	2017	3	0.2157083217675135	0.178146276003316	0.04527846031228532	986733	rs3771570	prostate carcinoma	212266	212267
ENSG00000219159.4_1	AC011298.2	lncRNA_good_csf	intergenic	lncRNA	no hit	0.0656048802998796	0.096360435	0.44084799999999996	4.0	58.0	39561	39562	0.05	0.01	4080	3398	3	0.002029699211690315	0.9349825716376916	0.9493953028110738	753033	rs3771570	prostate carcinoma	14354	14355
ENSG00000223374.1_1	AC005104.3	lncRNA_good_csf	transcript_overlap	lncRNA	no hit	0.6309269705736469	22.97555	0.570136	0.0	58.0	7915	7916	0.0	0.0	1764	442	2	2.13133634306919	3.8842664439971104	0.6413634240862269	90345	rs3771570	prostate carcinoma	449323	447559
ENSG00000235351.1_1	AC114730.11	lncRNA_good_csf	transcript_overlap	lncRNA	no hit	0.3102537131671537	7.91775	0.407534	0.0	48.0	14581	14582	0.0	0.0	1078	584	2	0.394073515309198	0.512445728758804	0.11757673240834955	281167	rs3771570	prostate carcinoma	91289	91290
ENSG00000234793.1_1	AC114730.7	lncRNA_good_csf	transcript_overlap	lncRNA	no hit	0.3599616594911733	4.08357785	0.338323	0.0	48.0	1518	1519	0.0	0.13	947	668	2	0.11443023773882445	0.0	0.15630630810207588	311345	rs3771570	prostate carcinoma	61242	61243
ENSG00000215023.2_1	AC114730.5	lncRNA_good_csf	transcript_overlap	lncRNA	no hit	0.14344113534047448	0.2011465	0.466847	0.0	44.0	12929	11938	0.0	0.005	991	739	2	0.23998080875475797	0.6503034255669045	0.4124135113289394	357468	rs3771570	prostate carcinoma	15075	15076
ENSG00000224272.2_1	AC114730.3	lncRNA_good_csf	transcript_overlap	lncRNA	no hit	0.9510558174566759	19.4508635	0.416607	0.0	44.0	23325	21108	0.0	0.0	2318	1169	5	0.255717152116909	0.489228561761133	0.2460536543384601	366638	rs3771570	prostate carcinoma	3286	3287
ENSG00000235151.1_1	AC114730.2	lncRNA_good_csf	intergenic	lncRNA	no hit	0.5965206408089813	1.6198028999999998	0.381786	1.0	43.0	4619	3963	0.0	0.005	656	571	2	0.2365049710537745	0.24137271915946398	0.0056683064818624715	403669	rs3771570	prostate carcinoma	28735	28736
ENSG00000233806.7_2	LINC01237	lncRNA_good_csf	transcript_overlap	lncRNA	no hit	0.8522592317807021	6.638562500000001	0.45478959999999996	4.0	42.0	9546	0	0.03	0.065	197356	843	4	0.9842631394037784	0.5145766316026097	0.2240084177004069	440651	rs3771570	prostate carcinoma	65717	65718
ENSG00000237940.3_2	AC093642.3	lncRNA_good_csf	transcript_overlap	lncRNA	no hit	0.7248286289620547	4.28073425	0.50517925	1.0	35.0	1100	1101	0.03	0.135	6593	2170	6	6.426017947979138	7.585577025665004	0.4366549123089077	529971	rs3771570	prostate carcinoma	155037	155038
ENSG00000226423.1_1	AC093642.4	lncRNA_good_csf	transcript_overlap	lncRNA	no hit	0.2782269164973589	2.280595	0.46017700000000006	0.0	34.0	7435	6442	0.02	0.015	993	565	2	0.8439041516505484	2.798139423174085	1.0425292006186055	584471	rs3771570	prostate carcinoma	210531	209538
ENSG00000224318.5_1	CHL1-AS2	lncRNA_good_csf	promoter_overlap	lncRNA	no hit	0.36802730178996185	2.9863015	0.4238693333333334	0.0	5.0	14861	14862	0.0	0.0075	1583	726	5	0.053789601699911746	0.30096559019669156	0.32006277849676984	3116520	rs770996	overall survival, pancreatic carcinoma	681974	681975
ENSG00000224239.1_1	AC090044.2	lncRNA_good_csf	intergenic	lncRNA	no hit	0.13639206429746192	0.5454840000000001	0.466801	0.0	6.0	93183	92216	0.04	0.02	967	497	2	0.01895715694421265	0.22005163961797847	0.2598488190034661	2455770	rs770996	overall survival, pancreatic carcinoma	22192	21225
ENSG00000225044.1_1	RP11-204C23.1	lncRNA_good_csf	intergenic	lncRNA	no hit	0.09316238185420957	0.114684887	0.518207	0.0	9.0	110273	110274	0.0	0.0	25089	357	2	0.1118006767801744	0.15499391694271802	0.0549870879530115	1326390	rs770996	overall survival, pancreatic carcinoma	163157	138068
ENSG00000271870.1_1	RP11-97C16.1	lncRNA_good_csf	transcript_overlap	lncRNA	no hit	0.4878256930919901	40.0799	0.6619430000000001	0.0	14.0	7616	7123	0.0	0.0	493	494	1	5.693072189272376	5.412898487732841	0.06169200444580041	160425	rs770996	overall survival, pancreatic carcinoma	472373	471880
ENSG00000223727.6_1	AC026188.1	lncRNA_good_csf	intergenic	lncRNA	no hit	0.06220736742895639	0.08522785	0.5602696666666667	0.0	20.0	7170	0	0.0	0.0	376609	728	6	0.34740619857809896	0.458353917972588	0.1141560385861055	0	rs770996	overall survival, pancreatic carcinoma	0	0
ENSG00000231249.1_1	ITPR1-AS1	lncRNA_good_csf	promoter_overlap	lncRNA	no hit	0.4344917314401336	6.97071	0.5	1.0	81.0	17950	15678	0.22	0.0	2272	858	2	0.3995896069414041	0.9278761976428932	0.4620085524667286	1176402	rs9874556	overall survival, pancreatic carcinoma	326850	324578
ENSG00000235978.6_1	AC018816.3	lncRNA_good_csf	transcript_overlap	lncRNA	no hit	0.7196675750895863	2.726733615	0.5333875714285715	1.0	85.0	1364	0	0.01	0.27	72996	509	5	0.10977249335933532	0.6004926277100114	0.3526216126564822	1499805	rs9874556	overall survival, pancreatic carcinoma	114221	114222
ENSG00000235831.6_1	BHLHE40-AS1	lncRNA_good_csf	promoter_overlap	lncRNA	no hit	0.6429946511631153	1.9229389	0.5511332499999999	3.0	86.0	1484	0	0.06	0.0025	83153	2355	5	0.2789685804885171	0.4553543305752305	0.2257482571431241	1582320	rs9874556	overall survival, pancreatic carcinoma	21552	21553
ENSG00000233912.1_2	AC026202.3	lncRNA_good_csf	promoter_overlap	lncRNA	no hit	0.526822504158567	1.91491	0.577381	1.0	85.0	8389	7205	0.0	0.0275	30424	672	4	0.5177194286107679	0.477860773189958	0.038394751325717034	1842417	rs9874556	overall survival, pancreatic carcinoma	63217	32793
ENSG00000229642.1_1	AC027119.1	lncRNA_good_csf	intergenic	lncRNA	no hit	0.4721774022456707	0.9231742000000001	0.554604	0.0	50.0	70096	70097	0.0	0.18000000000000002	161278	467	3	0.04198218180459075	0.0	0.05933060732664646	1304336	rs35226739	colorectal adenoma	74331	74332
ENSG00000226022.1_2	AC026167.1	lncRNA_good_csf	intergenic	lncRNA	no hit	0.05641663386927798	0.060788209	0.5518390000000001	0.0	20.0	78795	0	0.0	0.0	217401	299	3	0.0	0.0	0.0	1062571	rs35226739	colorectal adenoma	259973	259974
ENSG00000189229.10_2	AC069277.2	lncRNA_good_csf	transcript_overlap	lncRNA	no hit	0.9444195491315376	23.566368	0.5693425999999999	0.0	16.0	5567	0	0.13	0.115	245650	1083	5	0.12143715062293	1.0387213094703642	0.756969290955842	692327	rs35226739	colorectal adenoma	319989	278583
ENSG00000236202.1_1	GRM7-AS1	lncRNA_good_csf	transcript_overlap	lncRNA	no hit	0.053005193319519806	0.055972	0.5224405	0.0	25.0	22680	7137	0.0	0.0	40195	430	3	0.10511670618137248	0.137331515006513	0.041454105500490265	91286	rs35226739	colorectal adenoma	87974	72431
ENSG00000270207.1_1	RP11-157E16.1	lncRNA_good_csf	transcript_overlap	lncRNA	no hit	0.015990980395117926	0.033038599999999994	0.641865	0.0	25.0	11626	10619	0.01	0.0	1007	1008	1	0.0304521353235033	0.13738232960297453	0.14243980283071267	178435	rs35226739	colorectal adenoma	160587	159580
ENSG00000227110.6_2	LMCD1-AS1	lncRNA_good_csf	transcript_overlap	lncRNA	no hit	0.6018621206218375	2.0475131999999996	0.5395961428571429	1.0	44.0	790	0	0.11	0.295	546958	2683	6	2.4668266999418	2.3331764894854228	0.27436143319293543	0	rs35144233	lung adenocarcinoma, family history of lung cancer	4197	0
ENSG00000224884.1_2	AC034187.2	lncRNA_good_csf	transcript_overlap	lncRNA	no hit	0.010383342534759256	0.0962397075	0.554367	0.0	42.0	90616	71218	0.0	0.0	19398	561	2	1.7348833841213798	0.6760504236175096	0.7064137647137835	280882	rs9816551	lung adenocarcinoma, family history of lung cancer	31413	12015
ENSG00000254485.5_2	RP11-380O24.1	lncRNA_good_csf	promoter_overlap	lncRNA	no hit	0.8787333536567504	7.45853696	0.5162308	1.0	63.0	17991	0	0.0	0.07	70441	829	4	1.3608014994032935	1.382983919528293	0.3423012738198181	999742	rs9816551	lung adenocarcinoma, family history of lung cancer	157228	86875
ENSG00000206573.8_2	THUMPD3-AS1	lncRNA_good_csf	promoter_overlap	lncRNA	no hit	0.9854770823906	155.5017225	0.56403	2.0	64.0	8951	0	1.0	0.505	46965	3253	5	40.684990016989914	33.52776231117943	1.2364320431536298	1056843	rs9816551	lung adenocarcinoma, family history of lung cancer	184906	143976
ENSG00000269886.1_1	RP11-266J6.2	lncRNA_good_csf	transcript_overlap	lncRNA	no hit	0.14381324986215582	0.5283085000000001	0.553571	0.0	59.0	49623	49624	0.0	0.0	335	336	1	0.6285781313998001	0.5173260559635955	0.10208179749711327	1519916	rs9816551	lung adenocarcinoma, family history of lung cancer	157584	157249
ENSG00000269894.1_2	RP11-1020A11.1	lncRNA_good_csf	transcript_overlap	lncRNA	no hit	0.3136247308152629	1.686763	0.5858949999999999	0.0	56.0	18139	17587	0.0	0.0	552	553	1	0.5417989124864375	1.97894694188672	0.9501878124039302	1642860	rs9816551	lung adenocarcinoma, family history of lung cancer	41009	40457
ENSG00000230082.1_1	PRRT3-AS1	lncRNA_good_csf	transcript_overlap	lncRNA	no hit	0.8645365422235968	8.499587	0.45602600000000004	1.0	55.0	6441	0	0.97	0.23	7383	614	4	0.2594911474991545	0.44331109073906505	0.1965413093676747	1654558	rs9816551	lung adenocarcinoma, family history of lung cancer	29311	21928
ENSG00000269982.1_1	RP11-1020A11.2	lncRNA_good_csf	transcript_overlap	lncRNA	no hit	0.381362319116995	3.46372	0.538582	0.0	55.0	4498	4499	0.04	0.0	3822	3823	1	0.5615678192218311	0.4589821384739065	0.09803300603904144	1665871	rs9816551	lung adenocarcinoma, family history of lung cancer	17998	14176
ENSG00000206567.9_2	AC022007.5	lncRNA_good_csf	promoter_overlap	lncRNA	no hit	0.7016981796514494	7.003733250000002	0.39704228571428574	4.0	55.0	54262	52200	0.05	0.03	4677	1897	4	1.9635838606105736	1.5406439557206593	0.4588128186432296	1713572	rs9816551	lung adenocarcinoma, family history of lung cancer	30167	28105
ENSG00000231177.4_2	LINC00852	lncRNA_good_csf	transcript_overlap	lncRNA	no hit	0.596549574006653	3.6315762665	0.513371	0.0	57.0	49269	49270	0.0	0.0	1327	1328	1	0.8642079422324035	1.088796661859122	0.14812606536482906	1991573	rs9816551	lung adenocarcinoma, family history of lung cancer	306105	306106
ENSG00000240288.7_2	GHRLOS	lncRNA_good_csf	transcript_overlap	lncRNA	no hit	0.6866764902644198	3.5436870000000003	0.499633	0.0	57.0	50604	50605	0.0	0.0	7695	1708	4	1.4462638739570775	1.6553572337511155	0.1955492281080881	1992908	rs9816551	lung adenocarcinoma, family history of lung cancer	307440	307441
ENSG00000272483.1_1	RP11-169K17.3	lncRNA_good_csf	transcript_overlap	lncRNA	no hit	0.0312175819152003	0.0713439	0.528523	0.0	54.0	7625	7626	0.0	0.0	595	596	1	0.01489103667088605	0.0379792863552934	0.03245281252864934	1417128	rs361052	overall survival, pancreatic carcinoma	56323	55728
ENSG00000272263.1_1	RP11-767C1.2	lncRNA_good_csf	transcript_overlap	lncRNA	no hit	0.2794432533040645	1.274817	0.568627	0.0	73.0	18879	18880	0.0	0.0	509	510	1	1.8027142975740749	0.9663641570424776	0.5112941631953313	196572	rs361052	overall survival, pancreatic carcinoma	103430	102921
ENSG00000244502.2_1	HDAC11-AS1	lncRNA_good_csf	promoter_overlap	lncRNA	no hit	0.19966958329260984	0.6219885	0.394175	1.0	75.0	3641	570	0.0	0.0	3071	515	2	0.326319706646774	0.2309660228622955	0.10763763496551383	447684	rs361052	overall survival, pancreatic carcinoma	66045	66046
ENSG00000224514.2_1	LINC00620	lncRNA_good_csf	intergenic	lncRNA	hit	0.016557742344392282	0.01883862	0.45325150000000003	0.0	71.0	47898	0	0.0	0.06833333333333334	95930	996	6	0.0223304779798413	0.6504611430427135	0.6910075369952093	621398	rs361052	overall survival, pancreatic carcinoma	53998	53999
ENSG00000228242.6_2	AC093495.4	lncRNA_good_csf	transcript_overlap	lncRNA	no hit	0.5064589614623765	11.1199717825	0.48301023529411763	2.0	60.0	18406	18407	0.0	0.3333333333333333	17576	1514	7	2.6433079670994064	4.721712742042614	0.5153441090715176	1115339	rs361052	overall survival, pancreatic carcinoma	128339	128340
ENSG00000255021.1_1	RP11-536I6.2	lncRNA_good_csf	intergenic	lncRNA	no hit	0.10776996745292043	0.13411594999999998	0.47471499999999994	0.0	68.0	57607	26135	0.0	0.075	31472	613	2	17.4395472141569	0.7916398121498659	3.363450695609921	1243075	rs361052	overall survival, pancreatic carcinoma	158053	158054
ENSG00000283392.1_1	RP11-588H7.1	lncRNA_good_csf	intergenic	lncRNA	no hit	0.06787713485113422	0.077006725	0.5141979999999999	0.0	66.0	48756	9348	0.0	0.0	39408	1620	3	0.10314865266083333	0.2827215352438865	0.2175807995650665	1572744	rs361052	overall survival, pancreatic carcinoma	61057	21649
ENSG00000235629.1_1	AC090952.5	lncRNA_good_csf	intergenic	lncRNA	no hit	0.1142168546245495	0.41193900000000006	0.5627800000000001	0.0	71.0	1358	1359	0.0	0.0	1238	446	2	0.17862296089830698	0.0	0.2371022768947741	1618903	rs361052	overall survival, pancreatic carcinoma	13659	13660
ENSG00000225733.5_1	FGD5-AS1	lncRNA_good_csf	promoter_overlap	lncRNA	no hit	0.9829267680753218	221.04721600000002	0.5075768	3.0	74.0	70797	70798	0.83	0.27	28077	3792	6	40.35204748743593	45.09223783911753	0.5824602316477054	1681890	rs9869622	lung carcinoma	103467	103468
ENSG00000224660.1_1	SH3BP5-AS1	lncRNA_good_csf	transcript_overlap	lncRNA	no hit	0.7689083833432859	19.884909	0.5209786666666666	0.0	88.0	8946	8947	0.0	0.0	10309	5570	3	1.9218231195540332	2.4040305314002293	0.3132486282348772	1365821	rs9869622	lung carcinoma	10093	10094
ENSG00000249786.7_2	EAF1-AS1	lncRNA_good_csf	transcript_overlap	lncRNA	no hit	0.8548973418492902	6.5215618499999986	0.5391085384615385	0.0	94.0	28051	23662	0.0	0.5133333333333333	16741	1207	6	0.31227675979590214	0.8504775850377507	0.2308170826621112	1174374	rs9869622	lung carcinoma	128270	123881
ENSG00000271964.1_2	RP11-415F23.2	lncRNA_good_csf	transcript_overlap	lncRNA	no hit	0.2996951076782966	1.50406	0.601093	0.0	98.0	2919	2920	0.0	0.0	548	549	1	1.6065788384774002	0.1484173026609916	1.182510524063158	315327	rs9869622	lung carcinoma	168948	168949
ENSG00000272498.1_2	RP11-415F23.3	lncRNA_good_csf	transcript_overlap	lncRNA	no hit	0.2762279071729862	1.242168	0.537234	1.0	98.0	0	0	0.0	0.0	563	564	1	0.6703136567073911	0.2243252012730888	0.44813222902184097	290443	rs9869622	lung carcinoma	193817	193818
ENSG00000229271.1_2	AC091493.2	lncRNA_good_csf	intergenic	lncRNA	no hit	0.2893815199302252	0.5179130999999999	0.569343	1.0	90.0	91289	81796	0.08	0.34	9493	411	3	9.058729211240207	0.0	3.330376145910777	57673	rs9869622	lung carcinoma	551989	542496
ENSG00000274840.4_1	RP11-320G10.1	lncRNA_good_csf	transcript_overlap	lncRNA	no hit	0.3474108193895476	0.5496375	0.5445405000000001	0.0	64.0	5090	0	0.0	0.016666666666666666	28377	339	5	3.937618662060935	5.80362949112648	0.5813534296394713	346267	rs186065237	lung adenocarcinoma, family history of lung cancer	4452	0
ENSG00000228956.8_2	SATB1-AS1	lncRNA_good_csf	promoter_overlap	lncRNA	no hit	0.9641048309706354	37.58086005	0.6081588493150688	4.0	56.0	1151	0	0.67	0.48600000000000004	393875	1254	9	4.4989901960073695	2.1585125567687937	0.9559275122213112	57155	rs186065237	lung adenocarcinoma, family history of lung cancer	207118	207119
ENSG00000231304.2_2	SGO1-AS1	lncRNA_good_csf	transcript_overlap	lncRNA	no hit	0.6274149341474093	1.94660445	0.5358675	1.0	27.0	9657	0	0.03	0.044	692480	2371	17	0.054938749027769296	14.162199397854952	3.857926965496562	1786375	rs186065237	lung adenocarcinoma, family history of lung cancer	10362	0
ENSG00000261734.1_1	RP11-669C19.1	lncRNA_good_csf	transcript_overlap	lncRNA	no hit	0.0016347300856893732	0.00328045	0.63051	0.0	24.0	67424	67425	0.03	0.0	2313	2314	1	0.16738083391734349	0.416687841767346	0.2792466171879619	2000380	rs186065237	lung adenocarcinoma, family history of lung cancer	56143	56144
ENSG00000282987.1_2	RP11-901H12.1	lncRNA_good_csf	transcript_overlap	lncRNA	no hit	0.0317777700376643	0.18202865	0.600567	0.0	17.0	335897	116322	0.01	0.013333333333333334	219575	2118	3	0.0299906656995316	0.18735194900675	0.20511637188774048	2542577	rs13080016	lung adenocarcinoma, family history of lung cancer	36200	0
ENSG00000225542.1_1	ZNF385D-AS1	lncRNA_good_csf	transcript_overlap	lncRNA	no hit	0.9263735180562211	13.60068835	0.5815600000000001	4.0	15.0	39561	2418	0.01	0.0033333333333333335	37143	705	3	0.3686608091414689	0.1212361699967859	0.2876747621819572	2188923	rs13080016	lung adenocarcinoma, family history of lung cancer	159110	159111
ENSG00000223791.1_1	UBE2E1-AS1	lncRNA_good_csf	transcript_overlap	lncRNA	no hit	0.4639150631249114	1.2187480000000002	0.616967	0.0	36.0	30023	27142	0.01	0.0	2881	778	2	1.0177341937843911	1.19448610858206	0.12114700422673798	35142	rs13080016	lung adenocarcinoma, family history of lung cancer	131602	131603
ENSG00000224822.1_2	THRB-IT1	lncRNA_good_csf	transcript_overlap	lncRNA	no hit	0.01575347143101513	0.16986050000000005	0.610034	0.0	31.0	5308	4304	0.07	0.0	4298	1754	2	1.69477961391166	0.5277783927890475	0.8187319976047959	5914	rs76247835	squamous cell lung carcinoma, family history of lung cancer	503928	499630
ENSG00000228791.7_2	THRB-AS1	lncRNA_good_csf	transcript_overlap	lncRNA	no hit	0.4084266092205567	0.71643225	0.516003	0.0	32.0	4089	0	0.38	0.31333333333333335	182167	1992	5	0.13948575241699052	0.16634559728836026	0.14249475287491198	28740	rs76247835	squamous cell lung carcinoma, family history of lung cancer	538580	404597
ENSG00000272554.1_1	RP11-317L10.1	lncRNA_good_csf	transcript_overlap	lncRNA	no hit	0.26433135227403143	0.45270020000000005	0.499382	0.0	32.0	4052	4053	0.0	0.0	3308	809	2	0.00709111465746725	0.16428294896717852	0.2092474963622689	30925	rs76247835	squamous cell lung carcinoma, family history of lung cancer	544074	540766
ENSG00000230891.6_1	LINC00692	lncRNA_good_csf	intergenic	lncRNA	no hit	0.0	0.003415955	0.612653	1.0	15.0	6043	0	0.0	0.15875	15165	932	8	0.0351044410035981	0.1954195562073184	0.20774070796963787	1393186	rs76247835	squamous cell lung carcinoma, family history of lung cancer	187207	187208
ENSG00000225386.1_1	AC099754.1	lncRNA_good_csf	promoter_overlap	lncRNA	no hit	0.03203620154007158	0.043756699999999996	0.530837	0.0	17.0	23906	23907	0.0	0.0	3360	454	4	0.19654391681743888	0.02815359766092585	0.21881754180071225	663033	rs481519	lung carcinoma, estrogen-receptor negative breast cancer, colorectal cancer, ovarian endometrioid carcinoma, prostate carcinoma, ovarian serous carcinoma, breast carcinoma, ovarian carcinoma, lung adenocarcinoma, squamous cell lung carcinoma	215384	212024
ENSG00000234165.1_1	AC114877.3	lncRNA_good_csf	intergenic	lncRNA	no hit	0.24422667130039602	0.46462299999999995	0.54811	0.0	20.0	4972	3915	0.0	0.0	1057	582	2	0.15271383376808895	0.0	0.205034402109036	572359	rs481519	lung carcinoma, estrogen-receptor negative breast cancer, colorectal cancer, ovarian endometrioid carcinoma, prostate carcinoma, ovarian serous carcinoma, breast carcinoma, ovarian carcinoma, lung adenocarcinoma, squamous cell lung carcinoma	305000	305001
ENSG00000272282.1_1	RP11-222K16.2	lncRNA_good_csf	intergenic	lncRNA	hit	0.19828422954126906	0.692366	0.491788	1.0	36.0	2183	1088	0.0	0.0	1095	1096	1	0.0	3.394871382808569	2.135820945095781	427188	rs481519	lung carcinoma, estrogen-receptor negative breast cancer, colorectal cancer, ovarian endometrioid carcinoma, prostate carcinoma, ovarian serous carcinoma, breast carcinoma, ovarian carcinoma, lung adenocarcinoma, squamous cell lung carcinoma	0	0
ENSG00000163508.12_1	EOMES	protein_coding	protein_coding	mRNA	hit	0.6801119081117517	2.6296725	0.491605	1.0	35.0	6972	609	0.95	1.0	6549	3386	6	0.2080145127554205	186.39604109094984	6.5074726595319135	430227	rs481519	lung carcinoma, estrogen-receptor negative breast cancer, colorectal cancer, ovarian endometrioid carcinoma, prostate carcinoma, ovarian serous carcinoma, breast carcinoma, ovarian carcinoma, lung adenocarcinoma, squamous cell lung carcinoma	1206	0
ENSG00000225548.5_1	AC098973.2	lncRNA_good_csf	transcript_overlap	lncRNA	no hit	0.670087166470547	2.05512836	0.5290873333333334	0.0	35.0	87421	24694	0.17	0.04666666666666667	69813	543	4	7.871432206906516	8.91462748468162	0.2631906132835301	517040	rs481519	lung carcinoma, estrogen-receptor negative breast cancer, colorectal cancer, ovarian endometrioid carcinoma, prostate carcinoma, ovarian serous carcinoma, breast carcinoma, ovarian carcinoma, lung adenocarcinoma, squamous cell lung carcinoma	66910	0
ENSG00000235493.1_1	AC092415.1	lncRNA_good_csf	intergenic	lncRNA	no hit	0.6115807669091062	2.535766	0.602958	0.0	36.0	8333	0	0.0	0.085	31394	755	3	1.6147976373131052	0.3188539822561935	0.9874144541464276	711488	rs481519	lung carcinoma, estrogen-receptor negative breast cancer, colorectal cancer, ovarian endometrioid carcinoma, prostate carcinoma, ovarian serous carcinoma, breast carcinoma, ovarian carcinoma, lung adenocarcinoma, squamous cell lung carcinoma	137897	106504
ENSG00000235904.2_2	RBMS3-AS3	lncRNA_good_csf	transcript_overlap	lncRNA	no hit	0.6064942604465349	2.538562	0.5866104999999999	1.0	30.0	519	0	0.8	0.495	26532	738	2	0.164057217921613	0.0	0.21916197403910948	0	rs9832625	response to radiation, prostate carcinoma	577981	577982
ENSG00000203506.5_1	RBMS3-AS2	lncRNA_good_csf	transcript_overlap	lncRNA	no hit	0.9869170548990224	212.27036	0.5540414285714286	1.0	38.0	1486	0	0.0	0.006	116541	918	5	0.07413575798326151	0.4326405160410133	0.2573549640856808	0	rs1530057	lung carcinoma	225898	225899
ENSG00000227260.1_1	AC116035.1	lncRNA_good_csf	transcript_overlap	lncRNA	no hit	0.14245766732340998	0.166958	0.5619270000000001	0.0	38.0	14241	11801	0.0	0.01	2440	436	2	0.0466241847219394	0.4213395310260281	0.4415077268778891	990775	rs1530057	lung carcinoma	0	0
ENSG00000232490.6_1	OSBPL10-AS1	lncRNA_good_csf	transcript_overlap	lncRNA	no hit	0.053809052884433765	0.08174955	0.5056087499999999	1.0	37.0	7817	7818	0.0	0.3333333333333333	17367	575	5	0.12059746060580401	0.09399213852401904	0.034665757485308445	1256891	rs4678680	hepatocellular carcinoma	258352	258353
ENSG00000261572.1_1	RP11-384L8.1	lncRNA_good_csf	promoter_overlap	lncRNA	no hit	0.4320839343301142	4.8137	0.49920699999999996	1.0	46.0	58952	58953	0.0	0.0	1890	1891	1	0.2373887672235655	0.4142097361011935	0.1926972540473545	739965	rs4678680	hepatocellular carcinoma	759928	759929
ENSG00000206557.5_1	TRIM71	protein_coding	protein_coding	mRNA	no hit	0.9788785692897836	50.1778494	0.5263100000000001	3.0	55.0	1378	0	0.98	0.795	79808	8685	4	70.0855473127539	19.8121120286078	1.7721328912852752	80717	rs4678680	hepatocellular carcinoma	180489	100681
ENSG00000271324.1_1	RP11-10C24.2	lncRNA_good_csf	intergenic	lncRNA	no hit	0.20249991535969047	3.2930699999999997	0.693227	0.0	44.0	1763	1438	0.0	0.01	501	502	1	0.656798920438724	0.7734859346616615	0.09818936983036873	815102	rs4678680	hepatocellular carcinoma	239561	239562
ENSG00000271020.1_1	RP11-10C24.1	lncRNA_good_csf	promoter_overlap	lncRNA	no hit	0.4063772492397841	6.435805	0.666041	0.0	43.0	1516	984	0.0	0.0	532	533	1	1.7979939736500248	2.1507128806229296	0.17128543466232915	818607	rs4678680	hepatocellular carcinoma	236025	236026
ENSG00000236452.1_2	AC123023.1	lncRNA_good_csf	transcript_overlap	lncRNA	no hit	0.24141450237836	0.3339744	0.526126	0.0	29.0	5562	0	0.0	0.0	65567	555	2	0.3494863912344845	0.175666620138875	0.19893141021156768	1224702	rs4678680	hepatocellular carcinoma	81663	16096
ENSG00000279727.1_1	RP11-640L9.1	lncRNA_good_csf	gene_nearby	lncRNA	no hit	0.27765721858074155	0.62439	0.5634965000000001	0.0	29.0	16709	14552	0.0	0.0	2157	971	2	0.25558008656919756	0.21430502794743755	0.10565125750021544	1132488	rs9311171	prostate carcinoma	20209	20210
ENSG00000281100.1_1	RP11-640L9.2	lncRNA_good_csf	gene_nearby	lncRNA	no hit	0.06786098859226948	0.186289	0.530378	0.0	29.0	20434	18427	0.0	0.0	2007	2008	1	0.300526433765391	0.1130235928515005	0.224611549055125	1129828	rs9311171	prostate carcinoma	17549	17550
ENSG00000272334.1_1	RP11-129K12.1	lncRNA_good_csf	intergenic	lncRNA	no hit	0.11506483296956138	1.348287	0.582734	0.0	33.0	3337	2782	0.0	0.0	555	556	1	0.08147244241992499	0.353629331664136	0.3238358318484816	981314	rs9311171	prostate carcinoma	75035	75036
ENSG00000270194.1_1	RP11-259K5.2	lncRNA_good_csf	transcript_overlap	lncRNA	no hit	0.7316102455382859	3.27063	0.46588500000000005	1.0	46.0	18421	18422	0.0	0.0	2388	2389	1	1.0072861694922777	0.5131436121507215	0.4076973897691518	710809	rs9311171	prostate carcinoma	193471	191083
ENSG00000198590.11_1	C3orf35	lncRNA_good_csf	intergenic	lncRNA	no hit	0.5106428111643893	1.334307	0.5392026249999999	0.0	46.0	36068	17838	0.1	0.525	36335	1859	7	0.18812108759059426	0.5679539822209745	0.2385315723923493	519489	rs9311171	prostate carcinoma	86041	67811
ENSG00000235257.8_2	ITGA9-AS1	lncRNA_good_csf	promoter_overlap	lncRNA	no hit	0.8227289984589187	6.0166715502339185	0.513288210526316	1.0	49.0	0	0	0.03	0.026000000000000002	108049	3139	6	1.6488335148086777	3.021144915458845	0.4869436912979257	93206	rs9311171	prostate carcinoma	9691	1126
ENSG00000229589.1_1	ACVR2B-AS1	lncRNA_good_csf	promoter_overlap	lncRNA	hit	0.3261146004896588	3.2647335	0.510528	0.0	47.0	921	922	0.0	0.005	3793	2517	2	1.278754158116865	1.4168479516952952	0.08488142458743267	496042	rs9311171	prostate carcinoma	26514	22721
ENSG00000280739.2_1	EIF1B-AS1	lncRNA_good_csf	promoter_overlap	lncRNA	no hit	0.7625706364376876	3.4258813999999997	0.4840961666666667	1.0	43.0	2638	0	0.0	0.3333333333333333	136397	2399	5	1.438395529174158	1.44541895077856	0.5204463314906917	573773	rs35360328	colorectal cancer	15955	0
ENSG00000231873.1_1	RP11-761N21.1	lncRNA_good_csf	intergenic	lncRNA	no hit	0.012603955091620378	0.013741521499999998	0.49	1.0	34.0	15066	0	0.0	0.0033333333333333335	96419	500	3	0.16376299114467474	0.17349590178310198	0.012015530773788894	20845	rs35360328	colorectal cancer	31901	0
ENSG00000232354.8_2	VIPR1-AS1	lncRNA_good_csf	transcript_overlap	lncRNA	no hit	0.3187955818505961	0.54354335	0.4613294722222223	0.0	53.0	3589	0	0.0	0.3333333333333333	26581	1435	8	0.8836214114496739	1.312772885867834	0.15571258507878732	1622996	rs35360328	colorectal cancer	63852	58560
ENSG00000230084.5_1	RP4-613B23.1	lncRNA_good_csf	promoter_overlap	lncRNA	no hit	0.27203405496514704	0.6892659999999999	0.39262166666666665	1.0	53.0	1363	0	0.01	0.5	52425	722	5	0.5651674327397016	0.5969471647885745	0.2667225843538473	1718494	rs35360328	colorectal cancer	151318	151319
ENSG00000230970.3_1	HHATL-AS1	lncRNA_good_csf	promoter_overlap	lncRNA	no hit	0.005450186222732412	0.0191944	0.48308100000000004	0.0	52.0	6789	4550	0.07	0.495	4065	833	3	0.0	0.0	0.0	1819184	rs35360328	colorectal cancer	101553	98931
ENSG00000225611.1_1	RP11-70C1.1	lncRNA_good_csf	transcript_overlap	lncRNA	no hit	0.03805182596564488	0.04118625	0.5172800000000001	1.0	52.0	7265	7266	0.09	0.035	3023	897	2	0.5499211904139055	0.16725792960113056	0.40907147060036586	1887143	rs35360328	colorectal cancer	35095	32072
ENSG00000235288.3_2	RP11-70C1.3	lncRNA_good_csf	transcript_overlap	lncRNA	no hit	0.9325810939543672	26.56196503	0.531439	1.0	52.0	4188	0	0.0	0.615	67338	767	4	47.4576777072311	116.49692923996965	1.2756450937670791	1901618	rs35360328	colorectal cancer	31878	0
ENSG00000273328.5_2	RP11-141M3.6	lncRNA_good_csf	promoter_overlap	lncRNA	no hit	0.10113232573700703	0.1128441	0.5037426666666667	3.0	53.0	14025	0	0.06	0.16999999999999998	98660	3605	5	0.08656739146470843	0.3218141399537165	0.2827416773851565	1925945	rs35360328	colorectal cancer	2508	0
ENSG00000227245.1_1	RP11-136C24.2	lncRNA_good_csf	transcript_overlap	lncRNA	no hit	0.036002925037560585	2.78125	0.522593	0.0	51.0	85951	85952	0.0	0.0	589	509	2	0.1650800544336033	0.188779877358538	0.02905251242768278	2204010	rs35360328	colorectal cancer	23373	23374
ENSG00000234617.1_1	SNRK-AS1	lncRNA_good_csf	transcript_overlap	lncRNA	no hit	0.2037434039027074	2.720857	0.570667	0.0	48.0	24506	22188	0.0	0.0033333333333333335	2318	750	3	0.15187938878094648	0.23603757652619295	0.10173294030112458	2466175	rs35360328	colorectal cancer	28144	28145
ENSG00000235886.1_1	RP4-672N11.1	lncRNA_good_csf	intergenic	lncRNA	no hit	0.0	0.0	0.530414	0.0	38.0	8894	7873	0.0	0.016666666666666666	1021	411	3	0.0	0.1632969931776165	0.2182194681653562	2895492	rs35360328	colorectal cancer	1077	56
ENSG00000261786.1_1	RP4-555D20.2	lncRNA_good_csf	promoter_overlap	lncRNA	no hit	0.4867692409364183	36.8679	0.542135	0.0	53.0	65672	65673	0.0	0.0	5066	5067	1	2.177097953438615	0.027263163471193	1.6289037531302633	3225090	rs8180040	colorectal cancer	105808	100742
ENSG00000271937.1_1	RP11-424N24.2	lncRNA_good_csf	promoter_overlap	lncRNA	no hit	0.4409413395000043	0.7995415	0.356209	0.0	58.0	90634	90635	0.0	0.0	611	612	1	0.22441819657139148	0.27355633409818897	0.0567663861428972	3008903	rs8180040	colorectal cancer	113647	113036
ENSG00000236869.1_2	RP11-944L7.4	lncRNA_good_csf	transcript_overlap	lncRNA	no hit	0.03697598688543263	0.694439	0.436404	1.0	65.0	28943	0	0.0	0.0033333333333333335	128296	456	3	0.39271389891242	0.8131529142311089	0.3806016816641464	2661802	rs8180040	colorectal cancer	135748	7452
ENSG00000233509.2_2	ZNF197-AS1	lncRNA_good_csf	transcript_overlap	lncRNA	no hit	0.554645238913843	1.2725499999999998	0.58427	0.0	59.0	11416	3747	0.0	0.005	7669	623	2	0.8456242132865021	0.4658404985325945	0.3323807073430729	2722658	rs8180040	colorectal cancer	74892	67223
ENSG00000272077.1_1	RP11-348P10.2	lncRNA_good_csf	transcript_overlap	lncRNA	no hit	0.40004613120918414	4.019019999999999	0.584741	0.0	65.0	10701	10702	0.0	0.0	1952	1953	1	1.600172536979945	1.11044658609452	0.3010590416940004	2678091	rs8180040	colorectal cancer	117506	117507
ENSG00000232455.2_1	LARS2-AS1	lncRNA_good_csf	transcript_overlap	lncRNA	no hit	0.008761487822441572	0.00883893	0.5095649999999999	0.0	126.0	36060	12587	0.0	0.0	25571	575	4	0.124341457940208	0.03988590195657455	0.11265500062996865	1837910	rs8180040	colorectal cancer	162561	162562
ENSG00000279017.1_1	RP11-697K23.3	lncRNA_good_csf	intergenic	lncRNA	no hit	0.04514969425163423	0.0992805	0.5151220000000001	0.0	131.0	102053	102038	0.02	0.0	1024	1025	1	0.4095600022929725	0.2442623242054669	0.17995421527085567	1596804	rs8180040	colorectal cancer	5480	4456
ENSG00000223552.1_1	RP11-24F11.2	lncRNA_good_csf	promoter_overlap	lncRNA	no hit	0.404332350324398	0.8013348499999999	0.51372	4.0	124.0	1321	0	0.0	0.04	42104	656	4	0.9277753663219921	0.0	0.946936951581306	940397	rs8180040	colorectal cancer	5953	0
ENSG00000283646.1_1	RP11-24F11.5	lncRNA_good_csf	intergenic	lncRNA	no hit	0.6280842002768006	4.366814	0.500847	2.0	124.0	6637	0	0.1	0.09000000000000001	7067	2951	5	0.11935228301091902	0.08064447110380604	0.050772194704634135	923865	rs8180040	colorectal cancer	22485	15418
ENSG00000268324.2_1	LRRC2-AS1	lncRNA_good_csf	transcript_overlap	lncRNA	no hit	0.2038298779961497	0.26732670199999997	0.5629145	0.0	125.0	1147	0	0.02	0.006666666666666667	2290	2291	3	0.47210869546688106	0.1851334145612385	0.3608390627891339	787763	rs8180040	colorectal cancer	7505	5215
ENSG00000241186.8_2	TDGF1	protein_coding	protein_coding	mRNA	no hit	0.9961767315547632	893.2898070000001	0.5199879999999999	2.0	123.0	706	0	0.0	0.5	7905	2513	6	913.5627266245464	837.747620717909	0.15210235732915384	764994	rs8180040	colorectal cancer	6647	6648
ENSG00000280173.1_1	RP11-447D11.3	lncRNA_good_csf	gene_nearby	lncRNA	no hit	0.3905185612563172	3.6106199999999995	0.554143	0.0	67.0	32285	30162	0.0	0.0	2123	2124	1	0.8238403841901779	0.4295155877326425	0.3514531241586477	0	rs8180040	colorectal cancer	317242	317243
ENSG00000260236.1_1	RP11-708J19.1	lncRNA_good_csf	promoter_overlap	lncRNA	no hit	0.18794659131738084	2.4983710500000003	0.463108	0.0	65.0	621	0	0.0	0.0	1910	1911	1	0.5037274609668185	0.6770907899199754	0.15741767850571498	31633	rs8180040	colorectal cancer	351292	349382
ENSG00000214773.1_2	RP11-717D12.1	lncRNA_good_csf	transcript_overlap	lncRNA	no hit	0.12917247718006442	0.1709953	0.572129	0.0	46.0	58390	58391	0.0	0.055	2962	1428	2	0.12305567149920996	0.026116677917770045	0.13023465941659246	254259	rs8180040	colorectal cancer	235831	235832
ENSG00000244380.1_2	RP11-24C3.2	lncRNA_good_csf	promoter_overlap	lncRNA	no hit	0.22319192614276312	0.46112079999999994	0.383094	0.0	33.0	18084	11810	0.0	0.006666666666666667	6274	885	3	0.1088212538010876	0.1303222731118286	0.02770735059609411	1092816	rs8180040	colorectal cancer	72239	65965
ENSG00000228350.1_1	CELSR3-AS1	lncRNA_good_csf	promoter_overlap	lncRNA	no hit	0.9261174389743289	17.1586225	0.47448999999999997	0.0	32.0	32993	27595	0.0	0.0033333333333333335	5398	196	3	4.6634216034479	4.403018308750345	0.06790836200289199	1312263	rs8180040	colorectal cancer	285411	285412
ENSG00000271973.1_1	RP11-572O6.1	lncRNA_good_csf	intergenic	lncRNA	no hit	0.45716021928560296	14.172989999999999	0.523297	0.0	31.0	24314	24036	0.0	0.0	278	279	1	1.2423172367768702	0.6415694504575675	0.4499146132361824	1320942	rs8180040	colorectal cancer	294090	294091
ENSG00000224424.7_1	PRKAR2A-AS1	lncRNA_good_csf	promoter_overlap	lncRNA	no hit	0.6027550768698829	1.9641175	0.44002175	1.0	28.0	24866	24867	0.01	0.02	4024	3447	3	0.828460166368132	1.039578492091472	0.10020645152483797	1496059	rs8180040	colorectal cancer	469207	469208
ENSG00000235236.1_1	RP13-131K19.1	lncRNA_good_csf	transcript_overlap	lncRNA	no hit	0.3948895288948685	1.87845	0.5182955	0.0	30.0	30995	27047	0.04	0.005	4067	555	2	1.124644306345767	0.16166530110548943	0.8118715994274328	1628405	rs8180040	colorectal cancer	481180	481181
ENSG00000223343.1_2	RP13-131K19.2	lncRNA_good_csf	promoter_overlap	lncRNA	stringent no hit	0.3788105026760957	1.448127	0.40920700000000004	0.0	30.0	37117	32178	0.0	0.0	4939	782	2	1.3997158500778601	0.3382648427302085	0.8424999329767551	1633536	rs8180040	colorectal cancer	475177	475178
ENSG00000272434.1_1	RP13-131K19.6	lncRNA_good_csf	promoter_overlap	lncRNA	no hit	0.40566481924634257	4.52608	0.375959	0.0	31.0	39201	38811	0.0	0.0	390	391	1	0.810143549338433	0.5139081842406834	0.2578264003468733	1677803	rs8180040	colorectal cancer	435850	435460
ENSG00000225399.4_1	RP11-3B7.1	lncRNA_good_csf	intergenic	lncRNA	no hit	0.056895975699958634	0.06427229000000001	0.539648	0.0	45.0	10940	10941	0.03	0.0	1231	1232	1	0.01242006320607165	0.1033541192281753	0.12408789240348715	1452400	rs17659990	colorectal cancer	205081	203850
ENSG00000226913.1_1	BSN-AS2	lncRNA_good_csf	promoter_overlap	lncRNA	no hit	0.06104844827127354	0.5343255	0.47151950000000004	0.0	54.0	88510	83476	0.0	0.0	5060	2603	3	0.5029396841536252	0.5720160322682972	0.20119804446318496	1159350	rs17659990	colorectal cancer	87576	82542
ENSG00000235120.1_1	BSN-AS1	lncRNA_good_csf	transcript_overlap	lncRNA	no hit	0.0035653426915415727	0.02217505	0.546638	0.0	66.0	16969	16970	0.0	0.0	1286	461	2	0.327780910003276	0.630152933649345	0.2959902030325746	1071947	rs17659990	colorectal cancer	114396	114397
ENSG00000259970.1_2	AC099668.5	lncRNA_good_csf	transcript_overlap	lncRNA	no hit	0.8673838718527882	6.55028	0.408983	0.0	66.0	25925	25422	0.01	0.7749999999999999	503	423	2	0.20740923637565467	0.5740443380006011	0.3825614369865733	1028733	rs17659990	colorectal cancer	71182	71183
ENSG00000228008.1_1	CTD-2330K9.3	lncRNA_good_csf	promoter_overlap	lncRNA	no hit	0.16277257943700466	0.22259920000000002	0.39482	0.0	63.0	3092	3093	0.0	0.0	12950	600	2	0.0732763759482018	0.1131721656119989	0.052655112572665634	796779	rs17659990	colorectal cancer	3979	0
ENSG00000213600.3_2	XXcos-LUCA16.1	lncRNA_good_csf	transcript_overlap	lncRNA	no hit	0.11317622473497367	0.29279599999999995	0.425068	0.0	59.0	2384	2385	0.0	0.0	366	367	1	0.12223220047721495	0.15709668339055022	0.04413820247189042	473733	rs17659990	colorectal cancer	190149	189783
ENSG00000230454.1_1	U73166.2	lncRNA_good_csf	gene_nearby	lncRNA	no hit	0.5088687654215263	3.991772	0.40212266666666663	0.0	58.0	3401	1276	0.0	0.0	3055	2625	2	1.0849744583260574	5.08886486268236	1.0734923639817595	450359	rs17659990	colorectal cancer	168534	166409
ENSG00000232352.1_1	SEMA3B-AS1	lncRNA_good_csf	promoter_overlap	lncRNA	no hit	0.5645933598863585	18.12631	0.43787	1.0	58.0	2272	1542	0.0	0.0	730	338	2	1.923507384895505	7.521633592821734	1.5434297852415986	446346	rs17659990	colorectal cancer	162395	162396
ENSG00000281358.1_1	RASSF1-AS1	lncRNA_good_csf	transcript_overlap	lncRNA	no hit	0.16444245625105802	0.575937	0.34557	0.0	56.0	2431	1642	0.0	0.0	789	790	1	0.187257446886386	0.167240355951303	0.0245311366021677	375418	rs17659990	colorectal cancer	92257	91468
ENSG00000271858.5_2	CYB561D2	lncRNA_good_csf	transcript_overlap	lncRNA	no hit	0.664507323972864	4.498943499999998	0.3815925	1.0	55.0	6729	5997	0.48	0.6966666666666667	2823	1004	3	1.8821542869407244	1.265520123986663	0.5488425061251946	345521	rs17659990	colorectal cancer	62303	61571
ENSG00000273356.1_1	RP11-804H8.6	lncRNA_good_csf	intergenic	lncRNA	no hit	0.3802887036330751	0.7781454000000001	0.5547725	0.0	55.0	39573	39574	0.07	0.37	2059	2060	2	0.1338436931379387	0.25984264898854903	0.17059761156711614	41670	rs17659990	colorectal cancer	237622	237623
ENSG00000280422.1_1	RP11-155D18.13	lncRNA_good_csf	intergenic	lncRNA	no hit	0.05438618307486104	1.3575750000000002	0.501947	0.0	48.0	21832	21833	0.0	0.0	2053	2054	1	0.6420225609386405	0.314258207595914	0.3212252048581206	1234717	rs17659990	colorectal cancer	53921	51868
ENSG00000243224.1_1	RP5-1157M23.2	lncRNA_good_csf	promoter_overlap	lncRNA	no hit	0.6904168134678127	8.11881	0.4678185	1.0	57.0	1434	1435	0.0	0.0	1839	1101	2	0.9392293671511776	0.5571840139161025	0.3165440127259485	1522126	rs17659990	colorectal cancer	42283	40486
ENSG00000242797.3_1	GLYCTK-AS1	lncRNA_good_csf	transcript_overlap	lncRNA	no hit	0.5969867534830264	4.73557	0.435709	1.0	61.0	1082	1083	0.14	0.995	10441	697	3	1.353418746503527	0.9031980914391274	0.5438476159843669	1571448	rs17659990	colorectal cancer	4495	3799
ENSG00000239799.1_1	ITIH4-AS1	lncRNA_good_csf	transcript_overlap	lncRNA	no hit	0.0	0.090494	0.46582299999999993	0.0	62.0	67823	66444	0.0	0.016666666666666666	1379	395	3	0.0805553763737215	0.109135883028384	0.03766311510440418	2041525	rs1880828	smoking status measurement, lung carcinoma	278048	276669
ENSG00000279144.1_2	RP11-894J14.2	lncRNA_good_csf	transcript_overlap	lncRNA	no hit	0.17356619490217506	0.798032	0.515991	0.0	64.0	43204	43205	0.0	0.0	468	469	1	0.41467855567720857	0.3473145843121995	0.07038753522920009	2018286	rs1880828	smoking status measurement, lung carcinoma	253429	253430
ENSG00000280417.1_1	RP11-5O17.1	lncRNA_good_csf	promoter_overlap	lncRNA	no hit	0.4196775203015972	5.22918	0.457333	0.0	60.0	26631	24675	0.04	0.0	1956	1957	1	0.4332244646690821	0.14193441185955402	0.32778478474662026	1818717	rs1880828	smoking status measurement, lung carcinoma	55817	53861
ENSG00000271916.1_1	RP11-884K10.6	lncRNA_good_csf	transcript_overlap	lncRNA	no hit	0.288891588039922	1.3732099999999998	0.6445310000000001	0.0	40.0	27911	27912	0.0	0.0	255	256	1	0.117473575432535	0.0	0.1602407168285727	1068809	rs1880828	smoking status measurement, lung carcinoma	180552	180553
ENSG00000271976.1_1	RP11-884K10.7	lncRNA_good_csf	transcript_overlap	lncRNA	no hit	0.5403200164617268	4.83763	0.601626	0.0	42.0	1820	1821	0.03	0.0	2582	2583	1	1.40878108416188	1.4226142297165951	0.008261408446159652	1005252	rs1880828	smoking status measurement, lung carcinoma	116995	116996
ENSG00000265992.1_1	ESRG	lncRNA_good_csf	transcript_overlap	lncRNA	no hit	0.8280960099636436	1090.97	0.514968	0.0	53.0	1297	1298	0.08	0.052500000000000005	7735	3140	4	980.8902084465767	68.8005089095537	3.8142522562563164	226971	rs1880828	smoking status measurement, lung carcinoma	161914	161915
ENSG00000244586.1_1	WNT5A-AS1	lncRNA_good_csf	transcript_overlap	lncRNA	no hit	0.662411451221659	15.5838735	0.324	0.0	53.0	3133	3134	0.84	0.49	609	500	2	0.246229854096739	0.02414286536157485	0.2831532012379314	620873	rs1880828	smoking status measurement, lung carcinoma	522329	522330
ENSG00000272202.1_1	RP11-157F20.3	lncRNA_good_csf	promoter_overlap	lncRNA	no hit	0.2162308341689581	0.76381	0.33908499999999997	0.0	54.0	10003	10004	0.0	0.0	1158	1159	1	0.0912207909934348	0.1087783296932261	0.02302792902778269	1438200	rs11539086	colorectal cancer	57428	56270
ENSG00000272146.5_1	ARF4-AS1	lncRNA_good_csf	promoter_overlap	lncRNA	no hit	0.7865915143163846	4.0890971	0.5353073333333334	1.0	70.0	11100	11101	0.0	0.35333333333333333	3205	552	3	1.2912547793627835	1.3956853558792675	0.19215627599296506	965675	rs11539086	colorectal cancer	676	0
ENSG00000239801.1_1	DENND6A-AS1	lncRNA_good_csf	transcript_overlap	lncRNA	no hit	0.07353224047427936	0.10481485	0.623626	0.0	72.0	23295	0	0.0	0.5	26108	364	2	0.06236062346902651	0.0	0.08727357911416055	911684	rs11539086	colorectal cancer	28539	28540
ENSG00000241933.1_1	RP11-755B10.3	lncRNA_good_csf	promoter_overlap	lncRNA	no hit	0.010748847813536631	0.02652735	0.541624	0.0	70.0	14532	14533	0.02	0.0	3391	2919	2	0.11008415747612817	0.09060147957305184	0.02554503621208875	870006	rs11539086	colorectal cancer	92934	92935
ENSG00000244161.1_1	FLNB-AS1	lncRNA_good_csf	transcript_overlap	lncRNA	no hit	0.07802661703435801	6.39081	0.480295	1.0	58.0	3336	3337	0.0	0.0	8089	3709	2	0.7623615009557285	3.193858625007865	1.2507683443863402	395966	rs11539086	colorectal cancer	50835	50836
ENSG00000243384.1_1	RP11-475O23.2	lncRNA_good_csf	transcript_overlap	lncRNA	no hit	0.010721403910692791	0.0311452	0.47714300000000004	0.0	77.0	12514	10939	0.0	0.0	1575	350	3	0.23026116274628505	0.21336364210854492	0.019952619359336628	6143	rs11539086	colorectal cancer	36673	36674
ENSG00000243295.1_1	CTD-2185K10.1	lncRNA_good_csf	intergenic	lncRNA	no hit	0.0	0.00990676	0.5227609999999999	0.0	60.0	66349	66350	0.02	0.02	54359	681	2	0.1603814320668715	0.1298116916618212	0.03851678009260903	440095	rs9858271	differentiated thyroid carcinoma	0	0
ENSG00000241472.6_1	PTPRG-AS1	lncRNA_good_csf	transcript_overlap	lncRNA	no hit	0.9327574608740068	19.270781	0.5645664	2.0	28.0	2227	0	0.01	0.075	105288	2661	6	6.8087248666812386	2.6451139778467443	1.0712199729693392	2315869	rs2366964	metastasis measurement, metastatic colorectal cancer, disease progression measurement	446193	446194
ENSG00000244342.5_1	LINC00698	lncRNA_good_csf	intergenic	lncRNA	no hit	0.9698474873447482	48.02047575	0.5591254	2.0	25.0	9312	0	0.01	0.03	174605	1957	9	1.6229585287895	0.03093027347823745	1.3472482375922041	3005434	rs2366964	metastasis measurement, metastatic colorectal cancer, disease progression measurement	28053	0
ENSG00000241359.1_1	SYNPR-AS1	lncRNA_good_csf	transcript_overlap	lncRNA	no hit	0.05795871334493807	0.0615246	0.530466	0.0	28.0	50978	0	0.0	0.006	126455	558	5	2.81429496246996	6.149827798487265	0.90649208269895	2906708	rs812481	colorectal cancer	16530	0
ENSG00000240549.2_1	THOC7-AS1	lncRNA_good_csf	transcript_overlap	lncRNA	no hit	0.04491505018950581	0.434656	0.604755	0.0	25.0	1954	780	0.0	0.0	1174	673	2	0.0504341554695548	0.1127334538937209	0.08312231622229645	2594940	rs812481	colorectal cancer	10523	10524
ENSG00000280620.1_1	SCAANT1	lncRNA_good_csf	transcript_overlap	lncRNA	no hit	0.18464018133000232	3.8995950012239504	0.5058819999999999	0.0	28.0	44646	44647	0.0	0.0	254	255	1	1.0057912597142886	3.12948134861145	1.041789120309463	2544987	rs812481	colorectal cancer	61651	61397
ENSG00000239653.1_2	PSMD6-AS2	lncRNA_good_csf	transcript_overlap	lncRNA	no hit	0.15922542810243767	3.9248945	0.581433	0.0	28.0	43167	35658	0.0	0.0	8126	2456	3	0.5417575035062281	1.6163695151866448	0.7629904422629799	2444611	rs812481	colorectal cancer	58501	50375
ENSG00000271843.1_1	RP11-245J9.5	lncRNA_good_csf	transcript_overlap	lncRNA	no hit	0.2151627179768736	3.08811	0.6317510000000001	0.0	29.0	39113	39114	0.0	0.0	610	611	1	0.9874346958668888	1.744671520714485	0.4657260430236188	2448067	rs812481	colorectal cancer	53830	53831
ENSG00000243410.1_2	RP11-245J9.4	lncRNA_good_csf	transcript_overlap	lncRNA	no hit	0.0351894741769366	6.7412474000000016	0.530612	0.0	29.0	35842	31560	0.0	0.005	4282	441	2	0.4068541628679585	0.18808905240874327	0.24382980744154106	2440513	rs812481	colorectal cancer	50559	46277
ENSG00000272181.1_1	RP11-245J9.6	lncRNA_good_csf	transcript_overlap	lncRNA	no hit	0.15112746331037907	0.764254	0.705742	0.0	28.0	28298	27881	0.0	0.0	417	418	1	0.12364077602174713	0.318275735723208	0.23047127689023256	2436834	rs812481	colorectal cancer	43015	42598
ENSG00000241158.5_2	ADAMTS9-AS1	lncRNA_good_csf	transcript_overlap	lncRNA	no hit	0.4179108643329272	2.54547	0.5667964000000001	4.0	34.0	3919	0	0.16	0.505	28417	3609	4	0.0476799663269265	0.280723723147811	0.2897612063793661	1864002	rs812481	colorectal cancer	2501	0
ENSG00000241684.5_1	ADAMTS9-AS2	lncRNA_good_csf	transcript_overlap	lncRNA	no hit	0.29537462219350696	0.507994905213424	0.5539310000000001	3.0	33.0	3643	0	0.0	0.09333333333333334	326339	3691	6	0.03416254565940253	0.18860902113543443	0.10794954504031314	1445292	rs812481	colorectal cancer	24787	0
ENSG00000270059.1_2	RP11-88H12.2	lncRNA_good_csf	transcript_overlap	lncRNA	no hit	0.1840062945946117	0.58231	0.608889	0.0	33.0	30173	30174	1.0	1.0	449	450	1	1.5646075048195502	0.22717271776433	1.0633997337456524	1097043	rs812481	colorectal cancer	8206	8207
ENSG00000272610.1_2	MAGI1-IT1	lncRNA_good_csf	transcript_overlap	lncRNA	no hit	0.32774932075974217	0.5554178999999999	0.5769380000000001	0.0	39.0	822	0	0.0	0.0	81743	2567	3	0.14853172715259105	0.1114900034622562	0.04729573732700176	502202	rs812481	colorectal cancer	98236	16493
ENSG00000240175.1_1	MAGI1-AS1	lncRNA_good_csf	transcript_overlap	lncRNA	no hit	4.8213767541716015e-06	0.0099385	0.575296	0.0	40.0	30312	0	0.0	0.0	31481	591	3	0.05989650472051565	0.1147221127641152	0.07276071048539676	531463	rs812481	colorectal cancer	37493	37494
ENSG00000241316.6_2	SUCLG2-AS1	lncRNA_good_csf	promoter_overlap	lncRNA	no hit	0.8558391793277069	7.445849174999998	0.5541986666666667	1.0	18.0	6524	0	0.0	0.005	292955	2226	7	1.7156085992989811	2.046980011769648	0.2958087766957201	262480	rs76010824	survival time, prostate carcinoma	492723	260862
ENSG00000244513.6_2	CTD-2013N24.2	lncRNA_good_csf	promoter_overlap	lncRNA	no hit	0.8718310637779995	9.87154645	0.5780001538461538	0.0	37.0	34417	26184	0.22	0.72	42458	962	4	2.058618279097019	2.721934298647575	0.4727122192674552	1620451	rs76010824	survival time, prostate carcinoma	267694	267695
ENSG00000240405.5_2	SAMMSON	lncRNA_good_csf	intergenic	lncRNA	no hit	0.7652247713578241	8.33346	0.537371	1.0	42.0	36324	20750	0.01	0.0025	15574	2044	4	0.05001972354613615	0.117383131678113	0.08970751855326592	864461	rs2687201	esophageal adenocarcinoma	85704	70130
ENSG00000277539.1_1	RP11-298C2.1	lncRNA_good_csf	promoter_overlap	lncRNA	no hit	0.0	0.00488387	0.612472	0.0	93.0	9669	9670	0.01	0.06666666666666667	13529	449	3	0.19861263556005904	0.0	0.2613654877342721	252639	rs116036142	lung adenocarcinoma, family history of lung cancer	78370	64841
ENSG00000244203.2_1	FOXP1-AS1	lncRNA_good_csf	promoter_overlap	lncRNA	no hit	0.0	0.0990234	0.535714	0.0	93.0	9517	0	0.01	0.018	16084	700	5	0.541555904195588	0.19261417415734253	0.3702598210892456	266321	rs116036142	lung adenocarcinoma, family history of lung cancer	78522	78523
ENSG00000277855.1_1	RP11-154H23.4	lncRNA_good_csf	transcript_overlap	lncRNA	no hit	0.11796130040917102	0.308238	0.565854	0.0	106.0	1309	0	0.95	0.31666666666666665	46837	820	3	0.03935768108872545	0.1009542542624113	0.08306230078798903	558273	rs116036142	lung adenocarcinoma, family history of lung cancer	60074	60075
ENSG00000241163.7_2	LINC00877	lncRNA_good_csf	transcript_overlap	lncRNA	no hit	0.9550517337791312	22.72960599	0.5069623	5.0	103.0	967	0	0.0	0.31	218442	2506	7	1.776426185712098	1.6036873632493556	0.3005158918820351	1011852	rs116036142	lung adenocarcinoma, family history of lung cancer	17066	0
ENSG00000276471.1_2	RP11-398A8.5	lncRNA_good_csf	transcript_overlap	lncRNA	no hit	0.10400995853004058	0.2735395	0.542484	0.0	105.0	1230	0	0.0	0.0	4077	306	2	0.16700462402402402	0.1614798407275245	0.0068461632807305045	1057116	rs116036142	lung adenocarcinoma, family history of lung cancer	1595	0
ENSG00000244345.1_1	RP11-654C22.2	lncRNA_good_csf	intergenic	lncRNA	no hit	0.024328594796920844	0.029196685000000007	0.474596	0.0	66.0	40323	6906	0.0	0.0	45746	866	3	0.1477199014443608	0.0938835554405164	0.06931142781715251	1481358	rs116036142	lung adenocarcinoma, family history of lung cancer	192695	192696
ENSG00000272690.5_1	RP11-803B1.8	lncRNA_good_csf	intergenic	lncRNA	no hit	0.4218632092228695	0.958884	0.5271223333333332	0.0	9.0	11531	11532	0.24	0.3333333333333333	22138	1268	4	2.8529693903054545	12.224279512887485	1.6309160682981318	707561	rs62268951	lung adenocarcinoma, family history of lung cancer	350	0
ENSG00000272710.1_2	CTD-2026G6.3	lncRNA_good_csf	intergenic	lncRNA	no hit	0.4602788862124468	1.19049105	0.567164	0.0	13.0	38817	38818	0.01	0.49	39950	201	2	2.0250880233431547	12.495526059253256	2.157432187211181	585048	rs62268951	lung adenocarcinoma, family history of lung cancer	71353	31403
ENSG00000242516.1_1	LINC00960	lncRNA_good_csf	intergenic	lncRNA	no hit	0.857466177783736	14.167054	0.511036	1.0	12.0	42412	37522	0.06	0.04666666666666667	6912	2126	6	2.686029535764491	6.9846939034984885	1.0577533794770726	485744	rs62268951	lung adenocarcinoma, family history of lung cancer	163744	163745
ENSG00000240241.5_2	RP11-314M24.1	lncRNA_good_csf	intergenic	lncRNA	no hit	0.193086793600022	0.3359933	0.5927973333333334	0.0	10.0	214188	214189	0.1	0.2175	27725	576	4	0.2072049665259426	0.577459628746455	0.3398218223554554	1599297	rs12497518	response to radiation, prostate carcinoma	84643	56918
ENSG00000242190.1_1	RP11-142L1.1	lncRNA_good_csf	gene_nearby	lncRNA	no hit	0.08524080921686332	0.3277325	0.603723	0.0	8.0	47517	45467	0.0	0.0	2050	376	3	0.0294466190167449	0.302539016797569	0.3394575659212977	5095064	rs12497518	response to radiation, prostate carcinoma	1710	0
ENSG00000242339.1_1	RP11-735B13.2	lncRNA_good_csf	intergenic	lncRNA	no hit	0.015269401633037916	0.015973006499999998	0.6	0.0	10.0	77041	68598	0.0	0.006666666666666667	8443	360	3	0.7845845365456605	1.301188426735199	0.3667908755736944	2168144	rs2660753	prostate carcinoma	154889	154890
ENSG00000239519.1_1	CADM2-AS1	lncRNA_good_csf	transcript_overlap	lncRNA	no hit	0.14657596519094518	0.17558837000000002	0.654367	0.0	18.0	146165	110341	0.0	0.005	35824	2656	2	0.08218697716303196	0.1356786092435995	0.06960483248185725	1033517	rs2660753	prostate carcinoma	231760	195936
ENSG00000281392.1_1	LINC00506	lncRNA_good_csf	intergenic	lncRNA	no hit	0.22271896319440795	0.2926982	0.4987395	1.0	20.0	36589	36590	0.0	0.03	67708	4300	3	4.004139526903931	9.00712500404343	0.9998336339482218	0	rs9284813	prostate carcinoma	419488	351780
ENSG00000239445.5_1	ST3GAL6-AS1	lncRNA_good_csf	promoter_overlap	lncRNA	no hit	0.8714390596482771	12.4467555	0.5124313333333333	0.0	55.0	1907	0	0.0	0.18	18318	769	5	0.8979575803350556	0.052717577209088505	0.5719445040021414	3149229	rs651907	colorectal cancer	908703	908704
ENSG00000239462.1_2	CTD-2021J15.1	lncRNA_good_csf	promoter_overlap	lncRNA	no hit	0.7903067582399617	6.6888119999999995	0.617722	0.0	66.0	3910	0	0.0	0.2175	116138	395	4	0.7292960305337944	0.17431881817619194	0.5583607168972664	2863318	rs651907	colorectal cancer	738931	622793
ENSG00000273374.1_1	RP11-383I23.2	lncRNA_good_csf	intergenic	lncRNA	no hit	0.506738842998401	3.1109020000000003	0.575	0.0	69.0	30345	30346	0.05	0.05	3359	3360	1	4.28656009985849	0.5384327543241539	1.7808678994468188	2075822	rs651907	colorectal cancer	91505	88146
ENSG00000242759.6_2	LINC00882	lncRNA_good_csf	promoter_overlap	lncRNA	no hit	0.8824944697479907	9.060619	0.5703182857142857	2.0	56.0	8704	0	0.0	0.04	403821	2718	8	3.17345534466532	0.6647093466190339	1.3259720254181335	3033	rs1283104	prostate carcinoma	4041	0
ENSG00000243701.5_1	DUBR	lncRNA_good_csf	promoter_overlap	lncRNA	no hit	0.9651676129536118	125.53651	0.5149695999999999	4.0	56.0	14862	0	0.0	0.09666666666666668	86272	2737	4	1.4956294954690175	4.098045070212694	0.9993293884713474	0	rs1283104	prostate carcinoma	42730	0
ENSG00000239828.6_2	RP11-446H18.5	lncRNA_good_csf	transcript_overlap	lncRNA	no hit	0.10018998729340572	0.116182355	0.6069702999999999	3.0	55.0	6948	0	0.0	0.006666666666666667	148637	866	5	0.04560107409452525	0.15638784230294311	0.14529281795984728	28938	rs1283104	prostate carcinoma	35985	0
ENSG00000273125.1_1	RP11-115H18.1	lncRNA_good_csf	intergenic	lncRNA	no hit	0.00859882551996588	0.0267290545	0.652993	0.0	53.0	762	763	0.0	0.0	32982	1487	3	0.025356418620328648	0.10632230001308864	0.10964625645005187	64671	rs80152782	small cell lung carcinoma	144179	144180
ENSG00000241469.7_2	LINC00635	lncRNA_good_csf	intergenic	lncRNA	no hit	0.09185858404463916	0.103101955	0.5590047916666666	2.0	49.0	3428	0	0.01	0.15	36765	2119	11	1.3067304891838791	0.5683624432276524	0.5565904542143112	311646	rs80152782	small cell lung carcinoma	562248	553478
ENSG00000261364.1_1	RP11-59E19.4	lncRNA_good_csf	promoter_overlap	lncRNA	no hit	0.0022107066938751307	3.403425	0.529095	0.0	5.0	178402	178403	0.0	0.0	927	928	1	3.378174352399609	8.543893917932595	1.1242485990850606	43802	rs4855695	colorectal cancer, diet measurement	732986	732987
ENSG00000121570.12_1	DPPA4	protein_coding	protein_coding	mRNA	no hit	0.9685445719663672	308.01789	0.541622125	3.0	4.0	18195	18196	0.0	0.1525	11431	3043	7	457.35987125656277	57.80438619713664	3.871827476670741	193505	rs4855695	colorectal cancer, diet measurement	572779	572780
ENSG00000242029.1_1	RP11-457K10.1	lncRNA_good_csf	intergenic	lncRNA	no hit	0.04611027515123689	0.06745786	0.576336	0.0	4.0	158908	0	0.04	0.01	162754	262	3	0.0	0.0	0.0	515471	rs4855695	colorectal cancer, diet measurement	262245	99491
ENSG00000242242.5_1	PVRL3-AS1	lncRNA_good_csf	transcript_overlap	lncRNA	no hit	0.8421807341711214	5.65295495	0.5729374	1.0	36.0	9810	0	0.55	0.26666666666666666	177816	792	4	1.534600037512334	0.9315405483612488	0.9178949397456716	1761072	rs4855695	colorectal cancer, diet measurement	138598	138599
ENSG00000239311.1_1	RP11-615J4.3	lncRNA_good_csf	transcript_overlap	lncRNA	no hit	0.415492075746954	0.946165	0.527981	0.0	62.0	30032	0	0.02	0.015	30782	411	2	1.36918022664863	0.7526148514267595	0.4348789611976129	1912049	rs16845107	colorectal cancer	88345	57563
ENSG00000239482.6_2	RP11-90K6.1	lncRNA_good_csf	transcript_overlap	lncRNA	no hit	0.6695597595695189	2.08060245	0.5831885	1.0	89.0	1450	0	0.11	0.013999999999999999	30313	1097	5	1.853425510247276	0.3285891520406551	1.0387945765781756	1076353	rs16845107	colorectal cancer	12031	0
ENSG00000243081.2_1	RP11-231E6.1	lncRNA_good_csf	intergenic	lncRNA	no hit	0.020997985040987488	0.1855328	0.552783	1.0	90.0	9793	0	0.0	0.005	12487	1563	2	0.7835941427257059	0.627641132761239	0.1320047221007152	1000010	rs16845107	colorectal cancer	36417	36418
ENSG00000279349.1_1	RP11-147G7.3	lncRNA_good_csf	intergenic	lncRNA	no hit	0.12171267892413062	0.196849	0.600771	0.0	91.0	11726	11727	0.08	0.13	2594	2595	1	0.5135155889143541	2.396613414999715	1.1661934927419726	881002	rs16845107	colorectal cancer	80792	78198
ENSG00000240893.1_1	RP11-572C15.5	lncRNA_good_csf	intergenic	lncRNA	no hit	0.0018819971563243665	0.062104920000000015	0.563304	0.0	80.0	2236	0	0.0	0.018	12872	2022	5	0.1657050294367605	0.2369225547814495	0.08555239979024269	659825	rs16845107	colorectal cancer	35832	35833
ENSG00000272844.1_1	RP11-484K9.4	lncRNA_good_csf	promoter_overlap	lncRNA	no hit	0.5017086014780852	1.325704	0.486563	0.0	78.0	29908	29909	0.0	0.0	706	707	1	0.3986716201921375	0.292981330653862	0.1133558424041135	417991	rs16845107	colorectal cancer	195403	194697
ENSG00000243795.1_1	RP11-572M11.3	lncRNA_good_csf	transcript_overlap	lncRNA	no hit	0.0937948095100759	0.1154525	0.551559	0.0	71.0	724	0	0.0	0.0	25469	2502	4	0.1057761449967301	0.09997524525169506	0.007588297236135586	241325	rs16845107	colorectal cancer	180332	180333
ENSG00000239453.1_1	SIDT1-AS1	lncRNA_good_csf	transcript_overlap	lncRNA	no hit	0.21168159930063324	0.44066745	0.604301	0.0	72.0	15647	14206	0.0	0.0	1441	465	2	0.230886049995268	0.0812890512801057	0.18694497233316668	31972	rs7611694	prostate carcinoma	240039	238598
ENSG00000242767.1_1	ZBTB20-AS4	lncRNA_good_csf	transcript_overlap	lncRNA	no hit	0.12403899006671175	0.144502305	0.552593	0.0	65.0	5899	5900	1.0	0.505	2638	675	2	0.15198083716397442	0.11298785792571607	0.04967886443448497	456507	rs9841504	gastric carcinoma	267272	267273
ENSG00000240922.1_1	LSAMP-AS1	lncRNA_good_csf	transcript_overlap	lncRNA	no hit	0.3630608766952293	0.619067	0.537071	0.0	48.0	13676	13677	0.02	0.016666666666666666	10066	553	4	0.15119837792969149	0.3440795688467441	0.2234820830836616	428424	rs4378954	colorectal cancer, endometrial neoplasm	205128	195062
ENSG00000243276.5_1	RP11-384F7.1	lncRNA_good_csf	intergenic	lncRNA	no hit	0.8890789371840755	8.284088650000001	0.5656495	0.0	43.0	284501	8263	0.0	0.3333333333333333	552849	787	7	0.0	9.280926035541983	3.3169132859992336	631711	rs9835060	neutropenia, response to gemcitabine, pancreatic carcinoma	214083	0
ENSG00000240254.1_1	B4GALT4-AS1	lncRNA_good_csf	transcript_overlap	lncRNA	no hit	0.0	0.016757400000000002	0.573529	0.0	59.0	44371	10163	0.0	0.0	64180	544	4	0.20164548081814948	0.2800914332276569	0.09123553818990823	0	rs4568126	overall survival, pancreatic carcinoma	13735	13736
ENSG00000241155.1_1	ARHGAP31-AS1	lncRNA_good_csf	transcript_overlap	lncRNA	no hit	0.5336157578699476	1.2998946000000002	0.48557700000000004	0.0	61.0	1033	0	0.0	0.0	8467	624	2	5.0498352471702495	1.8201966222900952	1.101100104666034	84885	rs4568126	overall survival, pancreatic carcinoma	94391	94392
ENSG00000272662.1_1	RP11-190C22.8	lncRNA_good_csf	promoter_overlap	lncRNA	no hit	0.4468631572243004	1.85569345	0.571429	0.0	65.0	13519	13520	0.0	0.0	503	504	1	0.09587909943816664	0.41392756760045296	0.36761957117166544	268270	rs4568126	overall survival, pancreatic carcinoma	78031	77528
ENSG00000242622.1_1	RP11-18H7.1	lncRNA_good_csf	promoter_overlap	lncRNA	no hit	0.746795042607408	6.344332	0.498944	1.0	73.0	4309	4310	0.24	0.08166666666666668	41888	982	6	2.733722920078172	5.053767762659439	0.6580848436523432	865487	rs4568126	overall survival, pancreatic carcinoma	50922	9769
ENSG00000272758.5_1	RP11-299J3.8	lncRNA_good_csf	promoter_overlap	lncRNA	no hit	0.9252934914271378	25.7551685	0.5652896000000001	1.0	81.0	16025	0	0.0	0.6633333333333333	26973	1152	3	13.321596233296013	17.930567009289277	0.4716617002482769	568883	rs9868873	esophageal carcinoma	51527	24572
ENSG00000273033.2_1	RP11-67L2.2	lncRNA_good_csf	intergenic	lncRNA	no hit	0.39455194110722536	5.0381504999999995	0.5626369999999999	0.0	107.0	42574	37099	0.0	0.0	5475	5476	1	0.508410518501499	1.68580512680216	0.8323255154700937	119647	rs9868873	esophageal carcinoma	86190	81936
ENSG00000273454.1_1	RP11-797D24.3	lncRNA_good_csf	intergenic	lncRNA	no hit	0.27156079830366336	1.1890530000000001	0.637681	0.0	82.0	7817	7818	0.0	0.0	551	552	1	0.03287913699551945	0.2744375211190295	0.3031892012350408	265291	rs9868873	esophageal carcinoma	23802	23803
ENSG00000272678.1_1	RP11-797D24.4	lncRNA_good_csf	transcript_overlap	lncRNA	no hit	0.11318237789027225	0.413625	0.59335	0.0	82.0	14057	14058	0.0	1.0	390	391	1	0.085390271606567	0.2801041733421136	0.2380473368730395	271531	rs9868873	esophageal carcinoma	30042	30043
ENSG00000273123.1_1	RP11-9N20.3	lncRNA_good_csf	transcript_overlap	lncRNA	no hit	0.05346993483063045	0.136035	0.559199	0.0	77.0	602	54	0.0	0.0	548	549	1	0.0662545197681996	0.0427974503430931	0.0320928964488589	703789	rs9868873	esophageal carcinoma	3301	2753
ENSG00000244286.1_1	ITGB5-AS1	lncRNA_good_csf	transcript_overlap	lncRNA	no hit	0.0263506939096978	0.06426835	0.543478	0.0	56.0	10453	3851	0.0	0.0	6602	460	2	0.1915794702483468	0.6030218160133161	0.4279188870170697	1769093	rs9868873	esophageal carcinoma	22404	22405
ENSG00000280042.1_2	RP11-71H17.8	lncRNA_good_csf	transcript_overlap	lncRNA	no hit	0.10771281893671636	0.378505	0.539275	0.0	54.0	1137	0	0.0	0.0	1985	1986	1	0.07519578817685174	0.32236209696303303	0.2985178863531575	1779057	rs9868873	esophageal carcinoma	34354	32369
ENSG00000272840.1_2	RP11-379B18.6	lncRNA_good_csf	intergenic	lncRNA	no hit	0.1837532881278105	0.232763105	0.5576409999999999	0.0	48.0	61422	38183	0.0	0.0	23239	373	2	0.8061225976561115	4.102611058554794	1.4983398531932648	2521577	rs10934853	prostate carcinoma	44442	21203
ENSG00000241288.7_1	RP11-379B18.5	lncRNA_good_csf	transcript_overlap	lncRNA	no hit	0.8744100547753206	8.550415350000002	0.5014232727272726	0.0	44.0	17137	0	0.06	0.51	88335	1996	6	22.89667583582054	119.2249736170218	2.8894865933547877	2403146	rs10934853	prostate carcinoma	0	0
ENSG00000248787.1_1	RP11-666A20.4	lncRNA_good_csf	transcript_overlap	lncRNA	no hit	0.2872611104552514	0.9498485000000001	0.482436	0.0	42.0	73762	71495	0.0	0.0033333333333333335	2267	427	3	0.8368506471875735	6.67157526704565	2.062288521599602	2409258	rs10934853	prostate carcinoma	0	0
ENSG00000250012.1_1	RP11-124N2.1	lncRNA_good_csf	transcript_overlap	lncRNA	no hit	0.8221640280353805	5.455997	0.3738735	1.0	43.0	66287	66288	0.0	0.17	11022	444	3	0.4838987186415484	0.934473761138837	0.3550801806921837	2224181	rs10934853	prostate carcinoma	16065	16066
ENSG00000246022.2_1	ALDH1L1-AS2	lncRNA_good_csf	transcript_overlap	lncRNA	no hit	0.3305743185256642	1.01400755	0.46707300000000007	1.0	40.0	60168	57254	0.0	0.0025	30104	2324	4	0.11179729933728097	0.0134942216916601	0.1335559192719623	2109361	rs10934853	prostate carcinoma	111910	111911
ENSG00000250934.1_1	RP11-71E19.1	lncRNA_good_csf	transcript_overlap	lncRNA	no hit	0.036291030984990265	0.4688415	0.4721165	1.0	43.0	606	0	0.0	0.0	24483	501	3	0.8606901036059755	0.32782379201538847	0.4155648156530545	2028251	rs10934853	prostate carcinoma	198641	198642
ENSG00000251448.1_1	RP11-71E19.2	lncRNA_good_csf	transcript_overlap	lncRNA	no hit	0.0	0.29560335	0.5078739999999999	0.0	43.0	19576	14419	0.0	0.006666666666666667	5157	254	3	0.41697586080057303	0.3849893885671671	0.03294025836308688	2025506	rs10934853	prostate carcinoma	225870	220713
ENSG00000282860.1_1	RP11-153F10.2	lncRNA_good_csf	intergenic	lncRNA	no hit	0.1104646407494217	0.799504	0.602965	0.0	71.0	7427	7428	0.0	0.0	606	607	1	0.0432519148568619	0.09250199401440401	0.0665483442823482	747692	rs10934853	prostate carcinoma	636484	635878
ENSG00000244300.2_1	GATA2-AS1	lncRNA_good_csf	transcript_overlap	lncRNA	no hit	0.8545344984232356	50.932855	0.354118	3.0	93.0	6272	0	0.0	0.0033333333333333335	13116	1578	3	0.07308979581119138	0.027318245916713453	0.04241838268833525	169683	rs10934853	prostate carcinoma	88057	78608
ENSG00000261159.1_1	RP11-723O4.9	lncRNA_good_csf	gene_nearby	lncRNA	no hit	0.07515965168793183	4.753764	0.504316	0.0	87.0	4743	3933	0.06	0.05	810	811	1	0.8665149441592881	0.5490378642549871	0.2689746501546981	540187	rs10934853	prostate carcinoma	23972	23162
ENSG00000231305.3_1	RP11-723O4.2	lncRNA_good_csf	gene_nearby	lncRNA	no hit	0.7254949985703806	4.1090135000000005	0.451173	0.0	87.0	679	0	0.14	0.985	10227	1298	5	0.7139840395765045	12.668192911024411	3.025514735606208	541784	rs10934853	prostate carcinoma	29050	24759
ENSG00000279507.1_2	RP11-723O4.7	lncRNA_good_csf	transcript_overlap	lncRNA	no hit	0.02672492413164146	0.1418365	0.557018	0.0	85.0	36675	36676	0.0	0.0	227	228	1	0.5192762040336021	0.38349379279040097	0.13506800414222034	595304	rs10934853	prostate carcinoma	46095	46096
ENSG00000273174.1_1	RP11-434H6.6	lncRNA_good_csf	promoter_overlap	lncRNA	no hit	0.1689379020696144	0.510473	0.518584	0.0	82.0	3596	3597	0.0	0.0	564	565	1	0.4133996469363185	0.6743031067032474	0.2443912754406409	803910	rs10934853	prostate carcinoma	161084	161085
ENSG00000273437.1_1	RP11-434H6.7	lncRNA_good_csf	intergenic	lncRNA	no hit	0.6907891142216753	4.033099	0.6	0.0	82.0	44098	43764	0.0	0.0	334	335	1	0.4292967969034215	0.8279090985363321	0.3548888006921434	844077	rs10934853	prostate carcinoma	201586	201252
ENSG00000206417.8_1	H1FX-AS1	lncRNA_good_csf	promoter_overlap	lncRNA	no hit	0.5961393164115004	17.416583950000003	0.4106635	0.0	79.0	66289	66290	0.99	0.505	9027	2600	5	3.6089135855342196	3.927097148543227	0.4973985227203852	995863	rs10934853	prostate carcinoma	69520	61531
ENSG00000203644.3_2	RP11-332M2.1	lncRNA_good_csf	transcript_overlap	lncRNA	no hit	0.8056667573555132	11.7948155	0.6604399999999999	0.0	56.0	6179	6180	0.01	0.01	909	910	1	6.28176296003147	4.961257143216924	0.2886711717772229	666541	rs114624737	lung carcinoma	9003	8094
ENSG00000271270.5_1	TMCC1-AS1	lncRNA_good_csf	promoter_overlap	lncRNA	no hit	0.9293946257494756	63.84115500000001	0.5133092499999999	1.0	54.0	9504	0	0.14	0.13	16724	3496	3	2.84697294162331	3.030472052487836	0.21903393233469248	595923	rs114624737	lung carcinoma	54916	54917
ENSG00000248243.1_1	RP11-93K22.13	lncRNA_good_csf	transcript_overlap	lncRNA	no hit	0.2355459333063401	0.311626	0.495091	0.0	51.0	122481	117610	0.0	0.0	4871	713	4	0.5497619187594821	0.5419959154544225	0.0072476556184854985	420194	rs114624737	lung carcinoma	33350	28479
ENSG00000249846.6_2	RP11-77P16.4	lncRNA_good_csf	transcript_overlap	lncRNA	no hit	0.3968012467326475	2.23951215	0.48494	0.0	50.0	140726	140727	0.0	0.0	7927	1608	3	3.401991551516265	7.805946896052433	1.0385401851801372	393919	rs114624737	lung carcinoma	51595	51596
[truncated: 6,271 more rows]
