# Supplementary material for: Genome-wide CRISPR interference screen identifies long non-coding RNA loci required for differentiation and pluripotency
Source: PLoS One. 2021 Nov 3;16(11):e0252848. doi: 10.1371/journal.pone.0252848 (PMC8565776; doi:10.1371/journal.pone.0252848)
Supplement: S7 Table — (TXT) [file pone.0252848.s007.txt]

gene_id	gene_name	biotype	max_splicing_eff	max_expression	gc	n_tss	n_enh	closest_enh_dist	tss_conservation	exon_conservation	dna_locus_len	rna_trans_len	n_exons	tsne_f1	tsne_f2	assigned_cluster
DIGIT	DIGIT	lncRNA	0.2245042207729709	0.6395541499999999	0.480683	0.0	72.0	2518	0.1	0.0	2966	2226	2	-45.265903	-9.891879	2
ENSG00000000003.14_1	TSPAN6	mRNA	0.9778421518932968	89.21912682499998	0.5669432000000001	7.0	16.0	5263	0.04	0.94	9995	3796	8	45.00897	9.399658	1
ENSG00000000005.5_1	TNMD	mRNA	0.6709270606887116	2.0589033	0.5867944999999999	1.0	15.0	51631	1.0	1.0	15083	1339	7	42.340214	-54.38403	1
ENSG00000000419.12_1	DPM1	mRNA	0.9911280273708134	273.51469	0.604317	3.0	171.0	588	0.0	0.9666666666666666	23688	1161	10	15.94355	-39.041233	1
ENSG00000000457.13_1	SCYL3	mRNA	0.8473578984431906	11.621038	0.5546336000000001	1.0	34.0	2279	0.0	0.91	44321	6364	14	35.848637	42.482082	1
ENSG00000000460.16_2	C1orf112	mRNA	0.9760123764735792	43.0014894	0.587802888888889	1.0	34.0	30671	0.16	0.8975	190981	4355	29	62.729115	15.08089	1
ENSG00000000938.12_1	FGR	mRNA	0.9500395347072376	31.2449945	0.42050842857142856	6.0	122.0	1302	0.0	0.86	23213	2729	13	31.952803	-12.794147	1
ENSG00000000971.15_1	CFH	mRNA	0.9766570848006166	59.49615100000001	0.6134396666666666	1.0	15.0	17879	0.0	0.29	95626	6985	22	31.312204	46.800568	1
ENSG00000001036.13_1	FUCA2	mRNA	0.974086343932176	81.24684500000002	0.5356989999999999	2.0	81.0	31340	0.01	0.85	16879	2356	7	22.811966	-0.5982797	1
ENSG00000001084.10_2	GCLC	mRNA	0.9902943816012041	197.3282815	0.5464789230769229	3.0	58.0	891	0.01	1.0	94505	3813	16	48.13428	19.385206	1
ENSG00000001167.14_1	NFYA	mRNA	0.9464399305137784	24.580838500000002	0.5189695000000001	1.0	74.0	9387	0.42	0.9811111111111112	27031	3811	10	28.088198	-40.592518	1
ENSG00000001460.17_1	STPG1	mRNA	0.908999028427772	11.6716065	0.5305234166666667	2.0	95.0	1020	0.0	0.6675	59929	6016	10	29.076365	1.1069754	1
ENSG00000001461.16_1	NIPAL3	mRNA	0.9827045892614216	63.04597029999999	0.4899761428571429	3.0	94.0	6034	0.0	0.8525	57173	5481	13	32.948532	3.0284522	1
ENSG00000001497.16_1	LAS1L	mRNA	0.9786485152369392	70.25509790000001	0.47335340000000004	1.0	29.0	59714	0.08	0.8457142857142859	22192	5205	14	10.723079	-13.854047	1
ENSG00000001561.6_1	ENPP4	mRNA	0.8534211684375044	8.114524000000001	0.655558	4.0	78.0	1398	0.0	0.5	16706	4651	4	30.427723	13.877424	1
ENSG00000001617.11_1	SEMA3F	mRNA	0.9722833965936004	42.4266031	0.3797922222222223	4.0	62.0	1593	0.94	1.0	33983	3802	19	31.057325	-55.21681	1
ENSG00000001626.14_2	CFTR	mRNA	0.8888715535759328	8.078742315	0.5737093636363636	2.0	56.0	1034	0.01	0.9753846153846154	188702	6132	27	59.64847	14.788663	1
ENSG00000001629.9_2	ANKIB1	mRNA	0.9722524555472308	46.1530635	0.5780362857142857	4.0	52.0	23121	0.02	1.0	155150	6081	20	53.084526	14.689536	1
ENSG00000001630.15_2	CYP51A1	mRNA	0.9875900498047421	92.29392800000001	0.5818124	4.0	50.0	276037	0.02	1.0	22379	3210	10	26.353867	51.053043	1
ENSG00000001631.15_2	KRIT1	mRNA	0.9698884009050084	69.24372995190001	0.5697356666666666	2.0	52.0	172823	0.01	1.0	47131	4762	20	26.604506	46.905643	1
ENSG00000002016.17_2	RAD52	mRNA	0.9696690594858433	57.0380255	0.4711735789473683	2.0	72.0	954	0.0	0.8333333333333334	77508	2826	14	23.850462	-8.41566	1
ENSG00000002330.13_1	BAD	mRNA	0.9854521090307332	67.77142699999999	0.3496194285714286	2.0	64.0	50526	0.01	0.91	14835	1157	5	12.727246	-27.637995	1
ENSG00000002549.12_1	LAP3	mRNA	0.9906575293320704	125.27210105	0.5338827272727275	4.0	32.0	1698	0.0	1.0	30776	2213	13	41.736908	13.379724	1
ENSG00000002586.18_2	CD99	mRNA	0.9952270048305824	224.51742552	0.4593024166666666	6.0	28.0	5239	0.0	0.3333333333333333	50130	1245	11	22.659779	12.632597	1
ENSG00000002586.18_2_PAR_Y	CD99	mRNA	0.9952270048305824	224.51742552	0.4593024166666666	0.0	4.0	223325	0.0	0.3333333333333333	50130	1245	11	14.0302305	53.17219	2
ENSG00000002587.9_2	HS3ST1	mRNA	0.4599352343351409	0.88335035	0.3922043333333333	0.0	32.0	1272	0.0	0.49	36615	8031	2	11.507132	-16.033781	1
ENSG00000002726.20_2	AOC1	mRNA	0.306197687673227	0.5769219000000001	0.4008040000000001	5.0	94.0	750	0.01	0.7959999999999999	36877	3135	7	-3.451837	-5.492222	1
ENSG00000002745.12_1	WNT16	mRNA	0.3176988679540336	0.49693335	0.5302169999999999	2.0	54.0	1635	0.0	0.745	14091	3147	4	-1.7530487	11.035607	2
ENSG00000002746.14_2	HECW1	mRNA	0.9486041611699928	22.34287	0.4837162727272726	6.0	51.0	13268	0.04	0.9485714285714286	453402	9501	30	64.92777	1.6414284	1
ENSG00000002822.15_2	MAD1L1	mRNA	0.9924646145467184	144.95523515	0.3785377826086957	2.0	155.0	1403	0.01	0.9983333333333334	417448	2991	19	71.413635	-1.1307067	1
ENSG00000002834.17_2	LASP1	mRNA	0.9953410565515216	256.8982349	0.4131501111111111	2.0	77.0	1238	0.06	0.8333333333333334	51911	4109	8	12.206199	-36.368977	1
ENSG00000002919.14_1	SNX11	mRNA	0.9781665187516692	52.54399345	0.4752176153846153	2.0	91.0	12003	0.03	0.868	15807	2733	8	23.611872	-3.7936914	1
ENSG00000002933.7_2	TMEM176A	mRNA	0.4299917424935237	0.916587	0.4367153636363636	3.0	84.0	12306	0.0	0.19666666666666668	4706	2065	7	-6.6432443	-0.46541682	2
ENSG00000003056.3	M6PR	mRNA	0.9792330575439444	267.8831729575	0.513622	2.0	70.0	4211	0.0	0.954	9590	2756	7	22.409393	-3.1432965	1
ENSG00000003096.13_2	KLHL13	mRNA	0.9876220144911644	93.478072995	0.5843057272727273	4.0	20.0	123379	1.0	1.0	219526	5331	8	53.39481	-48.336975	1
ENSG00000003137.8_1	CYP26B1	mRNA	0.9163758377905996	14.98571325	0.41197959999999995	2.0	36.0	900	0.98	1.0	18800	4732	6	24.693592	-58.737125	1
ENSG00000003147.17_1	ICA1	mRNA	0.9916913457803088	237.63720550505454	0.5294834444444444	6.0	46.0	551	0.1	0.95	149425	2458	15	42.934296	7.166054	1
ENSG00000003249.13_1	DBNDD1	mRNA	0.9744495078292476	81.58084295	0.3700572857142857	2.0	52.0	893	0.0	0.49200000000000005	14608	2889	5	10.01884	-23.603703	1
ENSG00000003393.14_2	ALS2	mRNA	0.9373602304336056	24.68375125	0.545886	2.0	51.0	29952	0.01	1.0	80635	6644	34	59.268673	-10.883845	1
ENSG00000003400.14_2	CASP10	mRNA	0.8709473716993201	10.4833309	0.5415723846153846	2.0	53.0	26113	0.0	0.09000000000000001	46274	5928	10	18.722237	17.85881	1
ENSG00000003402.19_2	CFLAR	mRNA	0.9827682585277762	76.33445933879105	0.5317373999999999	6.0	52.0	722	0.05	0.745	60583	14672	10	54.55774	4.8595586	1
ENSG00000003436.14_1	TFPI	mRNA	0.9911330346591948	129.7056477011224	0.6047593076923077	2.0	34.0	4002	0.26	0.4575	90259	7690	8	41.665	39.298805	1
ENSG00000003509.15_1	NDUFAF7	mRNA	0.9728188216698004	72.38522750000001	0.5553397692307692	3.0	143.0	14656	0.0	0.8877777777777778	17497	2974	10	16.055958	-39.05029	1
ENSG00000003756.16_2	RBM5	mRNA	0.9879019849932696	234.525302	0.5297062307692307	1.0	63.0	16805	1.0	1.0	30113	5616	25	41.94272	-38.79542	1
ENSG00000003987.13_1	MTMR7	mRNA	0.8753678391795238	8.09065875	0.5259516666666666	2.0	42.0	3153	0.0	1.0	115297	3850	14	47.597015	27.922579	1
ENSG00000003989.16_2	SLC7A2	mRNA	0.9704116835384128	75.5748741927697	0.5717668	2.0	35.0	890	0.0	0.8258333333333333	73485	7638	14	46.210342	33.248653	1
ENSG00000004059.10_2	ARF5	mRNA	0.9955791637951	343.0869785	0.40091583333333336	1.0	26.0	30672	0.02	0.998	3360	1509	6	0.56032366	-22.35375	1
ENSG00000004139.13_2	SARM1	mRNA	0.9671713515400912	51.194514035	0.419500375	3.0	79.0	97	0.57	0.9	33773	10288	15	51.00815	-3.6131434	1
ENSG00000004142.11_1	POLDIP2	mRNA	0.9886776640535684	139.47512569999998	0.4375285	3.0	80.0	28001	0.02	0.9466666666666668	10342	2115	13	26.99044	-27.826641	1
ENSG00000004399.12_2	PLXND1	mRNA	0.9855282601257568	142.575360867755	0.40581441176470573	4.0	71.0	1309	0.12	1.0	51643	7094	36	56.562542	-16.118134	1
ENSG00000004455.16_1	AK2	mRNA	0.9963215186310416	308.05640085	0.503618	2.0	64.0	1577	0.06	1.0	59389	3586	8	22.89246	-6.1514916	1
ENSG00000004468.12_1	CD38	mRNA	0.8988291961821464	10.572960825	0.5295648000000001	2.0	61.0	1666	0.0	0.17500000000000002	74952	5668	8	18.708475	17.789522	1
ENSG00000004478.7_1	FKBP4	mRNA	0.9807012717296358	141.86413000000005	0.46082475	3.0	65.0	1573	0.0	0.8059999999999999	10470	3732	10	33.99977	-0.70594394	1
ENSG00000004487.15_2	KDM1A	mRNA	0.9963829448866792	302.62329785	0.5351275	2.0	58.0	10562	0.07	1.0	64241	3059	21	35.91223	23.854834	1
ENSG00000004534.14_2	RBM6	mRNA	0.9897696551766209	115.19927775	0.5235473500000001	5.0	64.0	3855	0.97	1.0	159859	4324	21	51.483295	-47.29618	1
ENSG00000004660.14_1	CAMKK1	mRNA	0.9398215294555506	65.72943000000001	0.4165100000000001	3.0	72.0	1893	0.0	0.844375	32729	3898	16	31.827183	-25.760626	1
ENSG00000004700.15_2	RECQL	mRNA	0.9825999792275472	95.140311	0.5753995000000001	1.0	22.0	11399	0.0	0.8453333333333333	32682	3702	16	30.17168	44.110455	1
ENSG00000004766.15_1	VPS50	mRNA	0.9628097312945176	31.56855505	0.6216185000000001	1.0	71.0	14291	0.02	1.0	128780	5736	29	60.837402	14.882128	1
ENSG00000004776.11_1	HSPB6	mRNA	0.9943156739816864	339.153081	0.3442183333333333	1.0	81.0	6527	0.02	0.76	3511	1634	4	-4.582717	-30.327692	1
ENSG00000004777.18_2	ARHGAP33	mRNA	0.9560814926177869	46.2194724	0.35391576923076923	3.0	81.0	961	0.85	1.0	13307	4219	21	28.609951	-48.58138	1
ENSG00000004779.9_1	NDUFAB1	mRNA	0.9936130573402959	290.07988155	0.5204912	1.0	61.0	70442	0.0	0.75	15354	885	6	19.41011	34.594833	1
ENSG00000004799.7_1	PDK4	mRNA	0.964227001897176	191.484938	0.595331	3.0	39.0	10056	0.01	0.8181818181818182	12992	3576	11	46.757706	23.047194	1
ENSG00000004809.13_2	SLC22A16	mRNA	0.4246001731968685	0.74565247	0.533330125	3.0	58.0	15006	0.02	0.7999999999999999	51954	2033	10	5.1173887	27.438108	1
ENSG00000004838.13_1	ZMYND10	mRNA	0.6731755580759804	2.6609472369508502	0.4025016666666667	2.0	57.0	2180	0.0	0.8888888888888888	5742	2896	12	-0.7648724	-14.997093	1
ENSG00000004846.16_1	ABCB5	mRNA	0.9490518686518092	28.9679955	0.5861820000000001	4.0	66.0	15865	0.01	0.8942105263157896	141802	5811	28	55.360928	14.661809	1
ENSG00000004848.7_2	ARX	mRNA	0.4768333423401144	0.978267305	0.373283	1.0	11.0	3994	0.43	1.0	12254	2876	5	13.696284	-47.776627	1
ENSG00000004864.13_1	SLC25A13	mRNA	0.9906707676037394	177.4939915	0.5473676249999999	3.0	50.0	3268	0.03	1.0	201926	3192	18	65.3287	10.004854	1
ENSG00000004866.19_2	ST7	mRNA	0.983863712887197	82.01315780000002	0.5315690322580645	3.0	73.0	1525	0.99	1.0	276858	2899	16	54.66848	-43.638527	1
ENSG00000004897.11_2	CDC27	mRNA	0.9875229140583112	127.44762845	0.5832755789473683	2.0	66.0	10764	0.59	1.0	71563	5801	19	39.88201	-39.26466	1
ENSG00000004939.13_1	SLC4A1	mRNA	0.16233551533893684	0.198698815	0.4290741666666667	2.0	82.0	700	0.0	0.6174999999999999	19756	4965	20	-3.482495	-14.110743	1
ENSG00000004948.13_2	CALCR	mRNA	0.9404684245038656	19.28899143232	0.5454667142857142	2.0	75.0	864	0.01	0.7984615384615386	150243	3696	16	31.980556	19.865906	1
ENSG00000004961.14_1	HCCS	mRNA	0.9640723650173646	37.679547	0.5359153333333334	2.0	36.0	2478	0.0	0.7185714285714286	11777	2277	7	34.74002	33.13787	1
ENSG00000004975.11_1	DVL2	mRNA	0.9806229998889204	111.313168	0.40731133333333336	3.0	72.0	11861	0.09	1.0	9204	3018	15	31.167002	-26.10935	1
ENSG00000005001.9_1	PRSS22	mRNA	0.8069799843813625	58.30634000000001	0.379644125	2.0	67.0	1274	0.0	0.36200000000000004	5443	1386	6	8.476959	-24.422081	1
ENSG00000005007.12_1	UPF1	mRNA	0.9782821235749112	61.7538126	0.4070059230769231	2.0	104.0	142	0.07	1.0	36298	5348	24	45.73024	-19.146906	1
ENSG00000005020.12_2	SKAP2	mRNA	0.9606078782637212	25.2199128	0.5760284444444443	6.0	61.0	5458	0.55	1.0	256399	3998	13	58.443066	-41.494488	1
ENSG00000005022.5_1	SLC25A5	mRNA	0.9987986262282078	2174.690025	0.4898895	2.0	29.0	183983	0.39	1.0	2919	1274	4	-12.22339	-53.252792	1
ENSG00000005059.15_2	CCDC109B	mRNA	0.9795182751346676	49.50205975	0.5508472	4.0	26.0	1031	0.0	0.615	128521	2278	8	42.41376	16.672318	1
ENSG00000005073.5_1	HOXA11	mRNA	0.7512775504602813	5.047198786000001	0.44829650000000004	3.0	58.0	6974	1.0	0.98	3713	2295	3	28.026121	-57.770844	1
ENSG00000005075.15_1	POLR2J	mRNA	0.9898307764826952	255.14519500000003	0.415009	1.0	57.0	14752	0.0	0.7475	5789	932	4	-5.045012	-26.03195	1
ENSG00000005100.12_2	DHX33	mRNA	0.9679950018238416	49.71587100000001	0.4760482	5.0	48.0	39999	0.02	0.9963636363636365	28148	5618	12	44.7641	5.5226893	1
ENSG00000005102.12_1	MEOX1	mRNA	0.2987088125085851	0.43219942	0.43854825	1.0	71.0	15129	0.95	0.5225	21566	2707	4	12.835453	-58.03386	1
ENSG00000005108.15_2	THSD7A	mRNA	0.830730879820534	8.13399945307221	0.5504238	3.0	27.0	2118	0.44	1.0	461840	10663	28	66.98911	-2.0347862	1
ENSG00000005156.11_2	LIG3	mRNA	0.9710222391273858	60.20394450000001	0.4789849375	2.0	89.0	6652	0.04	1.0	29249	8400	20	52.70589	-6.177699	1
ENSG00000005175.9_2	RPAP3	mRNA	0.9751764074586012	93.244505875	0.6349199999999999	2.0	63.0	629	0.01	0.7994117647058824	44812	4370	17	33.350365	22.382296	1
ENSG00000005187.11_2	ACSM3	mRNA	0.9931674576140708	157.43453685999995	0.571802	3.0	41.0	12	0.99	1.0	165677	3311	14	53.393044	-45.66951	1
ENSG00000005189.19_1	AC004381.6	mRNA	0.953622595183097	27.687666300000004	0.526002894736842	5.0	38.0	11869	0.0	0.8557142857142858	43169	2722	20	40.78404	5.8889675	1
ENSG00000005194.14_2	CIAPIN1	mRNA	0.9938870389054448	199.31230725	0.4990301333333333	1.0	77.0	7474	0.01	0.9428571428571428	19359	2182	9	3.4777415	-15.773529	1
ENSG00000005206.12	SPPL2B	lncRNA	0.9799220057645466	288.834508	0.352524375	2.0	120.0	1981	0.0	1.0	26470	3811	16	9.312926	-41.58219	1
ENSG00000005238.19_1	FAM214B	mRNA	0.9583710316791968	35.42723915000001	0.4260688888888889	3.0	44.0	567	0.48	1.0	12220	5771	10	30.401642	-35.825123	1
ENSG00000005243.9_2	COPZ2	mRNA	0.984213834318755	93.29290705	0.46923739999999997	2.0	92.0	3097	0.0	0.8585714285714285	11607	891	12	9.062139	-32.532818	1
ENSG00000005249.12_1	PRKAR2B	mRNA	0.9796317447951688	52.7937522	0.6056853333333333	3.0	71.0	984	0.18	0.9263636363636364	117162	3745	11	34.2137	11.617599	1
ENSG00000005302.17_2	MSL3	mRNA	0.9516162444911932	45.54577105	0.5679502352941176	4.0	26.0	18042	0.07	1.0	17594	3446	13	45.62582	15.850373	1
ENSG00000005339.14_2	CREBBP	mRNA	0.9490924652091588	20.81376325	0.5024510999999998	2.0	79.0	630	0.99	1.0	155672	10803	31	46.204838	-36.696865	1
ENSG00000005379.15_2	TSPOAP1	mRNA	0.9207802259493548	33.2664901	0.39547718181818187	2.0	96.0	2299	1.0	0.7896874999999999	27529	7483	32	41.726418	-34.560883	1
ENSG00000005381.7_1	MPO	mRNA	0.24516809252893296	0.45308975	0.3862454	5.0	96.0	709	0.0	0.9966666666666668	11079	3215	12	-3.5738854	-5.663509	1
ENSG00000005421.8_1	PON1	mRNA	0.6324412700401005	2.59116455	0.5803732500000001	4.0	47.0	76335	0.01	0.8611111111111112	27031	2568	9	39.890663	13.289973	1
ENSG00000005436.13_2	GCFC2	mRNA	0.9518939303929416	70.05666099999999	0.6095668181818182	2.0	37.0	998	0.01	0.9883333333333332	48283	4440	17	45.489952	31.489027	1
ENSG00000005448.16_1	WDR54	mRNA	0.973821785192313	123.3945895	0.4153784615384615	2.0	54.0	876	0.0	1.0	4025	2356	10	15.209427	-25.029404	1
ENSG00000005469.11_1	CROT	mRNA	0.9214567939925754	19.477452	0.6281362857142857	4.0	34.0	26338	0.02	0.8823529411764706	54100	3175	19	50.856773	16.2836	1
ENSG00000005471.15_2	ABCB4	mRNA	0.7130356749494395	2.71469465	0.5641381	2.0	36.0	83859	0.0	0.9284615384615384	73690	4020	28	61.21939	17.890736	1
ENSG00000005483.20_2	KMT2E	mRNA	0.95656945044909	28.523708799999998	0.5742073125000001	4.0	49.0	6087	0.84	1.0	100171	6874	27	50.58683	-43.167706	1
ENSG00000005486.16_1	RHBDD2	mRNA	0.9869789009303206	109.73585600000001	0.4190721111111111	3.0	46.0	6481	0.03	0.7959999999999999	39522	1878	5	23.966835	-21.681597	1
ENSG00000005513.9_1	SOX8	mRNA	0.9144276794158076	30.434165000000004	0.36248850000000005	1.0	66.0	14702	0.01	0.66	5171	4153	3	-7.427957	-27.372524	1
ENSG00000005700.14_1	IBTK	mRNA	0.9641510660345473	42.119306	0.6225989000000001	1.0	43.0	1208	0.97	0.9971428571428572	77771	6054	29	43.84511	-39.251408	1
ENSG00000005801.16_2	ZNF195	mRNA	0.9657258294201158	101.69759826466844	0.5337495000000002	2.0	68.0	43287	0.0	0.037500000000000006	39872	3342	7	8.9046335	7.352247	1
ENSG00000005810.13	MYCBP2	mRNA	0.9804561390959972	53.175835986493	0.5483010769230771	1.0	41.0	844	1.0	1.0	282386	15025	84	50.52197	-31.154469	1
ENSG00000005812.10_2	FBXL3	mRNA	0.9462905153218172	26.652738500000005	0.5299733333333333	3.0	42.0	1701	0.0	0.945	22983	3503	5	37.456844	16.384354	1
ENSG00000005844.17_2	ITGAL	mRNA	0.9665587324453244	40.18194929999999	0.4255564736842105	4.0	40.0	1305	0.01	0.75	50527	5213	31	40.05491	-16.616392	1
ENSG00000005882.11_2	PDK2	mRNA	0.9873103167473584	87.88707577	0.4198569375	2.0	80.0	19736	0.0	0.9966666666666668	16877	3440	12	11.894499	-35.516033	1
ENSG00000005884.17_1	ITGA3	mRNA	0.9936941372182656	847.4215642295003	0.4174285624999999	4.0	79.0	588	0.04	0.9942857142857144	34412	5479	26	40.623436	-16.798985	1
ENSG00000005889.15_1	ZFX	mRNA	0.9503933141755192	23.43576069465	0.5431633636363636	3.0	28.0	2763	1.0	1.0	66610	7558	11	45.834003	-46.95335	1
ENSG00000005893.15_1	LAMP2	mRNA	0.987763155815081	220.7877595	0.6011347499999999	2.0	19.0	16069	0.08	0.9028571428571428	41538	4030	9	41.886887	32.723087	1
ENSG00000005961.17_2	ITGA2B	mRNA	0.9113288472876656	12.200786999999998	0.40315290000000004	3.0	84.0	11999	0.0	0.8173333333333334	17322	3333	30	42.114117	-19.161503	1
ENSG00000005981.12_1	ASB4	mRNA	0.9821014246660242	99.2726445	0.5457919999999999	4.0	40.0	3080	0.42	0.8	54331	3825	5	33.18724	-37.69187	1
ENSG00000006007.11_1	GDE1	mRNA	0.9839552468711841	78.9877006	0.551397	3.0	23.0	461	0.0	0.835	20456	2958	6	41.386955	21.175858	1
ENSG00000006015.17_2	C19orf60	mRNA	0.9876878956853448	259.309985	0.356531125	3.0	104.0	21736	0.0	0.9566666666666668	3649	2465	5	19.12368	-32.49113	1
ENSG00000006016.10_1	CRLF1	mRNA	0.9840935366140282	88.082661	0.3701736000000001	2.0	108.0	3866	0.01	1.0	22215	1792	9	6.5685005	-38.227634	1
ENSG00000006025.11_2	OSBPL7	mRNA	0.9638526260356528	77.92478630000002	0.3888773636363637	2.0	87.0	18329	0.18	0.965	14461	4497	24	44.637264	-20.793505	1
ENSG00000006042.11_1	TMEM98	mRNA	0.9956628940725464	270.1290146	0.4440708888888889	3.0	42.0	541	0.0	0.88	16902	4434	9	35.593487	-12.852212	1
ENSG00000006047.12_1	YBX2	mRNA	0.9421632063188904	52.0258875	0.3829994285714285	4.0	72.0	35523	0.75	1.0	6326	4553	9	30.388306	-55.543045	1
ENSG00000006059.3_1	KRT33A	mRNA	0.010451965135656271	0.011313375	0.394716	1.0	104.0	2180	0.03	0.7385714285714285	4720	1287	7	-17.85215	-37.06222	2
ENSG00000006062.13_1	MAP3K14	mRNA	0.9442555572842914	37.721261	0.41680259999999997	1.0	80.0	2632	0.01	0.814375	53918	4582	17	46.744434	-23.566908	1
ENSG00000006071.12_2	ABCC8	mRNA	0.9840699420365808	348.75521349999997	0.4124811904761905	2.0	35.0	11921	0.03	1.0	83960	4923	39	51.644012	-16.507326	1
ENSG00000006116.3_1	CACNG3	mRNA	0.2477038421898708	0.4012982	0.456282	1.0	67.0	1724	0.04	0.9775	107248	3088	4	-9.056471	-15.627231	1
ENSG00000006118.14_2	TMEM132A	mRNA	0.9839870877333696	399.9386453	0.3365797857142857	1.0	72.0	8630	0.0	0.77	12678	3981	11	2.3287156	-27.289204	1
ENSG00000006125.16_2	AP2B1	mRNA	0.9931735299119931	223.7620837371689	0.547952	6.0	64.0	2522	0.06	1.0	139135	5702	22	43.128468	4.195729	1
ENSG00000006128.11_1	TAC1	mRNA	0.7764186917753806	3.5518009	0.5580602	4.0	33.0	397808	0.01	0.8857142857142858	8564	1239	7	25.56812	50.939327	1
ENSG00000006194.9_2	ZNF263	mRNA	0.9777505290258692	112.50830049999999	0.457403375	4.0	71.0	3676	0.0	0.505	27229	3830	6	25.145077	-13.467495	1
ENSG00000006210.6_1	CX3CL1	mRNA	0.8661328957634103	6.512777515	0.3975725	3.0	74.0	11215	0.0	0.01	12590	5796	3	18.519726	-18.247355	1
ENSG00000006282.20_2	SPATA20	mRNA	0.9945434947368856	737.2507584499997	0.3816571428571428	3.0	75.0	14352	0.47	1.0	12792	3539	18	28.23819	-36.08791	1
ENSG00000006283.17_2	CACNA1G	mRNA	0.8864387837328428	13.124579432026739	0.3909436470588236	1.0	75.0	1462	0.97	0.9986842105263156	66397	8138	38	42.291695	-34.6215	1
ENSG00000006327.13_1	TNFRSF12A	mRNA	0.9971112174735428	1064.5001200000004	0.3495575714285715	3.0	68.0	8269	0.0	0.4925000000000001	3641	1678	4	19.748808	-22.850235	1
ENSG00000006377.10_1	DLX6	mRNA	0.8985220386591556	14.0979705	0.452859	3.0	32.0	5409	1.0	1.0	5491	2304	3	27.459246	-59.51642	1
ENSG00000006432.15_2	MAP3K9	mRNA	0.8468825875805305	5.9527516	0.4509225714285714	2.0	46.0	636	0.47	0.9972727272727272	86645	11169	13	51.049942	-2.3166575	1
ENSG00000006451.7_2	RALA	mRNA	0.9703446677290768	36.1390404	0.5616751999999999	4.0	37.0	1068	0.07	0.8699999999999999	84641	2880	5	43.488438	15.197439	1
ENSG00000006453.13_2	BAIAP2L1	mRNA	0.9818844073676358	68.640707075	0.4911494	3.0	32.0	1032	0.0	0.8009999999999999	109417	3622	14	46.54573	19.367065	1
ENSG00000006459.10_1	KDM7A	mRNA	0.8655341826032699	7.1019896	0.5879803333333333	3.0	73.0	9470	0.09	0.985	92289	9272	20	54.295227	6.356851	1
ENSG00000006468.13_1	ETV1	mRNA	0.9826635076405184	75.06058915	0.5680986086956521	6.0	19.0	11742	1.0	1.0	100192	6740	15	51.884342	-49.651215	1
ENSG00000006530.15_1	AGK	mRNA	0.9825924244164824	66.23475105	0.5628389090909092	1.0	58.0	8793	0.0	0.9976923076923078	104055	3849	17	28.870848	29.781004	1
ENSG00000006534.15_1	ALDH3B1	mRNA	0.9749028528462322	136.874962825	0.388468	2.0	57.0	37723	0.0	0.8528571428571429	20115	5881	13	14.079324	-18.425032	1
ENSG00000006555.10_1	TTC22	mRNA	0.4602066350514031	0.97383072	0.4255856000000001	4.0	66.0	13046	0.17	0.8571428571428571	21555	3345	7	25.80214	-16.80607	1
ENSG00000006576.16_1	PHTF2	mRNA	0.964554092484092	32.2196759	0.6235324166666666	5.0	37.0	505	0.23	1.0	158711	5198	20	51.02358	13.796021	1
ENSG00000006606.8_1	CCL26	mRNA	0.9686954797519068	48.474165000000006	0.4801815	1.0	46.0	27428	0.01	0.0	20363	703	4	0.21577233	7.4763064	2
ENSG00000006607.13_2	FARP2	mRNA	0.9931052254217008	305.8038441	0.493393695652174	2.0	58.0	1837	0.03	1.0	138598	6065	27	49.057682	-11.240252	1
ENSG00000006611.15_1	USH1C	mRNA	0.9460387834457652	90.9229915	0.4473088181818181	4.0	35.0	108346	0.0	0.997037037037037	50521	2700	27	38.51866	-16.93678	1
ENSG00000006625.17_2	GGCT	mRNA	0.9928927792161516	189.69656165	0.561820125	3.0	44.0	25364	0.0	0.5	8223	1173	4	38.7079	21.72684	1
ENSG00000006634.7_1	DBF4	mRNA	0.972116276582019	57.970486	0.6005432500000001	3.0	32.0	22328	0.01	1.0	33312	3907	12	47.193493	23.262526	1
ENSG00000006638.11_1	TBXA2R	mRNA	0.7422724249390464	3.2943886	0.36966525	1.0	121.0	910	0.93	0.5	12334	2608	4	14.94296	-53.699993	1
ENSG00000006652.13_2	IFRD1	mRNA	0.9852929918189935	230.35523999999998	0.5531491764705881	2.0	44.0	514	0.06	1.0	54056	3397	13	35.417725	26.061829	1
ENSG00000006659.12_1	LGALS14	mRNA	0.9425745750715876	17.51644055	0.528468	2.0	62.0	28083	0.0	0.0	5138	774	5	6.5726895	9.7289	2
ENSG00000006695.10_1	COX10	mRNA	0.9636102744266208	31.053351	0.50140675	1.0	45.0	71924	0.0	0.7899999999999999	139148	2873	7	22.458862	35.261974	1
ENSG00000006704.10_2	GTF2IRD1	mRNA	0.9571172515575872	25.72192965	0.42981099999999994	3.0	59.0	723	0.13	1.0	148797	5868	28	46.002266	-12.112604	1
ENSG00000006712.14_2	PAF1	mRNA	0.9735934698121644	124.39851005	0.423886	3.0	64.0	10067	0.94	1.0	5343	2066	14	29.379963	-53.396824	1
ENSG00000006715.15_2	VPS41	mRNA	0.9809268190580344	102.509489	0.5832912857142858	1.0	43.0	8091	0.03	0.9971428571428572	186266	5903	29	62.802753	14.639449	1
ENSG00000006740.16_1	ARHGAP44	mRNA	0.867927419180021	6.91878575	0.4484314166666668	1.0	28.0	25531	0.07	0.9975	202104	4428	22	49.916386	-10.40211	1
ENSG00000006744.18_2	ELAC2	mRNA	0.9857005800156377	139.443725955	0.4544579047619048	3.0	27.0	7102	0.0	0.995	25796	3738	24	38.44545	-17.583305	1
ENSG00000006747.14_1	SCIN	mRNA	0.8761679654931981	7.9938588	0.5347362999999999	3.0	28.0	3529	0.03	0.880625	89492	9713	16	57.92089	6.14001	1
ENSG00000006756.15_1	ARSD	mRNA	0.9371361201173442	24.60094	0.459462	3.0	31.0	1326	0.0	0.5325	25381	5159	10	26.718088	14.324275	1
ENSG00000006757.11_1	PNPLA4	mRNA	0.975045431140048	40.90247475	0.5602135	2.0	7.0	1003	0.0	0.8333333333333334	29196	3372	7	37.8789	35.045147	1
ENSG00000006788.12_2	MYH13	mRNA	0.005280754657764729	1.686905	0.4763793333333333	1.0	52.0	30311	0.0	0.956410256410256	75046	6296	41	56.092842	-13.886098	1
ENSG00000006831.9_1	ADIPOR2	mRNA	0.9819934707883642	70.24626500000001	0.5821445714285716	1.0	80.0	4626	0.03	0.8266666666666667	97651	4018	8	26.242495	28.15971	1
ENSG00000006837.11_2	CDKL3	mRNA	0.7722049720433394	4.9555572	0.6134739	2.0	57.0	20156	0.03	0.903846153846154	84692	2160	13	36.230927	27.557323	1
ENSG00000007001.12_2	UPP2	mRNA	0.4760005000431551	0.98088	0.6021989999999999	0.0	40.0	3533	0.89	0.7214285714285714	259452	2435	10	61.030937	-44.793823	1
ENSG00000007038.10_1	PRSS21	mRNA	0.8830872533271417	33.12338455	0.4098534999999999	4.0	66.0	16834	0.0	0.095	7377	1106	6	11.857519	-3.6858883	1
ENSG00000007047.14_2	MARK4	mRNA	0.9604119396398014	26.5882626	0.3961108181818183	3.0	80.0	993	0.01	1.0	186958	5209	18	42.32525	-13.542703	1
ENSG00000007062.11_2	PROM1	mRNA	0.9785380854722959	49.85987080001523	0.5262060999999999	4.0	63.0	15950	0.0	0.5183333333333333	116150	4349	28	42.147823	-12.0322895	1
ENSG00000007080.10_1	CCDC124	mRNA	0.9930573406171244	161.42236599999995	0.37102975	2.0	106.0	12747	0.19	0.8433333333333334	10921	1055	5	6.335842	-37.4101	1
ENSG00000007129.17_2	CEACAM21	mRNA	0.7353929314044587	3.7747643185	0.4370998571428572	1.0	97.0	1017	0.08	0.06000000000000001	37310	1691	8	-14.849264	-7.64879	2
ENSG00000007168.12_2	PAFAH1B1	mRNA	0.9861851009448566	111.29526156934999	0.5638612307692308	5.0	88.0	26551	1.0	1.0	91869	5497	11	40.539566	-46.544174	1
ENSG00000007171.16_2	NOS2	mRNA	0.2975107216827163	0.4437799	0.4324125	1.0	75.0	7670	0.0	0.8851851851851853	43733	4176	27	-3.7018914	-16.629612	1
ENSG00000007174.17_2	DNAH9	mRNA	0.4759966566173139	0.938250615	0.4941647333333334	2.0	14.0	7783	0.98	1.0	371317	13750	69	50.795612	-31.740881	1
ENSG00000007202.14_2	KIAA0100	mRNA	0.9866001698635362	109.27207099999998	0.4940654375	1.0	71.0	14018	1.0	1.0	30691	7407	39	42.65964	-34.560726	1
ENSG00000007216.14_1	SLC13A2	mRNA	0.03464662879869118	0.03722615	0.4152805714285714	5.0	78.0	24258	0.0	0.8300000000000001	24488	2855	14	-3.824121	-6.073133	1
ENSG00000007237.18_2	GAS7	mRNA	0.9872903276447876	86.3085826	0.4435771052631579	7.0	75.0	653	0.9	1.0	284701	8033	15	55.765846	-39.699577	1
ENSG00000007255.10_1	TRAPPC6A	mRNA	0.97990462518945	106.4120195	0.360383	2.0	78.0	17123	0.0	0.8183333333333334	15309	805	6	11.087289	-28.432432	1
ENSG00000007264.14_2	MATK	mRNA	0.9383111568333722	21.82661085	0.3557786000000001	2.0	107.0	10264	0.01	0.98	23837	2133	14	8.669128	-38.418377	1
ENSG00000007306.14_1	CEACAM7	mRNA	0.04140218750952978	0.056161745	0.5228275	2.0	92.0	28383	0.0	0.02	22919	2489	5	-9.740173	4.868874	2
ENSG00000007312.12_1	CD79B	mRNA	0.965546847789174	36.73517965	0.3971985	2.0	86.0	1292	0.0	0.6060000000000001	3614	1269	6	7.0989614	-31.969267	1
ENSG00000007314.11_1	SCN4A	mRNA	0.6616673806692785	2.1026964	0.4223622500000001	0.0	89.0	15749	0.01	0.9558333333333334	34364	7805	24	49.46617	-21.271612	1
ENSG00000007341.18_1	ST7L	mRNA	0.9609503901987022	36.331512756295744	0.5494698571428571	3.0	37.0	2149	0.57	1.0	96265	4528	17	33.226273	-39.689274	1
ENSG00000007350.16_2	TKTL1	mRNA	0.2435395294951637	0.32618864	0.48536325	1.0	57.0	40950	0.0	0.8346153846153845	34676	2642	13	-5.93179	-16.127731	1
ENSG00000007372.20_2	PAX6	mRNA	0.9465934006536644	21.290318152804502	0.4847261290322582	6.0	23.0	562	1.0	1.0	33169	6922	14	51.75626	-50.260212	1
ENSG00000007376.7_1	RPUSD1	mRNA	0.9460520769671414	146.01172905	0.3328649	1.0	62.0	20436	0.0	0.8316666666666667	3409	2159	6	-4.123503	-28.044012	1
ENSG00000007384.15_1	RHBDF1	mRNA	0.9744893369708388	131.7646176	0.3758800000000001	2.0	35.0	771	0.0	1.0	14571	2992	18	39.315525	-23.168585	1
ENSG00000007392.16_2	LUC7L	mRNA	0.9926745888268876	335.91271289805	0.4868335714285714	1.0	47.0	41095	0.99	1.0	40494	2737	11	22.03966	-59.046055	1
ENSG00000007402.11_2	CACNA2D2	mRNA	0.8198945122005081	7.104544829999999	0.412786625	3.0	55.0	8411	0.08	0.998974358974359	141442	5476	39	55.82435	-16.36561	1
ENSG00000007516.13_2	BAIAP3	mRNA	0.9493764949069384	33.0186689	0.3509904374999999	1.0	59.0	1410	0.02	0.8725	15795	4732	34	53.034813	-18.761902	1
ENSG00000007520.3_1	TSR3	mRNA	0.9848184779624921	95.46489	0.341717	1.0	58.0	19283	0.0	0.7424999999999999	2671	1243	6	-4.7217484	-27.94255	1
ENSG00000007541.10	PIGQ	mRNA	0.9670965019118972	156.16457749999995	0.3377471875	1.0	60.0	693	0.0	0.8333333333333334	16026	3006	12	2.0214677	-27.06192	1
ENSG00000007545.15_2	CRAMP1	mRNA	0.937949016253578	25.6806245	0.416677875	1.0	59.0	14176	0.08	1.0	65583	7772	21	49.67644	-20.466715	1
ENSG00000007866.18_2	TEAD3	mRNA	0.9538545829129359	27.427725	0.40253733333333336	2.0	75.0	2266	0.01	1.0	23479	2983	13	12.019315	-34.915676	1
ENSG00000007908.15_2	SELE	mRNA	0.02857314758379232	0.029420446000000006	0.5692338571428571	1.0	34.0	39360	0.0	0.5	31128	3857	14	-0.83681566	32.867046	2
ENSG00000007923.15_1	DNAJC11	mRNA	0.9762800032514632	76.93973000000003	0.4792148181818183	2.0	55.0	880	0.0	1.0	67756	3311	16	24.965454	-8.514169	1
ENSG00000007933.12_2	FMO3	mRNA	0.44512037098345614	0.93751455	0.5473779999999999	4.0	36.0	33064	0.0	0.605	26941	2087	9	4.156071	24.136879	1
ENSG00000007944.14_1	MYLIP	mRNA	0.9293376579724604	74.30083499999998	0.5056165	1.0	92.0	22183	0.01	0.8714285714285716	19077	2796	7	3.3553164	-14.495002	1
ENSG00000007952.17_2	NOX1	mRNA	0.5904331563448879	1.5284190400000002	0.5529131999999999	3.0	16.0	6096	0.0	0.8383333333333334	31021	2529	13	6.60407	28.177317	1
ENSG00000007968.6_1	E2F2	mRNA	0.9300359239768364	23.477198	0.4652105	2.0	67.0	3295	0.0	0.5685714285714286	24790	5191	7	10.866715	-9.553943	1
ENSG00000008018.8_1	PSMB1	mRNA	0.9988881935421152	1561.8936884999994	0.5551649999999999	1.0	37.0	20878	0.0	0.835	18224	1939	6	26.50521	24.657103	1
ENSG00000008056.12_2	SYN1	mRNA	0.8174993008595104	4.6708917	0.382486	3.0	40.0	10940	0.99	1.0	47955	3209	13	26.053244	-58.377045	1
ENSG00000008083.13_1	JARID2	mRNA	0.9917486698992118	132.9248323	0.479857	2.0	151.0	14635	1.0	1.0	275725	5755	18	37.269566	-44.760326	1
ENSG00000008086.11_2	CDKL5	mRNA	0.8218950734039339	6.1855353825	0.5623889090909091	2.0	15.0	338	0.99	1.0	228042	12533	22	47.071938	-40.00905	1
ENSG00000008118.9_1	CAMK1G	mRNA	0.904236978025702	11.26786005	0.47089849999999994	4.0	64.0	2718	0.0	0.96375	30221	2612	13	30.107365	-16.735481	1
ENSG00000008128.22_2	CDK11A	mRNA	0.98470941543957	64.40576075000001	0.4317261304347826	1.0	84.0	23441	0.02	0.9995	21443	2653	20	47.352886	-25.205568	1
ENSG00000008130.15_1	NADK	mRNA	0.979838113300221	123.10264505	0.4109988235294118	5.0	84.0	510	0.0	1.0	28837	3653	14	31.395948	-14.617364	1
ENSG00000008196.12_1	TFAP2B	mRNA	0.6848862893118366	2.9659315	0.44223900000000005	4.0	14.0	995	1.0	1.0	28890	5773	7	28.701267	-60.599686	1
ENSG00000008197.4_1	TFAP2D	mRNA	0.0031034832784954114	0.0031727967	0.524921	0.0	12.0	2000	1.0	1.0	59160	1711	8	4.324812	-65.67695	2
ENSG00000008226.19_2	DLEC1	mRNA	0.3741777117788888	0.6035316550000001	0.4577144285714285	1.0	41.0	6997	0.0	0.7999999999999999	84344	6426	37	56.016163	-14.033938	1
ENSG00000008256.15_1	CYTH3	mRNA	0.9907532504091232	168.2665689	0.42748490909090897	2.0	61.0	6780	0.0	1.0	110868	4508	13	36.956238	-9.080097	1
ENSG00000008277.14_1	ADAM22	mRNA	0.9528242272027264	22.506798974999995	0.5617921818181817	3.0	30.0	7206	0.66	1.0	268746	9334	31	48.902344	-35.669456	1
ENSG00000008282.8_1	SYPL1	mRNA	0.9875794979585923	115.042714225	0.5661618571428572	2.0	73.0	13279	0.0	0.9983333333333334	22071	2151	6	24.086079	4.33338	1
ENSG00000008283.15_2	CYB561	mRNA	0.9851880607312206	202.35856110515	0.3820801428571429	6.0	93.0	11	0.0	0.8333333333333334	14074	3200	6	30.430826	-13.073327	1
ENSG00000008294.20_1	SPAG9	mRNA	0.9877579245244344	136.38397414	0.5734334545454546	7.0	66.0	882	1.0	1.0	158691	8273	30	51.211792	-39.64256	1
ENSG00000008300.15_2	CELSR3	mRNA	0.9012246456186719	14.405557	0.3974356	1.0	32.0	27652	0.0	1.0	26446	11956	35	55.245808	-4.648414	1
ENSG00000008311.14_1	AASS	mRNA	0.98679353655016	236.325459	0.5744188571428571	3.0	39.0	925	0.0	0.9586956521739132	68106	3233	24	52.701168	21.033585	1
ENSG00000008323.15_1	PLEKHG6	mRNA	0.8682559764713713	7.605278399999999	0.392849	3.0	68.0	3690	0.0	0.9633333333333334	18069	3111	16	32.084057	-25.550041	1
ENSG00000008324.10_1	SS18L2	mRNA	0.9922762003135104	165.67230849999999	0.5379643333333334	2.0	54.0	21286	0.0	0.3333333333333333	13274	1047	4	19.384653	4.1243367	2
ENSG00000008382.15_2	MPND	mRNA	0.9561149014853734	35.031422000000006	0.356761125	3.0	111.0	14265	0.0	0.9616666666666668	16559	1611	13	18.590462	-33.51007	1
ENSG00000008394.12_2	MGST1	mRNA	0.9987524500555156	1402.074013205125	0.589941789473684	4.0	23.0	17939	0.04	0.7325	261607	2152	5	42.44478	16.649595	1
ENSG00000008405.11_2	CRY1	mRNA	0.9829725747998096	63.8629708	0.553167	3.0	42.0	795	0.32	1.0	102465	3834	13	39.76699	16.11199	1
ENSG00000008438.4_1	PGLYRP1	mRNA	0.5352129224868918	4.310530999999999	0.376389	2.0	83.0	21887	0.0	0.33	3912	720	3	-12.25745	-27.154032	2
ENSG00000008441.16_2	NFIX	mRNA	0.9803190518985484	53.43204945	0.40056171428571424	3.0	92.0	5	1.0	1.0	100593	5459	11	26.970253	-50.944496	1
ENSG00000008513.14_2	ST3GAL1	mRNA	0.9725063713148224	57.28252305000001	0.4742509333333333	5.0	123.0	624	0.01	0.6566666666666666	117092	6951	10	18.23197	-40.925606	1
ENSG00000008516.16_1	MMP25	mRNA	0.9447993981082764	21.836001	0.3417355	3.0	68.0	7343	0.0	0.33	14045	3554	10	17.624086	-19.622599	1
ENSG00000008517.16_2	IL32	mRNA	0.990209678332838	107.117011221	0.4235017999999999	5.0	68.0	1003	0.0	0.0	16551	1381	8	12.060186	-3.9576068	1
ENSG00000008710.18_2	PKD1	mRNA	0.9945498130425792	402.42898145	0.3433906829268293	0.0	71.0	6977	0.97	1.0	47188	14138	46	43.846363	-34.661484	1
ENSG00000008735.13_1	MAPK8IP2	mRNA	0.933371991725496	52.49605500000001	0.346815	5.0	70.0	9713	0.0	0.806923076923077	10865	5595	13	33.05018	-14.463369	1
ENSG00000008838.18_2	MED24	mRNA	0.9820092219462478	112.38715853649998	0.4383238857142857	1.0	124.0	5773	0.07	1.0	35309	3896	26	7.09641	-44.488544	1
ENSG00000008853.16_1	RHOBTB2	mRNA	0.9397365420779072	19.962413	0.421024125	7.0	91.0	766	0.32	0.8699999999999999	31024	5451	12	34.22035	-32.31581	1
ENSG00000008869.11_1	HEATR5B	mRNA	0.969846185156604	38.91649575	0.6072244000000001	2.0	111.0	2509	0.0	0.995	103445	6905	36	56.519714	-10.12668	1
ENSG00000008952.16_1	SEC62	mRNA	0.9943705355177916	203.6681356	0.5913187000000001	2.0	52.0	14219	0.01	1.0	31608	6568	9	43.33701	35.32288	1
ENSG00000008988.9_1	RPS20	mRNA	0.9996245930123764	5066.734174000001	0.5291955833333334	3.0	40.0	67115	0.0	1.0	7214	1826	6	-13.123501	-57.343555	1
ENSG00000009307.15_2	CSDE1	mRNA	0.9951565584686822	824.28082255	0.5852187777777778	2.0	43.0	3651	0.06	1.0	41136	4312	21	47.654274	30.689949	1
ENSG00000009335.17_2	UBE3C	mRNA	0.9824018240739916	82.66922890000002	0.5435987777777778	1.0	67.0	518	0.0	1.0	130459	5229	23	49.723087	-7.4015574	1
ENSG00000009413.15_2	REV3L	mRNA	0.9566254086264839	31.417263428951806	0.6202765	4.0	101.0	561	0.75	1.0	184684	10964	34	46.52859	-35.73622	1
ENSG00000009694.13_2	TENM1	mRNA	0.6446176184933301	1.86872985	0.5700013333333332	3.0	19.0	12462	0.96	1.0	587913	12891	32	59.34813	-32.762848	1
ENSG00000009709.11_1	PAX7	mRNA	0.8695579726315728	7.319458750000001	0.40545366666666666	2.0	50.0	15409	0.03	0.945	117345	5538	9	35.14302	-7.188843	1
ENSG00000009724.16_1	MASP2	mRNA	0.6312069672411047	1.83002271	0.41627299999999995	2.0	57.0	15638	0.0	0.6863636363636363	20700	2439	11	-0.58605087	-14.657046	1
ENSG00000009765.14_1	IYD	mRNA	0.015614011136921069	0.019891445	0.5434640000000001	4.0	60.0	13815	0.0	0.9940000000000001	37077	8742	6	3.5538452	25.848217	1
ENSG00000009780.15_2	FAM76A	mRNA	0.8988033150577177	9.624500999999999	0.5436351428571429	2.0	121.0	1728	0.02	0.9985714285714286	37143	3567	10	26.539055	-0.3000527	1
ENSG00000009790.14_1	TRAF3IP3	mRNA	0.9788605669098548	64.84454615191352	0.5068606875	4.0	65.0	589	0.01	0.956	26266	3302	17	38.57875	9.16888	1
ENSG00000009830.11_2	POMT2	mRNA	0.9812525497767134	95.57710910000002	0.4665080869565217	4.0	70.0	1642	0.01	1.0	45928	5647	21	40.935993	-13.962542	1
ENSG00000009844.15_1	VTA1	mRNA	0.9894700759871106	99.20794195	0.6139486	2.0	52.0	17075	0.0	0.9871428571428572	77459	7028	8	43.33886	35.420372	1
ENSG00000009950.15_2	MLXIPL	mRNA	0.9378508530681078	19.572582500000006	0.366261	4.0	55.0	1271	0.01	0.9825	31346	3278	17	32.985058	-19.013039	1
ENSG00000009954.10_1	BAZ1B	mRNA	0.9756406112449598	61.330296	0.5414576666666667	2.0	48.0	1682	0.96	0.9455	81874	6102	20	42.51069	-41.11506	1
ENSG00000010017.12_1	RANBP9	mRNA	0.9706971298638536	46.20888950000001	0.5617345	5.0	106.0	1009	0.0	0.9378571428571428	90066	3113	14	38.211056	4.791418	1
ENSG00000010030.13_2	ETV7	mRNA	0.3416870877984228	0.55391697875	0.433280125	4.0	99.0	22435	0.0	0.5428571428571428	33475	1776	8	-3.0797486	-5.224426	1
ENSG00000010072.15_1	SPRTN	mRNA	0.918075575710527	18.40619045	0.5543833333333333	1.0	56.0	30000	1.0	0.705	16975	3559	6	36.67591	-50.285263	1
ENSG00000010165.19_2	METTL13	mRNA	0.9684209650465534	46.6160055	0.5014550000000001	1.0	56.0	36408	0.0	0.8225	19629	3327	8	23.900091	34.885532	1
ENSG00000010219.13_2	DYRK4	mRNA	0.9759582028263728	49.38907800000001	0.5211919411764707	2.0	58.0	4780	0.0	0.7666666666666666	51670	3272	15	33.851315	24.943104	1
ENSG00000010244.17_2	ZNF207	mRNA	0.9924682444373026	245.32461085	0.5711497777777778	2.0	64.0	23530	0.58	1.0	31769	13781	14	55.75544	1.9590836	1
ENSG00000010256.10_1	UQCRC1	mRNA	0.9969255215370576	381.2161161	0.4155166	1.0	31.0	3218	0.09	1.0	11034	1985	13	2.521832	-23.61871	1
ENSG00000010270.13_1	STARD3NL	mRNA	0.9860783978974212	82.36521155	0.5504037142857142	2.0	65.0	54464	0.0	0.7833333333333333	52448	3653	10	33.119354	25.669582	1
ENSG00000010278.12_2	CD9	mRNA	0.9951271386944108	301.003293796	0.4947244166666666	2.0	68.0	985	0.0	0.875	38546	1556	9	20.074627	-6.840701	1
ENSG00000010282.14_2	HHATL	mRNA	0.1938139314553496	0.2607265	0.4169060833333333	4.0	52.0	1069	0.07	0.9985714285714286	10164	1865	13	-3.9038546	-8.83662	1
ENSG00000010292.12_2	NCAPD2	mRNA	0.9903357997971344	156.82942050000003	0.479825	2.0	66.0	2499	0.01	1.0	38576	5548	32	50.414856	-16.525692	1
ENSG00000010295.19_2	IFFO1	mRNA	0.9768199993187704	70.812208935	0.3978092500000001	3.0	66.0	1487	0.15	0.9054545454545456	16554	3101	12	30.39241	-26.411972	1
ENSG00000010310.8_2	GIPR	mRNA	0.8032489994621581	5.9265880000000015	0.41474799999999995	1.0	92.0	37282	0.01	0.7064285714285715	15480	3289	14	0.1403843	-34.944653	1
ENSG00000010318.20_2	PHF7	mRNA	0.7924296685458492	23.49900235	0.5151721818181818	3.0	64.0	47417	0.2	0.9975	12984	2130	12	33.010033	-1.3374391	1
ENSG00000010319.6_2	SEMA3G	mRNA	0.5964558869514699	1.519127105777	0.37382966666666667	1.0	64.0	23347	0.0	0.7856250000000001	11974	4899	16	45.488213	-22.861788	1
ENSG00000010322.15_1	NISCH	mRNA	0.9757680849881996	115.77333745	0.42438957142857137	3.0	64.0	1100	0.02	1.0	37950	5350	22	39.17651	-19.102772	1
ENSG00000010327.10_1	STAB1	mRNA	0.7095045696973683	2.59991435	0.3852682222222222	3.0	63.0	2533	0.01	0.71	29157	7928	69	62.40172	-15.731612	1
ENSG00000010361.13_2	FUZ	mRNA	0.95547331387989	53.19003054999999	0.4008972777777778	3.0	77.0	888	0.01	0.969	6373	1675	11	26.027212	-27.902536	1
ENSG00000010379.15_2	SLC6A13	mRNA	0.25974043767124744	0.36907155	0.45345325	1.0	37.0	11838	0.0	1.0	42252	2185	15	-5.6044545	-15.848949	1
ENSG00000010404.17_2	IDS	mRNA	0.98297125915182	82.07270600000003	0.485637125	2.0	13.0	7118	0.12	0.7744444444444444	28356	7619	9	46.092922	36.798607	1
ENSG00000010438.16_2	PRSS3	mRNA	0.8421544593734922	5.44185961	0.439615875	2.0	53.0	16390	0.0	0.985	48764	1144	6	16.875278	-10.554018	1
ENSG00000010539.11_2	ZNF200	mRNA	0.8624366118630852	18.9187655	0.5110324	3.0	69.0	0	0.03	0.35	13131	4308	5	16.93503	3.3621001	1
ENSG00000010610.9_2	CD4	mRNA	0.9295405524405362	13.64972025	0.4531200833333334	3.0	75.0	2601	0.0	0.125	31336	3114	10	12.052544	-2.0067031	1
ENSG00000010626.14_2	LRRC23	mRNA	0.8985290807257876	14.323574359860675	0.4596948666666666	4.0	76.0	12465	0.0	0.725	34164	1628	8	27.510378	-15.957518	1
ENSG00000010671.15_1	BTK	mRNA	0.982245526491334	69.272526	0.5455874	1.0	15.0	970	0.02	1.0	41349	2767	19	30.410835	44.68811	1
ENSG00000010704.18_2	HFE	mRNA	0.9470445569005476	23.824225652	0.4834525714285714	2.0	61.0	33177	0.0	0.3	11024	5286	7	11.968706	11.7005	1
ENSG00000010803.16_1	SCMH1	mRNA	0.97235054921267	37.5167971123645	0.4712198235294118	3.0	91.0	1126	0.2	0.975	214914	3323	16	40.9306	-5.84477	1
ENSG00000010810.17_2	FYN	mRNA	0.9895726561476308	122.630359356969	0.5060721379310344	7.0	94.0	556	0.94	1.0	213120	3628	14	51.493866	-46.823162	1
ENSG00000010818.8_1	HIVEP2	mRNA	0.9163383330396908	15.23707165	0.54675125	2.0	64.0	3628	0.78	0.99125	193733	9723	10	45.59636	-43.320614	1
ENSG00000010932.15_1	FMO1	mRNA	0.0691162205789066	0.16125862700000002	0.5466422222222223	2.0	41.0	4021	0.0	1.0	37507	3130	9	-0.32866734	30.024563	1
ENSG00000011007.12_1	TCEB3	mRNA	0.9795111526787031	67.32607895000001	0.5020262499999999	2.0	71.0	5435	0.0	0.9836363636363636	18904	5154	11	28.590952	18.795862	1
ENSG00000011009.10_1	LYPLA2	mRNA	0.9788565568618356	128.79296171	0.38238459999999996	3.0	69.0	53250	0.21	0.99875	4569	1810	10	26.325483	-32.079144	1
ENSG00000011021.21_2	CLCN6	mRNA	0.937406037966926	26.910002400000003	0.464902625	2.0	76.0	25073	0.0	1.0	37047	5631	23	47.84702	-14.039408	1
ENSG00000011028.13_1	MRC2	mRNA	0.9895633654789722	131.13679034999998	0.3704848571428571	3.0	70.0	2061	0.65	1.0	66196	5988	30	39.314735	-33.956676	1
ENSG00000011052.21_2	NME1-NME2	mRNA	0.9679017278366212	39.7548254	0.4683283333333333	1.0	62.0	20336	0.0	0.84125	18154	1193	9	2.1256871	-18.70733	1
ENSG00000011083.8_1	SLC6A7	mRNA	0.5215675343933653	2.3204215	0.3903856666666667	3.0	109.0	35436	0.0	0.8592857142857143	32703	3739	16	-13.834761	-39.976284	1
ENSG00000011105.11_2	TSPAN9	mRNA	0.9604284848402797	25.95262455	0.43015442857142855	2.0	81.0	2133	0.68	0.8333333333333334	209209	4323	9	30.429739	-44.847485	1
ENSG00000011114.14_2	BTBD7	mRNA	0.9216802588949372	16.449992074999994	0.5547958749999999	1.0	72.0	10889	1.0	1.0	95471	8430	11	43.351955	-43.66308	1
ENSG00000011132.11_2	APBA3	mRNA	0.9370559572518684	41.13579255	0.35405287500000004	3.0	109.0	50694	0.0	0.9975	10819	4250	11	17.74958	-34.07235	1
ENSG00000011143.16_2	MKS1	mRNA	0.9530996738658941	63.840754	0.4668056153846153	1.0	97.0	13174	0.0	1.0	13868	2397	18	48.204185	-25.74349	1
ENSG00000011198.7_1	ABHD5	mRNA	0.9473065396284208	27.85522850000001	0.5198295714285714	3.0	43.0	17935	0.0	0.8	28179	1690	7	40.507866	19.655725	1
ENSG00000011201.11_2	ANOS1	mRNA	0.9774443396524364	45.82333320000001	0.5527716666666667	2.0	15.0	1737	0.0	0.9092857142857144	203312	6314	14	68.01464	10.631558	1
ENSG00000011243.17_2	AKAP8L	mRNA	0.987198255121678	176.49887301150002	0.42215055	2.0	77.0	3407	1.0	1.0	39071	2749	16	29.478767	-48.8673	1
ENSG00000011258.15_2	MBTD1	mRNA	0.9601201203779328	34.15617855	0.6014970000000001	2.0	61.0	628	0.98	1.0	82641	5382	17	41.69012	-42.727417	1
ENSG00000011260.13_1	UTP18	mRNA	0.9774346021728656	104.00949165	0.6057805714285714	2.0	53.0	13061	0.81	1.0	37405	1894	14	41.094948	-51.824905	1
ENSG00000011275.18_2	RNF216	mRNA	0.975998714479172	46.06467485	0.5132696666666666	2.0	67.0	8534	0.0	0.931875	161649	5639	17	48.711746	-9.105757	1
ENSG00000011295.15_2	TTC19	mRNA	0.9663920906792222	74.33563225	0.4934478000000001	3.0	51.0	1052	0.0	1.0	29532	3075	10	33.777996	-1.1837972	1
ENSG00000011304.18_2	PTBP1	mRNA	0.9945483792701776	348.39275982000015	0.3924002727272728	2.0	105.0	1189	1.0	1.0	15252	4661	15	27.126083	-48.50199	1
ENSG00000011332.19_2	DPF1	mRNA	0.9594951679518652	39.61217045	0.3813984117647059	2.0	58.0	30	0.32	1.0	18671	2356	12	25.773453	-36.208923	1
ENSG00000011347.9_2	SYT7	mRNA	0.9356822318769218	21.41189775	0.386171	6.0	99.0	17586	0.47	1.0	65835	4854	14	34.29147	-32.34529	1
ENSG00000011376.9_2	LARS2	mRNA	0.9633465580849576	30.19852495	0.4855701250000001	2.0	127.0	4012	0.0	0.9555	160860	4744	22	39.940243	-1.225676	1
ENSG00000011405.13_2	PIK3C2A	mRNA	0.9605160689660696	26.597513	0.5638957999999998	1.0	35.0	1187	0.75	0.9753125	130190	8227	32	46.40792	-34.64884	1
ENSG00000011422.11_1	PLAUR	mRNA	0.9956141580319808	311.85829101044374	0.4414551875	4.0	64.0	278	0.01	0.59	24071	1610	7	25.579866	-15.494694	1
ENSG00000011426.10_2	ANLN	mRNA	0.989971981126605	183.27022255	0.5761128461538462	7.0	76.0	7831	0.02	1.0	63985	4787	24	42.298435	4.769508	1
ENSG00000011451.17_2	WIZ	mRNA	0.9627251595352064	45.47107215	0.3638555	1.0	76.0	17134	1.0	0.99	29971	5695	9	23.396866	-51.0764	1
ENSG00000011454.16_2	RABGAP1	mRNA	0.965499802904758	44.964083285	0.5698866153846154	1.0	55.0	15181	0.45	1.0	163857	4997	28	49.228935	-5.7359414	1
ENSG00000011465.16_2	DCN	mRNA	0.9977280369541328	497.0113072	0.57354945	4.0	51.0	6463	0.92	1.0	42639	7156	9	47.405266	-47.829376	1
ENSG00000011478.11_1	QPCTL	mRNA	0.9470120662157124	35.42023000000001	0.4024045000000001	1.0	90.0	61521	0.0	0.9666666666666668	11506	2310	7	-1.8622332	-32.445362	1
ENSG00000011485.14_1	PPP5C	mRNA	0.9897531293110912	164.08872150000005	0.4354456666666667	4.0	105.0	1494	0.09	0.9984615384615384	45880	4675	14	20.906939	-38.10501	1
ENSG00000011523.13_1	CEP68	mRNA	0.9151086318250392	14.6899274	0.47716220000000004	2.0	86.0	5298	0.0	0.3742857142857143	30632	5847	7	14.408786	8.0630455	1
ENSG00000011566.14_2	MAP4K3	mRNA	0.9699883700618086	38.57932006236	0.5857627692307692	3.0	55.0	655	0.04	1.0	188046	4362	34	63.627357	10.898599	1
ENSG00000011590.13_2	ZBTB32	mRNA	0.845460435289489	8.26388545	0.4243943333333334	3.0	80.0	1378	0.01	0.4525	12511	2068	7	20.762869	-18.931282	1
ENSG00000011600.11_1	TYROBP	mRNA	0.6265701059061763	1.7592537999999998	0.3956347777777778	1.0	81.0	1098	0.0	0.8420000000000002	3894	620	5	-10.950852	-30.465023	1
ENSG00000011638.10_2	TMEM159	mRNA	0.951001326528033	20.4626607	0.492607	3.0	35.0	20936	0.0	0.4975	22239	2014	7	16.716799	-0.7259237	1
ENSG00000011677.12_1	GABRA3	mRNA	0.8847106342964819	7.94118065	0.53075625	2.0	11.0	208534	0.88	0.8960000000000001	285124	3712	10	58.907475	-46.3577	1
ENSG00000012048.20_2	BRCA1	mRNA	0.9791482400268244	54.498360824368	0.5622166000000001	3.0	62.0	926	0.35	0.85375	81075	7094	24	48.13751	-3.3454762	1
ENSG00000012061.15_2	ERCC1	mRNA	0.9908725933333472	114.831834	0.4192521176470588	2.0	86.0	0	0.01	0.86	71494	3828	10	11.841066	-36.6641	1
ENSG00000012124.15_2	CD22	mRNA	0.977598160601121	102.21716870000002	0.4554099714285715	2.0	80.0	0	0.0	0.32	18186	3268	14	5.0846148	-26.240673	1
ENSG00000012171.18_2	SEMA3B	mRNA	0.983241161459136	315.69329932799997	0.35360068749999995	3.0	58.0	2458	0.01	0.7461111111111111	9530	3283	19	38.10623	-21.353148	1
ENSG00000012174.11_2	MBTPS2	mRNA	0.9706963069792172	48.11957750000001	0.5771960000000002	2.0	21.0	87244	0.0	0.9616666666666666	45788	4457	11	42.45721	32.868538	1
ENSG00000012211.12_2	PRICKLE3	mRNA	0.9756177750904588	83.362936	0.365807125	2.0	26.0	22815	0.0	1.0	10942	2244	9	14.501579	-20.770678	1
ENSG00000012223.12_1	LTF	mRNA	0.4886841136137027	0.98750195	0.4665242222222222	3.0	126.0	762	0.0	0.5141176470588235	49032	2979	20	-13.208118	-39.752953	1
ENSG00000012232.8_1	EXTL3	mRNA	0.9724959556145552	37.1404671	0.4843075714285714	4.0	79.0	1578	1.0	1.0	128174	8257	7	49.986115	-45.632996	1
ENSG00000012504.13_1	NR1H4	mRNA	0.2345157429847569	0.382033998075	0.5992411111111111	5.0	12.0	73224	0.0	0.9988888888888888	90705	2884	11	1.9185292	24.393475	1
ENSG00000012660.13_2	ELOVL5	mRNA	0.9908233425538916	142.4251252	0.5451729999999999	2.0	68.0	8298	0.0	0.8942857142857142	81781	3081	9	32.569748	26.41739	1
ENSG00000012779.10_1	ALOX5	mRNA	0.9408249663650584	23.10987115	0.404017375	4.0	43.0	523	0.0	1.0	71943	2506	14	33.001728	-19.704622	1
ENSG00000012817.15_1	KDM5D	mRNA	0.957221890790594	58.91694450660852	0.4980057000000001	2.0	3.0	206534	0.03	0.9125	39522	5579	28	63.85072	17.593164	1
ENSG00000012822.15_2	CALCOCO1	mRNA	0.9882837711392594	125.81253485	0.4580245	2.0	107.0	11631	0.0	1.0	19228	5866	15	45.795868	-15.68479	1
ENSG00000012963.14_2	UBR7	mRNA	0.9752878850671431	49.61231265000001	0.5231775714285714	1.0	70.0	12692	0.01	1.0	22160	3694	11	25.164612	32.36246	1
ENSG00000012983.11_1	MAP4K5	mRNA	0.9933169880656274	231.91481600000003	0.5741206999999999	4.0	70.0	8943	0.03	1.0	114084	4812	32	59.451275	-9.07616	1
ENSG00000013016.15_2	EHD3	mRNA	0.9574929956253616	26.17986	0.461173	0.0	27.0	6430	0.01	0.6866666666666666	35110	4636	6	9.276062	-13.853973	1
ENSG00000013275.7_1	PSMC4	mRNA	0.9949313664347932	247.86493955	0.4484978333333334	2.0	64.0	2694	0.0	1.0	10436	1623	11	21.809484	-9.348477	1
ENSG00000013288.8_1	MAN2B2	mRNA	0.9794708020909246	53.70361205	0.4135852	1.0	67.0	10517	0.0	0.7547368421052633	48187	7719	19	49.621994	-20.621168	1
ENSG00000013293.5_2	SLC7A14	mRNA	0.8027810963590648	4.0705557	0.5174555000000001	4.0	70.0	89748	0.0	0.75625	126491	10103	8	51.99395	4.776243	1
ENSG00000013297.10_2	CLDN11	mRNA	0.9976339161075859	448.5850351	0.4866502222222223	4.0	67.0	593	0.04	0.7666666666666666	441513	2169	6	68.96864	4.8813334	1
ENSG00000013306.15_2	SLC25A39	mRNA	0.9866327230641438	383.9310055	0.3757352941176471	1.0	86.0	1763	0.0	0.99375	5245	2217	12	0.67418987	-33.03477	1
ENSG00000013364.18_2	MVP	mRNA	0.9923155061461348	171.79295699999997	0.41866678947368413	3.0	46.0	3906	0.01	1.0	27645	2925	15	33.027634	-22.465645	1
ENSG00000013374.15_2	NUB1	mRNA	0.9805530496665604	64.33409549999999	0.5475992500000001	2.0	100.0	550	0.0	1.0	36750	3210	15	27.599535	2.4423983	1
ENSG00000013375.15_2	PGM3	mRNA	0.9787269259869108	54.76236835	0.5705838000000001	1.0	34.0	4896	0.01	0.995	28420	6107	14	35.826843	42.48579	1
ENSG00000013392.7_1	RWDD2A	mRNA	0.5389924071382095	8.091550000000002	0.5739850000000001	2.0	34.0	9629	0.0	0.20333333333333334	5553	3744	3	11.32735	17.833801	2
ENSG00000013441.15_1	CLK1	mRNA	0.9737748403369106	186.5445775	0.6194488666666668	3.0	50.0	47628	0.02	0.905	11735	3208	13	35.620552	18.575506	1
ENSG00000013503.9_1	POLR3B	mRNA	0.936541919298876	15.65249675	0.5708507500000001	1.0	46.0	56581	0.08	0.9289285714285712	152540	4273	28	62.396202	15.556696	1
ENSG00000013523.9_2	ANGEL1	mRNA	0.9584972013356896	34.1985325	0.4406183333333333	4.0	71.0	1220	0.69	0.9966666666666668	26762	5176	10	30.666122	-55.343025	1
ENSG00000013561.17_2	RNF14	mRNA	0.9862088945577204	76.87001649999998	0.5448261875	4.0	89.0	26295	0.0	0.7575000000000001	23453	4235	9	33.845905	6.66864	1
ENSG00000013563.13_2	DNASE1L1	mRNA	0.9781459039921742	91.68164	0.40718175	5.0	57.0	31159	0.0	0.6457142857142858	10848	3006	12	28.835327	-13.568778	1
ENSG00000013573.16_2	DDX11	mRNA	0.9858801351403266	291.7981855	0.4308498000000001	1.0	30.0	100352	0.0	0.9675	30931	4182	27	50.1227	-18.310823	1
ENSG00000013583.8_2	HEBP1	mRNA	0.977693350805922	48.15857385	0.520545	3.0	92.0	3232	0.0	0.6666666666666666	25409	2056	4	28.401686	5.8080235	1
ENSG00000013588.6_2	GPRC5A	mRNA	0.9941593756760272	333.8142725	0.4700481666666666	1.0	93.0	4263	0.01	0.495	27155	7362	4	15.013668	8.55341	1
ENSG00000013619.13_1	MAMLD1	mRNA	0.8751038417364263	7.5091713	0.4615571428571429	4.0	27.0	2000	0.14	0.772	150897	4854	8	46.709927	4.8279257	1
ENSG00000013725.14_1	CD6	mRNA	0.6420144543874473	2.286160425	0.3784293571428571	3.0	82.0	1538	0.0	0.495	48697	3252	13	17.74846	-20.946259	1
ENSG00000013810.18_2	TACC3	mRNA	0.9738942018875802	106.73462195	0.4159220000000001	2.0	72.0	7617	0.02	0.4606666666666666	23686	2781	16	5.138404	-26.24297	1
ENSG00000014123.9_1	UFL1	mRNA	0.9564201986804448	39.341004999999996	0.5116895	1.0	14.0	56132	0.0	0.9473684210526316	33468	4224	19	30.25142	45.001564	1
ENSG00000014138.8_2	POLA2	mRNA	0.9747847047310648	69.0642405	0.484852625	3.0	96.0	1661	0.0	0.8888888888888888	36923	3744	18	36.646095	0.064594716	1
ENSG00000014164.6_1	ZC3H3	mRNA	0.9490394965168528	24.1690465	0.374786	1.0	64.0	4242	0.0	0.6283333333333333	103798	3280	12	2.166197	-29.936512	1
ENSG00000014216.15_2	CAPN1	mRNA	0.992644002323213	147.72310854	0.3895081785714286	2.0	96.0	10909	0.01	0.8699999999999999	30812	3086	22	44.02003	-21.155973	1
ENSG00000014257.15_1	ACPP	mRNA	0.6406693548958105	1.82466	0.5355380000000001	7.0	27.0	5567	0.0	0.742	50891	3125	11	45.00756	8.982046	1
ENSG00000014641.17_1	MDH1	mRNA	0.9976117292494482	586.56045804	0.5710588125	2.0	62.0	7606	0.01	0.8888888888888888	18588	1650	9	28.860119	24.539156	1
ENSG00000014824.13_2	SLC30A9	mRNA	0.9739863746796606	55.32014349999999	0.6002126000000001	2.0	43.0	1485	0.0	0.9405555555555556	99985	6218	19	46.763073	32.40698	1
ENSG00000014914.19_1	MTMR11	mRNA	0.961775006415912	107.27470349999999	0.4772486000000001	2.0	33.0	2109	0.46	0.9975	8245	3332	17	32.03552	-37.737873	1
ENSG00000014919.12_1	COX15	mRNA	0.976972132859266	58.65367025062215	0.5185453333333333	1.0	45.0	638	0.0	0.7788888888888889	20256	2788	9	20.705732	37.598392	1
ENSG00000015133.18_1	CCDC88C	mRNA	0.9271877958977379	14.61668785	0.4575918571428571	4.0	80.0	715	0.03	1.0	146452	7474	30	57.341824	-7.340564	1
ENSG00000015153.14_1	YAF2	mRNA	0.9723939550015988	42.83088832039849	0.5436155263157894	4.0	18.0	5494	0.07	1.0	81132	5095	7	46.828247	15.341072	1
ENSG00000015171.18_2	ZMYND11	mRNA	0.9826115757481246	91.03470385	0.5664644705882353	3.0	37.0	739	0.03	1.0	120161	4306	15	50.24939	20.036839	1
ENSG00000015285.10_1	WAS	mRNA	0.9142198157135936	16.41542725	0.401769	4.0	29.0	8789	0.01	1.0	10275	1849	12	32.456264	-20.373966	1
ENSG00000015413.9_2	DPEP1	mRNA	0.8470775300194925	5.839991299999999	0.3698801111111111	4.0	90.0	10	0.03	0.7979999999999999	25122	1772	11	30.209782	-19.105494	1
ENSG00000015475.18_1	BID	mRNA	0.994124751253593	195.49016565	0.4589049333333333	2.0	55.0	606	0.0	0.13333333333333333	40353	2495	7	7.393447	12.143567	1
ENSG00000015479.17_2	MATR3	mRNA	0.9979895034313732	500.1139705	0.5774435925925926	3.0	91.0	8796	1.0	1.0	37711	7306	15	39.815178	-42.774612	1
ENSG00000015520.14_2	NPC1L1	mRNA	0.2231757073251288	0.3164857	0.40877025	2.0	74.0	30630	0.0	0.8026315789473685	28780	5048	20	-3.4677396	-14.481857	1
ENSG00000015532.9_1	XYLT2	mRNA	0.9564954494133784	39.10059235	0.3884274285714286	1.0	79.0	1489	0.86	1.0	17003	3507	11	22.552038	-51.41277	1
ENSG00000015568.12_1	RGPD5	mRNA	0.9114318897228828	14.77920038	0.5813774615384615	1.0	32.0	118084	0.22	0.98875	63385	7253	23	60.47747	20.601475	1
ENSG00000015592.16_1	STMN4	mRNA	0.8845723821383995	8.28326995	0.4739488571428571	2.0	65.0	907	0.11	0.90875	23063	2288	8	20.606867	-7.402802	1
ENSG00000015676.17_1	NUDCD3	mRNA	0.9822146041220388	80.57542939999998	0.467357	3.0	73.0	3097	0.0	0.75	111759	8256	7	50.31105	4.4307337	1
ENSG00000016082.14_1	ISL1	mRNA	0.9010053206342444	113.88462450000002	0.4901556666666666	1.0	13.0	1380	1.0	1.0	11347	2459	6	22.620909	-60.19867	1
ENSG00000016391.10_2	CHDH	mRNA	0.8610817316838062	8.89710485	0.38282733333333335	3.0	42.0	1347	0.0	0.6666666666666666	34055	7665	9	14.259736	-17.02462	1
ENSG00000016402.13_1	IL20RA	mRNA	0.5399511661041774	1.2137902	0.48778375	2.0	136.0	50544	0.0	0.784	45209	3522	7	-3.1389506	-41.323647	1
ENSG00000016490.15_1	CLCA1	mRNA	0.008222351504552361	0.008294165	0.5654459999999999	3.0	55.0	2504	0.0	0.772857142857143	31891	3310	15	2.2245462	27.644161	1
ENSG00000016602.9_1	CLCA4	mRNA	0.006042810942134991	0.006304573999999999	0.6252755000000001	4.0	47.0	23343	0.0	0.5592857142857143	33676	3211	14	1.5848918	26.992043	1
ENSG00000016864.17_2	GLT8D1	mRNA	0.982013070766715	119.253498	0.514876	4.0	60.0	25468	0.02	0.8699999999999999	11598	2149	11	38.30163	11.23079	1
ENSG00000017260.19_2	ATP2C1	mRNA	0.9902278465501324	143.28075954237585	0.5871223750000001	6.0	21.0	6791	0.55	1.0	166089	5067	28	53.821533	-49.862957	1
ENSG00000017427.15_2	IGF1	mRNA	0.917541835867403	13.4622714	0.5464207142857143	7.0	38.0	660	1.0	1.0	84771	7370	6	51.231167	-50.47408	1
ENSG00000017483.14_2	SLC38A5	mRNA	0.9789968171445348	83.20171435	0.4263198571428571	7.0	39.0	17167	0.0	0.8383333333333333	11724	2659	18	43.980206	7.4021235	1
ENSG00000017797.11_2	RALBP1	mRNA	0.9809241375111734	54.63415550000001	0.512299	3.0	99.0	18439	0.0	0.8690000000000001	63105	4368	10	31.551697	3.4033144	1
ENSG00000018189.12_2	RUFY3	mRNA	0.979957284208925	89.95340200000004	0.5447840666666666	4.0	30.0	8585	0.72	0.985	85320	4233	19	48.752274	-51.472816	1
ENSG00000018236.14_2	CNTN1	mRNA	0.9955122908475535	262.920876245	0.5842535454545454	3.0	20.0	1002	0.99	0.9617391304347828	379866	5557	24	57.835533	-36.70861	1
ENSG00000018280.16_1	SLC11A1	mRNA	0.5713782389451132	1.350584895	0.40920666666666666	5.0	92.0	9724	0.01	0.8466666666666667	14865	5772	16	33.21198	-13.490647	1
ENSG00000018408.14_2	WWTR1	mRNA	0.9955751202528278	298.87812705	0.4630021666666666	4.0	75.0	3430	0.21	1.0	186038	5030	8	38.629913	-3.1261854	1
ENSG00000018510.13_2	AGPS	mRNA	0.978946133883062	52.409048999999996	0.60479975	1.0	29.0	2661	0.04	0.998	151192	7764	20	62.473583	19.582655	1
ENSG00000018610.13_1	CXorf56	mRNA	0.964872137615802	30.92014215	0.5327529999999999	1.0	26.0	88836	0.01	0.8333333333333334	27224	2372	7	20.753834	40.984795	1
ENSG00000018625.14_1	ATP1A2	mRNA	0.9003361378752193	10.921863899999998	0.446515125	2.0	99.0	1997	0.0	0.9517391304347826	27818	5421	23	45.988777	-18.282398	1
ENSG00000018699.11_1	TTC27	mRNA	0.9789101656232578	48.670694299999994	0.5483945	2.0	20.0	108238	0.0	0.915	192989	2876	20	68.99059	10.135104	1
ENSG00000018869.16_2	ZNF582	mRNA	0.8066550945863367	5.171631	0.5229951428571429	2.0	58.0	68305	0.0	0.18	17632	2824	5	10.332268	12.955397	2
ENSG00000019102.11_1	VSIG2	mRNA	0.3608525790236799	1.699065	0.4116095	3.0	51.0	9099	0.0	0.6971428571428572	4766	1191	7	-2.6108747	-9.054993	1
ENSG00000019144.17_2	PHLDB1	mRNA	0.9846659165028246	83.24620074549998	0.4087877666666667	2.0	97.0	609	0.07	1.0	51586	5945	24	45.959595	-19.189499	1
ENSG00000019169.10_2	MARCO	mRNA	0.02973367180935105	0.031300093	0.4493416666666667	5.0	53.0	1354	0.0	0.3988235294117648	52494	1838	17	2.3385441	19.524307	1
ENSG00000019186.9_1	CYP24A1	mRNA	0.9498416086554216	699.7937929999997	0.5175230000000001	1.0	102.0	3355	0.0	1.0	20524	3262	12	5.0190516	-13.764675	1
ENSG00000019485.12_2	PRDM11	mRNA	0.8101584950418266	4.77999505	0.4188283333333333	1.0	68.0	823	0.95	1.0	129102	10744	8	45.71493	-41.80969	1
ENSG00000019505.7_1	SYT13	mRNA	0.8672880045854447	12.178389925	0.462851	3.0	70.0	52252	0.0	0.7833333333333333	46018	5144	8	31.119219	-3.1770887	1
ENSG00000019549.8_1	SNAI2	mRNA	0.942767936705558	142.668605	0.5686775	2.0	45.0	1675	0.01	1.0	3972	2204	4	35.7254	30.809874	1
ENSG00000019582.14_2	CD74	mRNA	0.9967570760566172	1717.7471454999998	0.4004205833333333	1.0	106.0	1653	0.03	0.976	11259	1727	9	-7.08305	-50.406425	1
ENSG00000019991.15_2	HGF	mRNA	0.9059439046904572	10.2884054	0.5851459000000001	6.0	43.0	14676	0.89	1.0	71192	5989	18	51.503635	-49.1048	1
ENSG00000019995.6_2	ZRANB1	mRNA	0.9223950462508193	13.0015261	0.6282895000000001	0.0	99.0	33984	0.0	0.89	46066	5695	9	23.861969	24.642744	1
ENSG00000020129.15_1	NCDN	mRNA	0.9541793204069079	52.959253000000004	0.3850758333333333	1.0	41.0	68837	1.0	1.0	9299	3683	8	21.697577	-54.8632	1
ENSG00000020181.17_1	ADGRA2	mRNA	0.9778871741206794	53.25310209999999	0.38096233333333335	4.0	74.0	1803	0.65	0.9468421052631579	47990	6270	19	36.873547	-32.676308	1
ENSG00000020256.19_2	ZFP64	mRNA	0.9482730429915632	26.1156643556038	0.4554432499999999	2.0	77.0	21769	0.06	1.0	140116	3264	9	37.219933	-7.6667976	1
ENSG00000020426.10_2	MNAT1	mRNA	0.9831553609083334	59.27424435499999	0.6017135555555556	1.0	94.0	12699	0.01	1.0	235191	2635	8	29.288704	26.3713	1
ENSG00000020577.13_1	SAMD4A	mRNA	0.9560875066653408	27.61419115	0.4886355384615385	5.0	79.0	726	0.99	1.0	225703	6833	13	50.772827	-45.728294	1
ENSG00000020633.18_1	RUNX3	mRNA	0.9782790464405152	92.0260345	0.3732712	3.0	89.0	961	0.99	1.0	65499	4340	7	26.543276	-51.895847	1
ENSG00000020922.12_2	MRE11A	mRNA	0.9665265133681076	43.38843800000001	0.5950901999999999	3.0	31.0	88088	0.0	0.8305263157894738	78330	6897	20	55.504356	18.928688	1
ENSG00000021300.13_2	PLEKHB1	mRNA	0.9637176091562919	44.5177842	0.4065262272727273	4.0	67.0	100438	0.0	1.0	16641	2380	8	27.325151	-19.385063	1
ENSG00000021355.12_1	SERPINB1	mRNA	0.9729497772342584	93.0692275	0.5084858000000001	4.0	93.0	6883	0.0	0.4033333333333333	9674	2619	7	15.640194	4.225018	1
ENSG00000021461.16_1	CYP3A43	mRNA	0.07783468037306003	0.09350365500000002	0.5715736470588235	1.0	41.0	36026	0.0	0.5900000000000001	38089	1848	14	-1.4092662	32.333786	2
ENSG00000021488.12_1	SLC7A9	mRNA	0.4606097790442011	0.909364732	0.4698796666666666	1.0	52.0	22173	0.0	0.9516666666666668	39251	1998	13	-5.5739894	-16.454561	1
ENSG00000021574.11_1	SPAST	mRNA	0.9538469390798856	32.174497215425	0.5914075	3.0	9.0	122182	0.95	1.0	94025	5212	17	45.32737	-54.42001	1
ENSG00000021645.18_2	NRXN3	mRNA	0.9412960297977536	16.172822305	0.4951819444444444	3.0	41.0	1828	1.0	1.0	1691660	8504	20	65.71147	-30.482542	1
ENSG00000021762.19_2	OSBPL5	mRNA	0.979324579257697	215.8088446	0.3635969473684211	4.0	82.0	1911	0.0	0.9108333333333332	78238	3889	22	36.316124	-18.195972	1
ENSG00000021776.10_2	AQR	mRNA	0.9701179766981912	36.666971000000004	0.6092281666666667	4.0	29.0	73853	0.0	0.9428571428571428	118057	9694	35	60.938637	9.688874	1
ENSG00000021826.14_2	CPS1	mRNA	0.9972092646508424	653.7844018999998	0.57389725	4.0	24.0	1116	1.0	1.0	201398	5821	39	48.472015	-34.89549	1
ENSG00000021852.12_1	C8B	mRNA	0.011380514241513484	0.0118237067612	0.5232389999999999	1.0	50.0	15371	0.0	0.6716666666666667	36928	2382	13	-0.95813435	31.498362	2
ENSG00000022267.16_2	FHL1	mRNA	0.991690343988394	138.6307552161556	0.4885335151515152	5.0	14.0	649	1.0	1.0	63959	2878	8	30.007797	-59.912426	1
ENSG00000022277.12_2	RTFDC1	mRNA	0.99063292018707	160.39258985	0.5184701111111111	2.0	42.0	2314	0.0	0.7475	50858	2212	10	34.244804	33.069534	1
ENSG00000022355.16_2	GABRA1	mRNA	0.9202075484430252	12.264829935	0.5705702500000001	4.0	11.0	149780	0.99	1.0	52302	4686	11	45.22872	-54.240364	1
ENSG00000022556.15_2	NLRP2	mRNA	0.9793459981362082	69.68076233394632	0.4914958421052631	1.0	78.0	111	0.17	0.2	35890	3744	14	5.109705	-0.55357355	1
ENSG00000022567.9_2	SLC45A4	mRNA	0.9322466175036088	15.165695375	0.3987751666666666	4.0	87.0	1005	0.47	0.875	89531	7483	8	30.827341	-35.679295	1
ENSG00000022840.15_2	RNF10	mRNA	0.9904251556323158	132.94804143500002	0.489912	2.0	86.0	3220	1.0	1.0	43243	3825	17	30.9906	-48.535595	1
ENSG00000022976.15_2	ZNF839	mRNA	0.9132345170935736	41.93573485	0.46948	1.0	73.0	2949	0.01	0.745	24987	2987	9	3.8285186	-16.866241	1
ENSG00000023041.11_2	ZDHHC6	mRNA	0.9637954895906466	113.5243895	0.5812961999999999	3.0	60.0	43611	0.0	0.9090909090909092	22489	2906	12	35.74424	17.674046	1
ENSG00000023171.15_2	GRAMD1B	mRNA	0.9948579167063948	439.7118137	0.4740549375	3.0	81.0	704	0.83	1.0	269339	7723	21	53.568832	-40.815346	1
ENSG00000023191.16_1	RNH1	mRNA	0.9933363302063786	255.9659537	0.3741488333333333	3.0	46.0	29035	0.0	0.134	12739	3281	11	17.681526	-19.13157	1
ENSG00000023228.13_2	NDUFS1	mRNA	0.9883218368230572	184.5143625	0.5561337999999999	4.0	28.0	48881	0.0	0.9457894736842104	44786	11819	19	57.7264	5.89345	1
ENSG00000023287.12_2	RB1CC1	mRNA	0.9703202234240657	46.32237995000001	0.5383196	3.0	23.0	605	0.01	1.0	91976	6635	24	56.634956	18.039236	1
ENSG00000023318.7_2	ERP44	mRNA	0.9592030907625756	25.9753762	0.611042	1.0	56.0	47105	0.23	0.9183333333333332	119861	4854	12	29.92583	32.01398	1
ENSG00000023330.14_1	ALAS1	mRNA	0.9819254827016708	91.032465	0.4770670000000001	3.0	55.0	2833	0.02	1.0	16233	2430	12	33.749855	-0.84740984	1
ENSG00000023445.13_1	BIRC3	mRNA	0.9736962704288704	60.12339410365	0.6128367142857142	5.0	38.0	944	0.1	0.8066666666666666	21944	5197	10	46.134716	11.613741	1
ENSG00000023516.8_1	AKAP11	mRNA	0.9353241090762516	18.0876845	0.626815	2.0	79.0	2966	0.02	0.8292307692307693	51114	9920	13	55.07347	8.092294	1
ENSG00000023572.8_1	GLRX2	mRNA	0.9830294456237276	103.2438325	0.5852583333333333	2.0	67.0	747	0.0	0.52	9646	1131	4	20.122576	4.6124487	1
ENSG00000023608.4_2	SNAPC1	mRNA	0.9523265217821694	25.1372305	0.623494	3.0	87.0	9435	0.0	0.68	34071	2656	10	28.379622	8.242285	1
ENSG00000023697.12_2	DERA	mRNA	0.9896155456670472	142.28143999999998	0.5427422999999999	3.0	39.0	9520	0.0	0.875	126110	1705	9	41.930454	18.17119	1
ENSG00000023734.10_1	STRAP	mRNA	0.9928479404238194	262.2960997	0.5983928333333334	2.0	39.0	71373	0.0	1.0	21083	1866	11	38.65401	32.434025	1
ENSG00000023839.10_1	ABCC2	mRNA	0.98736516041554	404.574085	0.5523196666666667	7.0	46.0	1337	0.0	0.9040625	69460	5312	32	42.767582	4.95316	1
ENSG00000023892.10_1	DEF6	mRNA	0.9037811892976186	14.95135805	0.399252	3.0	65.0	1909	0.0	1.0	23919	2262	11	26.208223	-25.923092	1
ENSG00000023902.13_1	PLEKHO1	mRNA	0.9815586935896496	96.4692815	0.4378361111111111	2.0	33.0	2555	0.32	1.0	10452	3741	6	24.74314	-40.763805	1
ENSG00000023909.9_1	GCLM	mRNA	0.9753191223211544	107.50462375	0.5669285000000001	5.0	110.0	2746	0.01	0.8333333333333334	24205	4857	7	37.49515	5.272149	1
ENSG00000024048.10_1	UBR2	mRNA	0.9338618887345559	16.0269295	0.5731453333333333	3.0	93.0	5815	0.0	0.9712765957446808	129442	7857	47	61.738125	-10.198945	1
ENSG00000024422.11_2	EHD2	mRNA	0.994410932471202	208.5906155	0.398903	1.0	99.0	2830	0.0	0.6866666666666666	29791	3585	6	-2.705124	-35.059273	1
ENSG00000024526.16_2	DEPDC1	mRNA	0.962227743064912	128.62092255	0.6367543999999999	4.0	42.0	1136	0.08	0.9223076923076924	23069	5331	13	47.13401	13.584076	1
ENSG00000024862.17_2	CCDC28A	mRNA	0.9336447063125364	25.1447495	0.544933	1.0	106.0	5487	0.0	0.7533333333333333	19808	1505	6	2.7684863	-13.147724	1
ENSG00000025039.14_1	RRAGD	mRNA	0.9679176086075432	41.21915300000001	0.5642596666666667	3.0	71.0	26007	0.03	0.9079999999999999	47634	4900	7	33.17615	15.216398	1
ENSG00000025156.12_1	HSF2	mRNA	0.978663804299494	112.009575	0.5875643333333334	3.0	28.0	26370	0.01	1.0	33568	2643	13	45.85246	23.275917	1
ENSG00000025293.16_2	PHF20	mRNA	0.9908398056537636	113.61478235	0.5541416875	1.0	70.0	2540	0.1	1.0	178398	5922	18	49.81239	-7.3201823	1
ENSG00000025423.11_2	HSD17B6	mRNA	0.8377589922569619	6.826401743092999	0.5079205	4.0	61.0	5233	0.04	0.546	35575	1751	6	33.490467	8.718198	1
ENSG00000025434.18_2	NR1H3	mRNA	0.9365529358626328	25.92035387779	0.4069128000000001	3.0	77.0	2851	0.03	0.9983333333333334	20732	2731	10	26.483442	-27.119366	1
ENSG00000025708.13_2	TYMP	mRNA	0.7794000269013481	38.0005615	0.3120055	1.0	71.0	3096	0.0	0.5433333333333333	4304	2049	10	-8.690364	-30.599579	1
ENSG00000025770.18_1	NCAPH2	mRNA	0.9792835986027816	248.2880265	0.3856704	2.0	71.0	10628	0.0	0.7659999999999999	15256	2077	20	39.433018	-25.74159	1
ENSG00000025772.7_1	TOMM34	mRNA	0.9885441270449744	116.1248665	0.465567	2.0	65.0	6713	0.0	0.7171428571428571	18356	2062	7	16.454847	-8.1624365	1
ENSG00000025796.13_1	SEC63	mRNA	0.9772924406397432	50.5214749	0.6017334	4.0	48.0	9601	0.01	0.99	90433	6411	21	52.914722	14.689229	1
ENSG00000025800.13_2	KPNA6	mRNA	0.9683379276634836	34.734286	0.518328	3.0	85.0	34230	0.03	1.0	68530	7378	14	33.688965	3.2347567	1
ENSG00000026025.14_2	VIM	mRNA	0.9993680873516859	6998.311147800001	0.4472768181818182	3.0	59.0	5634	0.2	1.0	9326	2666	10	-13.86161	-58.82532	1
ENSG00000026036.21_2	RTEL1-TNFRSF6B	mRNA	0.9750004586495372	53.159161	0.35956550000000004	0.0	90.0	3499	0.0	0.5659459459459459	39384	5751	37	53.81707	-19.106262	1
ENSG00000026103.20_2	FAS	mRNA	0.9701160796074156	42.550662155	0.5588372352941176	4.0	89.0	2553	0.0	0.17666666666666664	25128	2563	10	15.688212	5.039468	1
ENSG00000026297.15_2	RNASET2	mRNA	0.972589511260808	47.4158554	0.4676887142857143	3.0	77.0	1976	0.0	0.7628571428571428	27644	2445	14	33.573555	0.7038313	1
ENSG00000026508.16_2	CD44	mRNA	0.9985314859770168	1643.89414205	0.5236369736842107	5.0	112.0	3053	0.01	0.97	93532	4589	18	38.91597	2.3816762	1
ENSG00000026559.13_2	KCNG1	mRNA	0.9766919057312228	112.27687	0.3670270000000001	2.0	167.0	1614	0.0	0.6866666666666666	19473	3722	4	2.627229	-43.958508	1
ENSG00000026652.13_2	AGPAT4	mRNA	0.9235869932095321	14.891525499999998	0.5151488000000001	5.0	51.0	1109	0.0	0.8333333333333334	144046	7865	9	50.39091	6.0007453	1
ENSG00000026751.16_1	SLAMF7	mRNA	0.9626484607013748	72.95706650000002	0.5394314545454546	3.0	112.0	1033	0.0	0.0075	15757	3542	7	8.809163	0.66707844	1
ENSG00000026950.16_2	BTN3A1	mRNA	0.8782397561231257	36.35592020000001	0.5224227272727272	4.0	57.0	5091	0.0	0.007000000000000001	12979	3442	10	18.418669	11.964285	1
ENSG00000027001.9_2	MIPEP	mRNA	0.9679691023899404	42.37613255	0.5335234000000001	2.0	50.0	3611	0.0	0.8989473684210525	159230	2400	19	47.993973	27.901236	1
ENSG00000027075.13_2	PRKCH	mRNA	0.9624316905916964	27.146175400000004	0.4975445555555556	5.0	91.0	556	0.97	0.9221428571428572	343025	3582	14	58.42614	-40.77576	1
ENSG00000027644.4_1	INSRR	mRNA	0.754945960846566	4.2068105000000005	0.390316	1.0	73.0	22682	0.0	0.9081818181818182	18955	5101	22	46.112064	-23.154516	1
ENSG00000027697.13_2	IFNGR1	mRNA	0.9854551321413962	138.92222694999998	0.55114775	1.0	136.0	2331	0.0	0.026	21965	2139	7	-23.168476	-49.260704	2
ENSG00000027847.13_2	B4GALT7	mRNA	0.9618142111934982	69.623576035	0.3713038750000001	1.0	52.0	7633	0.0	1.0	10247	2653	6	-1.9239639	-27.08319	1
ENSG00000027869.11_1	SH2D2A	mRNA	0.9035907428009282	61.552464500000006	0.38710266666666665	3.0	73.0	1803	0.0	0.5	10619	1673	9	19.28802	-21.132477	1
ENSG00000028116.16_2	VRK2	mRNA	0.9656554389521708	31.7349336	0.5772465555555555	3.0	33.0	1135	0.0	0.7807142857142857	252220	2446	16	67.84031	8.69798	1
ENSG00000028137.17_2	TNFRSF1B	mRNA	0.9330135669274592	16.123169100000002	0.3535938	1.0	67.0	774	0.0	0.28444444444444444	42225	3683	10	-11.599824	-20.896238	1
ENSG00000028203.17_1	VEZT	mRNA	0.9847890794967374	103.66096579482151	0.569864292682927	3.0	69.0	1545	0.28	1.0	85044	4562	16	46.633102	-2.7203598	1
ENSG00000028277.21_2	POU2F2	mRNA	0.9264026089196482	14.137624800000005	0.4008508999999999	2.0	95.0	1720	1.0	1.0	79319	6901	16	27.159903	-48.065136	1
ENSG00000028310.17_2	BRD9	mRNA	0.9598850926132948	122.0643725	0.4658005263157894	2.0	119.0	31312	0.01	0.87625	29807	4865	19	7.9780154	-44.19585	1
ENSG00000028528.14_2	SNX1	mRNA	0.9891138759317382	237.28449849999998	0.4883062857142857	2.0	100.0	845	0.01	1.0	50064	8119	15	52.25484	-5.9964986	1
ENSG00000028839.9_2	TBPL1	mRNA	0.9868900967037024	100.84354499999998	0.5566011249999999	3.0	71.0	8509	0.02	1.0	37237	4228	7	33.25382	15.275905	1
ENSG00000029153.14_2	ARNTL2	mRNA	0.9598538405564878	26.496543500213303	0.5773435555555556	4.0	60.0	1247	0.0	0.8107142857142857	92435	6785	17	52.818344	13.990697	1
ENSG00000029363.15_2	BCLAF1	mRNA	0.9868125680529484	110.0172693489064	0.6142163478260869	1.0	70.0	35326	1.0	1.0	32988	7263	15	42.974964	-43.497	1
ENSG00000029364.11_1	SLC39A9	mRNA	0.9844699256939184	92.56926796875	0.5275475454545454	2.0	130.0	1609	0.05	1.0	63698	5192	8	27.145327	-0.6680002	1
ENSG00000029534.19_2	ANK1	mRNA	0.9354146942954832	18.239384370201503	0.4258004999999999	6.0	45.0	3538	0.01	1.0	241437	8297	43	64.17646	-9.115536	1
ENSG00000029559.6_1	IBSP	mRNA	0.4584994213152551	0.88930725	0.576326	1.0	62.0	44371	0.02	0.8271428571428572	12854	1546	7	-4.293647	30.550053	2
ENSG00000029639.10_1	TFB1M	mRNA	0.9849679308463348	74.6882407	0.5514211111111109	2.0	54.0	556	0.0	0.9814285714285712	56975	1424	7	34.115837	28.474022	1
ENSG00000029725.16_2	RABEP1	mRNA	0.975769406434502	46.43713885	0.5513939999999999	2.0	56.0	7887	0.4	1.0	103537	5365	19	48.341816	-2.4149873	1
ENSG00000029993.14_1	HMGB3	mRNA	0.9905112967312204	129.8343158	0.517678	3.0	27.0	717	0.01	1.0	7489	3560	5	42.76245	20.133211	1
ENSG00000030066.13_2	NUP160	mRNA	0.9720685487055016	47.45473550000001	0.5665278181818182	2.0	58.0	976	0.01	1.0	70380	5376	36	59.29674	-10.650728	1
ENSG00000030110.12_1	BAK1	mRNA	0.9285383779902248	27.91685	0.4126643333333333	2.0	86.0	1459	0.0	0.5714285714285714	7746	2212	7	6.9428487	-31.849743	1
ENSG00000030304.13_1	MUSK	mRNA	0.08460575478011613	0.10044001	0.5267637142857143	3.0	72.0	6	0.04	1.0	132841	3344	15	3.2969437	27.270643	1
ENSG00000030419.16_2	IKZF2	mRNA	0.9645969854360864	33.65935265	0.5509288571428572	3.0	34.0	2531	1.0	1.0	151918	9350	9	46.8701	-45.098557	1
ENSG00000030582.16_2	GRN	mRNA	0.9969279004919418	753.2958878000003	0.3713433333333333	3.0	85.0	1821	0.02	0.5475	8016	2342	13	20.468246	-29.30607	1
ENSG00000031003.10_2	FAM13B	mRNA	0.9651880080679374	33.4046745	0.5790118181818182	3.0	60.0	769	0.1	0.9977272727272728	95071	5465	23	55.249866	16.514132	1
ENSG00000031081.10_2	ARHGAP31	mRNA	0.8878781442671212	10.693417	0.501822	2.0	61.0	668	0.16	0.8366666666666666	126341	9317	12	51.83355	-2.4061043	1
ENSG00000031691.6_1	CENPQ	mRNA	0.9552284304653884	26.247565	0.661281	2.0	17.0	77235	0.0	0.4488888888888889	29729	1733	9	39.942455	35.258335	2
ENSG00000031698.12_1	SARS	mRNA	0.9918218752165352	293.46719500000006	0.4944956666666666	2.0	80.0	1545	0.0	1.0	24202	1882	12	23.713844	-5.930014	1
ENSG00000031823.14_2	RANBP3	mRNA	0.9873059027394999	86.83071005000002	0.4306581666666667	2.0	94.0	6387	0.0	1.0	62001	3233	17	43.41435	-20.471182	1
ENSG00000032219.18_1	ARID4A	mRNA	0.9423751858742412	21.7213720188944	0.5745672727272727	2.0	35.0	615	1.0	1.0	75348	5891	24	43.46749	-40.362934	1
ENSG00000032389.12_2	TSSC1	mRNA	0.9882180266171724	91.95553055	0.4550332142857142	1.0	30.0	679	0.0	1.0	188957	2932	11	35.730362	-8.637465	1
ENSG00000032444.15_2	PNPLA6	mRNA	0.9785733515530572	82.12141135	0.37131575	3.0	68.0	1158	0.0	0.9983333333333334	27760	4617	35	41.17338	-19.020557	1
ENSG00000032742.17_2	IFT88	mRNA	0.953985080159522	27.9626273	0.5992117142857144	3.0	50.0	4115	0.0	0.9307692307692308	124299	3091	28	53.710712	20.641403	1
ENSG00000033011.11_2	ALG1	mRNA	0.9794821059131716	53.43389550000001	0.454305125	1.0	45.0	1489	0.0	0.912	51430	2671	14	29.201931	-7.9263134	1
ENSG00000033030.13_1	ZCCHC8	mRNA	0.9639398411843842	79.72830145	0.5922834000000001	1.0	78.0	10278	0.03	0.89	28995	5663	14	28.584406	32.15949	1
ENSG00000033050.7_1	ABCF2	mRNA	0.9871407619953084	115.12926705	0.4613918333333333	2.0	99.0	19778	0.0	1.0	19329	3546	16	26.092745	-3.817969	1
ENSG00000033100.15_2	CHPF2	mRNA	0.932076952044914	78.42713144999998	0.3701396000000001	1.0	99.0	8588	1.0	1.0	6330	3978	5	22.848442	-50.764404	1
ENSG00000033122.18_2	LRRC7	mRNA	0.28674878879722865	0.418633995	0.6171080769230769	2.0	25.0	687	1.0	1.0	555090	6507	27	59.080975	-35.484516	1
ENSG00000033170.16_2	FUT8	mRNA	0.9934280996360559	182.68396650000003	0.5320866666666666	3.0	63.0	1315	0.96	1.0	333529	5166	11	55.857372	-43.031853	1
ENSG00000033178.12_1	UBA6	mRNA	0.9904446443077808	159.47522949999995	0.613452	1.0	14.0	2869	0.0	1.0	88527	9564	33	60.9354	11.329292	1
ENSG00000033327.12_2	GAB2	mRNA	0.9767989190709908	49.16406900000001	0.4553774285714285	3.0	57.0	998	0.01	1.0	202509	6092	10	43.964287	-6.259692	1
ENSG00000033627.15_2	ATP6V0A1	mRNA	0.9797880036976044	83.93229910000002	0.5060724615384615	1.0	76.0	551	0.08	1.0	63723	4652	22	49.404804	-23.690842	1
ENSG00000033800.13_1	PIAS1	mRNA	0.9633928239795506	29.68102335	0.5636085	4.0	79.0	790	0.99	0.9313333333333332	139667	8115	15	49.432102	-46.319977	1
ENSG00000033867.16_2	SLC4A7	mRNA	0.9791251159543002	73.774798509465	0.5953434444444446	2.0	33.0	887	0.01	1.0	111699	7970	28	59.68672	17.95613	1
ENSG00000034053.14_2	APBA2	mRNA	0.9866916061840014	114.45179150050676	0.42218999999999995	4.0	22.0	1073	0.0	0.7885714285714286	280291	4031	16	44.842976	-7.2446594	1
ENSG00000034152.18_1	MAP2K3	mRNA	0.9867162502138582	170.8943825	0.3796460666666667	4.0	26.0	612	0.0	0.9828571428571428	30568	2401	14	32.693275	-20.344774	1
ENSG00000034239.10_1	EFCAB1	mRNA	0.700525274306764	2.945285735	0.557359	1.0	45.0	3424	0.0	0.7979999999999999	24445	2286	6	21.984364	37.52739	1
ENSG00000034510.5_1	TMSB10	mRNA	0.99836735146617	16083.43345	0.461694	1.0	73.0	14345	0.0	0.9966666666666668	1050	496	3	-15.12621	-60.026302	1
ENSG00000034533.11_1	ASTE1	mRNA	0.8611330944818566	10.63710915	0.54796875	1.0	17.0	94871	0.43	0.505	12927	2669	7	16.029482	30.052965	1
ENSG00000034677.12_2	RNF19A	mRNA	0.9748006344609259	95.45410150000001	0.5498668000000001	4.0	73.0	9872	0.01	1.0	52985	4330	11	37.25297	8.637817	1
ENSG00000034693.14_2	PEX3	mRNA	0.9713644665795892	38.6881205	0.6143306666666667	4.0	81.0	1001	0.0	0.99	39030	1969	12	36.192627	8.368664	1
ENSG00000034713.7_1	GABARAPL2	mRNA	0.992482846026302	177.94859275	0.5328991999999999	1.0	50.0	979	0.01	0.9975	11530	2274	4	21.598495	34.682476	1
ENSG00000034971.15_2	MYOC	mRNA	0.004108043155415436	0.00628785	0.482578	1.0	53.0	31138	0.0	0.27	17266	2095	3	-22.577343	-1.9910712	2
ENSG00000035115.21_2	SH3YL1	mRNA	0.9587634745464464	48.88489765142853	0.5599245517241379	1.0	14.0	23162	0.0	0.8628571428571429	46243	3540	13	29.834316	44.09624	1
ENSG00000035141.7_1	FAM136A	mRNA	0.9852911725282152	96.78308309999998	0.4582088333333333	2.0	66.0	79716	0.0	0.6666666666666666	6115	2398	4	14.689471	-7.3258433	1
ENSG00000035403.16_2	VCL	mRNA	0.9940043861332356	280.86162668500003	0.5175312500000001	2.0	45.0	2614	0.43	1.0	124967	7995	23	49.585148	-4.1679964	1
ENSG00000035499.12_1	DEPDC1B	mRNA	0.9655885087820588	53.159237	0.5769135	2.0	48.0	6659	0.01	0.995	103249	2499	11	35.474163	27.319508	1
ENSG00000035664.11_2	DAPK2	mRNA	0.8620138223320546	6.74870276	0.4618147692307692	1.0	101.0	11802	0.0	1.0	138399	8086	12	52.198963	-5.2668223	1
ENSG00000035681.7_2	NSMAF	mRNA	0.9815759107157208	87.43612819999998	0.5915252941176472	5.0	49.0	590	0.0	0.9661290322580643	76340	3569	31	52.26597	16.32453	1
ENSG00000035687.9_2	ADSS	mRNA	0.9716279751521324	78.597995	0.6150686666666667	3.0	62.0	1298	0.0	0.9584615384615384	43640	2780	13	35.52151	18.11747	1
ENSG00000035720.7_1	STAP1	mRNA	0.91091810141754	11.246363300000002	0.6009519999999999	3.0	17.0	29798	0.02	0.8844444444444445	48609	1511	10	44.636578	23.826965	1
ENSG00000035862.12_2	TIMP2	mRNA	0.9979829980954312	840.9335470000003	0.47454579999999996	3.0	145.0	1277	0.01	0.654	72410	3652	5	16.616222	-39.97636	1
ENSG00000035928.14_2	RFC1	mRNA	0.9882438538452482	88.096110767271	0.5843610625000001	3.0	76.0	1722	0.0	1.0	78919	4886	25	56.118233	14.718922	1
ENSG00000036054.12_1	TBC1D23	mRNA	0.9671309905437592	35.751604799999996	0.6164352222222222	3.0	62.0	6232	0.0	1.0	64250	4054	19	53.74152	18.838942	1
ENSG00000036257.12_2	CUL3	mRNA	0.9781467727869104	91.1756629	0.6221193125	6.0	67.0	3825	0.9	1.0	115247	6741	16	49.762653	-47.546623	1
ENSG00000036448.9_1	MYOM2	mRNA	0.7844644726858175	3.7569361325	0.4916385333333333	2.0	70.0	602	0.0	0.96125	100225	5011	40	58.474865	-12.613927	1
ENSG00000036473.6_2	OTC	mRNA	0.01381830476027307	0.01421105	0.582516	3.0	39.0	5077	0.15	0.852	68905	1585	10	-0.9426476	27.458933	1
ENSG00000036530.8_1	CYP46A1	mRNA	0.4528271716105282	1.0026503755	0.42823900000000004	3.0	103.0	11536	0.37	1.0	42987	6609	15	28.88939	-36.00399	1
ENSG00000036549.12_2	ZZZ3	mRNA	0.9686758681738517	39.81493569999999	0.5853642727272728	2.0	50.0	15261	1.0	1.0	118531	4737	15	42.874603	-49.62231	1
ENSG00000036565.14_2	SLC18A1	mRNA	0.85639900303238	8.501820500000001	0.49679929999999994	2.0	70.0	3114	0.0	0.9271428571428572	38351	2956	17	24.721275	-8.222086	1
ENSG00000036672.15_2	USP2	mRNA	0.7990132788256263	4.37336265	0.43081757142857136	4.0	77.0	787	0.07	1.0	26510	3732	13	31.605206	-16.600298	1
ENSG00000037042.8_1	TUBG2	mRNA	0.9117827033826854	51.375215	0.4520410000000001	3.0	64.0	4015	0.02	0.89	7701	1776	11	26.52336	-26.556366	1
ENSG00000037241.7_2	RPL26L1	mRNA	0.9939961017864168	202.61019755	0.5038926666666667	3.0	137.0	4668	0.0	1.0	10987	742	4	1.3810037	-45.57929	1
ENSG00000037280.15_2	FLT4	mRNA	0.9642587867467172	38.30341799999999	0.3689735	2.0	60.0	628	0.01	0.9807142857142858	48118	5857	30	51.7154	-18.003141	1
ENSG00000037474.14_1	NSUN2	mRNA	0.9832885408514184	202.4056135	0.5325786666666666	1.0	27.0	11824	0.0	0.8421052631578947	34052	3558	19	30.384045	44.803005	1
ENSG00000037637.10_2	FBXO42	mRNA	0.9442234877076904	18.50245365	0.51117975	1.0	94.0	1107	0.01	0.9975	105615	6202	10	44.181942	-1.9003302	1
ENSG00000037749.11_2	MFAP3	mRNA	0.9726387148336036	53.52315550000001	0.5278705	2.0	31.0	4429	0.22	0.5966666666666667	123455	2891	5	12.366091	40.284935	1
ENSG00000037757.13_2	MRI1	mRNA	0.9609125815870436	161.61452149999997	0.358458	1.0	128.0	19304	0.0	1.0	9750	3027	6	1.0753846	-40.94905	1
ENSG00000037897.16_2	METTL1	mRNA	0.9667768275901718	54.06530285	0.44954175	1.0	44.0	2384	0.04	1.0	4322	2066	6	0.973711	-21.653898	1
ENSG00000037965.5_2	HOXC8	mRNA	0.8398350623983114	5.826615	0.491795	1.0	87.0	1771	1.0	0.99	3256	1889	2	20.18088	-51.491333	1
ENSG00000038002.8_1	AGA	mRNA	0.9769265703429342	139.89798135	0.5492401666666666	2.0	26.0	1107	0.0	0.9059999999999999	11733	2107	9	36.174603	33.731167	1
ENSG00000038210.12_2	PI4K2B	mRNA	0.9614804111753584	33.294297	0.6096050000000001	1.0	68.0	60020	0.0	0.8009999999999999	45117	3540	10	27.287544	32.155407	1
ENSG00000038219.12_1	BOD1L1	mRNA	0.9533298126679516	36.799221	0.606274	1.0	33.0	5816	0.0	0.8457142857142858	58985	10565	26	58.458538	8.044274	1
ENSG00000038274.16_1	MAT2B	mRNA	0.9819822855955826	77.4560434	0.5959913749999999	3.0	20.0	49308	0.0	0.9928571428571428	16222	3409	7	45.35281	24.530945	1
ENSG00000038295.7_1	TLL1	mRNA	0.3517662729981744	0.5966096178999999	0.535624	5.0	17.0	78307	0.82	0.94	230637	6708	22	57.771873	-39.29471	1
ENSG00000038358.14_2	EDC4	mRNA	0.9754497485963742	253.1057235	0.401752	2.0	72.0	11727	1.0	1.0	11480	5267	29	40.54252	-34.795715	1
ENSG00000038382.17_1	TRIO	mRNA	0.9945339125614514	285.816185215	0.4895284583333333	5.0	60.0	647	0.62	1.0	366502	11100	57	50.567436	-32.191193	1
ENSG00000038427.15_2	VCAN	mRNA	0.9910497537466296	146.71984619999995	0.54065025	6.0	59.0	510	0.95	1.0	110838	12625	15	48.888832	-45.652294	1
ENSG00000038532.14_2	CLEC16A	mRNA	0.9270429457948604	13.404453415	0.4801943333333333	3.0	131.0	5871	0.0	1.0	237701	6891	24	54.713608	-7.862723	1
ENSG00000038945.14_2	MSR1	mRNA	0.2925745179684576	0.42047912	0.5828262142857142	4.0	34.0	3112	0.01	0.71	392099	3572	10	68.32751	5.8630743	1
ENSG00000039068.18_2	CDH1	mRNA	0.9921407036228092	217.7843508	0.4989520714285714	1.0	69.0	0	0.04	0.7424999999999999	98323	4889	17	32.595375	-7.202987	1
ENSG00000039123.15_2	SKIV2L2	mRNA	0.9884506744810104	96.6597865	0.5914069999999999	2.0	73.0	859	0.0	0.9996	117821	4192	27	58.598812	14.067392	1
ENSG00000039139.9_2	DNAH5	mRNA	0.5782588337820023	1.396479995	0.5319670000000001	0.0	55.0	66455	0.0	0.970506329113924	254212	15633	79	64.99889	-16.454847	1
ENSG00000039319.16_2	ZFYVE16	mRNA	0.9694249772020916	239.161052	0.6248523846153845	4.0	52.0	8003	0.01	1.0	71337	6773	19	52.90015	14.681197	1
ENSG00000039523.18_2	FAM65A	mRNA	0.9681513740744421	54.70383299999999	0.3881744545454545	3.0	72.0	0	0.15	1.0	20053	4260	23	40.102566	-20.270973	1
ENSG00000039537.13_2	C6	mRNA	0.0525735733233631	0.056390399999999986	0.550040375	4.0	71.0	27108	0.0	0.99	119204	3661	18	3.129016	26.771338	1
ENSG00000039560.13_1	RAI14	mRNA	0.991903931347953	129.24562664	0.5174272142857143	6.0	49.0	530	0.09	1.0	176390	5092	20	63.1879	2.932846	1
ENSG00000039600.10_1	SOX30	mRNA	0.08428739126310536	0.108457315	0.5095970000000001	3.0	73.0	526	0.01	0.82	45305	3265	6	-4.2037067	-10.182928	1
ENSG00000039650.10_2	PNKP	mRNA	0.9564827224457676	129.14819559999998	0.3634881999999999	2.0	78.0	889	0.0	1.0	16080	2111	17	38.19238	-26.526535	1
ENSG00000039987.6_1	BEST2	mRNA	0.7619233273010841	3.3832186	0.40399	2.0	76.0	17908	0.0	0.8888888888888888	6704	2183	10	11.020484	-33.49744	1
ENSG00000040199.18_1	PHLPP2	mRNA	0.9004742896283029	10.9560933	0.5361124285714286	1.0	41.0	3823	0.02	1.0	79777	8467	19	61.464634	20.426367	1
ENSG00000040275.16_2	SPDL1	mRNA	0.970414058043247	78.99110630000001	0.5791097500000001	1.0	63.0	14367	0.0	1.0	21144	2668	12	25.714014	31.203901	1
ENSG00000040341.17_2	STAU2	mRNA	0.9778418243918036	50.620094796000004	0.5810381379310343	2.0	32.0	855	0.02	1.0	326566	4061	15	69.1819	8.698843	1
ENSG00000040487.12_2	PQLC2	mRNA	0.9559263041569304	37.28290299999999	0.3807941666666667	2.0	52.0	24185	0.0	0.584	16974	2153	9	10.736522	-23.726074	1
ENSG00000040531.14_2	CTNS	mRNA	0.9405699672347564	38.1707771	0.4560095	2.0	66.0	4927	0.0	0.8616666666666667	25070	2866	13	22.945276	-8.74441	1
ENSG00000040608.13_2	RTN4R	mRNA	0.9367139971056472	16.4388035	0.344609	0.0	53.0	755	0.01	0.295	40397	2157	3	-9.745579	-24.351059	2
ENSG00000040633.12_2	PHF23	mRNA	0.9746180604752426	64.35575910048	0.4363427692307693	1.0	72.0	21828	0.85	1.0	4478	2037	6	19.890615	-51.753895	1
ENSG00000040731.10_2	CDH10	mRNA	0.8956930823984268	10.4585655	0.58010525	4.0	16.0	1508	0.31	1.0	157878	3438	12	47.68893	16.923769	1
ENSG00000040933.15_1	INPP4A	mRNA	0.9420668268697704	24.24917525	0.4605882	1.0	59.0	2232	0.0	1.0	149536	9996	26	53.938766	-4.320112	1
ENSG00000041353.9_2	RAB27B	mRNA	0.9186427133477142	12.837966150000002	0.57034425	4.0	43.0	2306	0.0	0.8	166495	7281	6	49.435215	7.1067057	1
ENSG00000041357.15_1	PSMA4	mRNA	0.9989564056670024	1137.4642521	0.5947858571428571	2.0	59.0	78562	0.01	0.937777777777778	12006	4411	9	28.49355	23.70239	1
ENSG00000041515.15_1	MYO16	mRNA	0.8854299847174774	8.03457975	0.5205957142857143	1.0	55.0	8460	0.03	0.9558333333333334	611855	7436	35	67.98416	-3.2004504	1
ENSG00000041802.10_1	LSG1	mRNA	0.9705122841095659	70.41724465	0.541290375	1.0	90.0	6002	0.0	1.0	31689	3572	14	25.03317	27.594597	1
ENSG00000041880.14_2	PARP3	mRNA	0.9447316040379664	56.2954335	0.4160798888888888	2.0	50.0	28110	0.02	0.8474999999999999	6522	2472	12	15.630893	-24.227427	1
ENSG00000041982.15_2	TNC	mRNA	0.9962826009156188	512.1718503010169	0.4622946428571429	2.0	109.0	2045	0.03	1.0	98679	7641	28	53.351376	-9.938249	1
ENSG00000041988.15_2	THAP3	mRNA	0.9307807845281282	28.640558500000004	0.402279125	1.0	51.0	20635	0.0	0.5	10394	2053	6	-6.853281	-24.879482	1
ENSG00000042062.11_1	FAM65C	mRNA	0.9187583875188402	13.3332005	0.4158103333333333	3.0	192.0	1151	0.0	0.7731818181818183	105420	4377	22	10.17938	-44.570354	1
ENSG00000042088.13_2	TDP1	mRNA	0.9696787311027594	43.88154250000001	0.4991216470588234	3.0	85.0	13698	0.01	0.87	88817	3702	18	36.569035	0.628312	1
ENSG00000042286.14_1	AIFM2	mRNA	0.930530032536826	46.963613	0.4547845	1.0	63.0	35407	0.0	0.8888888888888888	25879	3247	9	4.2093186	-18.704247	1
ENSG00000042304.10_2	C2orf83	mRNA	0.0006048331803815976	0.164667	0.572925	0.0	56.0	6326	0.0	0.0033333333333333327	23229	2086	4	-51.717663	24.02577	2
ENSG00000042317.16_1	SPATA7	mRNA	0.9499306612016322	34.60385554999999	0.534830590909091	2.0	50.0	1892	0.11	0.75	53536	3610	13	33.724056	25.169544	1
ENSG00000042429.10_2	MED17	mRNA	0.9819876578192572	100.236434	0.5751759090909091	4.0	30.0	71038	0.0	1.0	30468	4874	12	46.944794	14.395476	1
ENSG00000042445.13_2	RETSAT	mRNA	0.945068434614024	109.8526446	0.4584118571428572	4.0	86.0	8571	0.0	0.9225	12532	3100	11	29.87435	-16.573755	1
ENSG00000042493.15_1	CAPG	mRNA	0.9903530413504048	108.1856559	0.4044575333333335	2.0	86.0	768	0.05	0.9	19286	1442	10	11.951903	-33.142002	1
ENSG00000042753.11_1	AP2S1	mRNA	0.9973474915160244	406.95077035	0.43492780000000003	2.0	107.0	8918	0.0	1.0	12825	935	5	4.8449335	-39.477184	1
ENSG00000042781.12_2	USH2A	mRNA	0.2333872687373844	0.34515830000000003	0.60073075	1.0	21.0	23995	0.0	0.98	800502	18883	72	66.568016	-16.00499	1
ENSG00000042813.7_2	ZPBP	mRNA	0.0265789579365725	0.03167076	0.5656946666666667	3.0	60.0	28142	0.06	0.88875	206003	1213	8	2.640507	37.64486	1
ENSG00000042832.11_1	TG	mRNA	0.9325650774813596	16.12110815	0.4735113000000001	6.0	131.0	503	0.0	0.9966666666666668	267935	8450	48	62.610825	-7.658748	1
ENSG00000042980.12_1	ADAM28	mRNA	0.4303614200039581	0.80999749	0.5771734166666667	5.0	63.0	622	0.0	0.805	64978	7052	23	51.881706	13.867591	1
ENSG00000043039.6_1	BARX2	mRNA	0.7624954570891465	3.89741835	0.46845249999999994	4.0	96.0	653	0.04	0.7775	76339	2148	4	28.555935	-15.895774	1
ENSG00000043093.13_2	DCUN1D1	mRNA	0.9590258791299948	37.0193897625	0.593186125	3.0	61.0	23730	0.67	1.0	42569	7954	7	47.120155	-47.48742	1
ENSG00000043143.20_1	JADE2	mRNA	0.9574775217291476	27.146119	0.3934904545454545	3.0	66.0	777	1.0	1.0	57122	6465	12	27.995716	-51.33774	1
ENSG00000043355.11_2	ZIC2	mRNA	0.8810054236366799	74.84412900000002	0.34418360000000003	4.0	90.0	2449	0.94	1.0	5001	2983	3	27.316545	-54.753475	1
ENSG00000043462.11_1	LCP2	mRNA	0.9284410386715324	15.748678350000002	0.5215559000000001	4.0	62.0	2076	0.0	0.760952380952381	51990	4678	21	42.048355	-11.657796	1
ENSG00000043514.15_1	TRIT1	mRNA	0.9656171408202052	38.55801355	0.5326696	2.0	59.0	8260	0.06	1.0	42482	2112	11	34.21044	26.772015	1
ENSG00000043591.5_2	ADRB1	mRNA	0.4144823855926857	4.93088	0.425517	0.0	58.0	29922	0.44	1.0	2852	2853	1	8.024124	-51.250496	1
ENSG00000044012.3_1	GUCA2B	mRNA	0.08135684879241882	0.0953339	0.371859	2.0	85.0	37301	0.0	0.02	2403	597	3	-10.414666	-1.2319701	2
ENSG00000044090.8_1	CUL7	mRNA	0.9547098266718472	51.75079000000001	0.4153913333333333	2.0	100.0	14427	0.0	0.8571428571428571	16325	5504	26	45.796795	-19.11295	1
ENSG00000044115.20_2	CTNNA1	mRNA	0.9960307879894256	309.11529235	0.5279013863636366	2.0	80.0	688	1.0	1.0	199127	3831	19	53.976616	-43.53252	1
ENSG00000044446.11_1	PHKA2	mRNA	0.9724848674747428	70.13767325	0.4600908750000001	1.0	32.0	8212	0.0	1.0	92298	5559	33	51.374325	-14.747724	1
ENSG00000044459.14_1	CNTLN	mRNA	0.8467738529593514	6.09553345	0.6119755000000001	2.0	37.0	104725	0.33	0.9107692307692308	368941	5576	26	66.6035	4.5228095	1
ENSG00000044524.10_1	EPHA3	mRNA	0.9510572657436159	21.6880836	0.5664279999999999	5.0	10.0	6617	0.02	1.0	374610	5809	17	64.871124	3.1538246	1
ENSG00000044574.7_1	HSPA5	mRNA	0.9948751710632354	528.15255	0.539662	1.0	63.0	22632	0.01	0.75625	6477	3908	8	25.673786	35.197533	1
ENSG00000046604.12_1	DSG2	mRNA	0.987722791447736	90.869662	0.5881649999999999	5.0	27.0	1918	0.0	0.6586666666666666	50965	5831	15	50.146893	14.911141	1
ENSG00000046647.13_1	GEMIN8	mRNA	0.9662652156959812	63.777963	0.5083954	3.0	40.0	1665	0.0	0.204	21613	1682	5	15.982196	1.0255688	1
ENSG00000046651.14_1	OFD1	mRNA	0.9680233790992776	76.73328904578204	0.583071	4.0	67.0	23712	0.0	0.646086956521739	34608	4259	24	41.81715	-11.555144	1
ENSG00000046653.14_1	GPM6B	mRNA	0.98959551305796	150.9695394990005	0.5302040909090908	4.0	67.0	544	0.93	1.0	167182	3957	9	53.016647	-46.890587	1
ENSG00000046774.9_2	MAGEC2	mRNA	0.9824778257162414	86.92778299999998	0.519839	2.0	3.0	171771	0.0	0.0	2945	1991	3	8.373379	18.379305	2
ENSG00000046889.18_2	PREX2	mRNA	0.9126991070731496	10.8697629	0.5687876000000001	5.0	36.0	24464	0.95	0.9966666666666668	284912	10750	40	49.465824	-34.109447	1
ENSG00000047056.14_1	WDR37	mRNA	0.918060862121804	22.264785	0.490752	1.0	51.0	1309	0.0	0.875	82759	4582	14	30.78173	-6.8057756	1
ENSG00000047188.15_1	YTHDC2	mRNA	0.9580630320762102	30.6788545	0.5995717142857143	2.0	30.0	7672	0.03	0.95	81601	6708	30	59.92208	17.84864	1
ENSG00000047230.14_1	CTPS2	mRNA	0.95634016441398	26.799659	0.5710734000000001	3.0	26.0	7917	0.0	0.8642105263157895	124630	4319	19	51.23056	19.940855	1
ENSG00000047249.16_2	ATP6V1H	mRNA	0.9882095760493994	100.0549235	0.56133975	1.0	29.0	699	0.0	1.0	128001	2365	14	30.241068	41.576206	1
ENSG00000047315.14_1	POLR2B	mRNA	0.9910891828170704	173.3056405	0.5620715833333334	2.0	34.0	11680	0.01	1.0	53416	4108	26	60.768078	17.630304	1
ENSG00000047346.12_2	FAM214A	mRNA	0.9821170139085031	76.891421072952	0.5806418749999999	2.0	54.0	3539	0.29	1.0	98192	4590	13	47.870037	-1.5085802	1
ENSG00000047365.11_2	ARAP2	mRNA	0.8579151905100431	6.43123256	0.6053548000000001	4.0	28.0	1799	0.01	0.9730434782608696	178511	7514	33	61.182106	9.834729	1
ENSG00000047410.13_1	TPR	mRNA	0.9854982619226476	86.31736257499998	0.573963	4.0	75.0	90416	0.01	0.995	63673	9708	51	62.187775	-10.23826	1
ENSG00000047457.13_1	CP	mRNA	0.7929033036907223	6.7846796665704	0.5990634	2.0	64.0	1556	0.0	0.9225	59417	4676	19	32.897614	22.37761	1
ENSG00000047578.12_2	KIAA0556	mRNA	0.9653712934401276	34.4400274	0.4756341999999999	2.0	69.0	7863	0.03	0.7596428571428573	230217	6616	28	50.77463	-9.325823	1
ENSG00000047579.19_1	DTNBP1	mRNA	0.9622450283293448	28.2648821	0.4605799166666666	3.0	150.0	1401	0.06	0.8585714285714285	140248	1880	11	15.151766	-40.569374	1
ENSG00000047597.5_2	XK	mRNA	0.8246929312111031	4.870815	0.581637	1.0	22.0	59677	0.01	0.58	46371	5206	3	36.299454	39.299976	1
ENSG00000047617.14_2	ANO2	mRNA	0.5451184034472981	1.2068297499999998	0.5069644166666667	2.0	65.0	1398	0.01	0.8885185185185186	383581	3720	27	69.33267	-1.4690514	1
ENSG00000047621.11_2	C12orf4	mRNA	0.9594611110022936	34.51784215	0.5856157777777777	1.0	58.0	18746	0.05	0.875	50743	3826	14	27.913431	31.389986	1
ENSG00000047634.14_2	SCML1	mRNA	0.9229476252492028	67.77953000000001	0.613332	3.0	12.0	94469	0.0	0.038	17539	4615	8	13.688221	17.604536	1
ENSG00000047644.18_2	WWC3	mRNA	0.9623293692790064	31.8845895	0.4785745	0.0	40.0	3242	0.01	0.9417391304347827	128916	6647	23	51.214306	-12.224906	1
ENSG00000047648.21_2	ARHGAP6	mRNA	0.9444624884075344	17.931515599999994	0.489124875	2.0	32.0	1030	0.31	0.9823076923076924	528157	6299	15	70.290085	2.300498	1
ENSG00000047662.4_1	FAM184B	mRNA	0.1004141084648158	0.15110220000000002	0.508004	1.0	24.0	44527	0.0	0.5677777777777777	152206	6622	18	3.8251672	34.698376	1
ENSG00000047849.21_2	MAP4	mRNA	0.9933463193492986	161.07222901595	0.4965230625	3.0	46.0	676	0.74	0.895	238143	8920	21	49.53697	-37.278286	1
ENSG00000047932.13_2	GOPC	mRNA	0.9517729774734848	41.9813615	0.609444	3.0	29.0	8485	0.11	0.89	42270	4590	9	47.556374	23.529642	1
ENSG00000047936.10_2	ROS1	mRNA	0.6635160411588588	2.1570886	0.5872953333333333	5.0	37.0	14814	0.0	0.8937209302325582	137555	7435	44	63.74608	-9.682969	1
ENSG00000048028.11_2	USP28	mRNA	0.963925167539652	32.2624691	0.5479093333333334	2.0	64.0	3978	0.0	1.0	77696	4669	25	58.667027	14.564112	1
ENSG00000048052.21_2	HDAC9	mRNA	0.9487795932941242	25.67128565	0.5506850344827585	5.0	60.0	553	1.0	1.0	579974	9705	26	59.93702	-33.460335	1
ENSG00000048140.17_2	TSPAN17	mRNA	0.976113515084992	60.86112000000001	0.4089744444444444	3.0	37.0	99350	0.0	0.98875	11633	4445	9	35.02708	-12.913303	1
ENSG00000048162.20_2	NOP16	mRNA	0.9858389171996648	178.8642875	0.4484865454545455	2.0	36.0	25391	0.0	0.955	5027	1256	7	16.03292	-11.298567	1
ENSG00000048342.15_1	CC2D2A	mRNA	0.9484741881861496	21.1032765	0.5502238823529411	3.0	54.0	515	0.0	1.0	131691	5249	38	59.579475	-10.074817	1
ENSG00000048392.11_1	RRM2B	mRNA	0.96879738596713	61.11463385	0.5770482727272729	5.0	90.0	1626	0.0	1.0	34616	4931	11	37.891197	5.6174603	1
ENSG00000048405.9_2	ZNF800	mRNA	0.9384034480278826	28.86300803335	0.565984	3.0	25.0	119189	1.0	0.996	54733	4358	6	44.672768	-53.721817	1
ENSG00000048462.10_2	TNFRSF17	mRNA	0.9881513869286556	203.152575	0.5652746666666667	4.0	111.0	9364	0.0	0.48	2961	994	4	26.861221	6.428789	1
ENSG00000048471.13_2	SNX29	mRNA	0.9312961678981504	14.38522025	0.467382625	1.0	110.0	823	0.01	0.8888888888888888	597551	8171	21	69.62716	-0.4107526	1
ENSG00000048540.14_2	LMO3	mRNA	0.8890435585515541	9.163247103135486	0.5797466571428572	4.0	20.0	16452	1.0	1.0	60327	3810	7	46.314774	-52.6394	1
ENSG00000048544.5_1	MRPS10	mRNA	0.9864749248574732	86.0933015	0.58436	1.0	114.0	18878	0.0	0.5785714285714285	11064	2110	7	23.009317	26.926403	1
ENSG00000048545.13_2	GUCA1A	mRNA	0.6613908611840222	1.976228	0.4431186	4.0	116.0	32341	0.0	0.5025	24643	2233	7	-5.5804095	-45.59658	1
ENSG00000048649.13_2	RSF1	mRNA	0.9773316089298124	46.68806469999999	0.5663929166666666	2.0	57.0	8797	0.39	1.0	161022	11550	16	57.90354	4.569703	1
ENSG00000048707.13_2	VPS13D	mRNA	0.9020259110934056	9.799747954175	0.5422517857142857	2.0	66.0	1092	1.0	1.0	281975	16318	71	50.44857	-31.444502	1
ENSG00000048740.18_2	CELF2	mRNA	0.9648460526088996	29.843718124829444	0.5219492941176471	4.0	64.0	618	1.0	1.0	532789	8044	15	59.600105	-34.662262	1
ENSG00000048828.16_2	FAM120A	mRNA	0.9861988377993862	101.152495325	0.5127382	5.0	49.0	35169	1.0	1.0	114385	5118	18	51.40244	-47.813774	1
ENSG00000048991.16_1	R3HDM1	mRNA	0.9751612846142974	43.66434805006549	0.5446065499999999	3.0	69.0	981	0.96	1.0	193765	4648	26	51.581497	-41.3566	1
ENSG00000049089.13_2	COL9A2	mRNA	0.9713760105257048	51.8768795	0.3258566363636363	4.0	50.0	1505	0.0	0.99	16807	2887	32	40.800377	-18.975988	1
ENSG00000049130.13_1	KITLG	mRNA	0.9550510484864372	22.6906799	0.5744600000000001	1.0	61.0	5873	0.01	1.0	84269	5191	10	28.994976	34.462894	1
ENSG00000049167.13_2	ERCC8	mRNA	0.9677768707172668	43.043623499999995	0.589026875	1.0	37.0	1043	0.03	0.9933333333333332	71220	3424	13	29.888073	42.76043	1
ENSG00000049192.14_2	ADAMTS6	mRNA	0.9777787102159614	54.24584400000001	0.56118575	3.0	46.0	653	1.0	1.0	333184	7311	26	57.239433	-36.57577	1
ENSG00000049239.12_1	H6PD	mRNA	0.9439972185564448	27.5531435	0.4439503333333333	6.0	80.0	961	0.0	0.6	36562	9146	5	49.444305	3.3198884	1
ENSG00000049245.12_2	VAMP3	mRNA	0.9710701356135154	105.33524975	0.5488473333333334	1.0	80.0	6400	0.0	1.0	10163	2205	5	23.36162	29.75083	1
ENSG00000049246.14_1	PER3	mRNA	0.9316964569807268	19.436499346417037	0.5581264444444445	3.0	82.0	727	0.0	0.905	60747	6318	23	56.158264	14.194894	1
ENSG00000049247.13_1	UTS2	mRNA	0.06403317588481755	0.079558565	0.5818313333333334	2.0	82.0	34078	0.0	0.402	10429	1601	7	-11.162019	6.8107915	2
ENSG00000049249.8_2	TNFRSF9	mRNA	0.8435527005286463	5.732990450000001	0.5431805000000001	1.0	92.0	592	0.0	0.184	27271	5970	9	13.110061	8.286619	1
ENSG00000049283.17_2	EPN3	mRNA	0.9204090181314024	40.6966525	0.37495500000000004	4.0	75.0	28659	0.01	0.955	11207	4071	10	31.505426	-18.048431	1
ENSG00000049323.15_1	LTBP1	mRNA	0.9968332974381576	382.0414478	0.5169863333333333	4.0	22.0	1101	1.0	1.0	452387	6333	34	58.363453	-36.114105	1
ENSG00000049449.8_2	RCN1	mRNA	0.9951547281519832	224.0048377	0.5484659090909091	3.0	26.0	608	0.84	0.9875	288279	2653	6	56.77749	-44.477047	1
ENSG00000049540.16_2	ELN	mRNA	0.9282083124966888	13.15799204	0.3731152058823529	3.0	60.0	1050	0.69	0.9106666666666666	42118	3967	34	39.665806	-34.16146	1
ENSG00000049541.10_2	RFC2	mRNA	0.9801173962602432	73.90582805	0.4707154615384616	1.0	60.0	12972	0.0	0.8922222222222224	22954	1695	11	2.6994548	-19.12897	1
ENSG00000049618.22_2	ARID1B	mRNA	0.9663502576828372	31.80170666	0.5119710285714286	5.0	77.0	0	1.0	1.0	433405	10194	20	58.81523	-34.405754	1
ENSG00000049656.13_1	CLPTM1L	mRNA	0.9871557818381522	277.0086534	0.4619680000000001	5.0	115.0	5063	0.0	1.0	27355	3540	17	19.373941	-38.74999	1
ENSG00000049759.17_2	NEDD4L	mRNA	0.9947364195331444	222.49477315	0.5287993684210527	5.0	94.0	179	1.0	1.0	356991	8436	31	51.985092	-37.8302	1
ENSG00000049768.14_1	FOXP3	mRNA	0.4335936376350496	0.9201935	0.38884050000000003	0.0	26.0	1321	0.36	0.996	14391	2448	12	13.507747	-47.691776	1
ENSG00000049769.12_2	PPP1R3F	mRNA	0.8297779613486863	10.039422	0.39783820000000003	2.0	26.0	2018	1.0	0.9159999999999999	30856	3421	5	24.084755	-58.49662	1
ENSG00000049860.13_2	HEXB	mRNA	0.9974868129699476	490.2473573	0.5928951538461538	5.0	30.0	706	0.01	0.8528571428571429	81265	2021	14	44.02498	11.162988	1
ENSG00000049883.14_2	PTCD2	mRNA	0.9499318493418952	23.2578725	0.5767935833333334	1.0	51.0	12211	0.01	0.8316666666666667	48028	11151	11	56.261765	7.2727227	1
ENSG00000050030.13_1	KIAA2022	mRNA	0.5765366415150285	1.50374125	0.585467	1.0	26.0	1380	1.0	0.9833333333333334	192598	11719	5	46.59873	-43.54848	1
ENSG00000050130.17_1	JKAMP	mRNA	0.987133240712468	113.93759300207556	0.5946709333333333	1.0	42.0	1430	0.01	0.8414285714285714	20961	2524	8	26.358936	39.926914	1
ENSG00000050165.17_1	DKK3	mRNA	0.9980818737205336	824.1302472000001	0.4345861250000001	5.0	59.0	2157	0.0	0.9975	46264	2650	8	28.586714	-11.613577	1
ENSG00000050327.14_2	ARHGEF5	mRNA	0.9000861094235858	10.869781	0.4264115	1.0	16.0	62478	0.01	0.9230769230769232	25292	5544	15	10.9664135	-14.082624	1
ENSG00000050344.8_1	NFE2L3	mRNA	0.9876177715333728	95.204169	0.5817546666666668	1.0	57.0	1711	0.0	0.235	34885	3686	4	17.444613	23.816051	2
ENSG00000050393.11_2	MCUR1	mRNA	0.9577125654632748	33.7509995	0.5369873333333334	1.0	128.0	3598	0.0	0.795	28011	5471	10	27.20588	-0.5842798	1
ENSG00000050405.13_2	LIMA1	mRNA	0.9909983330287992	125.16874814999996	0.5592390625000001	3.0	70.0	19972	0.91	0.9625	107758	3920	12	39.368927	-48.00647	1
ENSG00000050426.15_2	LETMD1	mRNA	0.9529226730780076	115.99423678915001	0.5123940789473684	2.0	72.0	82795	0.03	0.966	12108	2948	9	21.201544	-5.396265	1
ENSG00000050438.16_1	SLC4A8	mRNA	0.9451160682760956	27.566432150000004	0.5169486666666667	5.0	106.0	977	0.2	0.985	124446	11824	25	56.875923	-5.903659	1
ENSG00000050555.17_2	LAMC3	mRNA	0.9703760889112653	69.14125935	0.3713395	1.0	85.0	8544	0.0	0.8744444444444444	83977	6133	28	47.445053	-20.450861	1
ENSG00000050628.20_2	PTGER3	mRNA	0.8317525623565454	5.208994095	0.4502422500000001	1.0	19.0	33001	0.0	0.9166666666666666	195455	6982	7	46.597717	2.665381	1
ENSG00000050730.15_1	TNIP3	mRNA	0.34954395697788104	0.6101845	0.5687105714285715	2.0	29.0	855	0.13	0.5963636363636364	95183	2416	13	1.2671382	34.41678	1
ENSG00000050748.17_2	MAPK9	mRNA	0.973513906009386	71.63579805	0.5545167692307692	3.0	68.0	584	0.01	1.0	58956	4815	12	34.35197	13.879277	1
ENSG00000050767.15_2	COL23A1	mRNA	0.8701614766450201	6.8692061	0.39175766666666667	1.0	53.0	5744	0.01	0.9364	352937	3061	29	70.26082	-1.5409232	1
ENSG00000050820.16_2	BCAR1	mRNA	0.9860512680042904	115.7562642	0.34972931818181824	4.0	57.0	0	0.19	0.9928571428571428	39866	4659	8	33.49207	-17.842382	1
ENSG00000051009.10_1	FAM160A2	mRNA	0.9528164359380176	62.285695	0.41815340000000006	2.0	37.0	629	0.01	1.0	23366	3481	12	18.444532	-14.276655	1
ENSG00000051108.14_2	HERPUD1	mRNA	0.9910126628388628	277.38206890000004	0.5132715263157894	1.0	76.0	9478	0.0	0.9928571428571428	12815	2946	8	3.4622576	-15.5991335	1
ENSG00000051128.18_2	HOMER3	mRNA	0.9889190461269494	105.4412436	0.3601258333333334	3.0	105.0	15786	0.0	0.98875	12011	1979	10	18.77892	-33.18028	1
ENSG00000051180.16_1	RAD51	mRNA	0.953293674186528	30.784804	0.50979	2.0	59.0	81626	0.0	1.0	37179	2449	10	21.17676	-5.3546777	1
ENSG00000051341.13_1	POLQ	mRNA	0.8906871821913711	13.0778073	0.573098	3.0	72.0	5322	0.02	0.8746666666666666	115214	9055	31	59.407593	-6.3868747	1
ENSG00000051382.8_1	PIK3CB	mRNA	0.9807302533376536	57.301039593850994	0.5882352857142857	3.0	35.0	983	0.01	1.0	180849	5919	23	56.977753	16.246874	1
ENSG00000051523.10_2	CYBA	mRNA	0.9934349609025882	547.8525884	0.354196	2.0	151.0	11571	0.0	0.9966666666666668	7869	1415	6	2.0458658	-42.841255	1
ENSG00000051596.9_2	THOC3	mRNA	0.9930157702153776	182.011374	0.5008109999999999	0.0	32.0	40605	0.05	1.0	74797	1796	6	18.068073	39.115887	1
ENSG00000051620.10_1	HEBP2	mRNA	0.9745225633569592	61.21796	0.50704775	1.0	120.0	49852	0.0	0.7375	17978	10014	4	52.819122	-0.60018283	1
ENSG00000051825.14_2	MPHOSPH9	mRNA	0.9822966573981424	113.30842785000002	0.5899087500000001	2.0	57.0	3868	0.07	0.9875	78908	6351	24	59.237537	15.522043	1
ENSG00000052126.14_2	PLEKHA5	mRNA	0.9779243569506776	92.80207005	0.58119575	3.0	31.0	523	0.21	1.0	246632	6487	32	63.913048	5.331641	1
ENSG00000052344.15_1	PRSS8	mRNA	0.980989464800973	85.35827359999998	0.377993	2.0	34.0	6226	0.0	0.18	4329	1872	6	-16.220661	-13.261458	1
ENSG00000052723.11_1	SIKE1	mRNA	0.9744895057805608	116.5603335	0.5192454000000001	2.0	44.0	25877	0.0	1.0	11206	5506	5	26.549927	17.88145	1
ENSG00000052749.13_2	RRP12	mRNA	0.9743397046191878	68.79989864999999	0.4382970666666666	3.0	53.0	4617	0.0	1.0	69373	4476	35	51.18134	-16.296688	1
ENSG00000052795.12_2	FNIP2	mRNA	0.9329256040777044	15.81031365	0.5575925	2.0	58.0	799	0.01	1.0	138911	6925	17	46.982624	1.5244124	1
ENSG00000052802.12_2	MSMO1	mRNA	0.9835092712711028	139.46013599999998	0.6130975999999999	1.0	15.0	1635	0.0	0.8	15537	2269	6	26.165682	42.071957	1
ENSG00000052841.14_2	TTC17	mRNA	0.9844719156409458	78.52192255	0.5750354666666666	1.0	26.0	1029	0.0	1.0	135992	4469	24	62.374043	18.407734	1
ENSG00000052850.5_1	ALX4	mRNA	0.6235472331462345	1.772884	0.417565	6.0	64.0	4391	0.92	0.75	49722	5750	4	32.342773	-57.25954	1
ENSG00000053108.16_2	FSTL4	mRNA	0.9590147316232772	26.09089895	0.4591281428571429	2.0	74.0	4203	0.02	0.8953846153846154	416108	5419	16	70.49414	-0.62329197	1
ENSG00000053254.15_2	FOXN3	mRNA	0.9773964623574758	45.036935299999996	0.5084513157894736	2.0	69.0	684	1.0	1.0	462958	7832	7	55.644627	-36.45262	1
ENSG00000053328.8_1	METTL24	mRNA	0.4053324052417061	0.97828855	0.4144625	1.0	50.0	2008	0.0	0.858	112344	1119	5	-13.9682865	-22.164824	2
ENSG00000053371.12_2	AKR7A2	mRNA	0.9853819194348246	99.3616	0.3833906	1.0	52.0	20365	0.0	1.0	8181	1362	7	-1.9879755	-27.192741	1
ENSG00000053372.4_1	MRTO4	mRNA	0.9824840719599636	80.90894399999998	0.4241063333333333	3.0	52.0	30165	0.0	0.75	8589	2315	8	24.026049	-22.10978	1
ENSG00000053438.8_1	NNAT	mRNA	0.9217709446461484	36.18874	0.4197215	2.0	95.0	5051	0.17	0.9966666666666668	2478	1297	3	11.57113	-32.326206	1
ENSG00000053501.12_1	USE1	mRNA	0.9718805204594032	55.74145649999999	0.4160973	2.0	83.0	18636	0.0	0.9457142857142856	4470	1776	8	11.882204	-32.553196	1
ENSG00000053524.11_1	MCF2L2	mRNA	0.8853071363069741	8.206433944999999	0.4983093846153847	2.0	61.0	568	0.0	0.8658333333333332	250232	7813	30	65.72745	-3.8316903	1
ENSG00000053702.14_1	NRIP2	mRNA	0.36848145070716215	2.647033	0.4123753333333333	3.0	64.0	7507	0.0	0.5983333333333333	9676	2746	6	-2.8632948	-9.239406	1
ENSG00000053747.15_2	LAMA3	mRNA	0.9331680783363256	15.59163632333329	0.5400275714285715	5.0	45.0	988	0.04	0.8842307692307692	265623	10661	75	64.66033	-15.254566	1
ENSG00000053770.11_2	AP5M1	mRNA	0.9662244647149646	62.73481715000001	0.602955	6.0	42.0	9472	0.0	0.8	29833	11737	9	54.232903	5.0707045	1
ENSG00000053900.10_1	ANAPC4	mRNA	0.9625174148528632	70.026565	0.6036318181818182	2.0	68.0	4001	0.0	0.98875	41285	3807	29	58.54641	13.900772	1
ENSG00000053918.15_2	KCNQ1	mRNA	0.5673056088395776	1.3432106350000002	0.3783193333333333	2.0	112.0	627	0.0	0.86	404118	3245	16	71.23884	-1.0075203	1
ENSG00000054116.11_1	TRAPPC3	mRNA	0.9877198501415784	103.57524040000001	0.4691861	2.0	43.0	1370	0.01	0.8	19483	2428	5	15.424298	-9.636204	1
ENSG00000054118.13_2	THRAP3	mRNA	0.9887589398188296	125.19860700000001	0.5251945	2.0	44.0	25422	0.65	1.0	80941	4432	13	32.482956	-40.502094	1
ENSG00000054148.17_2	PHPT1	mRNA	0.9875238277853648	335.168067	0.3715528333333333	4.0	117.0	5227	0.0	0.455	2298	1316	5	-4.0374846	-45.411427	1
ENSG00000054179.11_2	ENTPD2	mRNA	0.7906421130370354	8.449751	0.357001	2.0	103.0	23711	0.0	0.5760000000000001	5947	2095	9	5.3646793	-36.99697	1
ENSG00000054219.10_2	LY75	mRNA	0.9576868961042028	27.243273	0.5474049999999999	1.0	60.0	3970	0.0	0.8719999999999999	101355	6886	35	58.939075	-11.5728	1
ENSG00000054267.20_2	ARID4B	mRNA	0.9269593863033372	22.83770677502624	0.5754983846153846	1.0	162.0	3566	1.0	1.0	161324	6067	25	36.93193	-44.571377	1
ENSG00000054277.13_2	OPN3	mRNA	0.9863676196722442	104.1073012	0.5460295714285713	5.0	37.0	656	0.0	0.5760000000000001	83164	2620	5	43.076958	11.804819	1
ENSG00000054282.15_1	SDCCAG8	mRNA	0.9808705705619584	62.34303200000001	0.5590616363636364	3.0	58.0	645	0.02	1.0	244036	2567	18	65.51381	9.889303	1
ENSG00000054356.13_2	PTPRN	mRNA	0.9537725060957396	27.670344	0.4047963684210527	3.0	54.0	18432	0.02	0.8939999999999999	19950	5099	23	39.06642	-19.549408	1
ENSG00000054392.12_2	HHAT	mRNA	0.9450232422167759	18.538642403104	0.5243361111111111	2.0	71.0	3027	0.0	0.9940000000000001	348042	3626	12	70.1977	5.0605454	1
ENSG00000054523.17_2	KIF1B	mRNA	0.9618217343132132	27.450961650000004	0.5420430769230771	0.0	64.0	603	0.02	1.0	169987	10669	49	62.11471	-13.032285	1
ENSG00000054598.6_1	FOXC1	mRNA	0.4888514586019035	43.8492	0.436831	3.0	42.0	449	0.01	0.97	3925	3926	1	-1.5899795	-10.598439	1
ENSG00000054611.13_1	TBC1D22A	mRNA	0.9600833022758803	25.99769925	0.4066190000000001	2.0	83.0	3707	0.0	0.9125	412828	3934	14	70.897736	-0.7043821	1
ENSG00000054654.15_2	SYNE2	mRNA	0.9767187335006036	45.15767676814024	0.5152558965517242	2.0	63.0	798	0.98	1.0	373450	21842	116	66.18631	-17.827744	1
ENSG00000054690.13_1	PLEKHH1	mRNA	0.9785276829203052	261.7628879502495	0.4796425	2.0	86.0	978	0.0	0.9740000000000001	56311	6604	29	53.798546	-10.28623	1
ENSG00000054793.13_2	ATP9A	mRNA	0.9644415927140346	47.07029780034669	0.5073246666666665	3.0	89.0	785	0.0	0.9565217391304348	172120	8106	28	57.34721	-7.1596365	1
ENSG00000054796.12_1	SPO11	mRNA	0.0021441738676959976	0.009661805	0.6315923999999999	1.0	67.0	23850	0.0	0.913	14235	1834	13	1.4133018	30.73395	2
ENSG00000054803.3_1	CBLN4	mRNA	0.2855375872153484	0.7196535	0.497354	1.0	22.0	96530	0.0	0.6733333333333333	8032	3024	3	-7.455003	31.349451	2
ENSG00000054938.15_2	CHRDL2	mRNA	0.7611625076450527	3.5248105639116503	0.421336	3.0	61.0	10758	0.06	0.995	34956	1971	12	27.306343	-25.874289	1
ENSG00000054965.10_1	FAM168A	mRNA	0.9773522037391263	48.7746816	0.4502415999999999	4.0	71.0	947	0.26	0.995	197702	7296	9	45.787865	-5.6412573	1
ENSG00000054967.12_1	RELT	mRNA	0.9247439675703542	26.46287115	0.3768937142857142	2.0	69.0	645	0.01	0.5936363636363636	21208	4346	11	13.690855	-22.510794	1
ENSG00000054983.16_2	GALC	mRNA	0.993783329368774	440.55595785	0.5488503125	5.0	32.0	1341	0.01	0.9990000000000001	142828	3883	17	48.91033	14.354531	1
ENSG00000055044.10_1	NOP58	mRNA	0.9935487220037668	432.36784755	0.5781875000000001	1.0	36.0	1033	0.01	1.0	37950	2046	15	29.162043	42.16264	1
ENSG00000055070.16_1	SZRD1	mRNA	0.9927213283476088	140.47349375000002	0.4386609	1.0	82.0	1227	0.05	1.0	40780	3636	5	5.793105	-19.424051	1
ENSG00000055118.14_1	KCNH2	mRNA	0.981453006366116	79.26591245	0.36294716666666665	4.0	98.0	1025	0.01	0.88	33354	4286	15	35.261635	-18.820875	1
ENSG00000055130.15_1	CUL1	mRNA	0.9733719542276053	63.138288	0.56146925	2.0	30.0	2276	0.2	1.0	102668	3064	22	46.68668	29.550434	1
ENSG00000055147.18_2	FAM114A2	mRNA	0.9553669623498208	25.5449227	0.5475592352941175	1.0	31.0	53563	0.04	0.985	48791	4443	15	29.87367	44.208218	1
ENSG00000055163.19_2	CYFIP2	mRNA	0.979552919159078	55.73473405	0.4615220416666668	6.0	68.0	1059	0.01	1.0	129465	6370	33	56.93859	-7.896024	1
ENSG00000055208.18_2	TAB2	mRNA	0.9702163415998176	34.446686650000004	0.5869957777777777	3.0	82.0	1993	0.62	1.0	159888	4553	8	34.445507	-41.760456	1
ENSG00000055211.12_1	GINM1	mRNA	0.9663497561708616	37.203440325	0.6121465	4.0	72.0	29384	0.0	0.7749999999999999	25454	2024	8	35.185257	8.900138	1
ENSG00000055332.16_2	EIF2AK2	mRNA	0.9684870984572788	59.3772109	0.5915964285714285	4.0	129.0	840	0.0	0.35200000000000004	57837	10042	17	56.236053	-4.781393	1
ENSG00000055483.19_2	USP36	mRNA	0.9848698068309208	257.1123099	0.44652579166666656	2.0	150.0	1493	0.0	0.8776923076923077	53313	6063	21	9.188162	-44.52539	1
ENSG00000055609.17_2	KMT2C	mRNA	0.9422578139671935	18.20071045	0.547261	2.0	77.0	9610	0.99	1.0	301080	16862	59	50.28641	-32.022144	1
ENSG00000055732.12_1	MCOLN3	mRNA	0.8887146022067325	11.3040035	0.6005015	1.0	75.0	31561	0.0	0.8076923076923077	30364	2953	13	25.296505	30.251822	1
ENSG00000055813.5_2	CCDC85A	mRNA	0.9705542693040212	33.085250000244606	0.500251	1.0	27.0	66019	0.0	0.85	202050	3982	6	30.551584	38.41385	1
ENSG00000055917.15_1	PUM2	mRNA	0.9744087829615896	58.31024000000001	0.5696457272727272	4.0	86.0	1459	0.25	1.0	102158	6251	21	46.86884	-3.323273	1
ENSG00000055950.16_2	MRPL43	mRNA	0.993629325519174	178.6063845	0.4104181428571429	2.0	54.0	45543	0.01	0.8340000000000001	17738	2134	6	13.535165	-25.138605	1
ENSG00000055955.15_2	ITIH4	mRNA	0.8171598353593212	4.51012865	0.4352032	1.0	63.0	60278	0.0	0.52	17764	3336	24	44.741173	-26.676155	1
ENSG00000055957.10_1	ITIH1	mRNA	0.2601389275331728	0.54227	0.4400615000000001	4.0	62.0	101124	0.0	0.7845454545454544	14470	2911	22	-2.2075987	-11.774245	1
ENSG00000056050.6_2	HPF1	mRNA	0.9747710290328566	60.7395245	0.60851	2.0	38.0	13044	0.0	0.875	28488	1230	8	38.57945	33.04894	1
ENSG00000056097.15_1	ZFR	mRNA	0.9820474925928504	77.71063849999999	0.5644405714285715	2.0	33.0	589	0.99	1.0	90411	4738	20	43.371086	-40.916443	1
ENSG00000056277.15_1	ZNF280C	mRNA	0.9043866351849572	22.908125	0.60449	4.0	32.0	2178	0.0	0.7173684210526318	66188	4634	19	50.463367	15.817284	1
ENSG00000056291.17_1	NPFFR2	mRNA	0.8970663624830377	9.14174045	0.5639491999999999	1.0	23.0	33650	0.01	0.6433333333333334	116263	1922	5	29.928352	39.449776	1
ENSG00000056487.15_2	PHF21B	mRNA	0.9588836307520264	26.49417660000001	0.388278	2.0	88.0	668	0.02	1.0	128539	3671	14	39.037415	-10.62767	1
ENSG00000056558.10_1	TRAF1	mRNA	0.9184039254815636	41.022392885	0.4472666666666667	3.0	68.0	4289	0.0	0.54	26780	6324	9	31.033035	-4.065249	1
ENSG00000056586.15_1	RC3H2	mRNA	0.945326812067112	21.35280455	0.5636319000000001	2.0	52.0	2856	1.0	1.0	57667	9248	22	45.747097	-39.001293	1
ENSG00000056736.9_2	IL17RB	mRNA	0.931603919310708	25.954787	0.5237866666666667	1.0	42.0	3309	0.0	0.5870000000000001	19220	2822	11	20.451464	37.588444	1
ENSG00000056972.18_2	TRAF3IP2	mRNA	0.9766831957769048	48.2366755	0.48922625	4.0	95.0	1186	0.13	0.9166666666666666	49792	5128	10	20.74041	-39.36893	1
ENSG00000056998.18_1	GYG2	mRNA	0.9727883453458276	95.74453199999999	0.4413962499999999	5.0	31.0	27212	0.02	0.75	53996	3393	12	45.59895	6.591585	1
ENSG00000057019.15_2	DCBLD2	mRNA	0.9931376985495683	477.20307275000016	0.5791363	3.0	66.0	2186	0.46	1.0	105748	6122	16	47.77274	-2.57337	1
ENSG00000057149.15_2	SERPINB3	mRNA	0.2506006737468273	0.3360455	0.6063045	1.0	69.0	21322	0.0	0.0014285714285714286	6766	1777	8	-13.806341	12.196415	2
ENSG00000057252.12_1	SOAT1	mRNA	0.9684725009508536	38.24075165000001	0.597625	2.0	41.0	16429	0.0	0.8640000000000001	64963	6861	16	46.270145	32.981857	1
ENSG00000057294.14_2	PKP2	mRNA	0.9311950004775288	14.0912333	0.5547207142857142	5.0	33.0	699	0.0	0.8484615384615386	106095	4302	14	48.720158	14.387815	1
ENSG00000057468.6_2	MSH4	mRNA	0.257700694563622	0.4237664999999999	0.629516	1.0	30.0	11754	0.0	0.9025	116356	3266	20	5.011609	33.679855	1
ENSG00000057593.13_1	F7	mRNA	0.19841816003544047	0.2661345975	0.39579366666666665	2.0	73.0	41524	0.0	0.37	14890	3109	9	-9.657407	-8.970713	2
ENSG00000057608.16_2	GDI2	mRNA	0.9951859936242432	370.847255625	0.5598626666666666	1.0	134.0	859	0.0	1.0	56126	2499	11	26.600433	-0.5256783	1
ENSG00000057657.15_2	PRDM1	mRNA	0.8571585058615813	7.688305270750003	0.5316518571428571	5.0	101.0	941	0.8	1.0	23618	5164	7	34.023804	-54.365215	1
ENSG00000057663.13_2	ATG5	mRNA	0.9627134003057636	39.2057948125	0.6042264444444444	3.0	100.0	3098	0.0	1.0	280339	3216	9	40.48339	-4.9932337	1
ENSG00000057704.11_2	TMCC3	mRNA	0.8960713431691743	9.112444	0.5372459999999999	4.0	82.0	1020	0.0	0.5675	83438	5877	4	33.280697	5.85822	1
ENSG00000057757.9_2	PITHD1	mRNA	0.9772190351890128	86.3682285	0.538176	1.0	71.0	40685	0.0	0.9433333333333334	9827	1603	6	21.61565	33.36301	1
ENSG00000057935.13_1	MTA3	mRNA	0.983883292570288	67.33387059999998	0.5558915789473684	4.0	141.0	11837	0.2	1.0	262378	5832	18	39.94628	-1.02418	1
ENSG00000058056.8_1	USP13	mRNA	0.9333408873257508	15.24741645	0.5282651999999999	3.0	42.0	577	0.01	1.0	136646	8323	21	56.806168	17.266094	1
ENSG00000058063.15_2	ATP11B	mRNA	0.9766813675844708	52.2626031	0.5915756	5.0	62.0	686	0.02	1.0	128135	7325	30	54.37917	13.80418	1
ENSG00000058085.14_1	LAMC2	mRNA	0.9813631128021988	85.361797	0.50182825	5.0	82.0	5154	0.0	0.8295652173913044	58612	5147	23	40.51791	-14.360445	1
ENSG00000058091.16_2	CDK14	mRNA	0.9571885266383624	23.1398638	0.5761252666666666	3.0	28.0	1445	1.0	1.0	614094	5163	15	61.381374	-35.049118	1
ENSG00000058262.9_1	SEC61A1	mRNA	0.9946212450067085	393.2728275	0.4586948571428571	2.0	83.0	8943	0.0	0.9158333333333334	19313	3635	12	23.659655	-5.071747	1
ENSG00000058272.16_2	PPP1R12A	mRNA	0.9909520735488141	112.94932370000002	0.6155328636363637	5.0	41.0	646	1.0	1.0	161892	5721	26	51.174557	-43.0259	1
ENSG00000058335.15_1	RASGRF1	mRNA	0.4970446349524811	1.09119432020585	0.4623262222222223	5.0	72.0	709	0.22	0.995	130826	6294	28	53.508053	-12.023956	1
ENSG00000058404.19_1	CAMK2B	mRNA	0.9181834561472756	12.380147965	0.4067310769230769	3.0	69.0	1375	0.01	1.0	115226	4447	24	44.640507	-13.610584	1
ENSG00000058453.16_2	CROCC	mRNA	0.9791543228034224	55.03491045000001	0.3388426923076923	2.0	81.0	2071	0.46	0.998	201161	6656	37	54.034256	-16.905003	1
ENSG00000058600.15_2	POLR3E	mRNA	0.9871866032694676	286.7138348000001	0.44324163157894736	1.0	47.0	6372	0.0	1.0	37726	4800	21	43.536957	-24.712648	1
ENSG00000058668.14_2	ATP2B4	mRNA	0.9870481234160848	87.55320549999998	0.5165902857142858	4.0	96.0	2797	0.09	1.0	117520	8968	22	56.657623	-6.05947	1
ENSG00000058673.15_2	ZC3H11A	mRNA	0.9908336374030476	157.624338	0.5774255384615385	2.0	96.0	3888	1.0	1.0	58418	8404	20	40.00526	-42.754566	1
ENSG00000058729.10_2	RIOK2	mRNA	0.983401524114204	67.1034945	0.5948025714285715	1.0	30.0	27112	0.0	1.0	22393	3922	10	29.195375	43.23933	1
ENSG00000058799.13_1	YIPF1	mRNA	0.9607076086816776	32.632563999999995	0.5180103749999999	2.0	67.0	2988	0.0	0.7744444444444445	38094	1851	11	20.051325	-6.182325	1
ENSG00000058804.11_1	NDC1	mRNA	0.9761186798725408	52.354911	0.5473129999999999	3.0	65.0	17736	0.0	0.8905555555555557	73400	5134	18	53.97475	17.276226	1
ENSG00000058866.14_2	DGKG	mRNA	0.901118600676889	11.6017554	0.5082604545454545	4.0	46.0	2356	0.01	1.0	215036	6054	25	62.833645	4.612037	1
ENSG00000059122.16_1	FLYWCH1	mRNA	0.979578704234358	155.720451	0.3638371428571429	3.0	68.0	6157	0.0	0.66	39271	5037	10	17.491838	-20.425713	1
ENSG00000059145.18_2	UNKL	mRNA	0.9658448153862412	192.0171885	0.3824075882352941	2.0	58.0	33958	0.01	1.0	51515	5116	15	37.150417	-24.197811	1
ENSG00000059377.15_1	TBXAS1	mRNA	0.9210120750581072	13.271323555	0.4822264090909091	4.0	77.0	6908	0.02	0.995	242076	2505	18	40.18522	-5.8849277	1
ENSG00000059378.12_1	PARP12	mRNA	0.95064956801725	28.431621999999997	0.5089996666666666	1.0	74.0	18658	0.0	0.84	39977	3796	12	24.969961	32.211872	1
ENSG00000059573.8_1	ALDH18A1	mRNA	0.9886167624624196	151.17058099999997	0.4919372	2.0	59.0	40512	0.0	1.0	50777	3359	18	25.08996	-8.443206	1
ENSG00000059588.9_1	TARBP1	mRNA	0.9802779010334274	137.9556355	0.5942003333333334	2.0	132.0	1636	0.0	1.0	87790	5130	30	56.323692	-10.065322	1
ENSG00000059691.11_2	GATB	mRNA	0.9603766612011287	27.30944494	0.4991999285714285	3.0	44.0	4220	0.0	0.995	90519	6552	13	48.346718	4.773874	1
ENSG00000059728.10_2	MXD1	mRNA	0.9350973568808038	28.175601049999994	0.5249913333333334	2.0	76.0	712	0.94	0.99	40571	5587	8	37.464363	-48.35246	1
ENSG00000059758.7_2	CDK17	mRNA	0.9855790065970732	105.2486895	0.589548	4.0	56.0	621	0.05	1.0	122299	4157	17	53.61382	15.341558	1
ENSG00000059769.19_2	DNAJC25	mRNA	0.8911522998470307	16.853329499999994	0.5847319999999999	2.0	75.0	4236	0.0	0.904	22999	2572	5	23.90135	4.86453	1
ENSG00000059804.15_1	SLC2A3	mRNA	0.9949179357392004	366.328295	0.5300292727272727	2.0	49.0	3158	0.02	0.7979999999999999	17045	4414	10	32.465332	24.723501	1
ENSG00000059915.16_2	PSD	mRNA	0.9046709895373132	46.805343	0.34951666666666664	2.0	58.0	14954	0.63	1.0	17317	4183	18	28.536005	-44.21362	1
ENSG00000060069.16_1	CTDP1	mRNA	0.9495727784902352	23.475576999999998	0.4092335	2.0	60.0	1459	0.0	0.8791666666666668	76822	5866	13	36.959167	-23.893373	1
ENSG00000060138.12_1	YBX3	mRNA	0.9944405833468222	358.82773825000015	0.5068205555555555	5.0	74.0	551	0.56	1.0	24218	6393	10	49.174866	-47.853397	1
ENSG00000060140.8_2	STYK1	mRNA	0.5474568068382338	1.3125104	0.4990705	1.0	74.0	1255	0.0	1.0	55353	2995	11	-5.925673	-17.831419	1
ENSG00000060237.16_2	WNK1	mRNA	0.9821272827141212	61.716384375	0.5187795238095239	2.0	70.0	1095	1.0	1.0	158707	11804	31	46.34267	-36.70391	1
ENSG00000060339.13_2	CCAR1	mRNA	0.9836593485064059	91.725749325	0.5643360000000001	2.0	63.0	135272	1.0	1.0	71231	4683	25	42.228527	-39.922825	1
ENSG00000060491.16_1	OGFR	mRNA	0.973272506136656	95.84179995	0.3747365	1.0	104.0	10237	0.0	0.745	9165	4506	13	0.55320454	-36.65008	1
ENSG00000060558.3_1	GNA15	mRNA	0.7472741130483234	3.13809665	0.37677133333333335	4.0	142.0	2431	0.0	0.62	27576	2133	7	-3.3782508	-45.922348	1
ENSG00000060566.13_1	CREB3L3	mRNA	0.1375513515043073	0.159705072	0.401391	3.0	113.0	30247	0.0	0.8633333333333333	19453	2618	10	-15.427293	-40.10185	1
ENSG00000060642.10_2	PIGV	mRNA	0.9074350005947368	14.719143	0.4532936666666667	2.0	109.0	1046	0.45	0.74	10403	2713	5	22.001413	-45.79666	1
ENSG00000060656.19_1	PTPRU	mRNA	0.9545177297161904	24.899149479549997	0.3817737272727273	2.0	34.0	559	0.09	1.0	90284	5579	31	51.536537	-17.194921	1
ENSG00000060688.12_2	SNRNP40	mRNA	0.9827253191036648	79.4503002205	0.5564925714285714	4.0	73.0	1114	0.04	0.9129999999999999	37202	1928	10	35.854908	8.225973	1
ENSG00000060709.14_2	RIMBP2	mRNA	0.971469517548408	83.73444599999998	0.473219	0.0	44.0	14761	0.0	1.0	121728	6321	19	51.227695	-12.181556	1
ENSG00000060718.19_2	COL11A1	mRNA	0.9879279435290308	91.372387	0.5371847272727273	3.0	13.0	829	0.98	1.0	232029	7327	67	50.05501	-32.044888	1
ENSG00000060749.14_1	QSER1	mRNA	0.9579020815763308	25.65998800000001	0.5909755	2.0	40.0	670	1.0	1.0	87088	9335	16	44.91268	-44.06207	1
ENSG00000060762.18_1	MPC1	mRNA	0.9832985022398808	104.52043790000002	0.5641307142857144	4.0	77.0	956	0.0	0.6666666666666666	18094	1192	6	33.24013	7.932231	1
ENSG00000060971.17_2	ACAA1	mRNA	0.9881606134104992	114.2392270503458	0.4210969	4.0	39.0	10271	0.03	1.0	19954	4720	13	35.644047	-14.586194	1
ENSG00000060982.14_1	BCAT1	mRNA	0.9850742249476928	70.8086663	0.5672668000000001	3.0	72.0	1690	0.0	0.992	139437	9674	11	53.437637	4.9769588	1
ENSG00000061273.17_2	HDAC7	mRNA	0.9784951274473572	61.40021264	0.36225606666666665	2.0	58.0	566	0.69	1.0	37144	6414	27	39.157356	-34.080006	1
ENSG00000061337.15_2	LZTS1	mRNA	0.9850921718247524	110.7945115	0.3898885	2.0	63.0	5898	0.0	1.0	57798	5706	4	13.247934	-18.955677	1
ENSG00000061455.10_1	PRDM6	mRNA	0.7871453714531097	4.3753855	0.460794	0.0	26.0	33796	0.0	1.0	105144	9267	8	53.65685	1.6935719	1
ENSG00000061492.11_1	WNT8A	mRNA	0.2223255146597132	0.3339688000000001	0.47983675	2.0	60.0	28379	0.0	0.852	8375	1597	8	-6.7213907	-11.555881	2
ENSG00000061656.9_1	SPAG4	mRNA	0.8363734044343398	25.677225	0.4014075714285714	2.0	57.0	6463	0.02	1.0	5157	1453	12	15.533951	-25.068504	1
ENSG00000061676.14_1	NCKAP1	mRNA	0.9894704224120164	164.44356056	0.634481875	2.0	17.0	5210	0.12	1.0	129357	20347	32	59.347748	-0.14871736	1
ENSG00000061794.12_2	MRPS35	mRNA	0.9900741259258898	125.1804075	0.5714768	1.0	51.0	67675	0.0	0.8	45522	1888	8	23.900146	40.217075	1
ENSG00000061918.12_1	GUCY1B3	mRNA	0.8950297996154626	9.33912030013865	0.5618425714285714	2.0	6.0	192345	0.0	0.8585714285714285	48532	3124	15	26.291788	48.901245	1
ENSG00000061936.9_2	SFSWAP	mRNA	0.9876350353097744	107.8902370504734	0.47083109090909103	1.0	66.0	2963	0.01	1.0	88648	5593	19	32.25612	-7.428875	1
ENSG00000061938.16_2	TNK2	mRNA	0.9587627905650556	56.00375145	0.3512852727272728	3.0	82.0	1652	0.13	1.0	45720	5940	15	31.720322	-28.52231	1
ENSG00000061987.14_1	MON2	mRNA	0.9648143062259852	47.6987741	0.5987927692307692	1.0	58.0	1126	0.25	1.0	133662	13275	36	60.483234	-3.840031	1
ENSG00000062038.13_2	CDH3	mRNA	0.9950801271162484	247.42633720000003	0.4446603	7.0	65.0	9471	0.02	0.8340000000000001	55459	4929	16	32.415295	-11.761611	1
ENSG00000062096.14_1	ARSF	mRNA	0.026236393425845383	0.04233415	0.4835805	0.0	32.0	113521	0.08	0.28545454545454546	71255	2164	11	-25.51319	21.86206	2
ENSG00000062194.15_1	GPBP1	mRNA	0.9803589262211536	75.328475	0.6243311111111112	5.0	62.0	1048	1.0	1.0	90731	4683	13	50.366066	-48.83975	1
ENSG00000062282.14_2	DGAT2	mRNA	0.8770537335340394	7.61792516285	0.43921822222222223	4.0	74.0	2103	0.0	0.8571428571428571	37764	5926	8	33.617874	-15.561902	1
ENSG00000062370.16_2	ZNF112	mRNA	0.9218224743266372	12.33599685	0.5469510000000001	3.0	85.0	34744	0.0	0.6499999999999999	37504	3654	6	30.12071	5.6977377	1
ENSG00000062485.18_2	CS	mRNA	0.9934014505351614	271.13506980000005	0.4931053636363636	2.0	61.0	3323	0.03	1.0	28691	3057	12	23.738953	-7.0587773	1
ENSG00000062524.15_1	LTK	mRNA	0.7639161348725348	4.0109799000000015	0.375957	1.0	48.0	12042	0.01	0.9833333333333334	10241	3444	20	43.51216	-25.495502	1
ENSG00000062582.13_2	MRPS24	mRNA	0.997134069711682	387.743264975	0.4254584	2.0	63.0	2873	0.0	0.995	3088	1727	4	13.635184	-30.695583	1
ENSG00000062598.17_2	ELMO2	mRNA	0.9735971958144052	41.15170214999999	0.4914484444444444	2.0	57.0	701	0.0	1.0	45558	4121	22	47.901997	-12.418679	1
ENSG00000062650.17_1	WAPL	mRNA	0.9548903818691046	36.916413415	0.5988795714285714	1.0	26.0	19922	0.43	1.0	86559	6333	20	48.92483	-0.2582353	1
ENSG00000062716.11_2	VMP1	mRNA	0.9991014846672359	2123.45106725	0.5479335555555556	5.0	86.0	2591	0.97	1.0	133627	4325	12	33.205727	-52.074604	1
ENSG00000062725.9_1	APPBP2	mRNA	0.9650654282111512	130.38425	0.5565673333333333	4.0	77.0	66490	0.05	1.0	83070	6478	13	38.73859	7.687218	1
ENSG00000062822.12_2	POLD1	mRNA	0.9898243168937452	177.064193	0.3528932142857143	2.0	76.0	1157	0.0	1.0	33808	3542	27	43.618336	-21.531736	1
ENSG00000063015.19_2	SEZ6	mRNA	0.9634978172534341	45.042109499999995	0.4120747	2.0	82.0	8806	0.99	0.9266666666666666	51393	4471	18	28.548399	-48.734737	1
ENSG00000063046.17_2	EIF4B	mRNA	0.9957327266421468	355.411815	0.5106589999999999	2.0	124.0	1308	0.44	1.0	36051	4148	15	22.71971	-45.192738	1
ENSG00000063127.15_2	SLC6A16	mRNA	0.6837636273957852	3.78557875	0.506988	2.0	60.0	4365	0.0	0.6125	35587	2983	12	0.38955933	-12.718602	1
ENSG00000063169.10_2	GLTSCR1	mRNA	0.9320819926020764	17.5270485	0.35591575	1.0	100.0	7471	0.98	1.0	95081	5739	15	26.857794	-47.996933	1
ENSG00000063176.15_2	SPHK2	mRNA	0.9211810645104346	26.939706699999995	0.34705238461538457	3.0	64.0	23230	0.0	0.89	11115	3085	7	22.429918	-24.592115	1
ENSG00000063177.12_2	RPL18	mRNA	0.9995186156730552	2125.92344455	0.4192544375	1.0	64.0	27047	0.0	1.0	4208	3844	7	-9.201292	-53.691956	1
ENSG00000063180.8_1	CA11	mRNA	0.9707496917433016	62.391161	0.41105	2.0	65.0	1946	0.09	1.0	8370	1844	9	13.90181	-29.395596	1
ENSG00000063241.7_2	ISOC2	mRNA	0.987666084177478	108.590493	0.362949125	1.0	76.0	2296	0.0	0.8	9358	2283	6	-3.702159	-29.914898	1
ENSG00000063244.12_2	U2AF2	mRNA	0.9944336849709456	386.58569050000006	0.384783875	2.0	74.0	201	0.11	1.0	20569	3022	12	12.43653	-34.78697	1
ENSG00000063245.14_2	EPN1	mRNA	0.9943181873347102	195.97658375	0.40122199999999997	2.0	71.0	11298	0.0	0.885	34307	16219	11	56.878887	-0.62319773	1
ENSG00000063322.13_1	MED29	mRNA	0.9734604571600202	56.19649325	0.4316431428571429	1.0	64.0	9851	0.0	0.9975	9326	3653	4	5.8571396	-18.630266	1
ENSG00000063438.16_2	AHRR	mRNA	0.9654705388708696	37.005846002580206	0.3793999090909091	2.0	88.0	1022	0.0	0.665	134115	5661	12	14.166961	-36.682716	1
ENSG00000063515.2_1	GSC2	mRNA	0.06793938921695343	0.0728916	0.29332	0.0	62.0	21285	0.0	0.3333333333333333	1707	1033	3	-24.769653	-26.156815	2
ENSG00000063587.13_2	ZNF275	mRNA	0.8852628751925116	10.820503	0.5122606666666667	3.0	40.0	12203	0.0	0.20333333333333334	18771	6320	5	18.55171	16.28378	1
ENSG00000063601.16_2	MTMR1	mRNA	0.9639359717508604	35.34776489999999	0.5381223571428572	1.0	26.0	933	0.02	1.0	71736	4516	17	30.198605	44.35129	1
ENSG00000063660.8_2	GPC1	mRNA	0.9944436253671622	377.84451	0.3459455555555556	4.0	57.0	608	0.03	0.6116666666666667	32407	3713	9	24.065594	-17.717419	1
ENSG00000063761.15_1	ADCK1	mRNA	0.9518261731740332	26.2015405	0.44771350000000004	2.0	67.0	3807	0.0	0.8571428571428571	133871	3560	11	37.01655	-8.4863825	1
ENSG00000063854.12_1	HAGH	mRNA	0.989945927577761	174.68035500000005	0.38986716666666665	1.0	58.0	66147	0.03	0.8844444444444445	27284	2984	10	0.5435813	-26.344913	1
ENSG00000063978.15_2	RNF4	mRNA	0.9818855341865056	61.877319495	0.4811201363636364	2.0	81.0	23508	0.02	0.998	112843	4123	9	24.854921	-4.648316	1
ENSG00000064012.21_2	CASP8	mRNA	0.9776653966787016	96.1389465	0.5588421999999998	3.0	54.0	854	0.0	0.6025	54268	2930	10	39.100666	19.668352	1
ENSG00000064042.17_2	LIMCH1	mRNA	0.995721814840173	386.56876171559725	0.5433570454545453	6.0	62.0	1079	0.88	1.0	339396	6165	32	51.83324	-39.42747	1
ENSG00000064102.14_1	ASUN	mRNA	0.9765084350197516	84.68082244634998	0.600319888888889	2.0	60.0	27507	0.05	1.0	33140	2974	17	34.178596	23.192486	1
ENSG00000064115.10_2	TM7SF3	mRNA	0.9947231999738888	328.44194565	0.5034662105263158	2.0	64.0	6906	0.04	1.0	41199	2709	12	23.814144	-6.772428	1
ENSG00000064195.7_1	DLX3	mRNA	0.4908019915367193	1.452562	0.3869665	1.0	83.0	4064	0.9	1.0	5219	2602	3	14.392991	-57.294727	1
ENSG00000064199.6_1	SPA17	mRNA	0.9575126768034428	22.94840755	0.5652995000000001	2.0	54.0	7586	0.0	0.5679999999999998	23674	4949	5	24.18514	19.78313	1
ENSG00000064201.15_2	TSPAN32	mRNA	0.5677203827885355	1.5433937000000002	0.3736854117647059	2.0	119.0	14706	0.0	0.18666666666666668	16191	3325	10	-9.411815	-42.436485	1
ENSG00000064205.10_1	WISP2	mRNA	0.9851266009077028	235.480269	0.3950503333333333	6.0	71.0	16109	0.01	0.7075	12967	2759	5	29.906912	-12.481531	1
ENSG00000064218.4_2	DMRT3	mRNA	0.050440568243121764	0.0561	0.49020349999999996	0.0	46.0	4546	0.03	1.0	14767	2183	2	-17.735323	-20.983463	2
ENSG00000064225.12_2	ST3GAL6	mRNA	0.9690505377592612	173.32579644999996	0.5626146071428572	3.0	55.0	1118	0.0	0.9714285714285714	63609	3571	11	36.19598	17.314676	1
ENSG00000064270.12_1	ATP2C2	mRNA	0.9549141035228316	30.012811	0.44650246666666665	2.0	99.0	8018	0.0	1.0	95660	3600	28	44.222023	-19.537268	1
ENSG00000064300.8_2	NGFR	mRNA	0.8693293783782461	7.0246339	0.3493813333333333	3.0	88.0	10825	0.01	0.8249999999999998	19724	3417	6	19.427921	-30.841192	1
ENSG00000064309.14_1	CDON	mRNA	0.9546029013714672	24.323143	0.5256852222222222	1.0	77.0	4658	0.01	0.8574999999999999	107496	9138	20	53.594173	-3.9826	1
ENSG00000064313.11_2	TAF2	mRNA	0.9662356263465646	38.03177205	0.5948355555555556	1.0	49.0	580	0.03	1.0	102088	5048	26	61.433403	15.48757	1
ENSG00000064393.15_1	HIPK2	mRNA	0.9595616324679214	26.58504985	0.468315	3.0	77.0	3684	0.07	1.0	231201	15049	15	57.271927	-1.4889048	1
ENSG00000064419.13_1	TNPO3	mRNA	0.9751616444709648	56.59538055	0.5207883999999999	2.0	67.0	1052	0.05	0.9995454545454546	100993	4514	24	48.463467	-10.7910595	1
ENSG00000064489.22_2	BORCS8-MEF2B	mRNA	0.9642887007948444	35.45820600000001	0.36377425	1.0	91.0	44441	0.0	0.98	46589	1804	13	0.6203478	-33.00404	1
ENSG00000064490.13_2	RFXANK	mRNA	0.9890932397514454	108.89505875	0.3962754000000001	3.0	91.0	54322	0.0	0.84	9639	1407	10	22.427296	-29.44717	1
ENSG00000064545.14_2	TMEM161A	mRNA	0.9782323234542456	71.82787525	0.3683522	1.0	93.0	541	0.01	1.0	19297	1930	12	0.59319043	-33.153076	1
ENSG00000064547.13_2	LPAR2	mRNA	0.9623424799796152	198.69657255	0.3666968888888889	3.0	55.0	26492	0.0	0.5	5261	2546	6	20.5335	-21.126987	1
ENSG00000064601.16_1	CTSA	mRNA	0.9934034622454999	1230.7194795	0.4208364210526317	3.0	60.0	77793	0.01	0.9883333333333332	8676	3056	15	29.208597	-23.238981	1
ENSG00000064607.16_1	SUGP2	mRNA	0.984069334597085	121.18343455000002	0.4810628666666668	1.0	104.0	734	0.02	0.8245454545454546	42926	6176	13	28.571024	-4.600625	1
ENSG00000064651.13_2	SLC12A2	mRNA	0.9509976057426284	25.505960301457748	0.59915875	1.0	18.0	1552	0.86	1.0	105922	6885	27	44.100227	-39.19008	1
ENSG00000064652.10_1	SNX24	mRNA	0.9370823105656269	19.24520955	0.5713084999999999	5.0	27.0	602	0.01	1.0	163763	2158	8	44.53715	12.066176	1
ENSG00000064655.18_2	EYA2	mRNA	0.7947235783721779	4.054123639999999	0.47411670000000006	3.0	90.0	3117	0.03	0.9285714285714286	294229	2702	16	40.060463	-5.8439507	1
ENSG00000064666.14_2	CNN2	mRNA	0.9976230955834932	835.4645165000003	0.4025805	1.0	117.0	1471	0.0	1.0	12487	2266	7	0.18404645	-40.10258	1
ENSG00000064687.8	ABCA7	mRNA	0.9772057931976555	77.266678	0.3623476470588235	2.0	122.0	4518	0.0	0.7424999999999999	25466	6816	47	56.191277	-18.740858	1
ENSG00000064692.18_2	SNCAIP	mRNA	0.8683367528220249	6.7221586640250015	0.5139294090909091	3.0	22.0	123523	0.0	1.0	152263	4986	14	50.350582	18.501429	1
ENSG00000064703.11_1	DDX20	mRNA	0.9615277018447616	29.769050300000004	0.5929323999999999	1.0	50.0	6056	0.03	0.95	12711	4332	11	27.87103	35.460567	1
ENSG00000064726.9_2	BTBD1	mRNA	0.985233220181053	70.15168415	0.5696372000000001	3.0	47.0	1965	0.03	1.0	50932	3297	8	37.41238	18.334923	1
ENSG00000064763.10_2	FAR2	mRNA	0.9565039147644334	24.92198650000001	0.5304654000000001	5.0	31.0	1345	0.0	0.87	186416	3616	12	48.628338	14.403298	1
ENSG00000064787.13_2	BCAS1	mRNA	0.8909196878154105	12.69401315	0.517063	2.0	105.0	1728	0.0	0.8728571428571429	127053	6112	12	41.859455	-2.213904	1
ENSG00000064835.10_2	POU1F1	mRNA	0.08847071587137295	0.10846592715	0.58787225	2.0	24.0	4818	0.01	1.0	17183	1491	6	-2.114844	28.512943	2
ENSG00000064886.13_2	CHI3L2	mRNA	0.9895143039125308	118.7656649	0.5267235882352941	4.0	76.0	2075	0.01	0.6925	42668	2169	13	34.711296	7.6008472	1
ENSG00000064932.15_1	SBNO2	mRNA	0.9897630096961992	164.32625192514	0.3391852	5.0	134.0	508	0.0	0.9975	66647	4923	32	43.410606	-17.44901	1
ENSG00000064933.16_2	PMS1	mRNA	0.9478232361121446	39.37012937	0.6093624285714286	3.0	69.0	7682	0.0	0.995	93543	3417	13	33.966972	12.224681	1
ENSG00000064961.18_2	HMG20B	mRNA	0.9874796412937559	1073.0684792000004	0.35434775	2.0	123.0	1757	0.0	0.88375	6150	2434	10	2.915132	-41.767403	1
ENSG00000064989.12_1	CALCRL	mRNA	0.8065112738781537	6.141500238269263	0.618134	2.0	35.0	13336	0.19	0.8564285714285714	105331	5223	16	46.39041	32.356747	1
ENSG00000064995.16_1	TAF11	mRNA	0.9495807590525864	71.35571000000002	0.5370050000000001	2.0	69.0	94863	0.0	0.602	10311	1580	5	20.838062	2.0487313	1
ENSG00000064999.13_2	ANKS1A	mRNA	0.9419817668911482	18.152893	0.42932200000000004	2.0	69.0	729	0.05	0.9404166666666668	202148	6347	24	50.746017	-9.287135	1
ENSG00000065000.15_2	AP3D1	mRNA	0.9892847896187872	150.32203295	0.4014930833333334	1.0	131.0	632	0.01	1.0	50569	5034	32	45.171238	-18.999989	1
ENSG00000065029.14_2	ZNF76	mRNA	0.9638790582125888	48.597521	0.4294842727272728	2.0	63.0	782	0.14	1.0	37001	4651	14	18.492065	-16.37854	1
ENSG00000065054.13_2	SLC9A3R2	mRNA	0.9878632286021878	110.55487965	0.3348908888888889	4.0	68.0	9589	0.0	0.625	12158	2194	7	23.599936	-17.349874	1
ENSG00000065057.7_2	NTHL1	mRNA	0.9727991880982538	114.70236815	0.3685444	1.0	67.0	7105	0.0	0.9966666666666668	8051	1067	7	-2.5006359	-28.079437	1
ENSG00000065060.16_1	UHRF1BP1	mRNA	0.9298190036706764	15.00824325	0.5013395	1.0	73.0	751	0.0	0.9059090909090908	91123	9570	22	53.666767	-3.975136	1
ENSG00000065135.9_2	GNAI3	mRNA	0.9000937194774867	9.81388985	0.477533	1.0	89.0	366	0.0	0.94	69710	27174	9	58.323105	-0.52630496	1
ENSG00000065150.18_2	IPO5	mRNA	0.9921715328839442	177.649020558502	0.5433277931034484	2.0	41.0	6031	0.07	1.0	70622	6003	29	60.33483	17.374704	1
ENSG00000065154.11_1	OAT	mRNA	0.993202084060871	170.04056479999997	0.5723986249999999	1.0	100.0	32222	0.0	0.8714285714285713	21673	2048	10	23.789946	27.4998	1
ENSG00000065183.15_1	WDR3	mRNA	0.9823569704421418	94.674851	0.53985225	1.0	26.0	56126	0.0	0.9525925925925924	36774	9974	27	58.819153	8.736366	1
ENSG00000065243.19_2	PKN2	mRNA	0.9619326703327662	30.12377985	0.6042221666666667	3.0	65.0	507	0.17	1.0	152033	6121	22	56.5416	15.589039	1
ENSG00000065268.10_2	WDR18	mRNA	0.9835675899026984	155.61396485	0.3520924545454546	4.0	115.0	2378	0.0	0.8888888888888888	14059	1608	10	19.257467	-35.479652	1
ENSG00000065308.4_1	TRAM2	mRNA	0.9844610893223676	72.08749999999998	0.504053	3.0	60.0	1889	0.02	0.9090909090909092	79513	6908	11	49.390854	5.0545874	1
ENSG00000065320.8_1	NTN1	mRNA	0.9295388942925716	14.0683246	0.4084035	4.0	97.0	33190	0.04	0.8542857142857143	222458	5954	7	39.09751	-3.6654465	1
ENSG00000065325.12_1	GLP2R	mRNA	0.9600833567574651	57.92906	0.48968775	3.0	86.0	2609	0.01	0.985	67828	4572	13	33.271206	2.820794	1
ENSG00000065328.16_1	MCM10	mRNA	0.9673136057327141	42.0897185	0.534791	1.0	79.0	852	0.0	0.7961111111111112	49550	4587	20	43.74326	1.4519086	1
ENSG00000065357.19_2	DGKA	mRNA	0.9870283938510596	149.92881865	0.4883202040816326	2.0	53.0	626	0.12	1.0	23043	5436	24	48.150932	-13.1597595	1
ENSG00000065361.14_2	ERBB3	mRNA	0.9799645851235624	151.84333600000005	0.4734066666666666	3.0	52.0	613	0.68	1.0	23644	5919	29	37.926266	-34.01122	1
ENSG00000065371.17_2	ROPN1	mRNA	0.9230084785101298	13.983214499999999	0.4807131818181818	0.0	71.0	29723	0.0	0.835	23122	2056	7	0.2001631	-29.237562	1
ENSG00000065413.17_2	ANKRD44	mRNA	0.9731685129907977	48.68871191	0.5320416923076924	4.0	74.0	520	0.67	1.0	232975	3686	26	52.405514	-41.918404	1
ENSG00000065427.14_2	KARS	mRNA	0.9942085988621204	248.7793726	0.5311781666666667	1.0	48.0	1085	0.02	0.9583333333333334	20191	2421	15	25.430176	37.223488	1
ENSG00000065457.10_2	ADAT1	mRNA	0.9660067574397038	61.14282614999999	0.5016761999999999	2.0	48.0	271	0.0	0.8083333333333332	23366	2768	11	18.773252	-10.490332	1
ENSG00000065485.18_2	PDIA5	mRNA	0.9805447397286524	60.3731375	0.4824994444444444	3.0	98.0	1150	0.0	1.0	95042	2232	17	36.70653	0.51273835	1
ENSG00000065491.8_1	TBC1D22B	mRNA	0.902722974171003	10.7935135	0.490757	1.0	104.0	1510	0.05	0.926923076923077	75198	3462	13	27.45427	-4.278143	1
ENSG00000065518.7_1	NDUFB4	mRNA	0.9961809326147979	466.83993055	0.553945	3.0	51.0	24766	0.0	0.96	6191	1426	3	38.609238	20.481775	1
ENSG00000065526.10_1	SPEN	mRNA	0.9377276209748908	17.211741255	0.5259661999999999	1.0	88.0	1333	1.0	1.0	92596	12232	15	46.6124	-41.09068	1
ENSG00000065534.18_2	MYLK	mRNA	0.9954426215929392	246.2853917	0.474317857142857	3.0	77.0	688	0.3	1.0	274282	10027	34	63.224934	-6.642272	1
ENSG00000065548.17_2	ZC3H15	mRNA	0.98957466537964	146.2949639	0.5833827777777777	3.0	29.0	19556	0.0	1.0	23207	2138	10	45.20541	23.481672	1
ENSG00000065559.14_2	MAP2K4	mRNA	0.9566024629640502	42.95063844160064	0.5741709333333334	2.0	12.0	1479	0.05	1.0	122999	3856	12	42.626175	31.721458	1
ENSG00000065600.12_1	TMEM206	mRNA	0.9863173205535544	104.37235799999999	0.4778198	1.0	89.0	6926	0.0	0.8333333333333334	50964	2475	9	3.6249905	-14.504615	1
ENSG00000065609.14_2	SNAP91	mRNA	0.9752204455522328	57.45367885000001	0.5136345454545455	3.0	34.0	2123	0.83	1.0	156811	4521	30	43.327065	-38.24186	1
ENSG00000065613.13_2	SLK	mRNA	0.9455158594746004	33.204807375	0.6092390000000001	1.0	72.0	1121	0.03	0.8805263157894737	62032	7766	19	56.77704	10.553326	1
ENSG00000065615.13_1	CYB5R4	mRNA	0.9566602599044478	23.47224525	0.5739626666666667	1.0	29.0	946	0.0	0.93625	107781	9252	16	57.346313	7.8172307	1
ENSG00000065618.17_2	COL17A1	mRNA	0.9319996541209904	15.10591895	0.4750433749999999	2.0	70.0	1783	0.0	0.9353571428571428	54716	5734	56	61.67921	-15.287583	1
ENSG00000065621.14_1	GSTO2	mRNA	0.9638271146899879	57.1505945	0.5025358571428571	2.0	58.0	1979	0.0	0.764	30544	6423	7	27.117815	18.642141	1
ENSG00000065665.20_2	SEC61A2	mRNA	0.9431116052197226	30.714936	0.5487025	2.0	64.0	3277	0.03	1.0	40267	2462	14	34.76342	25.251621	1
ENSG00000065675.14_1	PRKCQ	mRNA	0.8944250978930446	8.8471756	0.5292180000000001	4.0	131.0	11827	0.0	0.8888888888888888	153158	3285	18	39.492786	-0.56429607	1
ENSG00000065717.14_2	TLE2	mRNA	0.9670084160015509	33.0284865	0.3761978636363637	2.0	133.0	5910	0.0	1.0	49989	2705	20	9.051358	-42.758892	1
ENSG00000065802.11_1	ASB1	mRNA	0.9692014186934654	62.552848499999996	0.4227872222222223	4.0	116.0	4048	0.0	0.75	25426	6994	5	19.411518	-40.075344	1
ENSG00000065809.13_2	FAM107B	mRNA	0.9831281638695536	139.31865754876713	0.5700315517241378	9.0	92.0	721	0.03	0.755	256337	3785	6	41.534393	3.109628	1
ENSG00000065833.8_1	ME1	mRNA	0.9791789258879076	93.908511375	0.605162	3.0	34.0	677	0.0	0.8907142857142858	220682	3371	14	67.67006	8.899485	1
ENSG00000065882.15_2	TBC1D1	mRNA	0.98080709948109	56.38044125	0.5116032631578947	3.0	74.0	787	0.02	0.9916666666666668	248086	5700	21	42.902607	-5.255199	1
ENSG00000065883.14_1	CDK13	mRNA	0.95709861517757	29.3934004475	0.5448791428571429	4.0	44.0	1676	1.0	1.0	147097	7298	14	49.11467	-45.053543	1
ENSG00000065911.11_1	MTHFD2	mRNA	0.9936850331028372	654.4552900000001	0.549601125	1.0	54.0	12960	0.0	0.7525	19003	4456	8	25.742437	35.2602	1
ENSG00000065923.9_2	SLC9A7	mRNA	0.953865981965404	22.20234345	0.49386620000000003	2.0	66.0	736	0.22	0.9435294117647058	159920	10024	17	51.895798	-2.5964043	1
ENSG00000065970.8_1	FOXJ2	mRNA	0.9053263067431304	10.8808445	0.463646	2.0	49.0	5748	0.15	0.8611111111111112	22800	5523	11	17.354004	-15.063536	1
ENSG00000065978.18_2	YBX1	mRNA	0.9974990869445968	806.946715	0.44439825	3.0	71.0	84002	0.98	1.0	19922	1524	8	29.501032	-53.231026	1
ENSG00000065989.15_1	PDE4A	mRNA	0.8812769194005897	7.854939361717999	0.4094448888888889	3.0	90.0	656	0.91	0.9871428571428572	50876	4781	17	27.841259	-49.142296	1
ENSG00000066027.11_2	PPP2R5A	mRNA	0.9627576543183212	35.5637415	0.6187617999999999	4.0	88.0	626	0.11	0.99	76326	3128	13	37.154636	7.6517663	1
ENSG00000066032.18_2	CTNNA2	mRNA	0.9491846850959644	19.21319549735	0.5461114736842106	3.0	22.0	843	0.92	1.0	1463547	4349	22	65.19805	-30.543676	1
ENSG00000066044.14_2	ELAVL1	mRNA	0.9817085321254794	86.6599712775	0.4816808	1.0	63.0	5423	0.38	0.8416666666666667	47029	6015	6	27.225542	-40.57522	1
ENSG00000066056.13_1	TIE1	mRNA	0.9685589817697838	63.0460167	0.4014627	3.0	64.0	5309	0.02	1.0	22115	3882	23	39.67963	-20.01166	1
ENSG00000066084.12_1	DIP2B	mRNA	0.974184692853998	42.5488795	0.5593549999999999	5.0	66.0	613	0.03	1.0	243560	8593	38	63.76159	-8.2997465	1
ENSG00000066117.14_1	SMARCD1	mRNA	0.9822179661492956	128.58905455	0.4587632499999999	3.0	68.0	14755	0.95	1.0	15740	3658	13	29.759766	-52.186974	1
ENSG00000066135.12_1	KDM4A	mRNA	0.9447990078929868	19.202060100000004	0.5138564000000001	4.0	74.0	5122	0.77	1.0	55357	4474	22	38.383186	-40.46182	1
ENSG00000066136.20_2	NFYC	mRNA	0.9798260067061999	59.69832600000001	0.4764567916666666	4.0	82.0	3574	1.0	1.0	79894	2363	15	32.36946	-54.311897	1
ENSG00000066185.12_1	ZMYND12	mRNA	0.3915224411929375	0.6683249	0.5273485	2.0	83.0	12810	0.0	1.0	25938	1775	8	-7.793436	-12.023931	1
ENSG00000066230.10_1	SLC9A3	mRNA	0.8740548528619998	10.2502465	0.37809833333333337	0.0	107.0	529	0.0	0.8282352941176471	51022	2584	17	2.0290236	-36.979034	1
ENSG00000066248.14_1	NGEF	mRNA	0.9242547292529001	13.191923225	0.4222187777777778	2.0	53.0	625	0.0	1.0	134586	3215	15	36.38044	-9.136372	1
ENSG00000066279.16_2	ASPM	mRNA	0.9737160670343001	77.21495999999998	0.6231822499999999	3.0	25.0	122435	0.0	0.8217391304347827	62566	10887	28	60.36642	8.945687	1
ENSG00000066294.14_1	CD84	mRNA	0.8743823327388147	7.142935799999999	0.53998975	2.0	108.0	961	0.0	0.05125	38421	8181	8	14.69289	8.825965	1
ENSG00000066322.13_2	ELOVL1	mRNA	0.9863148511849188	166.80820870000005	0.4497581176470589	4.0	63.0	5614	0.36	1.0	4676	1625	9	28.107555	-34.11556	1
ENSG00000066336.11_1	SPI1	mRNA	0.8197459985861779	5.6318695000000005	0.35209675	6.0	70.0	2034	0.64	1.0	23716	1403	5	33.26517	-58.37931	1
ENSG00000066379.14_1	ZNRD1	mRNA	0.9924547764172622	207.51572550000003	0.4838786666666666	6.0	72.0	7167	0.0	0.568	6010	3672	5	23.62143	9.191331	1
ENSG00000066382.16_1	MPPED2	mRNA	0.9335146364746983	18.161142	0.563631375	3.0	14.0	3934	1.0	1.0	201788	5591	8	55.77501	-45.81386	1
ENSG00000066405.12_1	CLDN18	mRNA	0.06970980621491962	0.632448	0.5449423333333333	5.0	27.0	9431	0.0	0.8	34920	3520	5	1.2115846	23.716532	1
ENSG00000066422.4_1	ZBTB11	mRNA	0.9318897809704552	27.9003305	0.5856800000000001	4.0	59.0	7116	0.06	0.97	28606	6020	11	47.01926	12.712414	1
ENSG00000066427.21_2	ATXN3	mRNA	0.9665305007571068	35.83310505	0.5736188490566038	1.0	86.0	612	0.01	1.0	67958	26812	13	58.402836	-0.5124845	1
ENSG00000066455.12_1	GOLGA5	mRNA	0.955771678775332	29.72973625	0.6018033333333334	3.0	66.0	8136	0.0	0.8815384615384615	45732	2969	13	35.373783	17.840895	1
ENSG00000066468.21_2	FGFR2	mRNA	0.9612204900366936	29.050431300000003	0.4839186153846154	4.0	49.0	5006	0.01	1.0	120124	4369	18	38.24466	-13.611414	1
ENSG00000066557.5_1	LRRC40	mRNA	0.9645788129365364	44.9307365	0.649098	1.0	23.0	20618	0.0	0.8746666666666667	60815	2884	15	30.546442	42.91915	1
ENSG00000066583.11_1	ISOC1	mRNA	0.981415721065508	153.09958	0.508371	2.0	16.0	1993	0.0	1.0	19277	1940	5	34.750996	34.44844	1
ENSG00000066629.16_2	EML1	mRNA	0.979869674984247	79.30074375	0.4969278500000001	5.0	106.0	1165	0.02	1.0	171723	4535	23	39.066208	0.9446422	1
ENSG00000066651.17_1	TRMT11	mRNA	0.9769850183086356	54.69054345	0.5822689999999999	5.0	29.0	28067	0.0	1.0	52842	2093	15	43.945732	11.109427	1
ENSG00000066654.13_2	THUMPD1	mRNA	0.9687385784989636	33.13414125	0.5592673333333333	2.0	38.0	19824	0.03	0.7979999999999999	38999	4122	8	33.82235	32.035053	1
ENSG00000066697.14_2	MSANTD3	mRNA	0.9783222291862916	92.547855	0.4991158571428572	4.0	47.0	578	0.06	0.9766666666666668	24282	1991	4	38.486904	12.393914	1
ENSG00000066735.14_2	KIF26A	mRNA	0.9728959980204048	80.804385	0.30581800000000003	0.0	90.0	3353	0.0	0.8759999999999999	41854	6714	15	46.823288	-21.421995	1
ENSG00000066739.11_1	ATG2B	mRNA	0.9422865971806448	22.614242	0.5953012857142858	0.0	44.0	17181	0.0	0.9411904761904762	84668	13684	42	60.57868	-3.885392	1
ENSG00000066777.8_2	ARFGEF1	mRNA	0.9604897409551204	30.81652405	0.557491125	2.0	36.0	2780	0.54	0.9923076923076924	146028	7225	39	46.60164	-34.05173	1
ENSG00000066813.14_1	ACSM2B	mRNA	0.35944276970229205	0.589063962	0.5180317894736843	0.0	32.0	141632	0.0	0.5307692307692308	40141	2935	15	19.344418	48.67251	2
ENSG00000066827.15_1	ZFAT	mRNA	0.9501779133802708	20.99778955009737	0.4679947647058823	3.0	63.0	2428	0.01	0.9966666666666668	235257	5472	17	43.363644	-5.91657	1
ENSG00000066855.15_1	MTFR1	mRNA	0.9701851773992624	49.22376010000001	0.5771175999999999	2.0	52.0	3592	0.01	0.8357142857142856	65817	2640	8	35.587128	28.629248	1
ENSG00000066923.17_2	STAG3	mRNA	0.9945656004621732	185.60017042	0.4640496842105264	3.0	48.0	6086	0.02	0.8285714285714285	36817	4450	34	51.04145	-16.247156	1
ENSG00000066926.10_1	FECH	mRNA	0.9792308817835208	86.01124300000002	0.4935246	6.0	72.0	1648	0.01	1.0	38489	3853	11	41.65737	5.536299	1
ENSG00000066933.15_2	MYO9A	mRNA	0.9251871624391454	17.656818406852647	0.5837092857142858	3.0	63.0	1062	1.0	1.0	295792	12411	42	49.672356	-33.861275	1
ENSG00000067048.16_2	DDX3Y	mRNA	0.9805737973381096	285.754565	0.5911288888888889	2.0	5.0	179937	0.01	1.0	15648	4445	18	26.342772	49.01554	1
ENSG00000067057.16_2	PFKP	mRNA	0.9937782206753464	294.096871	0.4206530833333333	5.0	121.0	344	0.0	0.9740000000000001	69282	2769	24	42.85709	-16.869236	1
ENSG00000067064.10_2	IDI1	mRNA	0.9865858348661348	233.47058900000002	0.5472538	2.0	49.0	5733	0.0	0.75	9262	2301	5	34.579803	31.886122	1
ENSG00000067066.16_2	SP100	mRNA	0.988932359924413	110.17647165	0.5644576842105263	3.0	70.0	3306	0.0	0.0412	126917	3882	29	17.550459	7.0520186	1
ENSG00000067082.14_1	KLF6	mRNA	0.9661284818276824	198.6884855	0.4732021428571428	5.0	141.0	10401	0.99	1.0	9284	4656	4	33.52283	-54.737015	1
ENSG00000067113.16_2	PLPP1	mRNA	0.9617106283656952	34.230080150000006	0.468144	4.0	82.0	4037	0.01	1.0	110165	1597	6	28.959465	-15.931372	1
ENSG00000067141.16_1	NEO1	mRNA	0.9717065714783164	36.27049705250001	0.5057905454545454	3.0	52.0	7374	0.78	0.9982142857142856	253495	7342	30	49.44815	-36.596527	1
ENSG00000067167.7_1	TRAM1	mRNA	0.9938260592242762	386.04523670000003	0.5705034000000001	4.0	31.0	1988	0.0	1.0	34927	3394	11	45.022594	15.359141	1
ENSG00000067177.14_1	PHKA1	mRNA	0.9550157608700997	31.40313765	0.5430838000000001	1.0	20.0	148476	0.0	0.9624242424242424	135503	6173	33	64.12315	17.077675	1
ENSG00000067182.7_1	TNFRSF1A	mRNA	0.9953515207749656	374.11894158590485	0.4453310625	4.0	68.0	1173	0.0	0.2500000000000001	13357	2223	10	12.851478	-3.821601	1
ENSG00000067191.15_1	CACNB1	mRNA	0.8950531728775537	13.693350699999998	0.4139745	3.0	78.0	680	0.04	0.9992307692307691	24247	5308	14	30.925886	-28.384226	1
ENSG00000067208.14_2	EVI5	mRNA	0.9292599769107784	14.390636949999998	0.57000975	4.0	66.0	1982	0.02	1.0	283708	7436	19	62.842052	4.7004776	1
ENSG00000067221.13_2	STOML1	mRNA	0.9460851277773448	19.27017965	0.4043697692307692	2.0	81.0	231	0.0	1.0	13425	6336	8	12.758207	-37.53419	1
ENSG00000067225.17_2	PKM	mRNA	0.9990868168814141	3394.416181975001	0.4432741599999999	3.0	53.0	577	0.0	1.0	32790	3016	12	-11.401727	-56.328987	1
ENSG00000067248.9_1	DHX29	mRNA	0.937001081573552	26.364192699999997	0.5888856	1.0	65.0	18729	0.0	1.0	51477	4557	28	61.009216	15.2066765	1
ENSG00000067334.13_1	DNTTIP2	mRNA	0.983574769435994	86.8967191	0.5997568571428571	2.0	110.0	4456	0.0	0.8574999999999999	12923	5897	7	27.693401	0.62460417	1
ENSG00000067365.14_2	METTL22	mRNA	0.9766399909282776	83.77957420000001	0.4500108333333333	2.0	41.0	1423	0.0	0.895	27966	4984	12	17.696644	-14.7544985	1
ENSG00000067369.13_2	TP53BP1	mRNA	0.9742475608922738	48.21740250168322	0.5170965882352943	2.0	36.0	969	0.75	1.0	103405	10384	28	46.250813	-37.36327	1
ENSG00000067445.20_2	TRO	mRNA	0.9818227176129599	95.74627459999999	0.4778489999999999	1.0	7.0	89193	0.4	0.8241666666666667	10866	4647	14	12.239928	-13.213638	1
ENSG00000067533.5_1	RRP15	mRNA	0.9791160951202452	49.84739209999999	0.617917	1.0	37.0	65042	0.0	0.604	52696	7771	5	37.88014	40.62169	1
ENSG00000067560.10_2	RHOA	mRNA	0.9987887558209404	905.8530079	0.440904	2.0	47.0	24001	0.91	0.982	53057	2031	6	23.582323	-57.37664	1
ENSG00000067596.10_2	DHX8	mRNA	0.9646491388248688	39.0853552	0.5062932857142857	2.0	66.0	14397	0.0	1.0	42823	6215	23	48.139877	-13.386071	1
ENSG00000067606.16_2	PRKCZ	mRNA	0.9720170774420692	45.02973514301277	0.417969923076923	6.0	74.0	1960	0.01	1.0	134925	2326	18	32.32597	-11.373221	1
ENSG00000067646.11_1	ZFY	mRNA	0.8993055756176617	11.99357889	0.5709082857142856	1.0	4.0	14015	1.0	1.0	47225	5239	8	41.30075	-53.80037	1
ENSG00000067704.9_1	IARS2	mRNA	0.9931452944792328	292.9305415	0.590733	1.0	53.0	33586	0.0	0.9121739130434784	53939	3560	23	32.966064	44.921375	1
ENSG00000067715.13_2	SYT1	mRNA	0.9812701670046308	61.9546932	0.5819153333333335	4.0	42.0	1427	0.99	0.998	587337	4808	12	61.332554	-35.726738	1
ENSG00000067798.14_2	NAV3	mRNA	0.9485051622927196	19.9915429	0.5567003333333334	6.0	38.0	2173	1.0	1.0	682390	9821	40	60.483555	-32.58583	1
ENSG00000067829.18_2	IDH3G	mRNA	0.9830768307923072	170.64421495120854	0.4030639166666667	2.0	61.0	24472	0.0	0.96625	8757	1712	13	15.524434	-25.135983	1
ENSG00000067836.12_1	ROGDI	mRNA	0.9607452999191648	115.3955238	0.3554785625	3.0	52.0	27698	0.0	1.0	5982	2684	11	23.641586	-24.418526	1
ENSG00000067840.12_1	PDZD4	mRNA	0.976311207600777	139.6922325	0.3699025555555556	2.0	58.0	1383	0.08	0.99	28380	3763	8	14.817494	-27.864904	1
ENSG00000067842.17_1	ATP2B3	mRNA	0.6474008486664045	2.39390205580175	0.4218217142857143	5.0	45.0	9482	0.1	0.9066666666666666	65263	6742	21	39.41206	-14.401022	1
ENSG00000067900.7_2	ROCK1	mRNA	0.9535352209814558	31.645970850000005	0.6288962857142858	2.0	19.0	16435	0.59	1.0	164945	9484	34	46.852455	-34.441013	1
ENSG00000067955.13_2	CBFB	mRNA	0.982430237937954	84.485772	0.5456795555555556	3.0	68.0	14984	0.99	1.0	71911	3136	6	36.437923	-52.86607	1
ENSG00000067992.12_2	PDK3	mRNA	0.9472311816122276	21.2428715	0.5785440000000001	1.0	20.0	13728	0.02	0.9175	74381	1921	12	28.162294	42.103092	1
ENSG00000068001.13_2	HYAL2	mRNA	0.9882825358533968	108.92707575	0.38168320000000006	2.0	57.0	3782	0.0	0.675	5110	4054	5	12.4640045	-23.225983	1
ENSG00000068024.16_2	HDAC4	mRNA	0.973465869502758	44.4037455	0.40327894117647056	3.0	97.0	847	0.01	0.936875	352779	8990	27	64.57725	-4.9931335	1
ENSG00000068028.17_1	RASSF1	mRNA	0.9735330745312456	55.0933314069602	0.3887982	5.0	57.0	562	0.0	0.8883333333333333	11150	2060	6	28.099682	-13.984433	1
ENSG00000068078.17_2	FGFR3	mRNA	0.9203465543066556	25.248455950000004	0.3728619	1.0	76.0	929	0.01	1.0	15560	4438	19	45.961113	-23.857101	1
ENSG00000068079.7_1	IFI35	mRNA	0.9670101044208196	95.7834745	0.422421125	4.0	58.0	1004	0.0	0.46	7731	1241	7	24.578243	-16.026035	1
ENSG00000068097.14_2	HEATR6	mRNA	0.9714583062970641	190.10876435	0.5004615833333333	1.0	83.0	12300	0.01	1.0	35737	3932	20	49.2721	-24.000072	1
ENSG00000068120.14_2	COASY	mRNA	0.9784305446423448	192.1263685	0.40126428571428574	1.0	68.0	23560	0.01	0.81	4113	2458	11	0.17270131	-27.934484	1
ENSG00000068137.14_1	PLEKHH3	mRNA	0.9228093885684248	76.42606549999998	0.3371948888888888	2.0	63.0	5374	1.0	1.0	9050	4339	13	23.294674	-53.828068	1
ENSG00000068305.17_2	MEF2A	mRNA	0.9638465472444028	32.4145779187	0.5584006153846153	5.0	75.0	2655	0.03	1.0	150766	5824	12	42.20744	3.63055	1
ENSG00000068308.13_2	OTUD5	mRNA	0.9769451656830253	83.1607195	0.436256125	4.0	27.0	722	0.99	1.0	35588	2740	11	29.336058	-59.809383	1
ENSG00000068323.16_1	TFE3	mRNA	0.9743461020972094	65.71894350000001	0.4258454	3.0	26.0	37453	0.91	0.9059999999999999	14770	3415	10	26.711742	-59.369465	1
ENSG00000068354.15_2	TBC1D25	mRNA	0.9499053886635728	20.01470635	0.4004702	1.0	35.0	7599	0.01	0.998	23152	4042	6	7.091288	-18.714643	1
ENSG00000068366.19_2	ACSL4	mRNA	0.9805751094983484	62.77280505	0.5754028333333334	3.0	31.0	5628	0.0	1.0	92066	5333	17	51.057743	20.508474	1
ENSG00000068383.18_1	INPP5A	mRNA	0.9519760170087428	20.8417457	0.468625	2.0	75.0	1190	0.0	1.0	245660	2967	16	39.16633	-6.4389734	1
ENSG00000068394.10_1	GPKOW	mRNA	0.9557062312826952	26.157323499999997	0.43054	2.0	26.0	28675	0.0	0.7345454545454545	9824	1742	11	14.864534	-12.869036	1
ENSG00000068400.13_2	GRIPAP1	mRNA	0.9814695500842792	83.34698524999997	0.4716169333333335	2.0	27.0	41966	0.09	0.99875	28541	3278	27	50.203342	-16.781727	1
ENSG00000068438.14_1	FTSJ1	mRNA	0.9713304254344082	117.05323500000002	0.4374275384615385	4.0	39.0	5792	0.01	0.8766666666666667	10343	1986	14	32.401016	-20.283274	1
ENSG00000068489.12_2	PRR11	mRNA	0.9822806789101598	63.4009195008121	0.5423555555555555	3.0	107.0	1012	0.06	0.965	48959	2334	11	29.341578	3.6662686	1
ENSG00000068615.17_2	REEP1	mRNA	0.9231650635037104	12.4643279	0.4992128888888889	3.0	73.0	851	0.04	0.918	123661	3857	9	37.096367	-3.2080822	1
ENSG00000068650.18_2	ATP11A	mRNA	0.9835405181400096	96.82223309275	0.4692394705882354	4.0	70.0	1277	0.01	0.9565217391304348	196839	8858	30	57.700264	-6.860368	1
ENSG00000068654.15_1	POLR1A	mRNA	0.9648039761152076	38.982442	0.471688	1.0	79.0	851	0.0	0.935	85939	12749	34	58.680218	-4.888414	1
ENSG00000068697.6_1	LAPTM4A	mRNA	0.9963436056579016	303.36979599999995	0.5773785	3.0	85.0	914	0.0	0.8571428571428571	19378	1765	7	28.994928	6.8843627	1
ENSG00000068724.15_2	TTC7A	mRNA	0.9624917465868312	36.1864197105364	0.41681266666666666	4.0	91.0	814	0.06	0.9985714285714286	157891	5157	21	42.21515	-14.09599	1
ENSG00000068745.14_1	IP6K2	mRNA	0.9935692562121744	217.12776805	0.4478607857142857	1.0	31.0	1180	1.0	1.0	46897	2490	9	22.64338	-59.03988	1
ENSG00000068781.21_2	STON1-GTF2A1L	mRNA	0.3297906732477178	0.5240383500045658	0.5643293333333332	3.0	26.0	19257	0.01	0.88	246592	3824	11	4.059864	37.089745	1
ENSG00000068784.12_1	SRBD1	mRNA	0.9413880990012444	16.69427705	0.5665108	2.0	68.0	3298	0.0	0.8776190476190476	222601	3681	21	65.17182	11.170185	1
ENSG00000068796.16_2	KIF2A	mRNA	0.9738989733247226	49.389724	0.5803566	4.0	21.0	3582	0.01	1.0	231043	3360	21	64.88904	9.4663925	1
ENSG00000068831.18_2	RASGRP2	mRNA	0.9497582630994352	31.658833500000004	0.36781939130434776	2.0	89.0	23713	0.02	0.9564705882352942	18545	2983	17	8.867589	-39.22954	1
ENSG00000068878.14_1	PSME4	mRNA	0.9708338575543308	51.876465975	0.6047480000000001	2.0	38.0	1074	0.03	1.0	106773	7099	47	62.568886	-12.072779	1
ENSG00000068885.14_2	IFT80	mRNA	0.9884491912519414	99.1261997	0.6120432592592592	3.0	43.0	2371	0.02	1.0	142546	4306	21	52.686607	19.767653	1
ENSG00000068903.19_2	SIRT2	mRNA	0.9749206429080636	48.32011389999999	0.4155225789473683	3.0	72.0	20638	0.52	0.9420000000000001	21307	4734	16	28.501108	-36.482227	1
ENSG00000068912.13_1	ERLEC1	mRNA	0.9943532944641678	180.51404495	0.531137	4.0	39.0	4823	0.0	0.9969230769230769	31739	2433	14	41.62533	13.256827	1
ENSG00000068971.13_2	PPP2R5B	mRNA	0.9470965097737728	20.92026935	0.41261679999999995	2.0	99.0	31642	0.01	0.9975	10549	2745	14	10.0434675	-38.075348	1
ENSG00000068976.13_1	PYGM	mRNA	0.872475752451044	8.953280600000003	0.4287048	3.0	89.0	37335	0.0	0.9472222222222224	13908	3198	20	33.86652	-26.641285	1
ENSG00000068985.4_1	PAGE1	mRNA	0.9955800650436084	306.32627149999996	0.487218	2.0	21.0	294343	0.0	0.0	8543	665	6	14.094229	49.931396	2
ENSG00000069011.15_1	PITX1	mRNA	0.9716746230390112	73.539875	0.3170973333333333	4.0	79.0	34782	0.98	0.9833333333333334	6563	2406	4	27.359285	-54.989624	1
ENSG00000069018.17_1	TRPC7	mRNA	0.0755960948545511	0.094498615	0.494563	0.0	58.0	5974	0.18	1.0	152217	2987	12	-9.533549	-17.301895	1
ENSG00000069020.18_2	MAST4	mRNA	0.9297196421789288	13.7535366	0.4780960476190477	6.0	62.0	3814	1.0	1.0	573234	10711	29	59.888935	-33.28357	1
ENSG00000069122.18_1	ADGRF5	mRNA	0.5491247820975587	1.30353525	0.55784	4.0	47.0	1680	0.0	0.5214285714285714	102344	5810	21	51.910793	14.027188	1
ENSG00000069188.16_1	SDK2	mRNA	0.8211979627502208	5.5575134	0.4082628	0.0	98.0	644	0.01	0.9722222222222222	309705	10723	45	61.340534	-13.540065	1
ENSG00000069206.15_1	ADAM7	mRNA	0.013273028925926857	0.013634984	0.60330225	5.0	59.0	18317	0.0	0.4904347826086956	68539	3367	23	1.9087889	26.58079	1
ENSG00000069248.11_1	NUP133	mRNA	0.9755126907298548	52.95715	0.57264525	1.0	90.0	14819	0.0	0.9246153846153846	68081	5207	26	44.464115	0.5878112	1
ENSG00000069275.12_1	NUCKS1	mRNA	0.9923725505978384	154.99500400000005	0.6078195	2.0	73.0	9255	0.99	1.0	37457	6496	7	38.42894	-49.432407	1
ENSG00000069329.15_2	VPS35	mRNA	0.9921123927825194	182.76819625	0.5878121818181818	1.0	28.0	19285	0.0	1.0	33060	6790	17	35.84231	42.689926	1
ENSG00000069345.11_1	DNAJA2	mRNA	0.9824977395113622	83.95639915	0.5773075	1.0	32.0	64385	0.0	1.0	18425	3122	9	27.661142	43.209995	1
ENSG00000069399.13_2	BCL3	mRNA	0.967452139332138	101.59022175	0.3528892	3.0	84.0	1307	0.02	0.92	11781	2038	9	22.543116	-28.073092	1
ENSG00000069424.14_1	KCNAB2	mRNA	0.9880122265231496	173.15177889999995	0.40339368421052624	4.0	38.0	833	0.0	1.0	108830	4273	16	37.2798	-14.448876	1
ENSG00000069431.11_2	ABCC9	mRNA	0.9269439454092508	14.70522301	0.5983144285714286	4.0	15.0	90550	0.0	1.0	139273	8293	38	61.06596	9.9022255	1
ENSG00000069482.6_1	GAL	mRNA	0.987900078678838	387.0818623	0.3366290000000001	2.0	74.0	64037	0.0	0.32833333333333337	6700	818	6	-15.415697	-17.542112	1
ENSG00000069493.14_2	CLEC2D	mRNA	0.9485413080806959	23.2062328630586	0.5986525625	4.0	82.0	13180	0.19	0.044000000000000004	29842	5279	7	19.814173	15.137789	1
ENSG00000069509.5_1	FUNDC1	mRNA	0.9703308658002444	36.193896875	0.6079104999999999	3.0	37.0	227149	0.0	0.964	19362	1196	5	26.573673	50.936764	1
ENSG00000069535.13_1	MAOB	mRNA	0.7258237062186634	2.67883946	0.478532	3.0	27.0	13153	0.0	0.8673333333333333	115835	2566	15	46.50176	19.20872	1
ENSG00000069667.15_2	RORA	mRNA	0.9357398919618818	14.689772385	0.5152466428571428	3.0	61.0	700	1.0	1.0	741035	10844	12	60.50096	-33.847034	1
ENSG00000069696.6_1	DRD4	mRNA	0.4974537702075556	3.266528	0.301408	1.0	53.0	7723	0.0	0.6666666666666666	3413	1375	4	-15.458402	-26.643093	2
ENSG00000069702.10_1	TGFBR3	mRNA	0.9378932910767313	16.27796035	0.528263	6.0	53.0	2739	0.12	0.9833333333333334	223909	6465	20	63.412766	2.8444605	1
ENSG00000069764.9_1	PLA2G10	mRNA	0.773317927527774	4.0348180000000005	0.399615	0.0	46.0	35916	0.01	0.374	22124	1000	5	-9.8811655	-23.529236	2
ENSG00000069812.11_1	HES2	mRNA	0.635454556976603	1.8929498	0.3846988333333334	1.0	43.0	24861	0.0	0.4925	12252	4262	4	-2.5911496	-24.218832	1
ENSG00000069849.10_1	ATP1B3	mRNA	0.9929254750108952	348.43653655	0.5816365	3.0	56.0	10798	0.0	1.0	49898	1951	9	36.59791	18.560781	1
ENSG00000069869.15_1	NEDD4	mRNA	0.9730667831159004	72.0960555906275	0.5962921666666666	2.0	40.0	6099	1.0	0.9532	166824	7235	29	44.619534	-38.728638	1
ENSG00000069943.9_1	PIGB	mRNA	0.9348151233523374	26.79030060017639	0.5820648333333335	2.0	37.0	3161	0.02	0.9158333333333334	36688	2172	12	38.679962	31.654182	1
ENSG00000069956.11_2	MAPK6	mRNA	0.9815989883073202	89.51724835	0.583492625	3.0	75.0	3494	0.24	1.0	93959	5345	6	32.612095	14.005038	1
ENSG00000069966.18_1	GNB5	mRNA	0.9839965302075911	92.23800235	0.4975226666666668	3.0	69.0	2190	0.0	1.0	76264	8906	13	51.33613	4.401873	1
ENSG00000069974.15_2	RAB27A	mRNA	0.9827374088408032	64.13316979999999	0.5525391666666666	9.0	36.0	542	0.0	0.8333333333333334	90447	3459	8	45.12423	8.786296	1
ENSG00000069998.12_1	CECR5	mRNA	0.9804112929882725	123.589312	0.4091934285714286	2.0	47.0	6029	0.0	0.75	27776	3614	8	12.616457	-22.777155	1
ENSG00000070010.18_2	UFD1L	mRNA	0.997182153083904	466.50592265	0.48016359999999997	3.0	57.0	6943	0.0	0.9166666666666666	29305	5038	12	35.84904	14.759386	1
ENSG00000070018.8_1	LRP6	mRNA	0.97219608556407	37.422960175	0.533414142857143	2.0	135.0	3337	0.64	1.0	150787	10020	24	37.117977	-43.63685	1
ENSG00000070019.4_1	GUCY2C	mRNA	0.4610165197151427	0.8763216999999999	0.5570605	7.0	40.0	76948	0.02	0.8511111111111112	83953	3844	27	50.48316	13.014339	1
ENSG00000070031.3_1	SCT	mRNA	0.5595277952503825	1.3873881	0.28415300000000004	2.0	53.0	2049	0.01	0.24	712	366	4	-19.35257	-13.521628	2
ENSG00000070047.11_1	PHRF1	mRNA	0.9476692507916656	27.3313325	0.3675391666666666	3.0	53.0	12172	0.0	0.5822222222222222	35736	5523	18	37.485577	-21.409538	1
ENSG00000070061.14_1	IKBKAP	mRNA	0.9808963777581532	96.160168	0.5571937499999999	3.0	55.0	63008	0.0	0.9283783783783782	66599	5905	37	59.547714	-10.002336	1
ENSG00000070081.15_2	NUCB2	mRNA	0.9872535778438896	79.54095169999998	0.5815305000000001	3.0	35.0	1018	0.01	0.9941666666666666	87271	3256	15	47.463028	21.399672	1
ENSG00000070087.13_2	PFN2	mRNA	0.9973874879819652	550.27591975	0.5322442352941177	3.0	74.0	10045	0.87	1.0	84627	2261	4	35.778458	-52.757675	1
ENSG00000070159.13_1	PTPN3	mRNA	0.9399039801188156	20.82342974	0.5398545	3.0	66.0	1476	0.02	0.9611538461538462	122619	8765	26	59.060844	-6.1862497	1
ENSG00000070182.18_2	SPTB	mRNA	0.8040062849438283	4.3909108450000005	0.4147028888888889	5.0	66.0	524	0.03	0.968	133600	10153	36	57.430756	-7.705444	1
ENSG00000070190.12_2	DAPP1	mRNA	0.9840093582808688	72.779915	0.59537675	3.0	34.0	794	0.0	0.8111111111111111	53321	2955	10	45.83645	23.314924	1
ENSG00000070193.4_2	FGF10	mRNA	0.9708258890354752	40.049256	0.5145270000000001	1.0	17.0	16181	1.0	1.0	85253	2193	3	22.626366	-60.494312	1
ENSG00000070214.15_1	SLC44A1	mRNA	0.9822591577717136	80.66943380000002	0.5877958571428571	2.0	49.0	1285	0.88	1.0	194549	10511	17	47.200848	-39.17453	1
ENSG00000070269.13_2	TMEM260	mRNA	0.9542990873377624	26.4503653	0.5585695625	2.0	43.0	1231	1.0	1.0	97548	4264	16	42.857197	-49.614037	1
ENSG00000070366.13_2	SMG6	mRNA	0.9760756370323914	47.34680205	0.44882495	3.0	109.0	0	1.0	1.0	243928	5960	19	53.94976	-41.400955	1
ENSG00000070367.15_1	EXOC5	mRNA	0.9797087085610738	56.2017486825	0.6072773636363636	1.0	42.0	9004	0.0	0.998235294117647	68501	10589	20	57.946644	7.729352	1
ENSG00000070371.15_2	CLTCL1	mRNA	0.9280946480482056	15.300607200000002	0.4725005833333333	1.0	64.0	724	0.01	1.0	112251	5512	33	50.562622	-13.272163	1
ENSG00000070388.11_1	FGF22	mRNA	0.43399179212558137	1.2025480000000002	0.3081236666666667	0.0	96.0	19722	0.0	0.41	4476	1712	3	-27.668373	-37.433865	2
ENSG00000070404.9_2	FSTL3	mRNA	0.9792522515506958	134.579982	0.3366734285714286	1.0	101.0	527	0.0	0.604	7034	2542	5	-5.87114	-38.337223	1
ENSG00000070413.19_2	DGCR2	mRNA	0.9773578980354378	57.20052939999999	0.40907557142857137	1.0	62.0	1065	0.0	1.0	86172	4814	11	8.672639	-17.554699	1
ENSG00000070423.17_1	RNF126	mRNA	0.9758295301330906	80.65399585	0.34731685714285715	4.0	99.0	8	0.0	0.9988888888888888	15751	2092	9	19.94573	-35.27524	1
ENSG00000070444.14_1	MNT	mRNA	0.9268451223295548	27.705698699999996	0.3700903333333333	2.0	91.0	0	1.0	1.0	17058	4996	6	24.425217	-51.849537	1
ENSG00000070476.14_1	ZXDC	mRNA	0.8938969958410176	35.35446	0.4347155	2.0	43.0	6442	0.0	0.7949999999999999	38318	4639	10	17.491796	-14.735526	1
ENSG00000070495.14_1	JMJD6	mRNA	0.9485438869313192	58.36746415	0.458285375	4.0	145.0	1114	0.02	0.8414285714285715	13967	5517	8	17.473457	-39.95992	1
ENSG00000070501.11_1	POLB	mRNA	0.9825596479018988	76.26542006484249	0.5755194705882352	4.0	44.0	11615	0.01	1.0	33353	1341	15	40.04142	11.365496	1
ENSG00000070526.14_2	ST6GALNAC1	mRNA	0.9756926848568076	50.2207396	0.462751	4.0	147.0	24097	0.0	0.6980000000000001	19075	2657	10	17.32252	-38.42534	1
ENSG00000070540.12_1	WIPI1	mRNA	0.9762712944139096	310.0179415	0.5044925454545456	1.0	89.0	881	0.0	0.9946153846153846	36190	1886	13	4.185683	-14.929398	1
ENSG00000070601.9_2	FRMPD1	mRNA	0.8989970910223818	9.43221255	0.471272	3.0	60.0	101835	0.11	0.8893749999999999	95904	5465	16	41.80519	-10.364361	1
ENSG00000070610.14_2	GBA2	mRNA	0.9753394922555444	187.7479895	0.45335125	3.0	43.0	12046	0.81	1.0	12362	3757	17	30.24043	-51.268692	1
ENSG00000070614.14_2	NDST1	mRNA	0.9843216983435328	77.41229725	0.380828	6.0	102.0	8067	0.54	0.89	55936	8030	15	34.382366	-32.37222	1
ENSG00000070669.16_2	ASNS	mRNA	0.9888946831246964	669.5354381	0.5462743529411765	4.0	33.0	259219	0.0	0.9158333333333334	20424	2356	14	26.320425	51.061317	1
ENSG00000070718.11_2	AP3M2	mRNA	0.9554144032318579	68.14312009999999	0.5353292352941176	1.0	45.0	599	0.0	0.875	18237	3669	10	26.585548	37.513367	1
ENSG00000070729.13_1	CNGB1	mRNA	0.9406756726025018	21.7961627	0.4138345555555555	4.0	71.0	7086	0.0	1.0	88772	5641	33	41.13148	-16.576435	1
ENSG00000070731.10_2	ST6GALNAC2	mRNA	0.9588274760797916	84.02674725	0.4234757777777778	5.0	147.0	0	0.0	0.99	20749	2170	9	17.900223	-37.397972	1
ENSG00000070748.17_2	CHAT	mRNA	0.6431972644520951	2.097062416	0.4048488888888888	0.0	64.0	25521	0.0	0.856	56009	2528	16	-4.031823	-19.19715	1
ENSG00000070756.14_2	PABPC1	mRNA	0.9989458324087857	1733.4640883806876	0.49903904	3.0	83.0	927	0.99	1.0	19796	3485	16	32.677334	-50.737484	1
ENSG00000070759.16_1	TESK2	mRNA	0.9702465675276334	40.4628265	0.50169725	4.0	49.0	13437	0.05	0.9988888888888888	147283	3074	11	41.407883	15.287058	1
ENSG00000070761.7_1	CFAP20	mRNA	0.9894374680290146	168.10005750000005	0.4900347142857143	5.0	62.0	1994	0.0	0.9933333333333332	15862	1605	6	28.261875	-11.454646	1
ENSG00000070770.8_2	CSNK2A2	mRNA	0.9779718480102838	69.19240099999999	0.5301133333333333	3.0	61.0	40407	0.03	1.0	40013	4978	12	34.88144	14.6231575	1
ENSG00000070778.12_1	PTPN21	mRNA	0.8852122897187831	10.142309936737247	0.5048118888888888	2.0	62.0	51483	0.06	0.9452941176470588	88952	6166	19	48.04816	-9.417864	1
ENSG00000070785.16_2	EIF2B3	mRNA	0.9954080585452556	246.204969	0.5283460999999999	2.0	51.0	15997	0.03	0.9928571428571428	136200	1923	12	33.225624	28.82723	1
ENSG00000070808.15_2	CAMK2A	mRNA	0.8565813714797591	7.76080395	0.4257085714285713	4.0	115.0	827	0.96	0.9552631578947368	70800	5322	19	26.491262	-49.00313	1
ENSG00000070814.17_2	TCOF1	mRNA	0.9813181851896604	87.50314920000002	0.4147446666666666	1.0	111.0	19754	0.0	0.525	42668	5240	27	45.80254	-19.550238	1
ENSG00000070831.15_2	CDC42	mRNA	0.995514264168198	243.95289225	0.5645974	2.0	76.0	3788	0.0	1.0	40296	2274	7	24.252636	4.276345	1
ENSG00000070882.12_2	OSBPL3	mRNA	0.9639206954502528	40.949005138916725	0.5419109999999999	1.0	59.0	2958	0.0	0.9952380952380953	183649	6760	23	50.382675	-7.420884	1
ENSG00000070886.11_2	EPHA8	mRNA	0.7221972849194381	3.3675430000000004	0.362428	1.0	69.0	26668	0.04	0.9329411764705882	40030	4943	17	45.64789	-23.02369	1
ENSG00000070915.9_2	SLC12A3	mRNA	0.6559305494848892	2.18866775	0.4561343333333334	1.0	76.0	3751	0.07	0.96	50643	5567	26	49.285065	-21.954792	1
ENSG00000070950.9_2	RAD18	mRNA	0.965772081569652	44.6021599	0.5708135999999999	2.0	42.0	685	0.01	0.6666666666666666	127052	5886	13	46.171436	33.943027	1
ENSG00000070961.15_1	ATP2B1	mRNA	0.9811754047937976	78.598297	0.6164879999999999	3.0	92.0	11140	0.97	1.0	120759	7032	21	40.164856	-42.472862	1
ENSG00000070985.13_1	TRPM5	mRNA	0.39765016003019216	2.4389119132	0.36151075	0.0	112.0	20926	0.0	0.7637499999999999	18530	3929	24	-12.237799	-38.94502	1
ENSG00000071051.13_2	NCK2	mRNA	0.9873722846130508	92.0269382	0.44269949999999997	2.0	57.0	2335	0.0	0.7999999999999999	149376	2683	5	37.39431	-8.302781	1
ENSG00000071054.16_2	MAP4K4	mRNA	0.994424796382641	274.837077497113	0.5221580952380952	2.0	105.0	3815	0.06	1.0	196986	7640	31	55.707653	-8.943023	1
ENSG00000071073.12_1	MGAT4A	mRNA	0.9228234446808564	14.22519895	0.612216	4.0	59.0	1069	0.0	0.8831249999999999	112020	8432	16	52.299133	7.149004	1
ENSG00000071082.10_1	RPL31	mRNA	0.9997165538472648	5337.864218	0.5528100000000001	1.0	72.0	30402	0.0	1.0	21293	2328	5	-13.402673	-58.165936	1
ENSG00000071127.16_1	WDR1	mRNA	0.9984355188259496	971.0453011	0.42940372222222223	5.0	32.0	654	0.01	1.0	42609	4482	15	36.908226	-14.6273365	1
ENSG00000071189.21_1	SNX13	mRNA	0.9850722042099288	83.3598245998085	0.5860840769230771	3.0	67.0	37304	0.08	1.0	149732	6816	27	56.708004	15.515085	1
ENSG00000071203.9_2	MS4A12	mRNA	0.1701298568308326	0.20797727	0.5680250000000001	1.0	62.0	116147	0.0	0.06333333333333334	14652	1167	7	-22.618683	14.320193	2
ENSG00000071205.11_1	ARHGAP10	mRNA	0.9566930335586172	22.297017965	0.5203568571428572	3.0	30.0	898	0.04	0.8730769230769231	340717	8188	23	66.62214	-0.8477165	1
ENSG00000071242.11_2	RPS6KA2	mRNA	0.9765704660674099	45.4148987685	0.44385461538461535	3.0	79.0	786	0.0	0.9523809523809524	453123	5992	23	69.69802	-0.9505443	1
ENSG00000071243.15_1	ING3	mRNA	0.9896489833900792	116.121164	0.6194415	2.0	48.0	1073	1.0	1.0	26467	3777	12	41.286472	-51.643055	1
ENSG00000071246.10_2	VASH1	mRNA	0.8734009111768963	17.42942	0.4258092	0.0	73.0	8377	0.01	0.98	20826	5728	7	8.873998	-17.831144	1
ENSG00000071282.11_1	LMCD1	mRNA	0.9793535079124822	59.89368699999999	0.4548432857142857	5.0	44.0	558	0.0	0.8019999999999999	72966	8405	6	49.60598	3.82614	1
ENSG00000071462.11_2	WBSCR22	mRNA	0.9949607068932168	393.9460669	0.4497634444444443	1.0	59.0	18332	0.02	0.995	21554	3886	13	7.5143857	-16.764261	1
ENSG00000071537.13_2	SEL1L	mRNA	0.9715329551423768	38.1429015	0.5617358333333334	1.0	34.0	1707	0.01	1.0	62312	7925	21	61.48065	20.381742	1
ENSG00000071539.13_1	TRIP13	mRNA	0.9814942896433172	96.503433	0.5208412857142857	2.0	119.0	39953	0.0	0.875	25477	2672	13	26.300049	-1.7103896	1
ENSG00000071553.16_2	ATP6AP1	mRNA	0.989465474186485	294.75952500000005	0.4009679	2.0	55.0	56199	0.0	0.8700000000000001	7884	4515	10	15.014279	-21.595802	1
ENSG00000071564.14_2	TCF3	mRNA	0.990785466722668	262.0676267022	0.3735537	2.0	152.0	16	0.01	0.98	43298	4451	20	9.511405	-43.791027	1
ENSG00000071575.11_1	TRIB2	mRNA	0.981325624022086	275.029085	0.4739	3.0	48.0	573	0.81	1.0	25845	4391	3	36.81446	-55.58401	1
ENSG00000071626.16_2	DAZAP1	mRNA	0.9801685183866792	176.73606850000004	0.4283137272727272	4.0	139.0	659	0.0	1.0	28115	3943	13	17.313126	-37.05802	1
ENSG00000071655.17_2	MBD3	mRNA	0.976950337667621	158.8965905	0.3494936363636364	6.0	143.0	40132	0.27	0.8542857142857143	19205	5518	7	18.30539	-37.22076	1
ENSG00000071677.1_1	PRLH	mRNA	0.44189797064257896	10.291195000000002	0.329545	0.0	135.0	32165	0.0	0.045	601	264	2	-28.841055	-45.695316	2
ENSG00000071794.15_1	HLTF	mRNA	0.982636939858471	97.0443615	0.6041737777777776	1.0	55.0	3009	0.02	1.0	56403	5317	26	61.10379	15.315218	1
ENSG00000071859.14_1	FAM50A	mRNA	0.9823036699310056	190.183126	0.4053490000000001	2.0	55.0	71694	0.0	0.9090909090909092	6529	1470	13	15.476793	-24.929075	1
ENSG00000071889.16_2	FAM3A	mRNA	0.9755059289722234	95.60791575	0.35454909090909104	2.0	55.0	10866	0.0	0.8528571428571429	10075	3995	11	14.671845	-22.59725	1
ENSG00000071894.15_2	CPSF1	mRNA	0.9895641198581564	449.6921927000001	0.35789758823529416	3.0	44.0	22110	1.0	1.0	16287	4494	38	40.071884	-34.757156	1
ENSG00000071909.18_2	MYO3B	mRNA	0.7420253928954588	2.96586405	0.5526550000000001	2.0	33.0	1287	0.01	0.964074074074074	476336	5529	35	67.614456	-3.1245022	1
ENSG00000071967.11_1	CYBRD1	mRNA	0.983284544302464	65.73081434999999	0.5017687142857142	5.0	51.0	91228	0.01	0.7475	35785	4365	4	45.11394	6.830484	1
ENSG00000071991.8_1	CDH19	mRNA	0.9635288914291849	55.42853349999999	0.6125611999999999	5.0	8.0	322052	0.0	0.7016666666666667	103051	6341	12	26.044079	50.204617	1
ENSG00000071994.10_2	PDCD2	mRNA	0.9852600975299232	196.53420225	0.5145519999999999	2.0	37.0	50158	0.01	0.9	9365	3378	7	34.308647	32.078754	1
ENSG00000072041.16_2	SLC6A15	mRNA	0.975216061970315	76.36729908715999	0.5714578181818181	3.0	10.0	37492	0.0	0.9090909090909092	53388	4879	12	46.774105	24.7437	1
ENSG00000072042.12_2	RDH11	mRNA	0.9895360928374974	166.0061132032208	0.5237041818181818	2.0	99.0	668	0.01	0.8039999999999999	19013	4035	7	28.385542	1.2578603	1
ENSG00000072062.13_1	PRKACA	mRNA	0.9874823430153314	82.27937594999999	0.4409017000000001	3.0	92.0	523	0.4	1.0	26056	3105	10	28.194609	-37.96501	1
ENSG00000072071.16_1	ADGRL1	mRNA	0.9738397287939776	43.9982338	0.3712863750000001	1.0	86.0	1154	0.69	1.0	58444	7853	24	27.293394	-47.16308	1
ENSG00000072080.10_2	SPP2	mRNA	0.35792147308138955	0.57249957	0.55812425	3.0	79.0	59848	0.0	0.16875	26451	1024	8	-6.048653	11.83675	2
ENSG00000072110.13_2	ACTN1	mRNA	0.9982452830456782	723.9971346700003	0.43324638095238094	4.0	162.0	2742	0.69	1.0	105297	4674	22	26.09275	-48.78117	1
ENSG00000072121.15_2	ZFYVE26	mRNA	0.9716771928301092	62.5103325	0.4967028181818183	1.0	123.0	1490	0.02	0.995	70069	9675	42	56.218704	-10.44126	1
ENSG00000072133.10_1	RPS6KA6	mRNA	0.8989359557892267	9.4713532	0.60195375	1.0	4.0	555767	0.03	1.0	127795	8169	22	14.012272	58.248142	1
ENSG00000072134.15_2	EPN2	mRNA	0.9768752899639712	54.73985169999999	0.4493753333333333	1.0	40.0	753	0.03	0.91375	99374	4871	11	10.674303	-13.302244	1
ENSG00000072135.12_2	PTPN18	mRNA	0.9563466752097288	92.9716675	0.411543875	3.0	22.0	615	0.0	0.75	19402	3669	15	33.445984	-21.340847	1
ENSG00000072163.19_2	LIMS2	mRNA	0.949701460136446	19.562156550549687	0.3724945	5.0	64.0	14395	0.0	0.8571428571428571	43357	4807	12	32.959312	-14.481707	1
ENSG00000072182.12_2	ASIC4	mRNA	0.7672276477276179	3.77252425	0.3827894000000001	1.0	45.0	2506	0.99	0.903	24442	3340	10	21.629234	-54.7948	1
ENSG00000072195.10	SPEG	mRNA	0.9857713784160668	164.11601500999996	0.34838188000000003	5.0	44.0	1192	0.98	1.0	58786	10782	41	43.007214	-33.410442	1
ENSG00000072201.13_2	LNX1	mRNA	0.7866018272515706	3.87221875	0.4993716666666666	4.0	64.0	1326	0.07	0.8809999999999999	131160	3757	11	37.58562	-2.3309524	1
ENSG00000072210.18_2	ALDH3A2	mRNA	0.9832780508576898	216.90150943726502	0.5393092307692308	4.0	36.0	50434	0.02	0.7881818181818182	29070	3928	12	42.81054	13.576336	1
ENSG00000072274.12_1	TFRC	mRNA	0.9955384923173004	319.86057685	0.5805875999999999	2.0	85.0	39467	0.01	0.91	32905	5111	19	42.59113	0.42954347	1
ENSG00000072310.16_2	SREBF1	mRNA	0.9807034387082032	505.030493	0.3707426956521739	3.0	65.0	1128	0.17	1.0	24929	4653	20	39.656757	-20.533314	1
ENSG00000072315.3_1	TRPC5	mRNA	0.17369852297665833	0.21523198	0.543929	0.0	9.0	138087	0.8	0.9172727272727272	308461	5839	11	61.465862	-44.6655	1
ENSG00000072364.12_1	AFF4	mRNA	0.9655008617489717	36.3712905	0.5439254444444445	5.0	67.0	24161	0.98	1.0	88255	9552	21	49.06312	-45.97516	1
ENSG00000072401.14_1	UBE2D1	mRNA	0.9555364373638582	28.936962	0.67411	2.0	31.0	2874	0.0	1.0	35778	2659	7	40.021526	32.672512	1
ENSG00000072415.8_2	MPP5	mRNA	0.960621050676524	26.6384946	0.5430914285714286	6.0	45.0	19970	0.06	0.912	94710	5552	15	43.195908	5.9421906	1
ENSG00000072422.16_1	RHOBTB1	mRNA	0.9745742043808068	48.860040025	0.5474263333333333	4.0	42.0	22958	0.96	1.0	132002	4473	12	52.668106	-47.06969	1
ENSG00000072444.10	ASAH2C	mRNA	0.015259162692349837	0.025596800000000003	0.551137	0.0	22.0	268326	0.0	0.9976470588235294	53415	2050	18	-3.603519	36.363678	2
ENSG00000072501.17_1	SMC1A	mRNA	0.9769621634939462	50.54830199999999	0.5026121666666666	1.0	23.0	5121	0.02	1.0	48607	9930	26	58.85174	8.821774	1
ENSG00000072506.12_2	HSD17B10	mRNA	0.9898906684300959	243.6283151	0.4291204000000001	3.0	23.0	5863	0.09	1.0	3114	960	6	24.722488	-20.962963	1
ENSG00000072518.20_1	MARK2	mRNA	0.9562251261950864	33.795817299999996	0.43401026666666653	3.0	64.0	926	1.0	1.0	72091	4728	19	29.460592	-50.2067	1
ENSG00000072571.19_1	HMMR	mRNA	0.9828662558055501	83.821741	0.616576625	1.0	20.0	75780	0.0	0.9875	31395	3102	18	30.622236	44.03087	1
ENSG00000072609.17_2	CHFR	mRNA	0.9788844789407564	69.153157	0.4524889166666667	3.0	35.0	4534	0.04	0.8571428571428571	86580	11133	18	54.91649	2.384307	1
ENSG00000072657.8_2	TRHDE	mRNA	0.9493570971679924	19.48061645	0.6041654285714285	3.0	27.0	671	0.88	1.0	398074	10733	19	56.200848	-35.15708	1
ENSG00000072682.18_2	P4HA2	mRNA	0.9934290823464202	162.35464595000005	0.4855271428571429	5.0	73.0	1341	0.01	0.9866666666666668	84890	3349	16	39.696945	4.464918	1
ENSG00000072694.20_2	FCGR2B	mRNA	0.9885082589901446	97.0252425	0.5067001999999999	0.0	77.0	40830	0.0	0.1925	15493	4680	8	5.6465335	-2.8703902	2
ENSG00000072736.18_2	NFATC3	mRNA	0.9562953764814032	24.34392980005505	0.5237232727272727	4.0	65.0	4705	1.0	1.0	143800	6328	11	50.217087	-46.423344	1
ENSG00000072756.16_1	TRNT1	mRNA	0.963780172117794	52.41324155	0.5441672727272727	4.0	15.0	6319	0.0	0.9966666666666668	23914	2276	10	44.4692	16.262995	1
ENSG00000072778.19_1	ACADVL	mRNA	0.9871304173279324	1821.5812149	0.4074084871794871	3.0	72.0	1158	1.0	1.0	8141	2352	21	32.30533	-50.74524	1
ENSG00000072786.12_1	STK10	mRNA	0.9635795996674772	30.551005350000004	0.4533225625000001	2.0	102.0	1495	0.01	1.0	146313	6060	19	46.16051	-15.201119	1
ENSG00000072803.17_1	FBXW11	mRNA	0.9810370790895876	69.69141215	0.5403644166666667	3.0	98.0	861	0.16	1.0	145324	4539	14	40.0291	-2.1591604	1
ENSG00000072818.11_1	ACAP1	mRNA	0.9577560715152116	33.726737899999996	0.3903362500000001	3.0	73.0	3579	0.02	1.0	14949	4898	22	39.95726	-19.984108	1
ENSG00000072832.14_1	CRMP1	mRNA	0.9901834671410306	185.56465495	0.4443553333333334	3.0	44.0	4635	0.09	0.9892857142857142	140387	3146	14	36.46565	-11.031459	1
ENSG00000072840.12_1	EVC	mRNA	0.9409581857927204	16.3556632	0.39167779999999996	2.0	40.0	6134	0.0	0.6191666666666665	103108	6431	21	40.579308	-22.703566	1
ENSG00000072849.10_2	DERL2	mRNA	0.9893635946150556	116.10359545	0.5455029230769229	1.0	49.0	22248	0.0	1.0	14966	4209	7	27.226376	36.366314	1
ENSG00000072858.10_1	SIDT1	mRNA	0.9381494736768146	28.378995095	0.5297084166666667	2.0	72.0	2814	0.09	0.9792307692307692	97282	5080	26	48.590378	-10.625566	1
ENSG00000072864.13_2	NDE1	mRNA	0.9769345660435832	51.312926000000004	0.4480907692307693	1.0	37.0	0	0.0	1.0	83086	3936	10	10.845019	-13.22134	1
ENSG00000072952.18_2	MRVI1	mRNA	0.9221017580850198	12.424741099999999	0.4546197647058823	8.0	83.0	1403	0.13	1.0	120897	6155	21	32.830196	-11.6226425	1
ENSG00000072954.6_1	TMEM38A	mRNA	0.8556269412595567	8.953273	0.4460083333333333	1.0	74.0	484	0.0	0.8283333333333333	28902	2649	6	-1.6035982	-30.645515	1
ENSG00000072958.8_1	AP1M1	mRNA	0.9892297321566684	133.08259850000002	0.4192146666666667	2.0	81.0	19546	0.0	0.995	48329	13193	13	56.15547	-0.8435148	1
ENSG00000073008.14_2	PVR	mRNA	0.980077993204058	152.39566900000003	0.4319425000000001	2.0	96.0	17306	0.0	0.175	19752	3325	8	-11.652717	-14.882226	1
ENSG00000073050.11_2	XRCC1	mRNA	0.9839670123999062	74.81142625	0.4134497777777777	2.0	62.0	1368	0.0	0.93625	32966	2802	17	39.399864	-26.17486	1
ENSG00000073060.15_1	SCARB1	mRNA	0.9971276418348708	750.7692097499997	0.40983309090909104	4.0	114.0	564	0.01	0.893	97778	5527	13	20.846815	-38.041084	1
ENSG00000073067.13_2	CYP2W1	mRNA	0.5318120302596142	3.262221	0.3144876	2.0	108.0	5108	0.0	0.24222222222222226	6441	2361	9	-7.877473	-41.82243	1
ENSG00000073111.13_2	MCM2	mRNA	0.9901044800495736	298.93690165	0.41663222222222224	2.0	79.0	18891	0.01	1.0	24213	3622	16	38.083733	-25.78109	1
ENSG00000073146.15_1	MOV10L1	mRNA	0.8025888821682889	4.817181654580635	0.4642861	2.0	81.0	1336	0.0	0.7755555555555556	71739	3960	28	48.220005	-17.414822	1
ENSG00000073150.13_2	PANX2	mRNA	0.8575886357116627	11.9276105	0.33311599999999997	1.0	78.0	522	0.01	0.6950000000000001	9563	3051	5	-7.2638216	-29.95239	1
ENSG00000073169.13_1	SELO	mRNA	0.92361119912005	120.338945	0.3424406666666667	1.0	78.0	9280	0.0	0.8833333333333333	16637	2315	10	0.12830299	-32.196064	1
ENSG00000073282.12_1	TP63	mRNA	0.7806694708179301	3.9250092209	0.5082816428571428	3.0	67.0	945	0.93	1.0	265852	4909	14	55.07302	-43.284042	1
ENSG00000073331.17_2	ALPK1	mRNA	0.9001301540618374	10.925245	0.5559327777777777	2.0	37.0	1259	0.09	0.8193333333333332	145263	5633	16	46.421257	33.79135	1
ENSG00000073350.13_1	LLGL2	mRNA	0.9847322150143584	796.5059829499999	0.3701900454545456	2.0	134.0	2960	0.3	1.0	49482	3527	26	8.742094	-42.535583	1
ENSG00000073417.14_2	PDE8A	mRNA	0.9770583207365308	81.6457862835	0.5492696250000001	2.0	57.0	504	0.03	1.0	158705	4664	23	59.584873	14.95115	1
ENSG00000073464.11_2	CLCN4	mRNA	0.7690603794890792	3.51794995	0.48177425	2.0	41.0	723	0.0	1.0	80715	6750	13	49.43304	8.571171	1
ENSG00000073536.17_1	NLE1	mRNA	0.9704712082987847	66.56531571299999	0.3949524285714286	1.0	97.0	19228	0.0	0.968	13531	5286	13	1.0018433	-35.73146	1
ENSG00000073578.16_2	SDHA	mRNA	0.9917281924024886	164.61598494999996	0.4828984	2.0	85.0	9365	0.15	0.86	38459	3001	15	25.300121	-5.8325853	1
ENSG00000073584.18_2	SMARCE1	mRNA	0.9905661696423534	160.02381430000003	0.5513448421052631	1.0	137.0	11884	0.0	1.0	23546	5840	11	27.176477	-0.637582	1
ENSG00000073598.5_1	FNDC8	mRNA	0.03687059659143768	0.380841275	0.442363	3.0	95.0	33017	0.0	0.535	9153	1388	4	-7.0806293	-6.6092606	2
ENSG00000073605.18_1	GSDMB	mRNA	0.8891030352808121	11.150321	0.5074199333333334	2.0	120.0	8459	0.0	0.005	15258	4655	11	7.2851977	0.5606997	1
ENSG00000073614.12_2	KDM5A	mRNA	0.9624777911021428	40.832359975	0.536204909090909	2.0	41.0	2994	0.98	1.0	109325	10763	28	46.26765	-37.56378	1
ENSG00000073670.13_2	ADAM11	mRNA	0.9540507505041278	52.357219	0.3767138	1.0	74.0	8717	0.04	1.0	22815	4571	27	47.487633	-22.376406	1
ENSG00000073711.10_2	PPP2R3A	mRNA	0.946347084452063	19.3930147	0.5641016	5.0	26.0	4669	0.97	0.9992307692307691	182218	6795	14	52.580666	-47.766907	1
ENSG00000073712.14_2	FERMT2	mRNA	0.9862159635907299	78.13605040004128	0.5909884666666667	3.0	58.0	516	0.03	1.0	93829	6001	16	54.075287	17.053125	1
ENSG00000073734.8_2	ABCB11	mRNA	0.037534905657903295	0.042257325	0.5585960000000001	1.0	27.0	5514	0.0	0.9246428571428572	108384	4775	28	4.5557384	32.87744	1
ENSG00000073737.16_2	DHRS9	mRNA	0.4892138857684338	0.97019595	0.5578649999999999	5.0	26.0	728	0.0	0.792	31378	2863	8	2.0340824	24.0808	1
ENSG00000073754.5_1	CD5L	mRNA	0.25049286310757474	0.338309165	0.4836785	6.0	50.0	70772	0.09	0.11	62310	2191	6	1.5634341	20.047258	1
ENSG00000073756.11_1	PTGS2	mRNA	0.9450507503637456	24.393863825	0.5832425999999999	1.0	54.0	17021	0.0	0.924	8636	4514	10	27.803352	35.263676	1
ENSG00000073792.15_1	IGF2BP2	mRNA	0.991783214665924	240.0738547	0.5240043636363637	2.0	39.0	4787	0.79	1.0	181317	3688	16	41.50312	-48.076496	1
ENSG00000073803.13_1	MAP3K13	mRNA	0.9716335745611118	35.382863444294	0.5425602666666667	1.0	41.0	3608	0.59	1.0	199796	9876	15	47.80404	-38.027386	1
ENSG00000073849.14_2	ST6GAL1	mRNA	0.9857730254785808	91.01692760000005	0.4835640000000001	4.0	65.0	1251	0.08	0.8333333333333334	148067	4893	8	38.11106	-2.4642549	1
ENSG00000073861.2_1	TBX21	mRNA	0.6444618533823829	2.0648634	0.3457445	2.0	87.0	1441	0.1	0.725	12875	2572	6	6.7448277	-33.590195	1
ENSG00000073910.19_2	FRY	mRNA	0.8715059707077117	8.7086093275	0.5279963750000001	4.0	46.0	9392	0.51	1.0	267822	13200	62	50.56703	-31.941084	1
ENSG00000073921.17_2	PICALM	mRNA	0.9922472223486968	208.73731191049998	0.58157775	3.0	75.0	1636	0.96	1.0	111408	3613	20	41.022083	-42.265575	1
ENSG00000073969.18_2	NSF	mRNA	0.9693119708794932	34.63499645	0.5451654999999999	0.0	58.0	43704	0.01	1.0	166795	3983	21	63.107777	15.800029	1
ENSG00000074047.21_2	GLI2	mRNA	0.9444599071369486	19.163233100000006	0.37917138461538463	1.0	49.0	1250	0.04	0.9985714285714286	216140	6799	14	34.697895	-7.0158052	1
ENSG00000074054.17_2	CLASP1	mRNA	0.9718003259403484	39.146685350011	0.5475591999999999	4.0	47.0	998	0.01	1.0	311811	8092	40	64.263306	-7.8178706	1
ENSG00000074071.14_2	MRPS34	mRNA	0.9437742352271228	328.440555	0.3677613333333333	2.0	57.0	120186	0.77	0.6666666666666666	1265	1040	3	17.857035	-53.793213	1
ENSG00000074181.8_1	NOTCH3	mRNA	0.9742233765008824	73.25114300000001	0.3923498333333333	1.0	72.0	595	0.0	1.0	41943	8666	33	54.22047	-19.372746	1
ENSG00000074201.8_1	CLNS1A	mRNA	0.9961791581694042	407.4601061000001	0.5597745833333333	2.0	62.0	52724	0.01	1.0	104759	2993	7	32.703407	26.982006	1
ENSG00000074211.13_1	PPP2R2C	mRNA	0.9704487912203524	35.59029540142298	0.451231	3.0	68.0	658	0.08	0.9855555555555556	240656	4538	10	43.58552	-6.2225633	1
ENSG00000074219.13_2	TEAD2	mRNA	0.9796205226289056	79.8715047	0.4154986	1.0	64.0	23068	0.07	1.0	21862	2440	13	0.80614865	-27.586035	1
ENSG00000074266.18_2	EED	mRNA	0.9804913528389104	60.85844349999999	0.619631	4.0	75.0	25833	1.0	1.0	34192	2767	13	48.064533	-50.194733	1
ENSG00000074276.10_1	CDHR2	mRNA	0.32391131869256873	1.1879374	0.41675442857142864	2.0	38.0	1354	0.0	0.5196875	53463	4509	32	54.553684	-14.581284	1
ENSG00000074317.10_2	SNCB	mRNA	0.8074340679308127	4.2709365	0.3612598333333334	3.0	37.0	81958	0.02	0.8433333333333334	10346	1407	7	22.874538	-22.672777	1
ENSG00000074319.12_2	TSG101	mRNA	0.9919047213308928	140.33375255	0.5270431666666667	6.0	20.0	1971	0.0	1.0	58615	2101	10	44.34742	8.850825	1
ENSG00000074356.16_1	NCBP3	mRNA	0.959812213264768	48.533943	0.5518838571428571	1.0	73.0	0	0.02	1.0	44086	12770	13	55.811245	0.955745	1
ENSG00000074370.17_1	ATP2A3	mRNA	0.9786911280186856	77.87514895000002	0.3703452666666667	4.0	72.0	3236	0.01	1.0	40594	4826	23	37.058292	-17.995552	1
ENSG00000074410.13_1	CA12	mRNA	0.9889523019189328	147.71017447375	0.4990563333333333	1.0	78.0	2483	0.01	0.8	60783	6413	11	32.83696	-5.5621996	1
ENSG00000074416.13_2	MGLL	mRNA	0.9809510976722676	58.35485619	0.44598307142857146	4.0	84.0	1175	0.31	1.0	134188	4941	8	38.58325	-3.1262665	1
ENSG00000074527.11_1	NTN4	mRNA	0.9849582272721732	81.965689875	0.5259311428571429	3.0	68.0	4971	0.93	1.0	132959	3615	11	39.477753	-48.062645	1
ENSG00000074582.12_1	BCS1L	mRNA	0.9721886142004345	91.50533025	0.4494778	2.0	87.0	57372	0.28	1.0	3787	2015	9	14.310531	-34.793285	1
ENSG00000074590.13_2	NUAK1	mRNA	0.938449781786593	18.68770245	0.4834505	2.0	42.0	1520	0.0	1.0	76693	6828	7	49.58446	8.81721	1
ENSG00000074603.18_2	DPP8	mRNA	0.9600103073052844	35.7416554525	0.5575874375	3.0	70.0	13433	0.19	1.0	74810	8699	21	54.164734	6.460376	1
ENSG00000074621.13_2	SLC24A1	mRNA	0.9025669400358174	12.028019100000002	0.5001361666666667	3.0	69.0	2029	0.0	0.7437499999999999	49590	5768	12	31.269463	-3.5690598	1
ENSG00000074657.13_2	ZNF532	mRNA	0.9852621724432452	76.89553756000002	0.5197193076923077	3.0	88.0	30	1.0	1.0	123880	6696	11	39.079666	-44.83069	1
ENSG00000074660.15_2	SCARF1	mRNA	0.6217150329261553	1.8306372	0.3363586666666667	1.0	108.0	10037	0.0	0.7155555555555555	11889	3443	11	-7.7309375	-38.820522	1
ENSG00000074695.5_1	LMAN1	mRNA	0.9866142546592724	125.2144415	0.6171840000000001	1.0	68.0	102418	0.0	0.8461538461538461	32139	5521	13	29.037868	32.842056	1
ENSG00000074696.12_1	HACD3	mRNA	0.992079157778444	243.84252887542226	0.5664976666666668	4.0	67.0	0	0.02	0.953	47886	3228	13	37.81262	9.009876	1
ENSG00000074706.13_2	IPCEF1	mRNA	0.710907280532758	2.52880465	0.5726555384615384	4.0	54.0	1135	0.41	0.8983333333333333	202156	6689	13	46.917694	-4.4985943	1
ENSG00000074755.14_2	ZZEF1	mRNA	0.9502222797546824	22.58108065	0.4989327272727273	2.0	71.0	8257	0.96	1.0	138575	11456	55	49.542423	-32.21978	1
ENSG00000074771.3_1	NOX3	mRNA	0.0195030110358162	0.02215518	0.521058	5.0	54.0	6114	0.1	0.86	60533	2042	14	2.6130648	23.356073	1
ENSG00000074800.13_2	ENO1	mRNA	0.9992863291317547	3506.033707	0.44339483333333335	3.0	106.0	2225	0.0	0.8571428571428571	17688	2266	12	-10.233584	-56.821335	1
ENSG00000074803.17_2	SLC12A1	mRNA	0.24354889841090005	0.3840213000000001	0.5756434545454545	2.0	37.0	20367	0.22	1.0	97776	8632	27	2.7929125	33.223633	1
ENSG00000074842.7_2	MYDGF	mRNA	0.9973619358054496	437.35397750000004	0.4352524999999999	1.0	88.0	6849	0.0	0.7616666666666667	23532	1018	6	-4.7981133	-33.853306	1
ENSG00000074855.10_2	ANO8	mRNA	0.8688529348650194	26.17492	0.33952375	4.0	89.0	73375	0.01	0.9194444444444444	11606	4618	18	35.295834	-18.77614	1
ENSG00000074935.13_1	TUBE1	mRNA	0.9582381984842124	107.3835525	0.5817110909090909	2.0	90.0	19975	0.0	0.9025	16736	3610	12	27.52003	2.685722	1
ENSG00000074964.16_1	ARHGEF10L	mRNA	0.972597027087172	47.9566415	0.39821466666666666	3.0	50.0	807	0.0	0.9840000000000001	158034	4585	29	45.819225	-12.451389	1
ENSG00000074966.10_1	TXK	mRNA	0.6536476493989418	2.808186995	0.5794038333333333	4.0	28.0	2739	0.0	0.7966666666666666	67863	2914	15	46.175266	15.689331	1
ENSG00000075035.9_2	WSCD2	mRNA	0.5736772177019465	1.41323810384165	0.4596315384615384	3.0	65.0	776	0.29	0.958	120648	4710	10	37.43651	-2.509382	1
ENSG00000075043.18_2	KCNQ2	mRNA	0.9925070021787844	406.4811000754129	0.3836263829787233	2.0	101.0	0	0.27	1.0	72467	9213	17	51.292557	-3.9736388	1
ENSG00000075073.14_1	TACR2	mRNA	0.18231318842755506	0.3562175	0.4636076666666667	4.0	63.0	714	0.0	0.67	12383	2083	6	-2.3839157	-7.2540774	1
ENSG00000075089.9_2	ACTR6	mRNA	0.9827723995129842	62.7872257	0.6164558461538461	1.0	13.0	2257	0.03	1.0	42000	2464	11	27.659586	42.46331	1
ENSG00000075131.9_2	TIPIN	mRNA	0.974161525101571	41.64343710000001	0.5561446666666666	1.0	75.0	13138	0.0	0.7939999999999999	49743	1744	8	22.565968	29.814793	1
ENSG00000075142.13_1	SRI	mRNA	0.9930176350151241	203.8266779	0.5812253999999999	2.0	25.0	30048	0.0	0.875	20538	2010	8	36.931408	33.848984	1
ENSG00000075151.20_2	EIF4G3	mRNA	0.9785541974220852	49.11474949999999	0.5257072142857144	3.0	75.0	7475	1.0	1.0	370596	6196	35	51.9591	-37.123627	1
ENSG00000075188.8_2	NUP37	mRNA	0.9954566342189114	239.69608265	0.5995463333333333	1.0	40.0	140367	0.0	0.9933333333333332	47021	2372	10	26.428125	44.648933	1
ENSG00000075213.10_2	SEMA3A	mRNA	0.9696533592105142	33.052138	0.5966002857142857	6.0	19.0	2168	1.0	1.0	298195	8225	18	56.632065	-39.285973	1
ENSG00000075218.18_1	GTSE1	mRNA	0.9619490478275842	46.1032195	0.451984	1.0	96.0	15516	0.0	0.495	34069	3112	12	-5.0463133	-36.314888	1
ENSG00000075223.13_1	SEMA3C	mRNA	0.9884502069674892	137.520284	0.5391189999999999	4.0	44.0	852	0.01	0.9444444444444444	177491	5174	18	51.90379	15.46048	1
ENSG00000075234.16_2	TTC38	mRNA	0.9741666332556694	42.1616678	0.4201382857142857	3.0	98.0	7285	0.0	0.8571428571428571	26044	2610	14	33.435875	-28.373014	1
ENSG00000075239.13_1	ACAT1	mRNA	0.9917424183080116	153.10882252999997	0.5732759166666667	2.0	24.0	5436	0.01	0.9775	26260	2258	12	37.123318	33.91747	1
ENSG00000075240.16_2	GRAMD4	mRNA	0.9892156109064124	223.7643455	0.4149627142857143	2.0	89.0	527	0.0	1.0	61924	4484	19	44.145973	-20.44815	1
ENSG00000075275.16_2	CELSR1	mRNA	0.9696390447929872	37.376115425	0.4181212	0.0	95.0	1280	1.0	0.9382857142857144	176336	11389	35	43.311657	-35.141354	1
ENSG00000075290.7_1	WNT8B	mRNA	0.3874310884389071	0.73798395	0.441288	1.0	53.0	22258	0.41	0.805	20703	2112	6	7.8715906	-50.944374	1
ENSG00000075292.18_2	ZNF638	mRNA	0.987805346918657	134.21257991159752	0.592190111111111	1.0	33.0	21501	0.99	1.0	119077	6821	28	44.060677	-39.13286	1
ENSG00000075303.12_1	SLC25A40	mRNA	0.970348372283096	68.61577	0.629484125	4.0	32.0	6711	0.0	0.912	42781	4045	12	46.82001	14.589976	1
ENSG00000075336.11_2	TIMM21	mRNA	0.9920246175169138	155.9340995	0.5798936666666666	2.0	37.0	2963	0.0	0.99	12019	3095	6	36.65288	31.82809	1
ENSG00000075340.22_1	ADD2	mRNA	0.9850864228140704	73.7956031	0.4263359285714285	3.0	64.0	26770	0.0	1.0	160580	9267	21	51.06693	-6.799585	1
ENSG00000075388.3_1	FGF4	mRNA	0.4582862558730481	0.8837748	0.390271	1.0	99.0	2943	0.02	0.97	4387	3233	3	-15.258324	-33.365135	1
ENSG00000075391.16_2	RASAL2	mRNA	0.9638391920888943	30.178937	0.5250142	3.0	37.0	5270	1.0	1.0	379281	14453	18	55.840298	-33.7038	1
ENSG00000075399.13_2	VPS9D1	mRNA	0.8996868753403999	41.03497365	0.360378	2.0	85.0	9423	0.01	0.9866666666666668	13852	2791	15	8.974439	-38.12984	1
ENSG00000075407.18_2	ZNF37A	mRNA	0.9453577705450094	23.5761125	0.5350371666666667	1.0	11.0	32729	0.01	0.15333333333333332	55959	8738	8	17.284252	20.06959	1
ENSG00000075413.17_2	MARK3	mRNA	0.9882597386727274	130.74138945	0.5465377307692308	3.0	67.0	1015	0.26	1.0	118306	3584	19	46.212963	-3.029156	1
ENSG00000075415.12_2	SLC25A3	mRNA	0.9975488825029482	890.5784859999999	0.5251414117647059	1.0	36.0	26213	0.16	1.0	12788	6087	8	45.20475	39.374516	1
ENSG00000075420.12_1	FNDC3B	mRNA	0.9731215270003346	40.5319983	0.55553025	5.0	88.0	2675	0.87	1.0	361111	7904	26	52.021465	-37.97637	1
ENSG00000075426.11_2	FOSL2	mRNA	0.9768009830426247	86.23975585	0.435349	2.0	102.0	3026	0.59	1.0	24510	6708	4	24.351133	-45.794575	1
ENSG00000075429.8_1	CACNG5	mRNA	0.5816809166269363	1.4198547	0.4040755	1.0	82.0	6299	0.0	1.0	50368	1311	6	-11.140954	-30.628544	1
ENSG00000075461.5_1	CACNG4	mRNA	0.9710079072634368	95.206865	0.429586	0.0	81.0	572	0.2	0.75	68488	3380	4	0.11477333	-29.80377	1
ENSG00000075539.13_2	FRYL	mRNA	0.9720168762593496	37.27568504999999	0.5861777368421054	4.0	20.0	9478	1.0	1.0	282936	11706	64	50.44983	-31.98079	1
ENSG00000075568.16_1	TMEM131	mRNA	0.9685027497839352	33.7974531	0.5555964444444444	4.0	56.0	7795	0.68	1.0	239551	7476	41	48.576187	-34.409985	1
ENSG00000075618.17_1	FSCN1	mRNA	0.9949592272236174	432.78789895	0.34893820000000003	2.0	65.0	664	0.01	0.8	13832	2777	5	11.552417	-26.08531	1
ENSG00000075624.13_2	ACTB	mRNA	0.9998808844616524	10889.52249595	0.3940806153846154	4.0	66.0	1011	1.0	1.0	35192	2245	7	-14.624789	-59.532505	1
ENSG00000075643.5_2	MOCOS	mRNA	0.937568002366186	40.529422499999995	0.5581470000000001	2.0	42.0	8155	0.0	0.8	84638	6160	15	46.28629	33.418274	1
ENSG00000075651.15_1	PLD1	mRNA	0.9757105307210042	60.66262625	0.5675180000000002	3.0	108.0	1158	0.01	1.0	210033	5855	27	55.093925	-7.923502	1
ENSG00000075673.11_1	ATP12A	mRNA	0.4443747943523621	0.8192526	0.4809675	1.0	42.0	14243	0.0	0.8808695652173912	31916	4258	23	3.057607	34.618187	1
ENSG00000075702.16_2	WDR62	mRNA	0.9738493212126632	79.22160500000003	0.4246715714285715	2.0	75.0	26267	0.0	0.89	50166	5971	32	52.533493	-17.992588	1
ENSG00000075711.20_2	DLG1	mRNA	0.9915428174261108	159.8856446	0.5858427857142857	5.0	70.0	4003	1.0	1.0	256016	5034	26	51.533325	-40.490017	1
ENSG00000075785.12_1	RAB7A	mRNA	0.9968655593371908	396.48475192	0.527098875	3.0	104.0	1348	0.0	1.0	88674	2244	6	28.812199	4.7557883	1
ENSG00000075790.10_2	BCAP29	mRNA	0.9828288073965528	100.43098410000002	0.6021215882352939	1.0	62.0	14830	0.02	0.8557142857142858	48909	5773	9	28.671429	33.674213	1
ENSG00000075826.16_2	SEC31B	mRNA	0.9529551352942668	27.573566969949997	0.4684277692307693	4.0	54.0	1120	0.0	1.0	33212	5087	26	39.68314	-16.259624	1
ENSG00000075856.11_2	SART3	mRNA	0.9803199426721412	81.5441069	0.506501125	1.0	62.0	947	0.05	0.9983333333333334	38808	4004	19	30.677778	-7.664441	1
ENSG00000075884.12_2	ARHGAP15	mRNA	0.9746670746427659	41.817202525	0.6067918571428572	5.0	100.0	2568	0.99	1.0	639038	2968	14	60.783085	-36.241108	1
ENSG00000075886.10_1	TUBA3D	mRNA	0.2859365142583845	0.402559	0.430795	1.0	24.0	50703	0.0	0.8	6841	1546	5	-20.071123	-20.508476	2
ENSG00000075891.21_1	PAX2	mRNA	0.11677694806538065	0.139026539617275	0.39205077777777775	3.0	49.0	3511	0.98	1.0	84230	4140	11	18.87896	-62.4169	1
ENSG00000075914.12_2	EXOSC7	mRNA	0.9923370220000152	147.225384255	0.4851669090909091	1.0	69.0	9775	0.0	0.9966666666666668	59790	1647	9	2.5609481	-18.125069	1
ENSG00000075945.12_1	KIFAP3	mRNA	0.9624134895587064	28.54195969045	0.607245	3.0	32.0	1060	0.09	0.9983333333333334	153407	4111	21	52.342617	19.650578	1
ENSG00000075975.15_1	MKRN2	mRNA	0.9758209260235547	53.6348065	0.49794700000000003	4.0	76.0	14142	0.0	0.65125	26699	2848	8	33.924377	7.68589	1
ENSG00000076003.4_1	MCM6	mRNA	0.9772286992220144	69.81886225	0.5713180000000001	2.0	63.0	581	0.0	1.0	36800	3736	17	32.875008	22.425129	1
ENSG00000076043.9_2	REXO2	mRNA	0.9944898786735424	261.7959107250495	0.5548596000000001	5.0	55.0	983	1.0	1.0	10893	1161	7	47.453907	-52.076298	1
ENSG00000076053.10_2	RBM7	mRNA	0.977023188357127	44.9546337	0.6054695555555555	6.0	55.0	17556	0.0	0.9975	13537	6725	5	46.17204	10.067988	1
ENSG00000076067.11_1	RBMS2	mRNA	0.9711143142533516	52.74643460000001	0.52312175	4.0	66.0	1181	0.06	0.9257142857142858	74267	8382	14	51.361588	5.967062	1
ENSG00000076108.11_1	BAZ2A	mRNA	0.9839565481304852	86.0665813	0.4718435882352941	2.0	67.0	801	0.83	1.0	40770	8831	30	42.339325	-35.119392	1
ENSG00000076201.14_1	PTPN23	mRNA	0.976689634792206	63.560294999999996	0.3946233333333333	3.0	65.0	632	1.0	1.0	32424	5244	25	39.607086	-35.33433	1
ENSG00000076242.14_1	MLH1	mRNA	0.9858878467225328	84.9221072109257	0.5374260869565216	2.0	34.0	22996	0.09	1.0	57586	2752	20	46.21375	29.326435	1
ENSG00000076248.10_1	UNG	mRNA	0.9833584273033816	165.47148105000005	0.4789556	3.0	63.0	17608	0.0	0.7266666666666666	13418	2234	7	31.523462	0.044102397	1
ENSG00000076258.9_1	FMO4	mRNA	0.6880890332785241	3.5735395	0.6077668	3.0	40.0	15209	0.0	0.61	27850	2252	10	39.72049	24.417814	1
ENSG00000076321.10_2	KLHL20	mRNA	0.965143656525654	36.1733765	0.5458571999999998	1.0	63.0	65883	0.0	0.8633333333333333	71717	3421	12	25.812906	31.955647	1
ENSG00000076344.15_2	RGS11	mRNA	0.9375866907330219	42.1685398023	0.362711125	1.0	48.0	31722	0.0	0.8127272727272726	7640	4294	17	8.416887	-20.043251	1
ENSG00000076351.12_2	SLC46A1	mRNA	0.9350836426632292	27.3167815	0.44390277777777787	1.0	79.0	701	0.96	0.6666666666666666	11453	6373	7	35.026203	-47.27408	1
ENSG00000076356.6_1	PLXNA2	mRNA	0.941431964752064	19.2239655	0.4495871666666667	5.0	61.0	787	1.0	0.9578125	222078	11444	32	49.76858	-38.43154	1
ENSG00000076382.16_2	SPAG5	mRNA	0.9862217001128152	379.91126240000006	0.5064901875000001	2.0	70.0	3296	0.82	0.955	21705	4040	24	30.978903	-48.084175	1
ENSG00000076513.16_2	ANKRD13A	mRNA	0.9915334542313448	187.33151725	0.5312956999999999	2.0	50.0	24866	0.01	1.0	40240	4148	15	32.935337	24.244055	1
ENSG00000076554.15_2	TPD52	mRNA	0.9937053537949035	235.1868635778354	0.5652243793103449	6.0	62.0	743	0.0	1.0	179688	4339	9	41.95212	3.8707027	1
ENSG00000076555.15_2	ACACB	mRNA	0.9207454674453142	12.9442683858133	0.4728435333333333	4.0	68.0	519	0.04	1.0	151631	9360	53	62.735016	-14.18576	1
ENSG00000076604.14_2	TRAF4	mRNA	0.9553428694914252	211.4195404	0.3927656470588236	1.0	83.0	475	0.98	1.0	6974	2923	8	22.14489	-51.579758	1
ENSG00000076641.4_1	PAG1	mRNA	0.9677913765602206	38.6832405	0.54747875	2.0	56.0	4811	0.0	0.96	144258	10744	9	54.37515	3.8488677	1
ENSG00000076650.6_1	GPATCH1	mRNA	0.9411481328659062	18.5426969	0.5136737499999999	0.0	49.0	29476	0.0	0.99	49662	3492	20	31.001045	-8.317638	1
ENSG00000076662.9_2	ICAM3	mRNA	0.9495577922837636	28.83167765	0.3999765	2.0	90.0	2785	0.0	0.02	6047	2491	7	-12.650374	-15.070497	1
ENSG00000076685.18_2	NT5C2	mRNA	0.9822869103213172	112.444698	0.5689281428571428	1.0	76.0	912	0.02	1.0	105288	3435	19	28.38885	29.444355	1
ENSG00000076706.15_2	MCAM	mRNA	0.9942658043864558	1092.5583615	0.3792483888888888	1.0	77.0	43473	0.0	0.98	9391	4865	16	45.81154	-25.708832	1
ENSG00000076716.8_1	GPC4	mRNA	0.9911050167827962	119.17899009999998	0.552218	5.0	24.0	39018	0.57	0.9844444444444445	115387	4960	9	49.894623	-52.979412	1
ENSG00000076770.14_2	MBNL3	mRNA	0.8683180147447926	7.2818825999999985	0.5594260833333333	5.0	24.0	1341	1.0	1.0	110764	11294	9	48.13703	-44.94233	1
ENSG00000076826.9_1	CAMSAP3	mRNA	0.9335834302136152	20.944591000000006	0.34284875	2.0	70.0	4220	0.01	0.9615789473684212	22402	4179	19	38.280956	-25.642248	1
ENSG00000076864.19_2	RAP1GAP	mRNA	0.8746562618853869	7.998259977365175	0.4112881538461538	2.0	74.0	773	0.0	0.9264	73148	4294	27	48.48189	-18.295633	1
ENSG00000076924.11_1	XAB2	mRNA	0.97888197722401	73.85108249999998	0.37941149999999996	1.0	70.0	6788	0.0	1.0	10040	4555	19	45.85207	-23.908693	1
ENSG00000076928.17_2	ARHGEF1	mRNA	0.9910143481349768	143.1197226	0.3769115217391304	3.0	91.0	533	0.64	0.9883333333333332	34850	3439	30	39.27522	-33.70171	1
ENSG00000076944.15_2	STXBP2	mRNA	0.9693344556059028	125.48522870000002	0.389592	3.0	70.0	307	0.0	1.0	10759	1974	19	32.596283	-25.24775	1
ENSG00000076984.17_1	MAP2K7	mRNA	0.9172299991338142	32.037395238882986	0.366145125	2.0	62.0	60859	0.39	1.0	10635	3430	12	25.994434	-36.49994	1
ENSG00000077009.13_1	NMRK2	mRNA	0.966191644406708	42.002476	0.3801538	2.0	108.0	9319	0.0	0.9942857142857144	9313	1139	8	6.3487377	-38.236477	1
ENSG00000077044.10_2	DGKD	mRNA	0.9861818605675494	249.04944902243003	0.4535237142857143	6.0	79.0	581	0.0	1.0	117593	6297	30	56.884026	-7.903946	1
ENSG00000077063.10_2	CTTNBP2	mRNA	0.9569293223770116	41.1018375	0.5341054166666667	4.0	38.0	708	1.0	0.998	162856	5970	23	51.207237	-43.66175	1
ENSG00000077080.9_1	ACTL6B	mRNA	0.9753627794370204	82.03977450000002	0.39696950000000003	1.0	47.0	77173	0.05	1.0	13364	1537	14	1.3715698	-24.963448	1
ENSG00000077092.18_2	RARB	mRNA	0.9451684261807548	29.83337005	0.5480501249999999	4.0	23.0	3670	1.0	1.0	422123	3084	8	59.41347	-39.565228	1
ENSG00000077097.14_2	TOP2B	mRNA	0.9875659772484828	175.39838000000003	0.5921190000000001	1.0	14.0	33443	0.42	1.0	66513	5389	36	62.31107	17.676088	1
ENSG00000077147.14_1	TM9SF3	mRNA	0.9884298694165121	132.607200275	0.6248363333333333	3.0	57.0	3874	0.35	1.0	68943	6141	15	47.69974	-2.5796142	1
ENSG00000077150.18_2	NFKB2	mRNA	0.9643199385360316	78.06736905000002	0.3760478888888889	3.0	58.0	35916	0.29	0.9875	8419	3416	23	40.439278	-20.939049	1
ENSG00000077152.9_1	UBE2T	mRNA	0.9934245402972798	305.07787140000005	0.5420750000000001	3.0	88.0	13660	0.01	0.94	10323	922	7	28.780453	6.229179	1
ENSG00000077157.21_2	PPP1R12B	mRNA	0.9441623759787008	17.82811335	0.5244427222222223	6.0	89.0	6913	0.13	1.0	244007	15431	25	62.296474	-5.1397667	1
ENSG00000077232.16_2	DNAJC10	mRNA	0.9880377463821576	108.7449675	0.6318988	2.0	22.0	32310	0.0	1.0	78192	20129	25	59.271137	-0.102353446	1
ENSG00000077235.17_2	GTF3C1	mRNA	0.9819962805812048	65.40300308	0.4517413076923077	1.0	69.0	14250	0.01	0.855	89300	7018	37	54.084602	-17.741856	1
ENSG00000077238.13_2	IL4R	mRNA	0.9515469648519596	25.56102790169713	0.41347947368421056	4.0	65.0	189	0.0	0.7050000000000001	50865	3685	11	31.992332	-17.37826	1
ENSG00000077254.14_2	USP33	mRNA	0.9761329980558058	61.04278682324	0.6063521666666668	3.0	51.0	2824	0.34	1.0	63865	4502	25	47.893906	-3.094039	1
ENSG00000077264.14_2	PAK3	mRNA	0.751037744328593	54.4620516331	0.5524669230769231	3.0	16.0	181323	0.49	1.0	276633	8940	19	57.31692	-25.430973	1
ENSG00000077274.8_1	CAPN6	mRNA	0.8154237727365966	4.45279663	0.5213	3.0	10.0	52942	0.21	0.9930769230769232	25420	3568	13	44.0981	21.152237	1
ENSG00000077279.17_2	DCX	mRNA	0.926987098439096	13.384104200063572	0.5508218333333333	3.0	7.0	22788	1.0	1.0	118596	9405	8	46.89649	-45.305126	1
ENSG00000077312.8_2	SNRPA	mRNA	0.9916136140215084	178.9066255	0.4314963636363636	6.0	70.0	1683	0.0	1.0	14530	1621	6	29.759617	-12.373164	1
ENSG00000077327.15_2	SPAG6	mRNA	0.9349750086451076	14.9170885	0.5375535555555555	1.0	69.0	3859	0.03	0.8809999999999999	72151	2770	11	24.940525	31.352165	1
ENSG00000077348.8_1	EXOSC5	mRNA	0.984510740480083	125.1591495	0.4002034	1.0	100.0	12131	0.0	0.6683333333333333	11105	1118	6	-5.651079	-34.44476	1
ENSG00000077380.15_2	DYNC1I2	mRNA	0.9912761843215054	144.09939322727845	0.5675759199999999	5.0	52.0	38059	1.0	1.0	61002	2604	18	50.893574	-48.78762	1
ENSG00000077420.15_1	APBB1IP	mRNA	0.9328248711867948	16.042893	0.4995833333333334	3.0	47.0	6996	0.0	0.7146666666666667	129600	2771	15	47.289806	19.353107	1
ENSG00000077454.15_2	LRCH4	mRNA	0.9861707473193636	92.50574975	0.3662947272727273	2.0	47.0	6378	0.29	0.805	11493	4754	18	35.873028	-34.186443	1
ENSG00000077458.12_1	FAM76B	mRNA	0.9746753622240248	92.246931	0.5809928461538462	1.0	59.0	1782	1.0	1.0	20849	3952	12	40.69034	-51.449684	1
ENSG00000077463.14_2	SIRT6	mRNA	0.966933398693408	46.7036755	0.3482302666666667	2.0	109.0	56150	0.0	1.0	8495	1641	8	6.651384	-38.021313	1
ENSG00000077498.8_1	TYR	mRNA	0.9815310022173116	588.4646349999998	0.5641173333333334	2.0	30.0	1379	0.03	0.7759999999999999	118307	2485	5	32.048622	37.030273	1
ENSG00000077514.8_2	POLD3	mRNA	0.9749351365252622	51.801289	0.5461380000000001	2.0	58.0	749	0.53	0.9254545454545454	124743	3821	12	32.71881	-41.318695	1
ENSG00000077522.12_1	ACTN2	mRNA	0.8488398735924371	6.701757649999999	0.4967601428571428	4.0	70.0	3684	0.0	1.0	78166	5103	23	42.109512	-12.321053	1
ENSG00000077549.17_1	CAPZB	mRNA	0.996296770123782	287.40728875	0.469669	3.0	57.0	5992	0.0	1.0	146737	2068	10	36.95434	-4.6355104	1
ENSG00000077585.13_1	GPR137B	mRNA	0.984914010021692	126.6287545	0.5085428000000001	2.0	75.0	3410	0.65	1.0	66377	2042	7	29.743147	-41.566494	1
ENSG00000077616.10_2	NAALAD2	mRNA	0.9738951797913364	213.687968	0.6180441	2.0	17.0	2148	0.0	0.8672222222222223	58365	3600	19	45.93647	30.875801	1
ENSG00000077684.15_2	JADE1	mRNA	0.9671203634228066	46.8095917	0.4926460000000002	3.0	31.0	813	1.0	1.0	65601	5772	11	45.41013	-49.958176	1
ENSG00000077713.18_2	SLC25A43	mRNA	0.958878115595984	30.775133875	0.50067125	1.0	29.0	125003	0.01	1.0	55418	2783	6	20.438938	41.056366	1
ENSG00000077721.15_1	UBE2A	mRNA	0.9779617249003408	92.457486	0.5238719090909091	3.0	26.0	71877	0.01	0.8616666666666667	16520	2643	6	41.759926	21.286179	1
ENSG00000077782.19_2	FGFR1	mRNA	0.9892709095485728	125.20263450999997	0.4371695365853657	2.0	83.0	1430	0.81	1.0	57695	6054	19	28.208704	-48.19475	1
ENSG00000077800.11_1	FKBP6	mRNA	0.1440707505270471	0.1817349425	0.461311	2.0	44.0	13681	0.0	0.8300000000000001	30388	1933	9	-5.9916315	-11.372363	2
ENSG00000077935.16_1	SMC1B	mRNA	0.16429315161087138	0.2504394	0.6015205000000001	4.0	98.0	10596	0.0	0.9436	69504	4201	25	4.3421617	30.46812	1
ENSG00000077942.18_2	FBLN1	mRNA	0.992106058406961	150.33864359999995	0.40118227777777776	2.0	104.0	1055	0.0	1.0	98244	2896	17	9.827289	-39.597336	1
ENSG00000077943.7_1	ITGA8	mRNA	0.1177185030409531	0.13469851000000002	0.573835	3.0	33.0	15735	0.02	0.9333333333333332	206176	6755	30	5.5363946	32.329502	1
ENSG00000077984.5_1	CST7	mRNA	0.843901285753297	8.072515	0.426882	2.0	56.0	1160	0.0	0.34750000000000003	10698	930	4	7.9083495	-23.268114	2
ENSG00000078018.19_2	MAP2	mRNA	0.97021518300169	34.9927311	0.5310644375	7.0	23.0	764	1.0	1.0	306460	9711	15	56.434643	-39.288506	1
ENSG00000078043.15_2	PIAS2	mRNA	0.9511578271119152	22.1979237	0.5853662500000001	2.0	47.0	573	0.19	0.9976923076923075	114121	11075	14	57.61185	4.845151	1
ENSG00000078053.16_2	AMPH	mRNA	0.7711657918167274	3.4685425000000003	0.4947561111111111	4.0	51.0	1954	0.13	0.899	247862	3418	21	65.40708	6.562001	1
ENSG00000078061.12_1	ARAF	mRNA	0.9724114591076441	67.0006505	0.44618016666666666	1.0	41.0	873	0.04	1.0	10820	2504	16	2.9251077	-23.11216	1
ENSG00000078070.12_2	MCCC1	mRNA	0.9550032481451588	32.823085250000005	0.5225512000000001	5.0	63.0	7906	0.04	0.97	100857	2874	19	40.185417	5.293139	1
ENSG00000078081.7_2	LAMP3	mRNA	0.9084167832028116	11.78277738	0.4613982	1.0	61.0	5790	0.01	0.4783333333333333	40698	3375	6	5.4690547	-9.931252	1
ENSG00000078098.13_1	FAP	mRNA	0.9637860663345276	37.86536886	0.6146507857142857	3.0	29.0	2346	1.0	1.0	72845	2780	26	43.710064	-40.922363	1
ENSG00000078114.18_2	NEBL	mRNA	0.9569207800062444	26.55320555	0.5959406153846154	3.0	56.0	21668	0.05	1.0	390281	9216	28	66.500565	-1.5795084	1
ENSG00000078124.11_2	ACER3	mRNA	0.9704651553230996	45.22470045	0.5840032857142857	1.0	44.0	2235	0.05	1.0	165924	7378	13	55.763947	9.932351	1
ENSG00000078140.13_2	UBE2K	mRNA	0.9895610948271504	134.25233250000002	0.5684854285714286	2.0	79.0	40391	0.92	1.0	84748	5245	7	38.14084	-48.55184	1
ENSG00000078142.11_2	PIK3C3	mRNA	0.9871038592658999	95.01150815	0.5971893125	2.0	30.0	3046	0.0	1.0	132623	9443	25	59.24988	7.9635186	1
ENSG00000078177.13_2	N4BP2	mRNA	0.9131014599183872	10.8844931	0.62572425	1.0	79.0	953	0.15	0.8693333333333333	101426	9747	19	57.059048	9.885566	1
ENSG00000078237.6_1	TIGAR	mRNA	0.9607188683495602	33.499724125	0.52380275	2.0	61.0	3645	0.32	1.0	46786	3633	6	28.739122	-39.958202	1
ENSG00000078246.16_2	TULP3	mRNA	0.9618328126513672	30.94982635	0.5135912499999999	2.0	64.0	11424	0.0	0.8333333333333334	57339	3076	12	33.49026	25.099604	1
ENSG00000078269.13_2	SYNJ2	mRNA	0.978340597710214	71.25090550000002	0.4673003333333333	2.0	96.0	1017	0.0	0.8977777777777777	117289	7378	27	53.323368	-9.890122	1
ENSG00000078295.16_2	ADCY2	mRNA	0.9681397145477866	42.83729654999999	0.499496	3.0	31.0	904	0.0	1.0	433873	9908	25	66.90695	-0.9786746	1
ENSG00000078304.19_2	PPP2R5C	mRNA	0.9966112441754372	339.35217896001035	0.5583524848484849	4.0	59.0	626	0.94	1.0	166191	4481	16	52.723335	-45.866116	1
ENSG00000078328.19_2	RBFOX1	mRNA	0.8315064189013464	5.0815905	0.4820344761904761	6.0	52.0	619	1.0	1.0	1694208	4775	17	65.66335	-30.484894	1
ENSG00000078369.17_1	GNB1	mRNA	0.9974030621004214	434.58506775	0.4966197	2.0	86.0	5217	0.0	0.95625	105832	3145	12	25.03115	-4.6223755	1
ENSG00000078399.16_2	HOXA9	mRNA	0.8880929111512691	58.0453525	0.4773082857142858	6.0	58.0	1567	1.0	1.0	11516	2060	3	31.000662	-58.3265	1
ENSG00000078401.6_1	EDN1	mRNA	0.9348499230033296	47.7631675	0.549434	1.0	142.0	801	0.58	0.642	6831	2033	5	21.420727	-45.478943	1
ENSG00000078403.16_2	MLLT10	mRNA	0.9646350989191346	40.30428375	0.5250148235294118	4.0	76.0	697	1.0	1.0	218955	5126	24	51.590965	-41.38412	1
ENSG00000078487.17_2	ZCWPW1	mRNA	0.8627051487741364	7.8353908	0.498477875	2.0	45.0	4625	0.01	0.7128571428571427	27826	2356	18	36.117016	24.523373	1
ENSG00000078549.14_2	ADCYAP1R1	mRNA	0.9630280660415462	33.48362	0.4523641428571429	5.0	48.0	58380	0.0	1.0	59017	6575	17	45.376976	5.134104	1
ENSG00000078579.8_2	FGF20	mRNA	0.2891407470086703	0.4361172	0.5479539999999999	0.0	42.0	39088	0.72	1.0	10012	1688	3	3.1056426	-66.06277	2
ENSG00000078589.12_1	P2RY10	mRNA	0.9808464856719492	68.20521	0.56783575	2.0	17.0	4584	0.0	0.635	16608	1714	4	38.314075	35.02445	1
ENSG00000078596.10_1	ITM2A	mRNA	0.9865494708399908	79.0919949	0.5299041666666667	4.0	14.0	41493	0.05	0.9833333333333334	7164	1698	6	44.207905	16.567535	1
ENSG00000078618.20_2	NRDC	mRNA	0.9871673190774204	150.54315084991163	0.5488284000000001	4.0	49.0	2618	0.38	1.0	89741	3895	33	48.477512	-3.9886332	1
ENSG00000078668.13_2	VDAC3	mRNA	0.9960689364324102	419.6275874	0.5696446666666667	2.0	45.0	9877	0.0	1.0	13994	1355	11	35.010002	29.403248	1
ENSG00000078674.17_1	PCM1	mRNA	0.9813306990589292	102.78360279999998	0.5981409130434784	2.0	33.0	6182	0.03	1.0	107087	8287	39	61.238693	10.978477	1
ENSG00000078687.17_2	TNRC6C	mRNA	0.9141566682398669	12.91279360851285	0.4729754545454545	2.0	191.0	526	1.0	1.0	146796	9740	23	36.823433	-44.283405	1
ENSG00000078699.21_1	CBFA2T2	mRNA	0.9558088803667864	26.39850420157809	0.4807968	2.0	48.0	6985	1.0	0.9090909090909092	159919	7803	13	43.540268	-46.166023	1
ENSG00000078725.12_1	BRINP1	mRNA	0.9297784747704664	13.909258900000001	0.4880086666666666	3.0	18.0	3459	0.92	1.0	202837	3202	8	56.59316	-44.662807	1
ENSG00000078747.13_2	ITCH	mRNA	0.9660434080724559	35.30441500000001	0.5654643333333333	3.0	52.0	3943	0.01	1.0	148157	6401	26	57.038303	16.138433	1
ENSG00000078795.16_2	PKD2L2	mRNA	0.06720131514692672	0.1899661	0.6200667142857144	2.0	53.0	12121	0.01	0.8859999999999999	53281	2333	15	2.4044926	29.236567	1
ENSG00000078804.12_2	TP53INP2	mRNA	0.9180425117790694	17.90078595	0.37538875	1.0	52.0	2216	0.04	0.6699999999999999	9149	4184	5	-2.3671343	-24.8069	1
ENSG00000078808.16_1	SDF4	mRNA	0.9926773578267124	317.59713485	0.363472	5.0	62.0	5975	0.0	1.0	15100	3516	7	28.473372	-14.477494	1
ENSG00000078814.15_2	MYH7B	mRNA	0.4914500671718322	1.4022614	0.4079812222222222	4.0	61.0	54574	0.13	0.9635714285714284	27034	6293	43	57.241386	-15.705944	1
ENSG00000078898.6_1	BPIFB2	mRNA	0.01592647599319108	0.0181708705	0.411486	2.0	56.0	1699	0.0	0.4875	16109	1898	16	-9.5004225	-9.113047	2
ENSG00000078900.14_2	TP73	mRNA	0.7995271642625101	4.7123302	0.3701522857142857	5.0	59.0	646	0.0	0.9972727272727272	83681	5188	14	33.12517	-14.519364	1
ENSG00000078902.15_1	TOLLIP	mRNA	0.9818388078162888	72.7372475	0.3798278461538461	2.0	104.0	798	0.0	0.8	35251	3666	6	6.9250145	-35.998516	1
ENSG00000078967.12_2	UBE2D4	mRNA	0.9408022082475724	22.0446395	0.4829472727272727	1.0	65.0	6608	0.0	0.7142857142857143	29692	3974	9	4.818097	-16.697327	1
ENSG00000079101.16_2	CLUL1	mRNA	0.5049842663351375	1.1845297600000002	0.5599746923076923	3.0	33.0	24712	0.04	0.755	53311	2449	11	6.3560658	27.97957	1
ENSG00000079102.16_2	RUNX1T1	mRNA	0.9258302406228056	13.395632687483658	0.5124239038461538	6.0	14.0	3338	1.0	1.0	148259	7687	15	52.006577	-49.86469	1
ENSG00000079112.9_2	CDH17	mRNA	0.7743732603340512	7.352558567499999	0.5451818	3.0	46.0	1300	0.0	0.74	89063	3693	18	48.254425	19.791294	1
ENSG00000079134.11_2	THOC1	mRNA	0.9858004467328612	123.1174795	0.6189875238095238	1.0	31.0	2018	0.02	1.0	53506	2791	21	31.46474	43.925167	1
ENSG00000079150.17_1	FKBP7	mRNA	0.969154720335332	37.12141605	0.58809075	2.0	20.0	127969	0.0	0.9975	14894	2834	5	36.94074	36.293243	1
ENSG00000079156.16_1	OSBPL6	mRNA	0.9507568646056485	20.9019452529	0.5346411111111112	2.0	23.0	2983	0.0	0.9583333333333334	208242	10513	26	59.55655	7.825829	1
ENSG00000079215.13_1	SLC1A3	mRNA	0.9197065261646008	15.639794567740498	0.5393466874999999	4.0	52.0	1453	0.03	1.0	81979	4170	10	40.386703	10.72816	1
ENSG00000079246.15_2	XRCC5	mRNA	0.9972359927154928	441.3187315	0.5649204999999999	4.0	93.0	23256	0.12	1.0	98839	3761	23	38.432743	1.7460895	1
ENSG00000079257.7_1	LXN	mRNA	0.9873379978997504	234.61146659999997	0.595799	1.0	23.0	40568	0.0	0.75	23771	1116	6	25.753855	42.160084	1
ENSG00000079263.18_1	SP140	mRNA	0.9804836588759576	66.36664975000001	0.5302935714285715	2.0	88.0	1548	0.07	0.043333333333333335	87485	3246	27	17.53488	6.9759917	1
ENSG00000079277.19_2	MKNK1	mRNA	0.9748909825673672	57.76006070000001	0.4899543214285714	2.0	34.0	3147	0.04	0.9127272727272726	46886	3408	14	18.88361	-12.649896	1
ENSG00000079308.16_2	TNS1	mRNA	0.9715526179781824	35.92870865002868	0.4295108095238095	4.0	107.0	516	0.0	0.99	154819	10331	33	57.46655	-7.0604596	1
ENSG00000079313.12_2	REXO1	mRNA	0.9684566753419784	42.0425105	0.337173125	1.0	149.0	6785	0.75	1.0	33217	4591	16	24.300627	-47.757576	1
ENSG00000079332.14_1	SAR1A	mRNA	0.9847010098018064	118.60779795	0.57469075	1.0	62.0	1639	0.05	0.9975	23234	5981	8	28.724089	34.254406	1
ENSG00000079335.18_2	CDC14A	mRNA	0.9236761630036434	13.86436785	0.5603628333333334	3.0	63.0	2430	0.99	0.992	167677	4137	16	53.64458	-44.666916	1
ENSG00000079337.15_2	RAPGEF3	mRNA	0.9521587049498288	30.967543701403	0.40513205	4.0	58.0	30645	0.01	1.0	33788	6061	29	40.168087	-17.331127	1
ENSG00000079385.21_2	CEACAM1	mRNA	0.9829170010515448	146.52267049999998	0.4994197142857143	1.0	80.0	50237	0.0	0.204	34186	3519	9	4.878728	-0.5287764	1
ENSG00000079387.13_2	SENP1	mRNA	0.9466817229504552	23.390139455	0.5924959000000001	4.0	63.0	27959	0.35	1.0	62936	4967	19	47.33442	-2.9142199	1
ENSG00000079393.20_2	DUSP13	mRNA	0.8466204931329492	6.4780695925000025	0.3942183333333333	4.0	28.0	2347	0.0	0.9833333333333334	14787	1778	8	25.88822	-19.758331	1
ENSG00000079432.7_2	CIC	mRNA	0.9654394854957199	41.65463435	0.3399563333333333	2.0	87.0	0	1.0	1.0	27259	8218	21	27.168316	-47.431908	1
ENSG00000079435.9_2	LIPE	mRNA	0.7904304454085549	5.21642000675	0.3710082222222222	2.0	78.0	1085	0.05	0.9325	25919	3813	10	11.127881	-35.627163	1
ENSG00000079459.12_2	FDFT1	mRNA	0.9950806688928444	346.49609275	0.5010505769230771	2.0	57.0	2269	0.01	1.0	43731	2660	10	19.880339	-8.591709	1
ENSG00000079462.7_1	PAFAH1B3	mRNA	0.9854380467653726	215.877709	0.387754	4.0	83.0	16355	0.0	1.0	5744	1098	6	28.3912	-19.336594	1
ENSG00000079482.12_2	OPHN1	mRNA	0.9871182794321968	89.0496891	0.5143751999999999	3.0	20.0	822	0.06	0.9168	391461	7879	25	66.734726	-0.97157514	1
ENSG00000079557.4_1	AFM	mRNA	0.2328611031567401	0.32515387	0.6297889999999999	1.0	83.0	4726	0.01	0.09333333333333332	22318	2059	15	-13.650433	12.203524	2
ENSG00000079616.12_1	KIF22	mRNA	0.9891174302057324	411.3892817	0.4236504000000001	2.0	44.0	5327	0.82	0.8892307692307693	14665	2505	14	24.944536	-57.58139	1
ENSG00000079689.13_1	SCGN	mRNA	0.17472286869969367	0.2264145230000001	0.5125113333333333	2.0	87.0	21991	0.0	0.9622222222222222	49573	1447	11	-7.7295713	-11.88384	1
ENSG00000079691.17_2	LRRC16A	mRNA	0.9495980433389756	21.47427185	0.562521	3.0	88.0	2370	0.0	0.9966666666666668	341102	5431	37	65.49804	-3.2868419	1
ENSG00000079739.15_1	PGM1	mRNA	0.9750487588269294	49.043386	0.5137016	5.0	20.0	7032	0.01	0.8963636363636364	66969	2657	11	43.987236	9.282636	1
ENSG00000079785.14_2	DDX1	mRNA	0.9939322773190308	4898.5715765	0.57236575	1.0	74.0	2317	0.0	0.961153846153846	39933	2817	27	-13.210413	-58.060707	1
ENSG00000079805.16_2	DNM2	mRNA	0.9876476948724392	111.92683285	0.417518181818182	3.0	92.0	101	0.27	1.0	113791	5651	21	42.71616	-14.181021	1
ENSG00000079819.17_2	EPB41L2	mRNA	0.9853015898220241	88.00390336364453	0.546105875	3.0	36.0	2513	0.49	1.0	223975	4457	20	46.20842	-4.0105796	1
ENSG00000079841.18_2	RIMS1	mRNA	0.4547000647597266	0.898059245	0.5377208	7.0	44.0	2081	1.0	1.0	516118	7055	34	58.154396	-37.073807	1
ENSG00000079931.14_1	MOXD1	mRNA	0.9941230133469136	249.26748405000006	0.5695837499999999	3.0	36.0	7628	0.0	0.8925000000000001	105490	3059	12	47.399124	20.884012	1
ENSG00000079950.13_1	STX7	mRNA	0.976179892086502	67.2279625	0.56203175	1.0	36.0	1622	0.0	0.8571428571428571	67195	15791	10	57.20232	1.8991588	1
ENSG00000079974.17_2	RABL2B	mRNA	0.948878381044378	65.93653516	0.47584040000000005	2.0	68.0	69922	0.01	0.8571428571428571	16161	2498	10	21.008621	-6.172496	1
ENSG00000079999.13_2	KEAP1	mRNA	0.9831609998147676	80.65149005	0.3842848	2.0	92.0	12149	1.0	1.0	17621	2955	6	24.140053	-51.967766	1
ENSG00000080007.7_1	DDX43	mRNA	0.8674520885748214	8.62674095	0.561191	4.0	35.0	69463	0.0	0.8611764705882353	22821	2513	17	41.824455	13.392764	1
ENSG00000080031.9_1	PTPRH	mRNA	0.9419069224767	22.79281850000001	0.41128528571428574	4.0	79.0	596	0.0	0.25833333333333336	28208	3877	20	35.702003	-21.8621	1
ENSG00000080166.15_2	DCT	mRNA	0.9652732828398779	1712.82685	0.5598788000000001	2.0	34.0	3178	0.27	0.8075	42861	5064	10	45.17965	39.531025	1
ENSG00000080189.14_1	SLC35C2	mRNA	0.967988912854306	127.91852450000002	0.42145446153846144	1.0	56.0	13210	0.0	1.0	18424	5740	11	8.907613	-16.65324	1
ENSG00000080200.9_1	CRYBG3	mRNA	0.8954275231252029	10.188676	0.5946323333333333	2.0	38.0	31394	0.0	0.8531818181818182	122923	10729	22	58.64256	7.6125503	1
ENSG00000080224.17_2	EPHA6	mRNA	0.7934660262955681	4.153603329999998	0.5577761111111111	4.0	26.0	28606	0.17	1.0	934655	3971	18	64.61181	-27.311901	1
ENSG00000080293.9_1	SCTR	mRNA	0.4748375684062797	8.498333050000001	0.4326698000000001	0.0	49.0	6158	0.0	0.7949999999999999	84651	2275	13	-4.063452	-19.09977	1
ENSG00000080298.15_2	RFX3	mRNA	0.7959079282261131	4.159338	0.5496289999999999	3.0	42.0	17009	0.97	1.0	307699	9307	18	55.457645	-37.787533	1
ENSG00000080345.17_2	RIF1	mRNA	0.9332220110089516	27.334810192317754	0.6117372500000001	1.0	48.0	5316	0.01	1.0	72231	15003	36	60.49945	-3.7963681	1
ENSG00000080371.5_1	RAB21	mRNA	0.9655177834619392	48.184238725	0.63943675	2.0	28.0	1402	0.0	1.0	45411	15546	7	57.255554	2.5483582	1
ENSG00000080493.14_2	SLC4A4	mRNA	0.7260848897669689	2.71976014	0.5654666666666667	4.0	25.0	4387	0.9	0.9704166666666668	384801	7640	26	57.675865	-37.06966	1
ENSG00000080503.21_2	SMARCA2	mRNA	0.9855090142278802	78.74025042063462	0.5306920153846152	4.0	32.0	51	1.0	1.0	178434	7061	34	48.43317	-35.30169	1
ENSG00000080511.3_1	RDH8	mRNA	0.3439706799719983	0.54211159	0.44211333333333336	0.0	83.0	3458	0.01	0.63	9030	1715	6	-17.114914	-31.215738	2
ENSG00000080546.13_1	SESN1	mRNA	0.9695919759653572	36.74123400000001	0.5938564285714286	1.0	59.0	24076	0.05	1.0	108382	3509	10	29.650656	31.940695	1
ENSG00000080561.13_2	MID2	mRNA	0.8725966728409904	7.280567749999999	0.51303625	2.0	28.0	656	0.98	1.0	101314	2876	10	41.294018	-50.262943	1
ENSG00000080572.12_1	PIH1D3	mRNA	0.0465294183899963	0.0495766755	0.6236520000000001	2.0	26.0	851	0.0	0.5514285714285714	37611	1926	8	-3.050508	27.5719	2
ENSG00000080573.6_1	COL5A3	mRNA	0.7278523997058676	2.71575755	0.4231	2.0	86.0	681	0.0	0.8535820895522388	50910	6174	67	62.061684	-15.704389	1
ENSG00000080603.16_2	SRCAP	mRNA	0.9477341533035134	26.425017	0.4245814	2.0	38.0	3409	0.94	1.0	42268	11754	34	43.429173	-34.891613	1
ENSG00000080608.9_1	PUM3	mRNA	0.9810545714094034	97.361755	0.602106	0.0	37.0	4507	0.0	0.8811111111111111	87361	2321	18	32.04565	42.98349	1
ENSG00000080618.13_1	CPB2	mRNA	0.3888968688457564	1.0743265	0.5975685000000001	2.0	59.0	2416	0.0	0.8172727272727273	51889	1717	11	3.6741042	29.00642	1
ENSG00000080644.15_2	CHRNA3	mRNA	0.9686852857134344	229.5131205	0.46769325	3.0	59.0	39746	0.04	0.985	28243	3202	8	33.9144	-1.4690832	1
ENSG00000080709.14_2	KCNN2	mRNA	0.9584674364214972	31.09056315	0.5352036666666667	1.0	18.0	8338	1.0	1.0	135555	3076	9	41.294758	-49.91766	1
ENSG00000080802.18_1	CNOT4	mRNA	0.9269947442971412	15.31506	0.5556694999999999	1.0	53.0	2340	0.97	1.0	148328	4642	12	41.934593	-49.479168	1
ENSG00000080815.18_2	PSEN1	mRNA	0.96014437079364	33.0452	0.5081099200000001	1.0	44.0	6937	0.02	1.0	87244	6078	12	31.766085	-6.139694	1
ENSG00000080819.6_2	CPOX	mRNA	0.9825299578451714	111.2513195	0.4735235999999999	4.0	52.0	12047	0.0	0.75	64366	2825	7	37.692604	11.497798	1
ENSG00000080822.16_2	CLDND1	mRNA	0.9849024387953104	128.29607955035408	0.5564924516129032	4.0	48.0	13467	0.3	1.0	24975	2818	6	39.27914	16.536657	1
ENSG00000080823.21_1	MOK	mRNA	0.9942145895265572	222.68756825	0.4944455121951221	6.0	71.0	3352	0.19	0.8571428571428571	76359	3809	12	40.368515	4.1733227	1
ENSG00000080824.18_1	HSP90AA1	mRNA	0.9989808150382145	1841.3851190999999	0.5351756	2.0	64.0	1347	0.01	1.0	58637	3510	12	30.446257	10.479905	1
ENSG00000080839.11_2	RBL1	mRNA	0.9444896284271344	20.9155865	0.56466125	3.0	90.0	695	0.0	1.0	99646	5684	22	56.14547	14.175747	1
ENSG00000080845.17_1	DLGAP4	mRNA	0.9882645631857718	96.3136045	0.4045431250000001	4.0	92.0	1307	1.0	1.0	262782	5056	13	54.670765	-41.722393	1
ENSG00000080854.14_2	IGSF9B	mRNA	0.8780066620323811	8.454172	0.4104448571428572	1.0	30.0	671	0.87	1.0	48421	5050	20	36.34574	-36.68506	1
ENSG00000080910.11_2	CFHR2	mRNA	0.003111288542340551	0.0033264055000000003	0.6321158333333333	0.0	20.0	45270	0.0	0.006666666666666667	15454	1059	5	-25.037226	57.38602	2
ENSG00000080986.12_1	NDC80	mRNA	0.9809741986291888	62.58971990000001	0.5870143999999999	2.0	69.0	4844	0.01	0.9364705882352942	45124	2172	17	34.237606	22.97928	1
ENSG00000081014.10_2	AP4E1	mRNA	0.8971936361554445	16.974541835	0.6194308571428571	2.0	85.0	4518	0.02	1.0	97227	6758	21	57.026257	12.399314	1
ENSG00000081019.13_1	RSBN1	mRNA	0.9133286541319576	14.804612710299999	0.5784948333333334	3.0	37.0	15487	1.0	1.0	50644	6621	8	45.77473	-47.46685	1
ENSG00000081026.18_2	MAGI3	mRNA	0.9457953716449978	19.1065087	0.553704	0.0	37.0	623	0.98	0.9942857142857144	294964	6508	22	53.489914	-38.584866	1
ENSG00000081041.8_1	CXCL2	mRNA	0.7983589016286218	96.41735	0.428741	1.0	98.0	2792	0.0	0.29	2258	1218	4	-8.796569	-34.271523	2
ENSG00000081051.7_1	AFP	mRNA	0.9441674244169737	17.2131236	0.5878329999999999	1.0	84.0	36696	0.0	0.5700000000000001	20011	2484	15	24.806576	29.752497	1
ENSG00000081052.11_1	COL4A4	mRNA	0.8949322963155935	9.9856015	0.508034	2.0	72.0	10565	0.02	0.8422916666666668	161402	9895	48	62.07431	-13.362666	1
ENSG00000081059.19_2	TCF7	mRNA	0.9236506594222934	15.997561	0.4117348333333332	3.0	59.0	553	0.69	1.0	33498	5340	11	27.219955	-45.278625	1
ENSG00000081087.14_2	OSTM1	mRNA	0.9908696049783592	127.5754315	0.5767804285714284	2.0	50.0	527	0.87	0.8485714285714286	121009	4467	7	42.12176	-50.2822	1
ENSG00000081138.13_2	CDH7	mRNA	0.8764059032013778	10.645760499999998	0.59320325	2.0	8.0	3875	0.01	1.0	139420	12231	12	57.091686	4.238952	1
ENSG00000081148.11_1	IMPG2	mRNA	0.07218109695777207	0.082215845	0.601775	4.0	65.0	6682	0.01	0.773157894736842	98014	8337	19	3.4221926	25.884312	1
ENSG00000081154.11_1	PCNP	mRNA	0.9855198303379594	139.37794300000002	0.5977005000000001	2.0	60.0	44950	0.0	1.0	20342	2342	5	36.27953	29.385605	1
ENSG00000081177.18_1	EXD2	mRNA	0.9443562430447641	19.9034253	0.5171557692307693	1.0	151.0	39471	0.02	0.8577777777777778	52254	5107	11	27.126015	-0.8472738	1
ENSG00000081181.7_1	ARG2	mRNA	0.9534684470061159	23.1719115	0.51949625	4.0	90.0	48335	0.0	0.9475	31922	2045	8	33.412018	6.97487	1
ENSG00000081189.14_2	MEF2C	mRNA	0.9891220579807776	133.62154317124998	0.568535517857143	5.0	53.0	0	1.0	1.0	186016	7561	12	50.393047	-46.762108	1
ENSG00000081237.18_2	PTPRC	mRNA	0.9847914931105578	79.6427693	0.585714142857143	2.0	65.0	4468	0.0	0.6666666666666666	118242	5164	33	59.038948	-10.028128	1
ENSG00000081248.10_1	CACNA1S	mRNA	0.011192297715296312	0.012819295	0.438765	2.0	95.0	2439	0.0	0.9053488372093024	73052	6166	44	55.591682	-13.677702	1
ENSG00000081277.12_2	PKP1	mRNA	0.8905956746070864	8.923182565000003	0.4530408	2.0	102.0	1899	0.0	0.9285714285714286	49541	5447	15	45.801674	-15.670121	1
ENSG00000081307.12_2	UBA5	mRNA	0.9685527484803568	65.86198375	0.5513683571428573	3.0	31.0	84582	0.08	0.9775	23651	3902	12	45.078636	21.961452	1
ENSG00000081320.10_2	STK17B	mRNA	0.9419680913274968	22.838355399999998	0.6019168	4.0	71.0	2046	0.0	0.8775	39056	5287	8	36.11678	9.532373	1
ENSG00000081377.16_1	CDC14B	mRNA	0.9309620848595564	16.8621092060775	0.5709680000000001	2.0	54.0	4281	0.21	0.9907142857142855	129589	5589	15	47.96737	-1.5099918	1
ENSG00000081386.12_1	ZNF510	mRNA	0.9178711904247892	13.0573275	0.55775925	1.0	50.0	4171	0.0	0.13	22191	5616	6	16.365547	22.024635	2
ENSG00000081479.12_1	LRP2	mRNA	0.9659986089471356	29.8671477	0.5381071999999999	4.0	29.0	577	0.0	0.9966666666666668	235576	15808	79	64.95717	-16.160082	1
ENSG00000081665.13_2	ZNF506	mRNA	0.8608325747725178	14.3762373	0.5613572499999999	2.0	45.0	40767	0.03	0.1275	35912	4140	6	14.679384	16.61947	2
ENSG00000081692.12_1	JMJD4	mRNA	0.9602042328293016	79.57552199999998	0.3900528571428572	1.0	43.0	13576	0.0	0.7833333333333333	4222	3749	6	-2.07369	-24.774601	1
ENSG00000081721.11_1	DUSP12	mRNA	0.9616769765714916	151.788615	0.5157942	1.0	65.0	9542	0.01	0.968	7480	1270	6	21.45059	33.75323	1
ENSG00000081760.16_2	AACS	mRNA	0.9643232143305832	37.282534010000006	0.4615763333333334	3.0	117.0	678	0.01	0.992	77941	6646	18	42.18486	-3.1415792	1
ENSG00000081791.8_2	KIAA0141	mRNA	0.9745318830772736	178.896986	0.4713657142857143	3.0	84.0	549	0.0	0.7424999999999999	18239	4970	13	31.301477	-3.5524611	1
ENSG00000081800.8_1	SLC13A1	mRNA	0.006362480551772911	0.0067738495	0.60091825	1.0	27.0	4167	0.0	0.8133333333333332	86455	3815	18	4.5364537	33.737762	2
ENSG00000081803.15_2	CADPS2	mRNA	0.9287909935608476	13.508922	0.5763553750000001	3.0	27.0	5110	0.99	1.0	568334	6066	30	58.942303	-35.640236	1
ENSG00000081818.3_1	PCDHB4	mRNA	0.4713148043473738	2.050718	0.4652495	3.0	77.0	36347	0.0	0.0	3824	3825	2	-5.4279904	-0.53435	2
ENSG00000081842.13	PCDHA6	mRNA	0.8359139113645593	5.095649100000001	0.4944935	1.0	66.0	108935	0.0	0.75	184366	5374	4	18.359394	-4.0177307	1
ENSG00000081853.14_2	PCDHGA2	mRNA	0.8154518099100152	4.512260422500002	0.49072	4.0	66.0	4262	0.0	0.7475	174007	4605	4	38.188576	-2.3135886	1
ENSG00000081870.11_1	HSPB11	mRNA	0.9901646155280288	143.37768404999997	0.6038595	4.0	66.0	30127	0.02	0.7783333333333333	28998	915	6	34.853695	9.013837	1
ENSG00000081913.13_2	PHLPP1	mRNA	0.9427918300743208	17.903360100000004	0.5331747142857143	4.0	87.0	1276	0.13	1.0	264983	6390	17	42.715206	-4.6379366	1
ENSG00000081923.11_2	ATP8B1	mRNA	0.9790497945683356	53.70489920000001	0.5599468000000001	3.0	81.0	4069	0.01	0.976	102012	5818	27	56.192177	14.441434	1
ENSG00000081985.10_1	IL12RB2	mRNA	0.9405784077210312	18.130503571968998	0.517005	2.0	74.0	2163	0.0	0.4525	89536	4040	16	17.101917	7.1093264	1
ENSG00000082014.16_1	SMARCD3	mRNA	0.980134686096965	174.99144795	0.40956279999999995	4.0	99.0	859	1.0	1.0	38479	2415	14	30.694191	-54.324505	1
ENSG00000082068.8_1	WDR70	mRNA	0.9724619934802594	39.10017935	0.5555984285714286	2.0	33.0	4298	0.5	0.9966666666666668	374223	5716	18	70.760666	6.2072606	1
ENSG00000082074.15_2	FYB	mRNA	0.9604786474001452	30.8459955	0.5441271999999999	3.0	61.0	3923	0.06	0.8894117647058823	163355	4750	19	53.090015	17.9441	1
ENSG00000082126.17_1	MPP4	mRNA	0.9475535181883687	32.0975946248	0.52504125	6.0	51.0	1396	0.0	0.94	53824	2462	22	41.046288	5.789503	1
ENSG00000082146.12_1	STRADB	mRNA	0.9776524156317118	56.10195700000001	0.5594366000000001	1.0	55.0	13535	0.92	1.0	90255	2293	12	40.593475	-51.285282	1
ENSG00000082153.17_2	BZW1	mRNA	0.9944526097329875	502.7282005	0.577806	4.0	50.0	22922	0.02	1.0	15792	6875	12	47.34648	12.649403	1
ENSG00000082175.14_1	PGR	mRNA	0.7644183563537739	5.7523232505154684	0.4856012727272727	6.0	12.0	12616	0.0	0.88625	100900	13748	8	54.723972	4.856667	1
ENSG00000082196.20_2	C1QTNF3	mRNA	0.8922766578454189	8.395912850000002	0.5582633333333333	2.0	44.0	4018	0.99	0.8300000000000001	24384	2802	6	39.955017	-52.66222	1
ENSG00000082212.11_1	ME2	mRNA	0.986554225265502	93.4103245	0.6006933999999999	2.0	29.0	3800	0.01	0.9875	75208	9100	16	57.195168	7.2608614	1
ENSG00000082213.17_2	C5orf22	mRNA	0.9705299071692464	87.22001700000001	0.5669541	1.0	21.0	20427	0.0	0.7925	22792	3612	9	27.260681	40.85103	1
ENSG00000082258.12_1	CCNT2	mRNA	0.9510336170574032	44.9689477	0.5991133999999999	1.0	29.0	3852	0.03	1.0	40517	6917	11	36.74179	42.224155	1
ENSG00000082269.16_1	FAM135A	mRNA	0.9491218939124636	22.4898775	0.6043301249999999	1.0	40.0	2766	0.01	1.0	147866	6415	22	62.454163	19.295322	1
ENSG00000082293.12_1	COL19A1	mRNA	0.9525711694232426	32.69760655	0.561301	3.0	25.0	14384	0.01	0.9382692307692309	343216	6232	52	64.03603	-11.928586	1
ENSG00000082397.17_2	EPB41L3	mRNA	0.9955514771815348	416.3697959	0.4982358333333332	4.0	33.0	386	1.0	1.0	238218	6962	23	52.95394	-39.577602	1
ENSG00000082438.15_2	COBLL1	mRNA	0.9309433189729618	14.59093405	0.5552866799999999	3.0	28.0	5069	0.07	0.8383333333333334	161982	9523	17	59.289333	5.939439	1
ENSG00000082458.11_1	DLG3	mRNA	0.9752477662718788	62.17980435	0.4927591000000001	3.0	15.0	1234	1.0	1.0	60629	6112	21	42.863396	-46.19142	1
ENSG00000082482.13_2	KCNK2	mRNA	0.9668926506758844	29.779740865	0.5315074444444444	4.0	28.0	14831	0.89	1.0	230245	3379	7	56.50396	-44.56435	1
ENSG00000082497.11_1	SERTAD4	mRNA	0.8274479741344232	8.651558999999999	0.53923525	3.0	70.0	14649	0.84	0.965	13456	5219	4	37.285934	-52.123848	1
ENSG00000082512.14_1	TRAF5	mRNA	0.947219897908446	48.0169714	0.5399064285714286	4.0	54.0	648	0.0	0.9090909090909092	48325	4958	11	40.24572	10.0395355	1
ENSG00000082515.17_2	MRPL22	mRNA	0.9959857649488344	266.35960745	0.5780547142857143	1.0	31.0	7238	0.01	0.8480000000000001	28341	3176	7	26.917847	40.113865	1
ENSG00000082516.8_1	GEMIN5	mRNA	0.970801567113022	61.88311292499999	0.5345626666666666	2.0	30.0	2050	0.0	0.928214285714286	50793	5397	28	60.494244	17.524591	1
ENSG00000082556.10_1	OPRK1	mRNA	0.2247376125649011	0.3052359000000001	0.5085569999999999	3.0	32.0	92554	0.0	0.75	25981	5196	5	-0.06650941	27.342737	1
ENSG00000082641.15_2	NFE2L1	mRNA	0.9906551629855224	224.68244970000003	0.4384635652173912	3.0	92.0	22861	1.0	1.0	13124	4774	6	26.851246	-52.51796	1
ENSG00000082684.14_2	SEMA5B	mRNA	0.9543022950937856	27.218151399999996	0.3696197272727272	3.0	107.0	4324	0.0	0.9304545454545454	119411	4933	23	43.309994	-18.2038	1
ENSG00000082701.14_2	GSK3B	mRNA	0.9752889320217476	44.525121	0.54725	6.0	75.0	3081	1.0	1.0	273094	7711	12	55.863552	-39.59992	1
ENSG00000082781.11_2	ITGB5	mRNA	0.9955830491062412	299.46315165	0.4577993076923077	4.0	56.0	803	0.0	1.0	125349	4372	15	37.98219	-13.742953	1
ENSG00000082805.19_2	ERC1	mRNA	0.9249087117162728	13.103683445200698	0.5221622	3.0	93.0	1051	0.31	1.0	504725	9241	21	68.460785	-0.12406884	1
ENSG00000082898.16_1	XPO1	mRNA	0.9916689181186136	371.6200233	0.6179862083333334	3.0	68.0	704	1.0	1.0	60434	6776	26	41.616505	-40.714672	1
ENSG00000082929.8_1	LINC01587	lncRNA	0.5237778184616346	1.37354305	0.52506975	0.0	36.0	17095	0.12	0.09000000000000001	3026	873	4	-24.363531	33.079067	2
ENSG00000082996.19_2	RNF13	mRNA	0.9792891533831164	96.13688492653401	0.5834328124999999	3.0	79.0	1096	0.0	1.0	149431	2866	11	34.313618	11.826011	1
ENSG00000083067.22_2	TRPM3	mRNA	0.7793746936783494	4.9086892	0.5222341875	5.0	77.0	5184	1.0	1.0	910891	12258	26	61.803226	-31.946894	1
ENSG00000083093.9_1	PALB2	mRNA	0.9386666806907078	25.322440068685	0.5721511666666667	1.0	61.0	41220	0.01	0.7	38140	4003	13	27.036213	32.10675	1
ENSG00000083097.14_1	DOPEY1	mRNA	0.9239199767183942	14.23866650005525	0.6046497142857142	2.0	36.0	11426	1.0	1.0	101053	8210	40	47.7455	-34.54717	1
ENSG00000083099.10_1	LYRM2	mRNA	0.9837217147686992	61.864757375	0.5582838181818182	1.0	74.0	27248	0.0	0.41	70572	5353	6	20.553839	25.436098	1
ENSG00000083123.14_1	BCKDHB	mRNA	0.9565517778520024	23.1061116	0.5873143333333334	2.0	41.0	1260	0.0	0.8218181818181818	239623	3692	11	68.44911	9.271651	1
ENSG00000083168.9_2	KAT6A	mRNA	0.9439629617919224	19.669578	0.565110625	1.0	45.0	670	0.1	1.0	122508	9285	18	57.39958	8.169947	1
ENSG00000083223.17_1	ZCCHC6	mRNA	0.9037429366572116	15.961041992499998	0.600395857142857	5.0	43.0	949	0.56	0.9991666666666666	66721	5724	28	53.81916	-49.903873	1
ENSG00000083290.19_1	ULK2	mRNA	0.9473073608855648	23.947391000000003	0.505462	4.0	38.0	250	0.02	1.0	97106	6010	28	56.786926	17.684084	1
ENSG00000083307.10_2	GRHL2	mRNA	0.9603839400213114	50.29635695	0.5004073333333333	3.0	86.0	562	1.0	1.0	177294	5239	16	39.43126	-44.930817	1
ENSG00000083312.17_1	TNPO1	mRNA	0.9934717701130488	377.16447100000005	0.5775909285714285	3.0	60.0	5065	0.27	1.0	100421	11183	25	58.998856	5.717152	1
ENSG00000083444.16_1	PLOD1	mRNA	0.9980625640090419	670.44307255	0.41185466666666665	1.0	72.0	3933	0.0	0.9426315789473684	40784	2940	19	45.800323	-25.761284	1
ENSG00000083454.21_2	P2RX5	mRNA	0.9235737812242434	52.42528585	0.4267049090909091	3.0	68.0	642	0.0	0.875	23897	2309	12	26.671625	-26.722597	1
ENSG00000083457.11_1	ITGAE	mRNA	0.9891348053928676	127.51488978	0.5032467777777777	4.0	73.0	0	0.01	0.8033333333333333	86615	3858	31	42.30311	-12.413529	1
ENSG00000083520.14_1	DIS3	mRNA	0.9697713166218452	55.5558455	0.5601366000000001	2.0	38.0	129999	0.0	0.958	29764	10604	23	58.70402	8.322552	1
ENSG00000083535.15_2	PIBF1	mRNA	0.955182667622814	22.98798155	0.641102875	4.0	38.0	27652	0.0	1.0	234402	3154	18	65.00279	9.041249	1
ENSG00000083544.13_2	TDRD3	mRNA	0.9651916808068216	40.64500750000001	0.6026579999999999	3.0	22.0	54685	1.0	0.9664285714285716	177421	3234	14	44.657375	-50.703686	1
ENSG00000083622.8_1	AC000111.6	lncRNA	0.008412811191490538	0.008896145749999999	0.569149	0.0	44.0	2661	0.03	0.05666666666666668	42624	376	3	-49.25887	34.257133	2
ENSG00000083635.7_2	NUFIP1	mRNA	0.8773014107958421	7.8271288	0.612829	2.0	65.0	14806	0.0	0.6260000000000001	50234	3492	10	38.18227	29.252779	1
ENSG00000083642.18_1	PDS5B	mRNA	0.9627475395851508	26.47780116	0.6288773333333334	4.0	55.0	68438	0.51	1.0	191593	7497	35	46.71836	-34.739235	1
ENSG00000083720.12_1	OXCT1	mRNA	0.9783720527814692	50.5859964	0.5772065	4.0	22.0	738	0.03	1.0	140454	3388	17	49.357533	17.141382	1
ENSG00000083750.12_2	RRAGB	mRNA	0.9379588331728992	25.13675	0.5716604999999999	3.0	6.0	62069	0.05	1.0	41035	2061	11	45.106728	24.277773	1
ENSG00000083782.7_1	EPYC	mRNA	0.5206928209124719	1.140295485	0.600517	2.0	33.0	2132	0.03	0.986	41347	1539	7	7.1673555	30.06041	1
ENSG00000083799.17_2	CYLD	mRNA	0.9527144297787726	22.138015855	0.59279625	5.0	66.0	921	0.99	1.0	59175	8503	20	49.109753	-46.779602	1
ENSG00000083807.9_2	SLC27A5	mRNA	0.9941839727534753	209.54044158	0.404040625	3.0	33.0	5855	0.0	0.45299999999999996	19751	5032	10	14.639905	-16.346552	1
ENSG00000083812.11_2	ZNF324	mRNA	0.8642586913663974	8.87758563275	0.387693	2.0	34.0	47351	0.0	0.22	8380	5653	5	12.889889	-15.203128	1
ENSG00000083814.13_2	ZNF671	mRNA	0.7049303070598943	4.3541735	0.4700365	2.0	47.0	827	0.0	0.0	7873	2903	4	5.6377487	12.951742	2
ENSG00000083817.8_1	ZNF416	mRNA	0.7406317609707221	3.4511041	0.509567	1.0	49.0	9498	0.0	0.0075	7361	2561	4	11.530523	21.721909	2
ENSG00000083828.15_2	ZNF586	mRNA	0.8746165788584195	11.8677115	0.4745885	2.0	47.0	34051	0.0	0.18666666666666668	50269	2265	4	6.851945	13.469786	2
ENSG00000083838.15_2	ZNF446	mRNA	0.8827651937309875	24.109150500778927	0.368971	2.0	33.0	41819	0.0	0.024285714285714282	7211	3922	8	-15.799269	-13.912343	1
ENSG00000083844.10_2	ZNF264	mRNA	0.944411696584886	25.5055385	0.4119441666666667	2.0	49.0	72259	0.0	0.38666666666666666	31346	12163	5	52.7449	1.0402286	1
ENSG00000083845.8_1	RPS5	mRNA	0.9995048430565	3537.61334045	0.4381282222222222	1.0	38.0	7317	0.0	0.8333333333333334	8406	1747	7	-11.82679	-55.536533	1
ENSG00000083857.13_2	FAT1	mRNA	0.9923375149484854	140.8531299537374	0.5199513333333333	5.0	40.0	1040	0.65	1.0	136072	14786	29	50.39305	-35.63184	1
ENSG00000083896.12_2	YTHDC1	mRNA	0.974443484970412	63.09747610000001	0.580611	3.0	16.0	3202	0.09	1.0	39702	6232	17	50.977215	22.135466	1
ENSG00000083937.8_1	CHMP2B	mRNA	0.9724271547772444	56.411688975	0.6136724	2.0	25.0	18421	0.0	0.82	28277	2557	6	39.448074	34.521072	1
ENSG00000084070.11_2	SMAP2	mRNA	0.979517511251488	56.17347425	0.5159438333333334	2.0	54.0	1017	0.18	0.911	69390	2939	10	32.3399	26.45019	1
ENSG00000084072.16_2	PPIE	mRNA	0.9953077838419736	225.481287655	0.502803	1.0	60.0	18587	0.0	0.9988888888888888	53221	4651	11	25.260897	33.56493	1
ENSG00000084073.8_1	ZMPSTE24	mRNA	0.9750000832963452	63.856346675	0.5453399999999999	4.0	50.0	22887	0.01	0.9079999999999999	36077	3108	10	40.055927	11.638533	1
ENSG00000084090.13_2	STARD7	mRNA	0.9877843086034388	191.1933795	0.5261146666666666	3.0	52.0	2809	0.02	1.0	23959	3368	8	37.06331	16.413864	1
ENSG00000084092.6_1	NOA1	mRNA	0.9451449487127694	25.0178895	0.458272	0.0	34.0	12782	0.0	0.7414285714285713	15453	3415	7	9.162552	-13.900663	1
ENSG00000084093.15_1	REST	mRNA	0.9455527149808214	22.634249665	0.5240578888888889	2.0	36.0	33366	1.0	1.0	27935	7300	5	45.756317	-46.459114	1
ENSG00000084110.10_1	HAL	mRNA	0.4953499889907719	1.15634565	0.5104975454545454	3.0	58.0	47965	0.0	1.0	23703	3913	21	5.234682	30.159258	1
ENSG00000084112.14_2	SSH1	mRNA	0.9818608777372314	153.14694000000003	0.4599835555555556	3.0	60.0	612	0.0	1.0	79398	13040	15	56.230534	-0.44166723	1
ENSG00000084207.15_1	GSTP1	mRNA	0.9978674559278368	893.4771635000003	0.3845081428571429	3.0	54.0	13660	0.0	0.8514285714285714	3065	1681	7	23.929382	-27.792461	1
ENSG00000084234.16_2	APLP2	mRNA	0.9970559509338052	532.5317594999998	0.4890078800000001	3.0	59.0	1636	0.07	1.0	74905	3727	18	43.34757	-10.952762	1
ENSG00000084444.13_1	FAM234B	mRNA	0.9206105770255999	13.388294299999998	0.5216753333333334	2.0	84.0	860	0.0	0.9107692307692308	80806	4808	14	31.10378	20.097559	1
ENSG00000084453.16_2	SLCO1A2	mRNA	0.7175079204749637	2.5933143560233654	0.6039266470588236	3.0	20.0	48577	0.29	0.8542857142857142	130837	7682	16	60.515408	5.7141943	1
ENSG00000084463.7_1	WBP11	mRNA	0.9811113434038462	61.0055743	0.5766642	2.0	44.0	27662	0.0	1.0	18961	4646	12	43.427345	33.790237	1
ENSG00000084623.11_1	EIF3I	mRNA	0.9983513148784572	897.9226735	0.4609698333333334	2.0	83.0	13416	0.0	1.0	9234	1458	11	15.053408	-32.152195	1
ENSG00000084628.9_1	NKAIN1	mRNA	0.9670281596055548	31.32260905	0.4165241999999999	0.0	70.0	10562	0.11	0.8571428571428571	59809	2589	7	0.09247242	-29.550228	1
ENSG00000084636.17_2	COL16A1	mRNA	0.9679730684360952	38.787746598000005	0.3671251764705882	5.0	78.0	910	0.02	0.9969230769230769	52072	5736	71	62.418804	-15.621598	1
ENSG00000084652.15_1	TXLNA	mRNA	0.9695290034985518	76.39605	0.4641195	3.0	81.0	11027	0.04	0.8209090909090909	18599	5012	11	31.320938	-3.5381641	1
ENSG00000084674.14_2	APOB	mRNA	0.17931632985694426	0.22111578	0.5471575	3.0	72.0	58243	0.0	0.8052941176470588	42644	14121	29	57.516243	-3.3846745	1
ENSG00000084676.15_1	NCOA1	mRNA	0.9341552614731476	14.783455300650001	0.5445231818181818	1.0	56.0	1086	0.96	1.0	278770	7405	25	53.434124	-38.206406	1
ENSG00000084693.15_2	AGBL5	mRNA	0.9630011794795108	47.4263521925	0.4311335000000001	1.0	59.0	21919	0.01	0.995625	18976	3261	16	45.146183	-26.558748	1
ENSG00000084710.13_1	EFR3B	mRNA	0.9507907062618192	21.9470145	0.4474134	4.0	61.0	7488	0.01	1.0	117007	7434	23	45.906796	-11.537787	1
ENSG00000084731.14_2	KIF3C	mRNA	0.9597897852235292	29.35454435	0.43358542857142857	4.0	58.0	5142	1.0	1.0	55901	5462	9	31.833279	-57.406353	1
ENSG00000084733.10_1	RAB10	mRNA	0.9918267974307848	174.67681299999995	0.5674060000000001	2.0	58.0	1174	0.51	1.0	103344	3535	6	32.71014	-41.34297	1
ENSG00000084734.8_2	GCKR	mRNA	0.3584143015519413	0.5744709750000001	0.4788378333333334	2.0	83.0	45032	0.01	0.9814285714285714	26842	2186	19	-4.13277	-12.583764	1
ENSG00000084754.10_2	HADHA	mRNA	0.9920958123999092	159.4595665	0.5105342500000001	3.0	58.0	54133	0.0	1.0	54090	3037	20	43.221954	-10.62188	1
ENSG00000084764.10_2	MAPRE3	mRNA	0.9584624848604426	27.686238392825004	0.4594333333333334	2.0	69.0	858	0.36	0.995	56584	1892	7	28.008385	-39.4225	1
ENSG00000084774.13_1	CAD	mRNA	0.9857212870280172	129.830060175	0.4281449090909091	4.0	60.0	7051	0.17	1.0	26553	7265	44	56.989307	-16.028984	1
ENSG00000085063.14_2	CD59	mRNA	0.9956418987818221	777.38897963	0.5333230000000001	3.0	55.0	509	0.0	0.2525	27739	3716	6	27.921501	12.851678	1
ENSG00000085117.11_2	CD82	mRNA	0.985734011474793	83.87167965	0.40296321428571424	2.0	63.0	1604	0.0	0.7185714285714286	54772	2289	10	12.890791	-26.113062	1
ENSG00000085185.15_2	BCORL1	mRNA	0.8303204432257045	5.10320445	0.4200531666666667	2.0	34.0	1426	1.0	1.0	75052	7127	13	42.740635	-46.763027	1
ENSG00000085224.21_2	ATRX	mRNA	0.9820918226899634	60.989198650925005	0.6103232083333333	2.0	8.0	184498	0.98	1.0	281399	11220	36	48.876328	-35.2698	1
ENSG00000085231.13_2	AK6	mRNA	0.9971220956632808	404.121626	0.6185314000000001	1.0	19.0	37708	0.0	0.8925000000000001	18558	1648	5	25.934343	42.041847	1
ENSG00000085265.10_1	FCN1	mRNA	0.0	0.016540899999999997	0.4696035	1.0	84.0	4558	0.0	0.48375	11987	4369	9	-7.424887	-13.855693	2
ENSG00000085274.15_1	MYNN	mRNA	0.9332875306257308	25.378231	0.6261984	2.0	47.0	1977	1.0	0.9525	16350	4999	9	41.00284	-51.48918	1
ENSG00000085276.17_2	MECOM	mRNA	0.9112452746199886	10.4048183	0.55552	3.0	37.0	871	0.99	1.0	578709	5732	17	60.964233	-35.133675	1
ENSG00000085365.17_1	SCAMP1	mRNA	0.9814110390284057	55.49212845	0.589477857142857	6.0	79.0	11678	0.1	1.0	118487	4508	10	41.629944	4.258756	1
ENSG00000085377.13_2	PREP	mRNA	0.9817106040618074	78.45814899999998	0.5606055	2.0	108.0	27305	0.0	0.93	125519	2905	15	29.230642	15.062231	1
ENSG00000085382.11_2	HACE1	mRNA	0.9401916724284298	18.3923388	0.5952289166666668	1.0	58.0	9732	0.07	0.9990000000000001	131826	5318	26	61.311916	15.206384	1
ENSG00000085415.15_1	SEH1L	mRNA	0.9800703972017388	58.5431392	0.5381483	4.0	91.0	14433	0.01	1.0	39541	5206	9	33.543705	4.728115	1
ENSG00000085433.15_2	WDR47	mRNA	0.9101160768631992	11.0979397	0.5438765555555555	3.0	93.0	11516	0.0	0.9373333333333334	71899	4240	15	35.28952	2.4879768	1
ENSG00000085449.14_2	WDFY1	mRNA	0.9887956205676848	143.0610335	0.516644	3.0	63.0	531	0.0	1.0	70040	4660	12	35.224255	14.21799	1
ENSG00000085465.12_1	OVGP1	mRNA	0.7394610148535029	3.8016265	0.5125653333333333	1.0	72.0	11433	0.0	0.6509090909090909	13463	2243	11	3.029628	-11.52352	1
ENSG00000085491.15_1	SLC25A24	mRNA	0.9715329487933714	76.220145	0.5865115	4.0	72.0	746	0.0	0.8009999999999999	66322	4271	10	36.002125	9.362833	1
ENSG00000085511.19_2	MAP3K4	mRNA	0.9590529691147901	29.3141975	0.5320081874999999	3.0	43.0	3868	0.0	1.0	125658	5490	28	57.449223	17.136442	1
ENSG00000085514.15_2	PILRA	mRNA	0.8887446049842042	8.700697400000001	0.4400114285714286	3.0	49.0	816	0.0	0.006	31772	1316	7	13.799519	1.0087475	2
ENSG00000085552.16_1	IGSF9	mRNA	0.8978802999660233	28.2809593	0.382329	2.0	98.0	798	0.0	0.8552380952380951	18562	4205	21	8.581807	-40.66682	1
ENSG00000085563.14_1	ABCB1	mRNA	0.937761939812003	16.12783595	0.5599509090909092	2.0	36.0	24506	0.0	0.9733333333333332	209460	4778	29	64.19518	12.194991	1
ENSG00000085644.13_1	ZNF213	mRNA	0.8140952800753432	9.090946800000001	0.3569497777777777	4.0	68.0	12743	0.03	0.2525	7880	5889	7	17.414995	-19.751602	1
ENSG00000085662.13_1	AKR1B1	mRNA	0.9973223637318408	3079.7582290675	0.4423706428571429	3.0	41.0	852	0.0	0.792	16792	1930	10	-10.983812	-55.7692	1
ENSG00000085719.12_2	CPNE3	mRNA	0.9875758324489644	96.623141	0.5628318461538462	2.0	19.0	42296	0.0	1.0	47070	4864	18	46.70702	31.102606	1
ENSG00000085721.12_1	RRN3	mRNA	0.9833976130949598	59.368880000000004	0.5785650000000001	0.0	51.0	7845	0.0	0.8942105263157896	34295	3762	19	32.688942	43.075863	1
ENSG00000085733.15_1	CTTN	mRNA	0.9925771121089508	1831.631651	0.4624580666666666	2.0	62.0	623	0.0	0.8571428571428571	38180	3272	19	41.743374	-26.490465	1
ENSG00000085741.12_1	WNT11	mRNA	0.5339210424398291	1.93971455	0.31072125	2.0	64.0	875	0.0	1.0	20207	1930	6	-15.226713	-26.007578	1
ENSG00000085760.14_1	MTIF2	mRNA	0.9803953310261146	66.66682350000002	0.5476617500000001	4.0	61.0	26013	0.0	1.0	32648	2528	16	38.389534	9.548371	1
ENSG00000085788.13_2	DDHD2	mRNA	0.97602667925384	70.48358603234999	0.560475	2.0	85.0	5011	0.15	1.0	31490	4921	18	42.319542	0.45445433	1
ENSG00000085831.15_2	TTC39A	mRNA	0.9790176344478532	73.81463780000001	0.4462436666666667	4.0	50.0	682	0.0	0.9555555555555556	57858	6287	18	39.192238	-13.994349	1
ENSG00000085832.16_2	EPS15	mRNA	0.9731917914550028	43.891809499999994	0.6015250000000001	4.0	49.0	1075	0.92	1.0	165065	5225	25	51.208042	-43.097797	1
ENSG00000085840.12_1	ORC1	mRNA	0.9642064992510484	33.583873999999994	0.492544	3.0	46.0	15213	0.0	0.6517647058823529	31630	3157	17	30.838287	12.2364	1
ENSG00000085871.8_1	MGST2	mRNA	0.9881862022407428	88.24325185	0.5301424285714286	9.0	82.0	7781	0.0	0.6699999999999999	74977	1780	7	23.26986	8.757956	1
ENSG00000085872.14_2	CHERP	mRNA	0.9727427866570876	56.01690655	0.39738428571428575	2.0	77.0	42867	0.02	0.9411764705882352	24641	4173	17	37.79019	-25.469776	1
ENSG00000085978.21_1	ATG16L1	mRNA	0.9826354279092626	100.31097839424999	0.4978516666666667	3.0	60.0	1219	0.04	0.99	54869	4208	19	43.317806	-10.876511	1
ENSG00000085982.13_1	USP40	mRNA	0.9733473399805541	71.290898	0.5396330588235294	3.0	86.0	7874	0.0	1.0	91256	5692	32	54.913918	-9.829508	1
ENSG00000085998.13_1	POMGNT1	mRNA	0.9885667130108744	136.07479795	0.44576109999999997	2.0	37.0	3449	0.86	1.0	31622	3480	23	37.114624	-36.083996	1
ENSG00000085999.11_2	RAD54L	mRNA	0.9720710870831608	40.05505255	0.4766493333333333	3.0	41.0	593	0.15	1.0	30778	3108	19	42.93798	-9.18455	1
ENSG00000086015.20_1	MAST2	mRNA	0.9855787650498964	86.20237840000001	0.4681244	3.0	41.0	548	0.37	0.9983333333333334	232511	5738	29	49.719887	-4.8028655	1
ENSG00000086061.15_1	DNAJA1	mRNA	0.9934292942713846	365.86707125	0.5551499999999999	1.0	49.0	872	0.0	0.9711111111111111	14696	2381	9	23.710735	38.598743	1
ENSG00000086062.12_1	B4GALT1	mRNA	0.9901506965547642	169.23146225	0.43739350000000005	4.0	51.0	1304	0.0	0.7983333333333333	63274	4201	6	34.82179	-14.55903	1
ENSG00000086065.13_1	CHMP5	mRNA	0.9887510080724562	134.1068449	0.6094823333333333	3.0	53.0	3741	0.01	0.995	17190	1957	8	36.47913	19.059717	1
ENSG00000086102.18_1	NFX1	mRNA	0.9626159015126168	33.327979	0.517529	1.0	55.0	7602	0.02	1.0	80646	4604	24	49.969833	-13.082954	1
ENSG00000086159.12_1	AQP6	mRNA	0.3307726377541811	0.780119	0.3982562000000001	0.0	74.0	11429	0.0	0.5459999999999999	9945	5129	7	-13.880971	-28.175282	2
ENSG00000086189.9_1	DIMT1	mRNA	0.9504921120206304	70.1460542	0.5771404	3.0	13.0	25398	0.0	0.8333333333333334	16679	2859	12	45.48427	24.206728	1
ENSG00000086200.16_2	IPO11	mRNA	0.9631130197430696	38.9646246617	0.5985077142857144	2.0	13.0	12308	0.04	1.0	215810	4356	30	63.72288	12.636791	1
ENSG00000086205.16_1	FOLH1	mRNA	0.8849931303530423	8.420828785043451	0.5650221428571428	6.0	4.0	371419	0.0	1.0	62035	2697	20	25.889858	50.705757	1
ENSG00000086232.12_2	EIF2AK1	mRNA	0.9941573749763732	279.87794637	0.5224036	2.0	53.0	2079	0.02	0.778	36986	4469	15	32.905098	24.491905	1
ENSG00000086288.11_2	NME8	mRNA	0.3533280433164239	0.55761694	0.606688	0.0	69.0	21414	0.03	0.928	51804	2312	18	2.415092	30.829494	1
ENSG00000086289.11_2	EPDR1	mRNA	0.9940836629886132	168.69664068	0.47412075	3.0	84.0	3077	0.0	0.75	266568	2599	4	39.522606	-6.087349	1
ENSG00000086300.15_1	SNX10	mRNA	0.9883254203875058	173.71291100000005	0.6205161111111113	3.0	58.0	669	0.01	0.8333333333333334	82422	2613	7	36.869053	20.179756	1
ENSG00000086475.14_1	SEPHS1	mRNA	0.9914217754506384	238.20451000000003	0.519197	4.0	74.0	588	0.97	1.0	30873	3273	9	34.626625	-53.63504	1
ENSG00000086504.15_1	MRPL28	mRNA	0.9955528054325362	246.92905603933656	0.3728471999999999	2.0	54.0	14371	0.0	0.8300000000000001	3143	2229	6	12.431433	-24.644243	1
ENSG00000086506.2_1	HBQ1	mRNA	0.9587536890141496	42.218087	0.311567	3.0	45.0	30998	0.0	0.05666666666666668	728	536	3	-15.620769	-16.475016	2
ENSG00000086544.2_1	ITPKC	mRNA	0.9014499008318986	10.1760393	0.395593	3.0	70.0	3524	0.0	0.9925	23757	3385	7	26.389112	-24.868967	1
ENSG00000086548.8_2	CEACAM6	mRNA	0.8179848863644636	5.9198662925	0.5024185	1.0	91.0	15502	0.0	0.14	16784	2699	7	3.4449914	0.5841009	2
ENSG00000086570.12_1	FAT2	mRNA	0.4707084393325853	1.028564745	0.44768149999999995	1.0	71.0	8481	0.01	0.9091304347826088	64850	14534	23	56.20927	-2.2147422	1
ENSG00000086589.11_1	RBM22	mRNA	0.9665100723381264	58.154458	0.5145995	1.0	104.0	6110	0.0	1.0	10313	2342	11	4.377055	-13.889213	1
ENSG00000086598.10_1	TMED2	mRNA	0.9955857122758618	267.3057544	0.5375196	1.0	92.0	37983	0.03	1.0	14046	2560	4	23.572803	29.089289	1
ENSG00000086619.13_1	ERO1B	mRNA	0.8953716474081761	9.9581245	0.6062206666666666	1.0	75.0	2374	0.0	0.8768750000000001	66430	4567	16	28.228624	30.403273	1
ENSG00000086666.18_2	ZFAND6	mRNA	0.9913563947439868	171.60814162755057	0.5974728333333332	3.0	72.0	11461	0.21	1.0	78825	2594	7	33.864765	10.782382	1
ENSG00000086696.10_2	HSD17B2	mRNA	0.8178364810181187	4.87309672	0.5207911666666667	6.0	88.0	564	0.0	0.6566666666666666	63302	7925	5	49.228886	3.421182	1
ENSG00000086712.12_2	TXLNG	mRNA	0.9501311910894004	36.7816885	0.5906816666666667	1.0	22.0	638	0.05	0.92	58092	4401	10	29.844067	43.425102	1
ENSG00000086717.18_2	PPEF1	mRNA	0.6831665970473244	2.7197370283	0.568427	3.0	27.0	605	0.19	0.8126666666666666	137007	2890	19	48.873142	20.178802	1
ENSG00000086730.16_1	LAT2	mRNA	0.9781503006221139	72.38186390000001	0.4221515454545455	3.0	60.0	971	0.01	0.555	20438	2527	14	30.533175	-23.949545	1
ENSG00000086758.15_2	HUWE1	mRNA	0.984820891368516	85.54486399999998	0.5064279333333334	3.0	25.0	27275	1.0	1.0	154615	14796	86	50.491142	-31.077372	1
ENSG00000086827.8_2	ZW10	mRNA	0.9526845190148179	24.1809805	0.557721	3.0	65.0	2793	0.0	0.9983333333333334	40624	2992	16	36.013226	16.526052	1
ENSG00000086848.14_2	ALG9	mRNA	0.9671774815411468	32.91877589999999	0.5387003529411765	4.0	39.0	1073	0.01	1.0	85297	4485	16	49.240894	16.110132	1
ENSG00000086967.9_1	MYBPC2	mRNA	0.5726609344762127	1.4278328000000002	0.4302135	2.0	83.0	12118	0.0	0.8807142857142857	33418	3593	28	48.266773	-17.803888	1
ENSG00000086991.12_1	NOX4	mRNA	0.9429005791519978	18.42274955	0.5679135999999999	6.0	29.0	533	0.07	1.0	171840	4184	19	50.289738	13.288206	1
ENSG00000087008.15_1	ACOX3	mRNA	0.9387018738079907	20.775681	0.442378	2.0	55.0	3669	0.0	0.7733333333333332	74429	2860	18	24.653751	-9.331168	1
ENSG00000087053.18_1	MTMR2	mRNA	0.9670180549920836	34.118036000000004	0.5633176666666667	3.0	59.0	10896	0.0	0.933125	91413	4681	17	53.824406	17.468544	1
ENSG00000087074.7_2	PPP1R15A	mRNA	0.9828722064854092	90.1916	0.42265649999999994	2.0	61.0	8951	0.0	0.03333333333333333	3665	2378	3	-14.152237	-13.969769	2
ENSG00000087076.8_2	HSD17B14	mRNA	0.9775139654049204	55.831109100000006	0.39292825	2.0	61.0	2547	0.0	0.7371428571428572	23661	1238	9	12.589648	-26.30648	1
ENSG00000087077.12_2	TRIP6	mRNA	0.9752547190837764	213.7135847174	0.3681146363636363	1.0	53.0	30201	0.12	0.9825	6316	1942	9	-1.2530761	-26.975948	1
ENSG00000087085.13_2	ACHE	mRNA	0.8330402391567883	13.97545395	0.34265850000000003	2.0	53.0	19483	0.18	0.9825	6138	2956	5	14.129688	-27.75249	1
ENSG00000087086.14_2	FTL	mRNA	0.9974240455004496	13032.7217	0.437358	2.0	67.0	1031	0.0	0.7000000000000001	1577	878	4	-14.893471	-59.79218	1
ENSG00000087087.18_2	SRRT	mRNA	0.9751887309444676	287.58814699999994	0.4214972222222222	3.0	53.0	28422	1.0	1.0	13537	2963	21	29.56565	-50.051517	1
ENSG00000087088.19_2	BAX	mRNA	0.9967605978067536	546.9290053999998	0.3968923076923077	3.0	67.0	6446	0.01	1.0	6921	1358	7	24.25912	-28.003271	1
ENSG00000087095.12_1	NLK	mRNA	0.9781664837842488	60.0352285	0.5659366666666666	2.0	90.0	379	1.0	1.0	154225	4047	12	38.873863	-46.452576	1
ENSG00000087111.20_2	PIGS	mRNA	0.9878011280290953	103.26987842857949	0.44176613333333337	2.0	67.0	3700	0.01	0.8316666666666667	18485	3088	12	22.756275	-8.769719	1
ENSG00000087116.14_2	ADAMTS2	mRNA	0.9863343649896568	79.88334870000001	0.3836698	5.0	62.0	27858	0.01	0.97	234579	6754	22	41.01963	-12.943979	1
ENSG00000087128.9_1	TMPRSS11E	mRNA	0.4943414085663467	0.99156895	0.592865	2.0	13.0	41169	0.0	0.8733333333333334	50155	2136	10	7.2900953	29.990593	1
ENSG00000087152.15_1	ATXN7L3	mRNA	0.9680848165806548	75.13273949999999	0.4495625833333334	4.0	76.0	0	1.0	1.0	6574	3811	13	31.779425	-54.545208	1
ENSG00000087157.18_1	PGS1	mRNA	0.9737584899139168	122.1291431	0.4078325333333333	1.0	162.0	1021	0.06	1.0	45914	3062	10	2.0871377	-43.853832	1
ENSG00000087191.12_2	PSMC5	mRNA	0.991778396690088	542.2866329	0.4708523333333334	2.0	85.0	12293	0.97	1.0	4836	2586	13	31.413134	-49.110348	1
ENSG00000087206.16_2	UIMC1	mRNA	0.9713710285773284	41.356469	0.5307751428571429	4.0	30.0	2579	1.0	0.84	101701	2570	15	48.29933	-52.092686	1
ENSG00000087237.10_1	CETP	mRNA	0.5762416690757488	1.58305717	0.4470332500000001	2.0	76.0	10200	0.0	0.6	21995	1791	16	-1.2739251	-14.884993	1
ENSG00000087245.12_2	MMP2	mRNA	0.9983748546605212	679.1151755	0.44478275	5.0	37.0	1217	0.02	1.0	116537	3741	14	37.057995	-14.509541	1
ENSG00000087250.8_1	MT3	mRNA	0.41665545403638304	0.7395895000000001	0.4027308333333333	1.0	65.0	17023	0.0	0.3866666666666667	2004	1550	4	-12.581771	-28.329535	2
ENSG00000087253.12_2	LPCAT2	mRNA	0.9613765498069438	36.676308	0.6140305	3.0	40.0	1034	0.0	0.8585714285714285	77672	5391	14	49.477867	21.624487	1
ENSG00000087258.13_2	GNAO1	mRNA	0.9439413620147	18.872573899999995	0.4621532727272728	5.0	61.0	1163	1.0	1.0	166054	5574	9	50.98778	-46.13278	1
ENSG00000087263.16_1	OGFOD1	mRNA	0.9875340050430064	171.43143199999997	0.5473133636363636	3.0	61.0	27000	0.0	0.925	27610	4647	13	34.790943	14.770578	1
ENSG00000087266.15_2	SH3BP2	mRNA	0.9825444396519384	74.75069955000002	0.3893043448275862	3.0	78.0	691	0.01	0.8571428571428571	41270	9211	14	40.93997	-9.237141	1
ENSG00000087269.15_1	NOP14	mRNA	0.9615936585013962	31.665245343150005	0.4824146	2.0	77.0	82037	0.0	0.8226315789473685	25452	3538	19	25.452858	-7.527381	1
ENSG00000087274.16_2	ADD1	mRNA	0.990363218789852	116.85492738500002	0.4760662142857143	4.0	77.0	30398	0.15	1.0	86216	5179	18	41.0807	-13.71854	1
ENSG00000087299.11_1	L2HGDH	mRNA	0.93598158322393	18.6893084	0.5206864285714286	2.0	56.0	20363	0.0	0.8230000000000001	74605	6414	11	28.448029	19.496475	1
ENSG00000087301.8_2	TXNDC16	mRNA	0.9269761746624819	13.61360215	0.5582527500000001	1.0	78.0	1437	0.0	0.8300000000000001	121916	4564	21	49.575787	-7.209465	1
ENSG00000087302.8_1	C14orf166	mRNA	0.996207912647492	301.3548493	0.6045042857142857	2.0	85.0	22024	0.0	1.0	21216	7075	8	28.552948	21.268341	1
ENSG00000087303.17_2	NID2	mRNA	0.9946899116308136	241.57599759999997	0.5049315	3.0	84.0	5773	0.0	0.8669230769230769	64425	4811	22	43.515938	-12.637492	1
ENSG00000087338.4_1	GMCL1	mRNA	0.9388102426862	28.71061075	0.58602	3.0	81.0	715	0.09	0.9292857142857142	51754	4191	14	33.597565	12.893145	1
ENSG00000087365.15_2	SF3B2	mRNA	0.9920359211017844	185.06113745	0.4288166875	1.0	90.0	16978	0.0	1.0	16977	3932	22	47.796337	-24.444504	1
ENSG00000087448.9_1	KLHL42	mRNA	0.9166695570299708	31.26394	0.48344899999999996	0.0	49.0	1144	1.0	0.75	23020	6703	4	34.99357	-46.419453	1
ENSG00000087460.23_2	GNAS	mRNA	0.9992907562413984	2741.368544055036	0.4483805438596491	6.0	67.0	2090	1.0	1.0	71474	4029	14	33.092407	-52.103813	1
ENSG00000087470.17_1	DNM1L	mRNA	0.9874952705917756	114.19685190000001	0.5824564999999999	3.0	39.0	3287	0.12	1.0	66450	4439	21	52.616688	20.756956	1
ENSG00000087494.15_2	PTHLH	mRNA	0.9518205902926152	23.62991447000001	0.5059174444444445	3.0	47.0	815	0.05	1.0	14615	1891	6	32.58891	-1.7876333	1
ENSG00000087495.16_1	PHACTR3	mRNA	0.9610755010949515	26.17354880000001	0.5043476666666667	2.0	70.0	1083	0.33	0.9246153846153846	270202	2728	13	45.22211	-4.2516613	1
ENSG00000087502.17_2	ERGIC2	mRNA	0.9900852923986287	125.027229	0.6226944166666666	2.0	30.0	5306	0.01	1.0	43801	5014	14	45.170956	32.052532	1
ENSG00000087510.6_1	TFAP2C	mRNA	0.9025793142565288	76.370774	0.3793	2.0	47.0	59093	0.01	0.9057142857142856	9981	2866	7	13.188258	-23.880167	1
ENSG00000087586.17_1	AURKA	mRNA	0.990302377244533	239.30216706878863	0.5260308461538462	2.0	32.0	17288	0.0	0.7011111111111111	22947	2248	10	34.5899	33.4983	1
ENSG00000087589.16_1	CASS4	mRNA	0.9443083541432136	19.22740395	0.4959296666666666	5.0	36.0	2224	0.0	0.13857142857142854	48126	2888	7	21.846127	12.307741	1
ENSG00000087842.10_1	PIR	mRNA	0.9855740200843508	200.145005	0.5384856666666668	3.0	25.0	15846	0.0	0.8	108766	1539	10	42.050755	18.330786	1
ENSG00000087884.14_2	AAMDC	mRNA	0.9792468744831182	55.56543135	0.5015334166666666	3.0	51.0	86355	0.01	0.75	97323	726	7	36.52983	21.78294	1
ENSG00000087903.12_2	RFX2	mRNA	0.928534041285556	14.040152849999998	0.4120397500000001	4.0	92.0	0	0.01	1.0	159455	3993	18	42.038746	-13.978705	1
ENSG00000087995.15_1	METTL2A	mRNA	0.9631109425912796	41.490911935	0.5538784999999999	0.0	68.0	42816	0.0	0.8025	26931	3150	9	23.64025	31.479168	1
ENSG00000088002.11_1	SULT2B1	mRNA	0.9754146882120788	53.93565649999999	0.389417	2.0	66.0	1722	0.01	0.7579999999999999	47350	1447	7	12.528639	-26.404465	1
ENSG00000088035.15_1	ALG6	mRNA	0.9560197750155112	40.28480145	0.6453114285714285	2.0	22.0	1590	0.01	0.865	70972	3371	15	44.17799	30.901123	1
ENSG00000088038.17_2	CNOT3	mRNA	0.9646605459712372	34.2260377760413	0.4034553	3.0	67.0	50181	0.98	1.0	17975	4516	18	29.318508	-50.352985	1
ENSG00000088053.11_2	GP6	mRNA	0.8738388431059373	6.95490525	0.445906	2.0	76.0	1868	0.32	0.006666666666666667	24559	2268	8	-11.182973	-17.67926	1
ENSG00000088179.8_2	PTPN4	mRNA	0.9504411429643084	22.30189055	0.5522982500000001	2.0	60.0	24868	0.19	1.0	224187	10300	27	63.20791	-4.49187	1
ENSG00000088205.12_1	DDX18	mRNA	0.9851606221574074	150.42952275	0.5978416666666666	1.0	26.0	1101	0.0	1.0	17729	5674	14	35.944912	42.48573	1
ENSG00000088247.16_2	KHSRP	mRNA	0.9638794558806686	340.484455	0.39141528571428574	2.0	82.0	336	1.0	1.0	11446	2993	21	28.974165	-48.72474	1
ENSG00000088256.8_1	GNA11	mRNA	0.973213265632178	39.91130509999999	0.3915218571428571	3.0	142.0	5862	0.0	1.0	29594	4147	7	4.541576	-43.41823	1
ENSG00000088280.18_2	ASAP3	mRNA	0.968881873967741	38.86727271922	0.4202824166666666	2.0	65.0	9822	0.0	0.98875	56001	4050	25	48.794373	-18.203426	1
ENSG00000088298.12_1	EDEM2	mRNA	0.9776167428618124	75.96215649999998	0.45783950000000007	3.0	65.0	806	0.06	1.0	32007	1919	11	26.758938	-26.569952	1
ENSG00000088305.18_1	DNMT3B	mRNA	0.984435098231004	309.03151010000005	0.4493275	1.0	58.0	526	0.0	0.8668181818181818	46971	4336	23	43.64325	-24.668453	1
ENSG00000088320.3_1	REM1	mRNA	0.7483110767886763	4.6229695	0.398799	1.0	65.0	41530	0.0	0.452	9612	1665	5	-7.193037	-31.339565	2
ENSG00000088325.15_1	TPX2	mRNA	0.9954553527317098	294.9790335	0.5336774999999999	2.0	80.0	18800	0.0	0.7438888888888889	62534	3605	19	32.376926	20.334356	1
ENSG00000088356.5_1	PDRG1	mRNA	0.9591417730272058	29.6942765	0.489489	1.0	84.0	1169	0.0	0.61	7750	1998	5	2.1196313	-14.73975	1
ENSG00000088367.21_2	EPB41L1	mRNA	0.9841586109068065	77.91627685393628	0.4345957368421053	6.0	73.0	765	0.11	1.0	140089	6665	23	40.13871	-13.223503	1
ENSG00000088386.16_2	SLC15A1	mRNA	0.6362960875549986	1.7870756	0.534357	2.0	84.0	1099	0.0	0.696086956521739	68853	3106	23	37.87391	-0.6451895	1
ENSG00000088387.18_2	DOCK9	mRNA	0.9847424468990712	77.24887083358655	0.5245128888888888	4.0	99.0	842	1.0	1.0	226422	11831	57	49.812935	-32.839607	1
ENSG00000088448.14_2	ANKRD10	mRNA	0.9460150573315328	187.3597005	0.5163439999999999	4.0	86.0	1202	1.0	1.0	36529	2495	6	34.1179	-53.561665	1
ENSG00000088451.10_1	TGDS	mRNA	0.9595546814919867	58.21686139999999	0.6096400000000001	5.0	35.0	31275	0.0	0.875	22206	1905	12	43.878963	10.999668	1
ENSG00000088538.12_1	DOCK3	mRNA	0.84188917263165	5.60549765	0.496859	2.0	55.0	44825	0.05	0.999056603773585	708957	8755	53	68.10918	-3.7386441	1
ENSG00000088543.14_1	C3orf18	mRNA	0.9011062481978964	19.03408125	0.4033835454545454	2.0	55.0	2482	0.0	0.6	12959	2655	6	10.429504	-23.803541	1
ENSG00000088682.13_2	COQ9	mRNA	0.9791107387071656	203.74292385	0.451264875	2.0	77.0	1106	0.0	0.8825000000000001	13838	1827	9	21.294415	-7.496437	1
ENSG00000088726.15_1	TMEM40	mRNA	0.5961866573215693	1.5873313800000002	0.4735055	2.0	73.0	55691	0.02	0.64375	34750	2308	12	-0.8287832	-14.462207	1
ENSG00000088727.12_1	KIF9	mRNA	0.9748775625863136	40.257584395	0.49505107692307704	4.0	71.0	2141	0.01	0.8965	55056	3357	22	42.140064	-11.879293	1
ENSG00000088756.12_1	ARHGAP28	mRNA	0.8211176974745225	4.63721467	0.5625407333333333	3.0	22.0	21039	0.03	1.0	182437	5492	18	51.371685	19.267088	1
ENSG00000088766.11_1	CRLS1	mRNA	0.9816715015716502	103.63151585	0.6145834285714286	3.0	59.0	3849	0.0	0.9985714285714286	33963	3958	8	33.835617	17.432238	1
ENSG00000088782.4_1	DEFB127	mRNA	0.0	0.00204525	0.595331	4.0	36.0	64110	0.0	0.03	1693	514	2	-3.3148222	18.875904	2
ENSG00000088808.16_1	PPP1R13B	mRNA	0.9616205605635441	38.8730945	0.4561647647058824	1.0	71.0	1210	0.0	0.8794117647058823	113838	4958	18	32.512177	-7.451522	1
ENSG00000088812.17_2	ATRN	mRNA	0.9822056146946094	64.33522099999999	0.514875	4.0	66.0	21133	0.12	0.9672413793103448	180082	8633	29	57.759285	-6.7034144	1
ENSG00000088826.17_1	SMOX	mRNA	0.9830307711198818	111.50242478875968	0.41028783333333335	2.0	91.0	3529	0.16	0.995	54124	2322	9	12.890443	-34.044373	1
ENSG00000088827.12_1	SIGLEC1	mRNA	0.0440134157051188	0.04887584	0.406075	1.0	71.0	2818	0.0	0.19047619047619047	20158	6720	21	-3.5564148	-14.066203	2
ENSG00000088832.15_2	FKBP1A	mRNA	0.9971308506144478	805.4585804999998	0.4887293333333333	4.0	107.0	612	0.0	1.0	24193	1622	5	23.27605	-34.46965	1
ENSG00000088833.17_2	NSFL1C	mRNA	0.9758868754777206	75.23088625	0.4756992307692308	2.0	104.0	2546	0.0	1.0	25530	3799	10	25.932974	-3.10395	1
ENSG00000088836.12_2	SLC4A11	mRNA	0.9293267659978134	82.74593850000002	0.399895	1.0	70.0	9341	0.0	0.871578947368421	11692	3229	20	46.13862	-25.009563	1
ENSG00000088854.12_2	C20orf194	mRNA	0.9071664430212312	11.2938685	0.5158585	2.0	63.0	5938	0.0	0.9537837837837836	158321	6869	37	59.36455	-11.793594	1
ENSG00000088876.11_2	ZNF343	mRNA	0.9338719094891034	15.0598299	0.509519125	1.0	86.0	23279	0.0	0.004285714285714286	42699	3675	8	4.999757	0.12635648	2
ENSG00000088881.20_2	EBF4	mRNA	0.9540383452486938	59.8980761	0.3522338181818181	1.0	90.0	1498	0.06	1.0	67229	2910	18	2.6970003	-36.398136	1
ENSG00000088882.7_1	CPXM1	mRNA	0.923740298119663	184.00975	0.394814	2.0	86.0	814	0.0	0.785	6568	2391	14	10.413071	-34.190804	1
ENSG00000088888.17_1	MAVS	mRNA	0.9521233122740872	33.408762	0.4796675	1.0	76.0	38994	0.0	0.04142857142857143	29324	11714	7	18.823643	20.099665	1
ENSG00000088899.14_1	RP5-1187M17.10	mRNA	0.8478217219610703	11.357636800000002	0.3732123333333333	2.0	73.0	1208	0.0	0.7516666666666666	10974	5257	6	13.085838	-19.380896	1
ENSG00000088926.13_1	F11	mRNA	0.323458742824056	0.5059865	0.5696817142857143	1.0	43.0	18412	0.0	0.79	22835	2396	15	-0.9384204	31.887224	2
ENSG00000088930.7_1	XRN2	mRNA	0.9890171264272418	165.262025	0.570847	2.0	38.0	110998	0.0	1.0	86523	3437	30	61.313515	17.859182	1
ENSG00000088970.15_1	KIZ	mRNA	0.967336297657547	41.426145700000006	0.552795	5.0	40.0	4524	0.82	0.5879999999999999	120632	3855	14	54.100346	-48.590706	1
ENSG00000088986.10_2	DYNLL1	mRNA	0.998074187885501	635.528597	0.4687230909090909	2.0	78.0	1377	0.01	1.0	28643	1376	6	14.702992	-32.000168	1
ENSG00000088992.17_1	TESC	mRNA	0.9905795983175512	153.3682885	0.384505875	4.0	73.0	1153	0.0	0.8674999999999999	60556	1057	8	28.642523	-19.08262	1
ENSG00000089006.16_2	SNX5	mRNA	0.9866133714690654	463.7224074999999	0.5174421052631578	4.0	33.0	2564	0.03	1.0	27382	3931	14	42.26118	13.442922	1
ENSG00000089009.15_1	RPL6	mRNA	0.9991643634968796	2597.3086699999994	0.5319976153846154	2.0	53.0	34224	0.03	1.0	11972	2008	7	-11.526211	-54.290222	1
ENSG00000089012.14_1	SIRPG	mRNA	0.8763860307094686	7.5090316500000025	0.4572542857142857	2.0	100.0	35031	0.0	0.05	28627	1732	6	7.303671	2.4018297	2
ENSG00000089022.13_1	MAPKAPK5	mRNA	0.9864619954627024	116.41407655	0.5006467	1.0	42.0	14672	0.15	1.0	60260	11349	14	54.324345	1.7906941	1
ENSG00000089041.16_2	P2RX7	mRNA	0.9557416667487352	27.915287301664357	0.480821076923077	2.0	94.0	1256	0.0	0.879090909090909	55204	5161	14	29.278818	-3.668576	1
ENSG00000089048.14_1	ESF1	mRNA	0.9687532934554314	35.550005775	0.6307395	2.0	29.0	5266	0.01	0.8600000000000001	70563	3216	14	44.1103	30.902872	1
ENSG00000089050.15_2	RBBP9	mRNA	0.95548760413276	39.13635770000001	0.5660626666666667	3.0	49.0	87989	0.0	0.755	10703	3861	5	38.09315	19.938225	1
ENSG00000089053.12_1	ANAPC5	mRNA	0.9949106578117132	352.735087145	0.5219269545454543	3.0	85.0	1049	0.06	1.0	53897	6149	17	33.734398	3.1447313	1
ENSG00000089057.14_1	SLC23A2	mRNA	0.9859672042413044	198.0964705	0.4971324	3.0	97.0	1782	0.07	1.0	157937	6962	17	42.924988	-4.154171	1
ENSG00000089060.11_1	SLC8B1	mRNA	0.9597713798611304	29.508488643039517	0.4199175625	1.0	47.0	736	0.05	0.8950000000000001	38297	3289	17	5.8332067	-21.548172	1
ENSG00000089063.14_1	TMEM230	mRNA	0.9914078065445948	243.6688505	0.5444934545454545	5.0	87.0	13377	0.0	0.5	44604	1735	6	35.213326	5.891361	1
ENSG00000089091.16_2	DZANK1	mRNA	0.8308425490688851	5.190779585	0.5203041818181818	1.0	50.0	98901	0.0	0.9840000000000001	83816	3739	22	27.66851	26.650536	1
ENSG00000089094.17_2	KDM2B	mRNA	0.9805184651813704	59.4002691773	0.44916985	3.0	82.0	950	1.0	1.0	152018	6676	23	39.37135	-40.646328	1
ENSG00000089101.17_1	CFAP61	mRNA	0.9530651745917272	32.978684374523546	0.5336230952380951	4.0	83.0	661	0.0	1.0	308150	4082	27	65.22645	-2.9231186	1
ENSG00000089116.3_1	LHX5	mRNA	0.18609420445588365	0.2488836	0.368857	0.0	48.0	605	0.37	0.8400000000000001	10038	2939	5	7.8934546	-51.259415	2
ENSG00000089123.15_2	TASP1	mRNA	0.9237643293338818	14.638851249999998	0.5572494285714286	2.0	31.0	58550	0.0	1.0	249548	2352	14	68.67384	9.247447	1
ENSG00000089127.12_2	OAS1	mRNA	0.9847209740790962	119.6053705	0.5051875454545454	4.0	53.0	59910	0.0	0.47	26215	2416	6	18.29173	1.0447712	1
ENSG00000089154.10_1	GCN1	mRNA	0.9831213973080828	103.217399	0.43702977777777785	1.0	70.0	7480	0.0	1.0	67506	8675	58	61.813686	-15.237656	1
ENSG00000089157.15_2	RPLP0	mRNA	0.9991808961129368	5374.418284099998	0.4600541111111111	1.0	69.0	955	0.0	1.0	4525	2591	8	-13.284012	-58.204647	1
ENSG00000089159.16_2	PXN	mRNA	0.9915894614967063	401.2564907721305	0.40792595454545455	2.0	68.0	1014	0.0	0.956	55332	5457	15	37.151268	-24.320368	1
ENSG00000089163.4_1	SIRT4	mRNA	0.7442385667296416	3.12989725	0.482136	0.0	71.0	11416	0.01	0.6966666666666667	10928	1217	4	-32.07781	-0.36541337	2
ENSG00000089169.14_2	RPH3A	mRNA	0.3493920603379023	0.54518759	0.458189037037037	4.0	54.0	6295	0.37	0.9740000000000001	321818	5188	22	65.82065	5.700442	1
ENSG00000089177.18_2	KIF16B	mRNA	0.9366356555127928	19.14139565	0.5439748333333333	3.0	24.0	1446	0.02	1.0	301330	5261	26	64.67409	5.3051896	1
ENSG00000089195.14_1	TRMT6	mRNA	0.947385734254236	31.658699	0.5614979999999999	2.0	62.0	2735	0.0	0.8333333333333334	13280	3025	11	33.756382	25.799866	1
ENSG00000089199.9_2	CHGB	mRNA	0.9209672324973674	20.2430026	0.4960333333333333	4.0	65.0	3311	0.0	0.62	13931	2550	5	33.586422	8.383903	1
ENSG00000089220.4_1	PEBP1	mRNA	0.9946809023565591	599.5372635499998	0.4699910000000001	0.0	27.0	28372	0.01	0.5	9726	1697	4	13.384013	34.804066	2
ENSG00000089225.19_1	TBX5	mRNA	0.9321404202312954	16.112184350000003	0.4774158000000001	4.0	40.0	624	0.05	1.0	54511	3825	9	40.875813	12.754973	1
ENSG00000089234.15_2	BRAP	mRNA	0.9386122488534542	18.852510000000002	0.540312	2.0	44.0	91387	0.0	0.93	43840	4026	12	39.533913	29.504778	1
ENSG00000089248.6_2	ERP29	mRNA	0.9823824501628836	404.1033115	0.472786	4.0	42.0	7454	0.0	0.885	10135	1735	3	25.421011	-18.696177	1
ENSG00000089250.18_2	NOS1	mRNA	0.23907673779611305	0.3201250900000001	0.4663781666666666	3.0	67.0	17586	0.2	0.9865517241379309	153658	12283	31	57.528263	-3.5503545	1
ENSG00000089280.18_1	FUS	mRNA	0.9962318822935864	595.497105	0.4895964615384615	2.0	34.0	21787	0.98	1.0	14761	5119	15	30.555798	-50.92929	1
ENSG00000089289.15_1	IGBP1	mRNA	0.9783001541423246	57.439602	0.5079450000000001	1.0	11.0	26245	0.0	0.6866666666666666	32875	1862	7	18.82411	40.362186	1
ENSG00000089327.14_2	FXYD5	mRNA	0.9946222305568292	264.47645625	0.4248858461538462	1.0	81.0	1666	0.01	0.33	15140	1580	10	-6.4043064	-32.14088	1
ENSG00000089335.20_2	ZNF302	mRNA	0.8549839182136287	58.740946900000004	0.5649882666666666	3.0	71.0	28936	0.0	0.336	8755	3839	7	23.475796	14.533273	1
ENSG00000089351.14_2	GRAMD1A	mRNA	0.9801578213325844	168.9205225	0.39080107142857134	4.0	79.0	0	0.0	0.998	31687	2825	20	36.079086	-18.13331	1
ENSG00000089356.17_2	FXYD3	mRNA	0.996403922626758	1064.910940120956	0.4535148	2.0	80.0	805	0.0	0.5775	8445	1467	10	15.224033	-32.23073	1
ENSG00000089472.16_1	HEPH	mRNA	0.970924048882342	35.7497041	0.5083992222222222	4.0	25.0	87258	0.01	0.9875	106318	6013	21	50.58265	17.646452	1
ENSG00000089486.16_2	CDIP1	mRNA	0.9455616438469442	24.00151975	0.3839645000000001	3.0	53.0	589	0.0	0.99	27795	3009	6	24.7608	-23.669828	1
ENSG00000089505.17_2	CMTM1	mRNA	0.5926815254329371	1.53370825	0.45156645	1.0	58.0	12903	0.0	0.0425	12744	1064	5	-2.0758722	5.9668202	2
ENSG00000089558.8_1	KCNH4	mRNA	0.7480552418974078	6.4725935	0.3790055	2.0	71.0	67221	0.01	0.9205882352941176	24383	3920	17	37.503105	-25.551897	1
ENSG00000089597.16_1	GANAB	mRNA	0.9963911501114948	610.0974396000001	0.4536900625	1.0	86.0	647	0.08	1.0	21894	3906	25	48.44081	-23.810183	1
ENSG00000089639.10_1	GMIP	mRNA	0.9392976627642532	19.769764100000003	0.36257	2.0	55.0	34232	0.01	0.995	14191	3538	21	39.716785	-24.203512	1
ENSG00000089682.16_1	RBM41	mRNA	0.9635933398047528	42.4215865	0.588815875	1.0	25.0	65004	0.07	1.0	54380	3315	8	27.429556	43.139668	1
ENSG00000089685.14_2	BIRC5	mRNA	0.9889579554426317	171.18861049999995	0.4769332727272728	2.0	178.0	14907	0.03	0.662	11450	2711	5	2.3800411	-45.262054	1
ENSG00000089692.8_1	LAG3	mRNA	0.709565755562128	7.433750499999999	0.37842475	3.0	75.0	7777	0.0	0.26833333333333337	5943	2587	8	18.803541	-20.34594	1
ENSG00000089693.10_1	MLF2	mRNA	0.996503637978798	365.6448098	0.4283347272727273	2.0	75.0	2741	0.03	1.0	18680	1969	9	12.742708	-31.569904	1
ENSG00000089723.9_1	OTUB2	mRNA	0.7982464549665658	4.21070865	0.45446000000000003	3.0	61.0	20830	0.03	0.8333333333333334	22601	3922	6	27.106432	-23.2149	1
ENSG00000089737.15_1	DDX24	mRNA	0.9916004914531812	137.05458000000002	0.5158861000000001	3.0	59.0	46326	0.01	0.75	32954	5612	10	34.517487	15.28058	1
ENSG00000089775.11_1	ZBTB25	mRNA	0.8567088110379293	14.169204999999998	0.52010075	3.0	72.0	1909	1.0	0.93	56107	10372	6	46.106533	-42.64975	1
ENSG00000089818.16_1	NECAP1	mRNA	0.9719585558243716	67.6884665	0.5299911111111111	2.0	51.0	55256	0.01	1.0	15560	3129	8	34.01353	27.802023	1
ENSG00000089820.15_2	ARHGAP4	mRNA	0.9918963086551582	621.635983	0.3422810833333333	2.0	56.0	8263	0.01	0.9783333333333334	21788	3372	23	40.867943	-24.566181	1
ENSG00000089847.12_2	ANKRD24	mRNA	0.8122469870000206	4.7501245	0.3560315	1.0	109.0	60000	0.0	0.8987499999999999	41460	4026	22	6.7433076	-41.665894	1
ENSG00000089876.11_2	DHX32	mRNA	0.9582475517478859	47.31689849999999	0.5474646666666666	2.0	68.0	1028	0.0	0.7381818181818183	44975	3070	11	33.364185	25.555033	1
ENSG00000089902.9_1	RCOR1	mRNA	0.9393373148469986	21.77120015	0.5912757499999999	3.0	84.0	6959	0.64	1.0	137915	5754	12	34.58421	-41.833576	1
ENSG00000089916.17_2	GPATCH2L	mRNA	0.9648297998619516	63.91638300002633	0.5334839285714285	2.0	104.0	53533	0.49	0.9933333333333332	62407	14007	11	55.635056	1.4193349	1
ENSG00000090006.17_1	LTBP4	mRNA	0.9901860266853026	235.98212650000002	0.3607963333333333	3.0	70.0	800	0.87	0.99	36651	5031	34	40.06842	-34.39608	1
ENSG00000090013.9_1	BLVRB	mRNA	0.9934804682484276	303.03412025	0.3870454999999999	3.0	68.0	1854	0.07	0.9933333333333332	18051	1392	5	24.445978	-27.914865	1
ENSG00000090020.10_1	SLC9A1	mRNA	0.9379522688683402	21.7863945	0.4325649999999999	0.0	134.0	11545	0.1	1.0	56095	4516	12	6.5520186	-43.3639	1
ENSG00000090054.13_1	SPTLC1	mRNA	0.98391581217929	89.07679200000004	0.5684818571428571	2.0	69.0	1811	0.0	0.9333333333333332	83377	1894	15	34.298557	23.09775	1
ENSG00000090060.17_1	PAPOLA	mRNA	0.9873333336656804	133.39801169999998	0.6071245599999999	2.0	35.0	14713	0.01	1.0	64738	4519	22	47.29277	30.734081	1
ENSG00000090061.17_2	CCNK	mRNA	0.9793892151231596	56.968879	0.5426002222222224	3.0	89.0	12998	0.01	1.0	53620	5627	11	32.83722	3.9676054	1
ENSG00000090097.20_2	PCBP4	mRNA	0.9856132598329193	515.82041751	0.379229947368421	4.0	48.0	1718	0.0	1.0	13715	2599	15	32.922935	-19.544716	1
ENSG00000090104.11_1	RGS1	mRNA	0.9323377905309408	32.74565465	0.6430031666666667	1.0	60.0	1349	0.0	0.6859999999999999	4304	2653	5	20.21309	30.12638	1
ENSG00000090238.11_2	YPEL3	mRNA	0.966566560150899	172.85281940000004	0.37182833333333337	1.0	48.0	66303	0.66	1.0	4338	1941	5	17.84347	-50.896683	1
ENSG00000090263.15_2	MRPS33	mRNA	0.9955501749506102	264.34760425	0.565991	1.0	71.0	59700	0.0	0.3366666666666667	12373	4241	3	20.243114	25.72798	1
ENSG00000090266.12_2	NDUFB2	mRNA	0.9989676449555054	1347.0827722	0.5096265999999999	1.0	71.0	1013	0.01	0.665	26119	1666	6	-10.413264	-52.7385	1
ENSG00000090273.13_2	NUDC	mRNA	0.9893182180389856	135.7111989	0.45552375	2.0	116.0	3425	0.03	0.8866666666666667	42538	1800	9	4.7919674	-39.563225	1
ENSG00000090316.15_1	MAEA	mRNA	0.9908822596596076	118.102085365	0.41368435	1.0	61.0	1503	0.0	1.0	50286	5371	10	8.755876	-17.283813	1
ENSG00000090339.8_1	ICAM1	mRNA	0.975174688711646	61.847673500000006	0.4174782	1.0	90.0	28771	0.01	0.01	15780	3252	7	4.353484	0.109387554	2
ENSG00000090372.14_1	STRN4	mRNA	0.9895925535668286	162.41866421749995	0.3884412916666667	2.0	101.0	0	0.07	1.0	27370	3628	19	8.929115	-40.362534	1
ENSG00000090376.9_2	IRAK3	mRNA	0.7001622260563501	2.7792255	0.5944780000000001	3.0	64.0	658	0.0	0.6525	65743	8663	12	52.907997	6.946559	1
ENSG00000090382.6_1	LYZ	mRNA	0.9541740864030592	22.122541	0.5886326666666667	1.0	93.0	6727	0.0	0.4933333333333334	5893	1530	4	21.173094	27.876862	2
ENSG00000090402.7_1	SI	mRNA	0.012699366834931614	0.015601065	0.637061	2.0	23.0	3982	0.0	0.7962499999999997	99597	6011	48	56.90187	-12.829891	1
ENSG00000090432.6_1	MUL1	mRNA	0.9644113877722648	33.788360499999996	0.434372	2.0	55.0	26260	0.0	0.5	8713	2438	4	8.725512	-22.88673	1
ENSG00000090447.11_1	TFAP4	mRNA	0.9393847137276828	25.71083	0.4099657142857143	2.0	57.0	655	1.0	1.0	15889	6491	7	25.318102	-54.846718	1
ENSG00000090470.14_1	PDCD7	mRNA	0.958976261180402	29.358369	0.521805	2.0	69.0	8679	0.04	1.0	16457	2851	5	22.297693	-2.9679973	1
ENSG00000090487.10_1	SPG21	mRNA	0.984045202480168	135.42575145	0.5096226428571429	4.0	73.0	1823	0.01	0.7844444444444444	26912	2059	9	34.099056	7.6979613	1
ENSG00000090512.11_2	FETUB	mRNA	0.6122108936283155	1.9538	0.490804375	4.0	45.0	101267	0.0	0.2742857142857143	16662	1640	8	15.361933	1.2751443	1
ENSG00000090520.11_2	DNAJB11	mRNA	0.9849580445635756	131.30357949999998	0.56588175	1.0	44.0	32701	0.0	0.9840000000000001	18397	4079	11	27.673973	36.19463	1
ENSG00000090530.9_2	P3H2	mRNA	0.9938006914278638	334.3354920000001	0.5518616	3.0	49.0	1784	0.0	0.98	165606	3509	15	49.802876	19.591427	1
ENSG00000090534.17_1	THPO	mRNA	0.6434739992294531	2.5398638269483502	0.4425467500000001	3.0	45.0	12561	0.73	0.835	6209	1855	6	18.80421	-58.965256	1
ENSG00000090539.15_2	CHRD	mRNA	0.9757889560981404	79.82490100000003	0.3491964705882353	2.0	45.0	19196	0.91	0.972	10415	4719	24	38.706512	-35.50787	1
ENSG00000090554.12_2	FLT3LG	mRNA	0.9023327195910265	9.5872318	0.3773030833333333	1.0	62.0	21986	0.03	0.6725	12024	1301	9	-4.67342	-28.3917	1
ENSG00000090565.15_2	RAB11FIP3	mRNA	0.9698241484556788	53.9122115	0.40057081818181817	2.0	56.0	14957	0.0	0.9866666666666668	97392	4831	15	37.19964	-23.895845	1
ENSG00000090581.9_2	GNPTG	mRNA	0.989581271003068	209.84498	0.3786695555555555	1.0	58.0	19732	0.01	0.8283333333333333	12190	2400	11	0.80509424	-26.43355	1
ENSG00000090612.20_2	ZNF268	mRNA	0.9514203634094908	21.4269009	0.5285355789473684	2.0	32.0	56611	0.0	0.215	33422	13475	7	58.211964	1.7428032	1
ENSG00000090615.13_2	GOLGA3	mRNA	0.9680437445296028	43.640027	0.4194268571428572	2.0	37.0	9106	0.03	0.9975	59793	9252	24	54.564972	-5.0694337	1
ENSG00000090621.13_2	PABPC4	mRNA	0.9836849820730978	281.03182719999995	0.4861024000000002	3.0	55.0	20932	0.9	1.0	15935	3592	16	30.232817	-51.363197	1
ENSG00000090659.17_2	CD209	mRNA	0.03715321909586411	0.05139584	0.4576535454545455	4.0	64.0	3777	0.0	0.021428571428571432	7540	4283	7	-5.786078	-1.3098272	2
ENSG00000090661.11_1	CERS4	mRNA	0.9771082768250892	48.35993639999999	0.3823108750000001	3.0	63.0	804	0.01	0.5345454545454547	53108	2401	13	30.631573	-23.899277	1
ENSG00000090674.15_2	MCOLN1	mRNA	0.9557551053236186	50.919810999999996	0.387117	2.0	73.0	764	0.0	0.845	11383	2253	14	16.513805	-27.698145	1
ENSG00000090686.15_1	USP48	mRNA	0.9770944836931722	96.22971485	0.5726957333333333	4.0	76.0	1340	0.02	1.0	105027	4595	27	55.508095	14.6182785	1
ENSG00000090776.5_1	EFNB1	mRNA	0.9653464564822604	31.78360485	0.394689	2.0	20.0	9231	0.12	0.96	13150	3314	5	14.725355	-12.761833	1
ENSG00000090857.13_1	PDPR	mRNA	0.9607216319295696	37.59087675	0.4857740909090909	2.0	56.0	87036	0.0	0.94	48911	9255	19	53.50102	-3.1330185	1
ENSG00000090861.15_2	AARS	mRNA	0.9910326195862168	228.5812105	0.4747837142857143	2.0	55.0	33346	0.0	1.0	37248	3477	21	25.56504	-8.696938	1
ENSG00000090863.11_1	GLG1	mRNA	0.9942572318709336	189.81584080000002	0.5107509285714286	1.0	56.0	2032	0.13	1.0	159687	8261	27	52.20692	-7.5899806	1
ENSG00000090889.11_1	KIF4A	mRNA	0.9680116613288016	32.9828228	0.5222680000000001	2.0	14.0	108858	0.0	0.9419354838709676	130742	4348	31	63.596096	17.333221	1
ENSG00000090905.18_2	TNRC6A	mRNA	0.9800039798135541	58.210968275545	0.5350953333333334	3.0	60.0	2051	1.0	1.0	140568	8438	25	45.712513	-37.702435	1
ENSG00000090924.14_2	PLEKHG2	mRNA	0.9715362203205916	86.03984825	0.4111	3.0	64.0	4200	0.08	0.8859999999999999	15830	8132	20	43.933662	-14.295599	1
ENSG00000090932.10_1	DLL3	mRNA	0.9859175304791852	175.00216849999995	0.31638160000000004	2.0	67.0	52500	0.0	0.71	9573	2332	9	10.75591	-25.704132	1
ENSG00000090971.4_1	NAT14	mRNA	0.9809485522410708	79.64502635	0.3459842	2.0	75.0	7766	0.0	0.13	2564	1536	3	-14.393984	-16.506691	1
ENSG00000090975.12_2	PITPNM2	mRNA	0.9182636577847159	13.260216800850001	0.4242706666666666	3.0	55.0	1533	0.0	0.9316	136019	6785	25	46.265606	-11.687029	1
ENSG00000090989.17_1	EXOC1	mRNA	0.9613724154401719	71.66012454999998	0.615051125	1.0	30.0	18889	0.17	0.998	51397	3551	19	31.348684	44.030613	1
ENSG00000091009.7_2	RBM27	mRNA	0.922400391784902	17.419057775	0.5826505	3.0	33.0	10396	0.98	1.0	85532	6451	21	44.37051	-40.721054	1
ENSG00000091010.4_2	POU4F3	mRNA	0.1749502084477504	0.28901715	0.377327	1.0	34.0	5738	1.0	1.0	1496	1182	2	15.1968155	-59.482494	1
ENSG00000091039.16_2	OSBPL8	mRNA	0.9795351509429506	53.050462550000006	0.5555237777777778	4.0	91.0	2903	0.02	1.0	208009	7239	26	56.047455	-6.772479	1
ENSG00000091073.19_1	DTX2	mRNA	0.9704974900424448	45.4955195	0.3856289523809525	0.0	64.0	37970	0.01	0.99	44290	2769	12	0.025217855	-26.390566	1
ENSG00000091106.18_1	NLRC4	mRNA	0.2424822188374363	0.5026573000000001	0.5585602500000001	3.0	14.0	323452	0.0	0.6588888888888889	41398	3581	10	-3.0920808	35.016964	2
ENSG00000091127.13_1	PUS7	mRNA	0.9604917194918772	52.78014	0.5886001666666666	2.0	73.0	10933	0.01	1.0	82606	3480	17	32.26472	21.519306	1
ENSG00000091128.12_2	LAMB4	mRNA	0.707961024487249	2.7004308375	0.545877125	1.0	52.0	13950	0.01	0.6786956521739129	106807	5858	34	58.666004	-11.551298	1
ENSG00000091129.19_2	NRCAM	mRNA	0.9849221994769176	104.402001083475	0.5740888235294117	8.0	47.0	834	0.06	1.0	308770	6685	33	64.16814	2.6157038	1
ENSG00000091136.13_1	LAMB1	mRNA	0.99391665537405	486.12267599999996	0.4913806153846154	3.0	53.0	542	0.01	0.9726470588235292	79437	5766	34	51.15725	-16.066967	1
ENSG00000091137.11_1	SLC26A4	mRNA	0.8303395223735758	6.2033765	0.5367230000000001	5.0	61.0	95488	0.0	0.9047619047619048	57174	4930	21	40.389404	6.205562	1
ENSG00000091138.12_1	SLC26A3	mRNA	0.01686680765383647	0.02485669	0.5903109999999999	1.0	54.0	17831	0.0	0.988	37758	2863	21	2.8453882	31.3752	1
ENSG00000091140.12_1	DLD	mRNA	0.9952476004784268	257.238217067145	0.5975446153846155	1.0	53.0	9295	0.01	0.9925	40566	3755	15	28.229338	31.185837	1
ENSG00000091157.13_2	WDR7	mRNA	0.8547210073855425	7.502120595120354	0.5492348461538461	3.0	45.0	0	0.69	1.0	385221	14083	28	55.627857	-33.70896	1
ENSG00000091164.12_2	TXNL1	mRNA	0.9862374214499636	96.65721115000002	0.554891	3.0	41.0	2810	0.01	1.0	48450	6894	10	50.571903	10.369885	1
ENSG00000091181.19_1	IL5RA	mRNA	0.10705770937933308	0.12332999741625	0.5509931818181819	2.0	15.0	8860	0.0	0.27714285714285714	44048	5521	13	0.1693462	33.193424	2
ENSG00000091262.14_1	ABCC6	mRNA	0.7039602003680283	2.6209563225000005	0.43531325	0.0	42.0	6983	0.0	0.8103448275862069	74536	5747	31	51.530544	-14.469717	1
ENSG00000091317.7_1	CMTM6	mRNA	0.9793379578686044	99.965981825	0.6002793333333334	1.0	48.0	3565	0.0	0.3333333333333333	22096	3863	4	17.699194	24.13124	2
ENSG00000091409.14_2	ITGA6	mRNA	0.9944250468903688	323.06267295	0.5762216363636363	2.0	54.0	5273	0.82	1.0	78675	5618	26	42.639362	-39.92545	1
ENSG00000091428.17_1	RAPGEF4	mRNA	0.9576640072289324	25.31741221329849	0.5590740666666666	5.0	61.0	2076	1.0	1.0	317046	4299	31	51.77082	-40.02967	1
ENSG00000091436.16_1	AC013461.1	mRNA	0.9641934806310553	42.0741001425	0.561493875	4.0	61.0	1068	0.16	0.9983333333333334	192051	7179	20	62.30205	4.7835608	1
ENSG00000091482.5_1	SMPX	mRNA	0.9692563435025088	98.09962	0.586137	5.0	21.0	168734	0.64	0.996	52191	938	6	47.158646	-53.72801	1
ENSG00000091483.6_1	FH	mRNA	0.9898099178391012	202.57025	0.5321400000000001	1.0	35.0	5872	0.0	1.0	22158	1797	10	22.42937	39.13627	1
ENSG00000091490.10_2	SEL1L3	mRNA	0.9873160680121766	117.088828	0.5393706153846154	4.0	64.0	615	0.17	1.0	116162	4520	24	44.388905	-9.254547	1
ENSG00000091513.14_2	TF	mRNA	0.6381591636242564	1.785942785	0.476039857142857	2.0	52.0	3113	0.02	0.695	33050	4602	17	0.36606464	-12.591463	1
ENSG00000091527.15_1	CDV3	mRNA	0.9911068787092924	171.6370055	0.5271047777777778	5.0	48.0	1637	0.08	0.962	16531	3621	5	42.895554	9.37168	1
ENSG00000091536.16_2	MYO15A	mRNA	0.6680712917476533	2.1045535350000004	0.4067045882352942	2.0	61.0	9850	0.91	0.998	71096	11863	66	49.618004	-31.526493	1
ENSG00000091542.8_1	ALKBH5	mRNA	0.982604428387226	82.97216854999998	0.4733509999999999	2.0	59.0	1413	1.0	0.965	26320	2748	4	24.093422	-56.107418	1
ENSG00000091583.10_2	APOH	mRNA	0.8677734227676177	8.669728055	0.56007475	1.0	65.0	9446	0.01	0.6566666666666666	35911	1176	8	21.286768	30.093843	1
ENSG00000091592.15_2	NLRP1	mRNA	0.9972322292935564	399.61879873	0.4434127058823529	1.0	50.0	6096	0.03	0.048125	85082	5444	18	17.194595	8.098832	1
ENSG00000091622.15_2	PITPNM3	mRNA	0.6306955003365008	1.7893520909781502	0.4160842	3.0	57.0	1142	0.01	0.9164285714285716	105229	7086	20	46.545647	-11.667757	1
ENSG00000091640.7_1	SPAG7	mRNA	0.9854345170942616	103.54500999999999	0.4647607500000001	1.0	62.0	23981	0.98	0.9985714285714286	8644	1668	7	20.06109	-52.32095	1
ENSG00000091651.8_2	ORC6	mRNA	0.9432126058877326	123.13957665	0.5435373333333333	2.0	28.0	24519	0.0	0.6642857142857143	8748	1833	7	34.84871	33.685143	1
ENSG00000091656.15_2	ZFHX4	mRNA	0.8547540378802797	6.211276425	0.5348335	2.0	18.0	2984	1.0	1.0	186067	14019	11	47.399635	-42.61844	1
ENSG00000091664.7_1	SLC17A6	mRNA	0.3292573593753171	0.5078114	0.5623045	3.0	20.0	2160	0.87	0.9991666666666666	41406	3949	12	5.930434	-67.1137	1
ENSG00000091704.9_1	CPA1	mRNA	0.5934944595035714	1.6456606800000002	0.4235078888888889	4.0	80.0	6274	0.0	0.93	7717	1931	10	29.543093	-20.347795	1
ENSG00000091732.15_1	ZC3HC1	mRNA	0.9877867938478868	98.64603790000001	0.4935576363636365	1.0	70.0	29038	0.0	0.996	33165	2017	11	2.877806	-17.871843	1
ENSG00000091831.21_2	ESR1	mRNA	0.9716467606697374	68.1934464	0.4818034615384616	3.0	58.0	799	0.95	1.0	412778	6466	10	56.017365	-37.17272	1
ENSG00000091844.7_1	RGS17	mRNA	0.855733068354581	6.6386623500000015	0.641465	1.0	23.0	3514	0.0	1.0	120527	7773	5	38.355232	42.040684	1
ENSG00000091879.13_1	ANGPT2	mRNA	0.38710270327677737	0.6520192699999999	0.57792925	5.0	34.0	2970	0.66	1.0	63758	5416	9	50.24342	-51.503246	1
ENSG00000091947.9_1	TMEM101	mRNA	0.9792022929040224	71.12989	0.424766	1.0	74.0	16	0.09	0.7525	11963	1830	5	-2.2829478	-30.704872	1
ENSG00000091972.18_2	CD200	mRNA	0.9696605324580692	56.2780652	0.5241695	2.0	89.0	17399	0.01	0.6	29656	2129	7	21.652723	1.5268357	1
ENSG00000091986.15_2	CCDC80	mRNA	0.9951485116713278	263.94973265	0.546690625	3.0	87.0	1888	0.93	1.0	44475	12430	8	46.43418	-42.23661	1
ENSG00000092009.10_1	CMA1	mRNA	0.00992088712174555	0.01002163	0.474704	1.0	50.0	3316	0.0	0.182	2912	937	5	-21.804056	-1.877641	2
ENSG00000092010.14_1	PSME1	mRNA	0.9971510037906441	612.66915425	0.4773429	2.0	55.0	619	0.05	0.9990000000000001	2809	1136	11	20.937744	-9.3091	1
ENSG00000092020.10_2	PPP2R3C	mRNA	0.9833822774344708	71.70715545	0.6065518	2.0	64.0	1287	0.21	1.0	36981	1846	13	38.087135	26.80622	1
ENSG00000092036.17_2	HAUS4	mRNA	0.979240026733364	117.3488398475654	0.4688366363636362	5.0	71.0	22781	0.07	0.9933333333333332	10926	1642	10	28.616693	-12.356484	1
ENSG00000092051.16_2	JPH4	mRNA	0.9528749216787572	53.8505315	0.3851516	5.0	63.0	10085	0.99	0.98	10765	4386	7	31.732178	-57.17074	1
ENSG00000092054.12_1	MYH7	mRNA	0.015370440979967925	0.02298684	0.42599	1.0	68.0	2508	0.01	0.945	22980	6087	40	55.860012	-13.946108	1
ENSG00000092067.5_1	CEBPE	mRNA	0.02892022341905781	0.04521366	0.370656	1.0	72.0	4325	0.01	0.9	2312	1554	2	-17.148653	-25.136213	2
ENSG00000092068.19_2	SLC7A8	mRNA	0.993939835453225	188.81662810000003	0.4570445714285714	4.0	73.0	1372	0.02	0.8416666666666667	58345	4216	12	31.41027	-16.310198	1
ENSG00000092094.10_1	OSGEP	mRNA	0.9705431777490148	133.667742	0.4854869166666667	3.0	29.0	9858	0.0	1.0	8437	3258	11	42.540848	19.977718	1
ENSG00000092096.15_2	SLC22A17	mRNA	0.9512910427605236	42.736875	0.3744542	2.0	70.0	57092	0.99	1.0	6598	2455	10	23.565498	-53.72388	1
ENSG00000092098.16_2	RNF31	mRNA	0.9664162336508726	127.90371095	0.4060256	2.0	54.0	11144	0.35	1.0	13772	3627	21	36.11094	-34.33146	1
ENSG00000092108.20_2	SCFD1	mRNA	0.9789222421192401	79.82561635469126	0.6235434583333334	1.0	22.0	3836	0.0	1.0	113700	2359	25	31.56915	43.818665	1
ENSG00000092140.14_1	G2E3	mRNA	0.9796092493928792	54.6373339	0.6178414285714287	2.0	22.0	6086	0.04	1.0	60940	5804	15	45.58389	32.31746	1
ENSG00000092148.12_2	HECTD1	mRNA	0.9832149653083708	91.2541058020059	0.5797540526315789	2.0	29.0	10128	1.0	1.0	107686	9134	45	47.845013	-34.417137	1
ENSG00000092199.17_2	HNRNPC	mRNA	0.9987614736847958	1150.91046075	0.5511020000000001	2.0	41.0	3240	1.0	1.0	60358	4501	11	42.25258	-51.24164	1
ENSG00000092200.12_2	RPGRIP1	mRNA	0.6090339773370329	1.75437456	0.5328120769230769	2.0	44.0	5755	0.01	0.9	63362	3940	24	27.567537	26.407728	1
ENSG00000092201.9_1	SUPT16H	mRNA	0.9875574811847644	127.89673400000001	0.555258	3.0	44.0	72760	0.09	1.0	32794	4684	26	55.31499	19.82374	1
ENSG00000092203.13_2	TOX4	mRNA	0.9830874570897206	66.26810900000001	0.4941415	1.0	50.0	35731	0.29	0.9975	22405	4697	12	27.849596	-7.568263	1
ENSG00000092208.16_2	GEMIN2	mRNA	0.9790469445520092	66.852861532815	0.5687559999999999	1.0	21.0	23587	0.0	1.0	22750	1476	11	27.457579	42.171387	1
ENSG00000092295.11_2	TGM1	mRNA	0.932156836605341	33.963090235013	0.4027887777777777	3.0	53.0	7947	0.17	0.9866666666666668	14096	2777	15	32.834637	-22.989697	1
ENSG00000092330.15_1	TINF2	mRNA	0.9617980348110996	102.4207681	0.4514446666666666	4.0	53.0	664	0.07	0.855	3031	2168	9	27.447876	-17.404194	1
ENSG00000092345.13_2	DAZL	mRNA	0.4136718271170011	0.8640815000000001	0.5960479999999999	2.0	96.0	613	0.0	0.8490909090909091	73556	3104	11	1.8565488	-7.963969	1
ENSG00000092377.13_1	TBL1Y	mRNA	0.5023050037052362	1.4178899001259768	0.478195	3.0	11.0	364302	0.01	0.795	180997	2407	19	23.560318	50.888138	1
ENSG00000092421.16_1	SEMA6A	mRNA	0.9956453712093216	272.2657724	0.5274208	4.0	38.0	915	0.99	1.0	131318	6878	20	50.54279	-43.859196	1
ENSG00000092439.13_2	TRPM7	mRNA	0.9701012729076482	51.751255500000006	0.62408	4.0	80.0	1412	0.01	1.0	129657	10400	39	62.188393	-9.698723	1
ENSG00000092445.11_1	TYRO3	mRNA	0.9812997204475632	87.57005799999996	0.4258473333333333	3.0	49.0	597	0.99	1.0	24552	8207	19	36.74532	-41.238266	1
ENSG00000092470.11_1	WDR76	mRNA	0.9725173203087988	44.338753	0.56466375	1.0	40.0	11276	0.01	0.7276923076923076	41456	3978	13	28.329453	40.518063	1
ENSG00000092529.23_2	CAPN3	mRNA	0.9889196003689926	381.9550718	0.4848586666666667	7.0	48.0	1085	0.98	1.0	52817	3228	24	51.1671	-49.24843	1
ENSG00000092531.9_1	SNAP23	mRNA	0.9873385190036952	85.75731239999998	0.5719637826086956	2.0	50.0	967	0.01	1.0	38674	2687	8	36.014763	28.970823	1
ENSG00000092607.13_1	TBX15	mRNA	0.6115239629494553	1.61919399	0.5206263333333333	1.0	29.0	901	0.79	0.9975	106510	3504	8	40.78765	-49.84841	1
ENSG00000092621.11_1	PHGDH	mRNA	0.9904498679414572	201.9156327	0.4650188571428571	1.0	33.0	1047	0.0	0.9	74878	3180	12	11.106091	-13.110326	1
ENSG00000092758.15_2	COL9A3	mRNA	0.976923163093184	48.76739249999999	0.3635792857142857	4.0	108.0	21646	0.0	0.7475	24097	2485	32	43.092434	-18.274939	1
ENSG00000092820.17_1	EZR	mRNA	0.9933926476919916	260.66933950104567	0.4898687500000001	3.0	103.0	743	0.0	0.8461538461538461	53664	3096	14	36.376297	-0.13160937	1
ENSG00000092841.18_2	MYL6	mRNA	0.9982762002918428	5815.8242335	0.4702780476190477	1.0	58.0	59011	0.01	0.9966666666666668	4640	1564	7	-13.489121	-58.331837	1
ENSG00000092847.11_2	AGO1	mRNA	0.9435653764257927	19.2664835	0.4908776666666667	2.0	45.0	2846	0.99	1.0	51150	13708	19	47.21917	-40.90454	1
ENSG00000092850.11_1	TEKT2	mRNA	0.6327851600596266	2.3974363595	0.409287	2.0	43.0	2496	0.02	0.882	4200	1738	10	-0.68479276	-14.310164	1
ENSG00000092853.13_1	CLSPN	mRNA	0.9250109524047864	26.064146075000004	0.5644385000000001	4.0	46.0	19756	0.02	1.0	49749	4769	25	52.091553	16.516773	1
ENSG00000092871.16_2	RFFL	mRNA	0.9562514633666784	27.374190225	0.4725110833333333	2.0	91.0	274	0.04	1.0	83329	7293	8	35.378357	-3.8354092	1
ENSG00000092929.11_2	UNC13D	mRNA	0.9579493602387952	35.07910125000001	0.37553041176470586	2.0	112.0	9823	0.0	1.0	17492	4393	33	45.02052	-18.941551	1
ENSG00000092931.11_2	MFSD11	mRNA	0.9637341711642	42.5121853675	0.5112061999999999	2.0	143.0	541	0.99	1.0	42952	3612	15	33.772945	-48.097775	1
ENSG00000092964.17_2	DPYSL2	mRNA	0.9935932664507344	199.88938395	0.4743605	4.0	64.0	682	0.95	0.9335714285714286	144151	4805	14	51.293037	-46.09779	1
ENSG00000092969.11_1	TGFB2	mRNA	0.9605043638968548	51.71456475000001	0.6005462500000001	5.0	42.0	3346	0.15	1.0	98384	5053	8	46.332245	11.657039	1
ENSG00000092978.10_1	GPATCH2	mRNA	0.9226937676147584	14.084514000000002	0.6141873999999999	2.0	34.0	255496	0.53	0.9466666666666668	204090	5851	10	44.86656	-55.873413	1
ENSG00000093000.18_2	NUP50	mRNA	0.97401747505031	150.54326416005355	0.49526994736842106	1.0	99.0	1727	0.01	0.996	24174	5233	9	28.274298	-4.7179637	1
ENSG00000093009.9_1	CDC45	mRNA	0.9930920541746079	295.10844485000007	0.4864816666666667	1.0	57.0	6578	0.01	0.9772222222222224	41153	2090	20	29.884157	-8.111739	1
ENSG00000093010.12_2	COMT	mRNA	0.9970900817547688	421.67126605	0.3944385	5.0	55.0	1455	0.02	0.6666666666666666	28368	2437	7	27.842794	-13.5139065	1
ENSG00000093072.15_2	CECR1	mRNA	0.9173690291270258	11.83171780263793	0.4796429	1.0	47.0	2441	0.01	0.6344444444444445	43064	4505	10	8.364138	-13.7017765	1
ENSG00000093134.14_2	VNN3	mRNA	0.09180250268447704	0.104723575	0.5615264285714286	3.0	41.0	1435	0.0	0.6925	11978	1761	8	-1.3995771	26.029766	2
ENSG00000093144.18_1	ECHDC1	mRNA	0.9850911101976664	99.11083925015622	0.5964974782608696	5.0	34.0	1153	0.0	0.7979999999999999	54899	2585	7	44.09052	11.241324	1
ENSG00000093167.17_2	LRRFIP2	mRNA	0.97633237420708	76.73570699999998	0.5437708500000001	2.0	45.0	614	0.01	1.0	123704	3585	28	61.606953	16.611452	1
ENSG00000093183.13_2	SEC22C	mRNA	0.966538701130268	59.4660705	0.499793875	4.0	54.0	3079	0.0	0.8414285714285715	53076	5955	8	40.42027	9.515409	1
ENSG00000093217.9_1	XYLB	mRNA	0.9088033584644422	20.4122249	0.5179239999999999	1.0	48.0	78821	0.0	0.893157894736842	68197	3664	19	27.696342	26.68355	1
ENSG00000094631.18_2	HDAC6	mRNA	0.9912137719732792	181.0325314892757	0.4429667222222223	2.0	28.0	11510	0.03	1.0	22984	4832	29	50.370953	-16.81197	1
ENSG00000094661.2_1	OR1I1	mRNA	0.0	0.0	0.475845	0.0	71.0	5006	0.0	0.0	1241	1242	1	-47.48442	-22.505476	2
ENSG00000094755.16_2	GABRP	mRNA	0.7899083899814543	4.148891000000001	0.5095715000000001	1.0	59.0	1759	0.26	0.75	34171	3576	11	17.331816	30.09281	1
ENSG00000094796.4_1	KRT31	mRNA	0.02010364153657896	0.026218095	0.404762	2.0	104.0	17236	0.05	0.6242857142857143	3868	1596	7	-16.810257	-38.373547	2
ENSG00000094804.9_1	CDC6	mRNA	0.9766394187781292	93.370847	0.5283808000000001	2.0	121.0	2930	0.86	1.0	17024	4810	12	33.80299	-48.153	1
ENSG00000094841.13_1	UPRT	mRNA	0.9160613567287308	12.059859200000002	0.554329125	2.0	17.0	122989	0.12	0.8420000000000001	30512	2234	8	36.53385	35.985188	1
[truncated: 31,818 more rows]
